# Supplementary material for: Membrane vesicle delivery of a streptococcal M protein disrupts the blood–brain barrier by inducing autophagic endothelial cell death
Source: Proc Natl Acad Sci U S A. 2023 Jun 5;120(24):e2219435120. doi: 10.1073/pnas.2219435120 (PMC10268326; doi:10.1073/pnas.2219435120)
Supplement: Supplementary file 2 — Dataset S01 (XLSX) [file pnas.2219435120.sd01.xlsx]

## Sheet: proteinGroups
Protein IDs	Fasta headers	Number of proteins	Peptides	Razor + unique peptides	Unique peptides	Sequence coverage [%]	Mol. weight [kDa]	Intensity	Intensity SEZ-EVS-1	Intensity SEZ-EVS-2	Intensity SEZ-EVS-3	iBAQ	iBAQ SEZ-EVS-1	iBAQ SEZ-EVS-2	iBAQ SEZ-EVS-3
lcl|CP002904.1_prot_AEJ24235.1_2	[gene=dnaN] [locus_tag=SeseC_00003] [protein=DNA polymerase III subunit beta] [protein_id=AEJ24235.1] [location=1567..2703] [gbkey=CDS]	1	2	2	2	6.3	41.915	15653000	0	0	15653000	782660	0	0	782660
lcl|CP002904.1_prot_AEJ24236.1_3	[locus_tag=SeseC_00004] [protein=conserved hypothetical protein] [protein_id=AEJ24236.1] [location=2808..2978] [gbkey=CDS]	1	1	1	1	17.9	6.5318	0	0	0	0	0	0	0	0
lcl|CP002904.1_prot_AEJ24238.1_5	[gene=engD] [locus_tag=SeseC_00006] [protein=GTP-dependent nucleic acid-binding protein EngD] [protein_id=AEJ24238.1] [location=3547..4662] [gbkey=CDS]	1	2	2	2	5.9	41.132	0	0	0	0	0	0	0	0
lcl|CP002904.1_prot_AEJ24239.1_6	[gene=pth] [locus_tag=SeseC_00007] [protein=peptidyl-tRNA hydrolase] [protein_id=AEJ24239.1] [location=4821..5390] [gbkey=CDS]	1	3	3	3	19	21.126	24909000	0	0	24909000	1916100	0	0	1916100
lcl|CP002904.1_prot_AEJ24240.1_7	[gene=mfd] [locus_tag=SeseC_00008] [protein=transcription-repair coupling factor] [protein_id=AEJ24240.1] [location=5393..8887] [gbkey=CDS]	1	1	1	1	2.1	132.76	114430000	0	0	114430000	1939400	0	0	1939400
lcl|CP002904.1_prot_AEJ24242.1_9	[locus_tag=SeseC_00013] [protein=septum formation initiator protein] [protein_id=AEJ24242.1] [location=10680..11027] [gbkey=CDS]	1	3	3	3	24.3	13.929	123150000	6478500	0	116670000	20525000	1079700	0	19445000
lcl|CP002904.1_prot_AEJ24244.1_11	[locus_tag=SeseC_00015] [protein=beta-lactamase] [protein_id=AEJ24244.1] [location=11169..12455] [gbkey=CDS]	1	19	19	19	50.9	48.474	2356500000	111520000	615060000	1629900000	84159000	3982900	21966000	58210000
lcl|CP002904.1_prot_AEJ24246.1_13	[gene=hpt] [locus_tag=SeseC_00017] [protein=hypoxanthine-guanine phosphoribosyltransferase protein Hpt] [protein_id=AEJ24246.1] [location=13740..14282] [gbkey=CDS]	1	7	7	7	38.9	20.646	507740000	8737600	0	499000000	46158000	794330	0	45364000
lcl|CP002904.1_prot_AEJ24247.1_14	[gene=ftsH] [locus_tag=SeseC_00018] [protein=cell division protease FtsH] [protein_id=AEJ24247.1] [location=14358..16277] [gbkey=CDS]	1	32	32	32	52.9	69.526	9969200000	174990000	174140000	9620100000	302100000	5302600	5277100	291520000
lcl|CP002904.1_prot_AEJ24249.1_16	[gene=mreC] [locus_tag=SeseC_00021] [protein=rod shape-determining protein MreC] [protein_id=AEJ24249.1] [location=24864..25715] [gbkey=CDS]	1	15	15	15	59.4	31.679	3587300000	68030000	4969400	3514300000	224210000	4251900	310590	219640000
lcl|CP002904.1_prot_AEJ24251.1_18	[locus_tag=SeseC_00023] [protein=secreted antigen GbpB/SagA/PcsB, putative peptidoglycan hydrolase] [protein_id=AEJ24251.1] [location=26317..27495] [gbkey=CDS]	1	16	16	16	52.6	41.16	7700400000	1200600000	0	6499800000	513360000	80038000	0	433320000
lcl|CP002904.1_prot_AEJ24252.1_19	[gene=prsA] [locus_tag=SeseC_00024] [protein=ribose-phosphate pyrophosphokinase] [protein_id=AEJ24252.1] [location=27588..28562] [gbkey=CDS]	1	4	4	4	15.7	35.529	191800000	19366000	0	172430000	14754000	1489700	0	13264000
lcl|CP002904.1_prot_AEJ24254.1_21	[gene=plsX] [locus_tag=SeseC_00026] [protein=fatty acid/phospholipid synthesis protein] [protein_id=AEJ24254.1] [location=29814..30821] [gbkey=CDS]	1	10	10	10	32.5	35.445	1485300000	38410000	0	1446900000	82519000	2133900	0	80385000
lcl|CP002904.1_prot_AEJ24268.1_35	[gene=purB] [locus_tag=SeseC_00043] [protein=adenylosuccinate lyase] [protein_id=AEJ24268.1] [location=46600..47817] [gbkey=CDS]	1	1	1	1	3.7	46.215	22046000	0	0	22046000	787350	0	0	787350
lcl|CP002904.1_prot_AEJ24271.1_38	[locus_tag=SeseC_00046] [protein=phosphotyrosine protein phosphatase] [protein_id=AEJ24271.1] [location=50542..50952] [gbkey=CDS]	1	1	1	1	5.1	15.742	0	0	0	0	0	0	0	0
lcl|CP002904.1_prot_AEJ24272.1_39	[locus_tag=SeseC_00047] [protein=hypothetical protein membrane associated] [protein_id=AEJ24272.1] [location=50958..51359] [gbkey=CDS]	1	4	4	4	32.3	14.663	347980000	8472800	0	339510000	57996000	1412100	0	56584000
lcl|CP002904.1_prot_AEJ24273.1_40	[locus_tag=SeseC_00048] [protein=acyltransferase family protein] [protein_id=AEJ24273.1] [location=51356..53137] [gbkey=CDS]	1	10	10	10	24.8	66.715	3475300000	28348000	0	3447000000	193070000	1574900	0	191500000
lcl|CP002904.1_prot_AEJ24275.1_42	[gene=adhE] [locus_tag=SeseC_00051] [protein=aldehyde-alcohol dehydrogenase 2] [protein_id=AEJ24275.1] [location=53558..56200] [gbkey=CDS]	1	15	15	15	21.9	96.748	1100800000	11881000	0	1088900000	28969000	312670	0	28657000
lcl|CP002904.1_prot_AEJ24277.1_44	[gene=adh] [locus_tag=SeseC_00053] [protein=zinc-binding alcohol dehydrogenase] [protein_id=AEJ24277.1] [location=56695..57747] [gbkey=CDS]	1	4	4	4	16.9	37.177	354990000	0	17035000	337950000	23666000	0	1135700	22530000
lcl|CP002904.1_prot_AEJ24278.1_45	[gene=adhP] [locus_tag=SeseC_00054] [protein=alcohol dehydrogenase] [protein_id=AEJ24278.1] [location=57950..58966] [gbkey=CDS]	1	9	9	9	43.8	35.342	353480000	0	0	353480000	19638000	0	0	19638000
lcl|CP002904.1_prot_AEJ24279.1_46	[gene=thrC] [locus_tag=SeseC_00056] [protein=threonine synthase] [protein_id=AEJ24279.1] [location=59767..61251] [gbkey=CDS]	1	1	1	1	1.6	53.81	14342000	0	0	14342000	717080	0	0	717080
lcl|CP002904.1_prot_AEJ24282.1_49	[gene=rpsJ] [locus_tag=SeseC_00059] [protein=30S ribosomal protein S10] [protein_id=AEJ24282.1] [location=62972..63280] [gbkey=CDS]	1	6	6	6	57.8	11.613	1797300000	4856300	361420000	1431000000	256760000	693760	51632000	204430000
lcl|CP002904.1_prot_AEJ24283.1_50	[gene=rplC] [locus_tag=SeseC_00060] [protein=50S ribosomal protein L3] [protein_id=AEJ24283.1] [location=63546..64172] [gbkey=CDS]	1	2	2	2	15.9	22.362	574900000	10720000	0	564180000	71862000	1340000	0	70522000
lcl|CP002904.1_prot_AEJ24284.1_51	[gene=rplD] [locus_tag=SeseC_00061] [protein=50S ribosomal protein L4] [protein_id=AEJ24284.1] [location=64197..64820] [gbkey=CDS]	1	6	6	6	41.1	22.112	1036500000	42449000	0	994010000	103650000	4244900	0	99401000
lcl|CP002904.1_prot_AEJ24285.1_52	[gene=rplW] [locus_tag=SeseC_00062] [protein=50S ribosomal protein L23] [protein_id=AEJ24285.1] [location=64868..65116] [gbkey=CDS]	1	6	6	6	63.4	8.9793	503290000	32121000	9778000	461390000	71898000	4588700	1396900	65912000
lcl|CP002904.1_prot_AEJ24286.1_53	[gene=rplB] [locus_tag=SeseC_00063] [protein=50S ribosomal protein L2] [protein_id=AEJ24286.1] [location=65134..65967] [gbkey=CDS]	1	15	15	15	51.3	29.902	17051000000	700500000	89735000	16260000000	1065700000	43782000	5608500	1016300000
lcl|CP002904.1_prot_AEJ24287.1_54	[gene=rpsS] [locus_tag=SeseC_00064] [protein=30S ribosomal protein S19] [protein_id=AEJ24287.1] [location=66079..66357] [gbkey=CDS]	1	5	5	5	46.7	10.622	725110000	6183700	0	718930000	120850000	1030600	0	119820000
lcl|CP002904.1_prot_AEJ24288.1_55	[gene=rplV] [locus_tag=SeseC_00065] [protein=50S ribosomal protein L22] [protein_id=AEJ24288.1] [location=66373..66717] [gbkey=CDS]	1	5	5	5	54.4	12.411	539310000	56198000	0	483110000	77044000	8028200	0	69016000
lcl|CP002904.1_prot_AEJ24289.1_56	[gene=rpsC] [locus_tag=SeseC_00066] [protein=30S ribosomal protein S3] [protein_id=AEJ24289.1] [location=66730..67383] [gbkey=CDS]	1	9	9	9	45.2	24.177	3165700000	119330000	72744000	2973600000	263810000	9944400	6062000	247800000
lcl|CP002904.1_prot_AEJ24290.1_57	[gene=rplP] [locus_tag=SeseC_00067] [protein=50S ribosomal protein L16] [protein_id=AEJ24290.1] [location=67387..67800] [gbkey=CDS]	1	5	5	5	35	15.388	4638500000	95340000	0	4543100000	1546200000	31780000	0	1514400000
lcl|CP002904.1_prot_AEJ24292.1_59	[gene=rpsQ] [locus_tag=SeseC_00069] [protein=30S ribosomal protein S17] [protein_id=AEJ24292.1] [location=68044..68304] [gbkey=CDS]	1	3	3	3	36	10.083	234890000	0	0	234890000	78296000	0	0	78296000
lcl|CP002904.1_prot_AEJ24293.1_60	[gene=rplN] [locus_tag=SeseC_00070] [protein=50S ribosomal protein L14] [protein_id=AEJ24293.1] [location=68329..68697] [gbkey=CDS]	1	6	6	6	36.1	13.047	609060000	0	0	609060000	67673000	0	0	67673000
lcl|CP002904.1_prot_AEJ24294.1_61	[gene=rplX] [locus_tag=SeseC_00071] [protein=50S ribosomal protein L24] [protein_id=AEJ24294.1] [location=68781..69086] [gbkey=CDS]	1	4	4	4	49.5	10.944	740060000	0	0	740060000	185020000	0	0	185020000
lcl|CP002904.1_prot_AEJ24295.1_62	[gene=rplE] [locus_tag=SeseC_00072] [protein=50S ribosomal protein L5] [protein_id=AEJ24295.1] [location=69110..69652] [gbkey=CDS]	1	13	13	13	72.8	19.842	112830000000	48744000000	15842000000	48243000000	9402300000	4062000000	1320100000	4020200000
lcl|CP002904.1_prot_AEJ24296.1_63	[gene=rpsH] [locus_tag=SeseC_00074] [protein=30S ribosomal protein S8] [protein_id=AEJ24296.1] [location=70226..70624] [gbkey=CDS]	1	6	6	6	40.2	14.756	5439100000	116470000	29467000	5293200000	777020000	16639000	4209600	756170000
lcl|CP002904.1_prot_AEJ24297.1_64	[gene=rplF] [locus_tag=SeseC_00075] [protein=50S ribosomal protein L6] [protein_id=AEJ24297.1] [location=70947..71483] [gbkey=CDS]	1	6	6	6	55.1	19.471	1174000000	0	20245000	1153800000	130450000	0	2249400	128200000
lcl|CP002904.1_prot_AEJ24298.1_65	[gene=rpsE] [locus_tag=SeseC_00077] [protein=30S ribosomal protein S5] [protein_id=AEJ24298.1] [location=71961..72455] [gbkey=CDS]	1	10	10	10	63.4	17.024	4106800000	62248000	256140000	3788400000	410680000	6224800	25614000	378840000
lcl|CP002904.1_prot_AEJ24300.1_67	[gene=rplO] [locus_tag=SeseC_00079] [protein=50S ribosomal protein L15] [protein_id=AEJ24300.1] [location=72854..73294] [gbkey=CDS]	1	2	2	2	23.3	15.462	157240000	14593000	0	142650000	22463000	2084700	0	20378000
lcl|CP002904.1_prot_AEJ24301.1_68	[gene=secY] [locus_tag=SeseC_00080] [protein=preprotein translocase subunit SecY] [protein_id=AEJ24301.1] [location=73311..74615] [gbkey=CDS]	1	9	9	9	23.3	47.647	4613300000	179170000	133890000	4300200000	288330000	11198000	8368300	268760000
lcl|CP002904.1_prot_AEJ24304.1_71	[gene=rpsM] [locus_tag=SeseC_00083] [protein=30S ribosomal protein S13] [protein_id=AEJ24304.1] [location=75904..76269] [gbkey=CDS]	1	9	9	9	52.9	13.423	2028500000	38998000	0	1989500000	289790000	5571100	0	284220000
lcl|CP002904.1_prot_AEJ24305.1_72	[gene=rpsK] [locus_tag=SeseC_00084] [protein=30S ribosomal protein S11] [protein_id=AEJ24305.1] [location=76287..76670] [gbkey=CDS]	1	5	5	5	34.6	13.369	2337300000	63850000	0	2273400000	467460000	12770000	0	454690000
lcl|CP002904.1_prot_AEJ24306.1_73	[gene=rpoA] [locus_tag=SeseC_00085] [protein=DNA-directed RNA polymerase subunit alpha] [protein_id=AEJ24306.1] [location=76936..77655] [gbkey=CDS]	1	9	9	9	31	26.372	387630000	8298200	0	379330000	29818000	638330	0	29179000
lcl|CP002904.1_prot_AEJ24307.1_74	[gene=rplQ] [locus_tag=SeseC_00086] [protein=50S ribosomal protein L17] [protein_id=AEJ24307.1] [location=77670..78056] [gbkey=CDS]	1	2	2	2	20.3	14.521	209220000	0	0	209220000	34870000	0	0	34870000
lcl|CP002904.1_prot_AEJ24315.1_82	[gene=ispE] [locus_tag=SeseC_00097] [protein=4-diphosphocytidyl-2-C-methyl-D-erythritol kinase] [protein_id=AEJ24315.1] [location=94057..94908] [gbkey=CDS]	1	1	1	1	2.5	31.123	174140000	0	0	174140000	11610000	0	0	11610000
lcl|CP002904.1_prot_AEJ24317.1_84	[gene=znuC] [locus_tag=SeseC_00099] [protein=ABC transporter ATP-binding protein] [protein_id=AEJ24317.1] [location=95440..96144] [gbkey=CDS]	1	7	7	7	36.8	26.283	3043600000	79484000	1473400000	1490800000	380460000	9935500	184170000	186350000
lcl|CP002904.1_prot_AEJ24319.1_86	[gene=tyrS] [locus_tag=SeseC_00101] [protein=tyrosyl-tRNA synthetase] [protein_id=AEJ24319.1] [location=complement(97129..98385)] [gbkey=CDS]	1	1	1	1	3.8	47.042	0	0	0	0	0	0	0	0
lcl|CP002904.1_prot_AEJ24320.1_87	[gene=pbp] [locus_tag=SeseC_00102] [protein=multimodular transpeptidase-transglycosylase] [protein_id=AEJ24320.1] [location=98490..100790] [gbkey=CDS]	1	22	22	22	38.9	83.463	3359400000	147290000	48482000	3163600000	101800000	4463500	1469100	95866000
lcl|CP002904.1_prot_AEJ24321.1_88	[gene=rpoB] [locus_tag=SeseC_00103] [protein=DNA-directed RNA polymerase beta chain] [protein_id=AEJ24321.1] [location=101052..104618] [gbkey=CDS]	1	18	18	18	17.3	132.96	767990000	3014100	0	764980000	11294000	44325	0	11250000
lcl|CP002904.1_prot_AEJ24322.1_89	[gene=rpoC] [locus_tag=SeseC_00104] [protein=DNA-directed RNA polymerase subunit beta] [protein_id=AEJ24322.1] [location=104736..108344] [gbkey=CDS]	1	33	33	33	34.3	134.16	1900900000	4308200	0	1896600000	24370000	55233	0	24315000
lcl|CP002904.1_prot_AEJ24323.1_90	[locus_tag=SeseC_00105] [protein=transposase] [protein_id=AEJ24323.1] [location=108476..108598] [gbkey=CDS]	1	1	1	1	20	4.6164	328030000	12197000	315840000	0	164020000	6098300	157920000	0
lcl|CP002904.1_prot_AEJ24324.1_91	[locus_tag=SeseC_00106] [protein=exported protein] [protein_id=AEJ24324.1] [location=108916..109443] [gbkey=CDS]	1	6	6	6	43.4	18.926	252740000	49992000	0	202740000	28082000	5554600	0	22527000
lcl|CP002904.1_prot_AEJ24326.1_93	[locus_tag=SeseC_00108] [protein=alanine racemase Alr] [protein_id=AEJ24326.1] [location=109995..111053] [gbkey=CDS]	1	1	1	1	3.1	40.883	0	0	0	0	0	0	0	0
lcl|CP002904.1_prot_AEJ24331.1_98	[locus_tag=SeseC_00115] [protein=conserved hypothetical protein] [protein_id=AEJ24331.1] [location=114969..116201] [gbkey=CDS]	1	1	1	1	3.9	45.636	75677000	0	0	75677000	10811000	0	0	10811000
lcl|CP002904.1_prot_AEJ24343.1_110	[gene=ackA] [locus_tag=SeseC_00128] [protein=acetate kinase] [protein_id=AEJ24343.1] [location=124318..125517] [gbkey=CDS]	1	10	10	10	32.3	43.596	394930000	0	0	394930000	18806000	0	0	18806000
lcl|CP002904.1_prot_AEJ24348.1_115	[locus_tag=SeseC_00134] [protein=sugar-specific permease, SgaT/UlaA family] [protein_id=AEJ24348.1] [location=129360..130703] [gbkey=CDS]	1	3	3	3	6.7	46.227	1015300000	20972000	26814000	967530000	145050000	2996100	3830500	138220000
lcl|CP002904.1_prot_AEJ24351.1_118	[gene=pepO] [locus_tag=SeseC_00138] [protein=endopeptidase O] [protein_id=AEJ24351.1] [location=132826..134721] [gbkey=CDS]	1	1	1	1	1.9	71.569	0	0	0	0	0	0	0	0
lcl|CP002904.1_prot_AEJ24352.1_119	[gene=tsf] [locus_tag=SeseC_00140] [protein=elongation factor Ts] [protein_id=AEJ24352.1] [location=complement(134921..135976)] [gbkey=CDS]	1	4	4	4	15.1	37.917	413500000	5440700	0	408060000	22972000	302260	0	22670000
lcl|CP002904.1_prot_AEJ24353.1_120	[gene=rpsB] [locus_tag=SeseC_00142] [protein=30S ribosomal protein S2] [protein_id=AEJ24353.1] [location=complement(136129..136884)] [gbkey=CDS]	1	14	14	14	64.5	28.014	4500800000	105070000	0	4395800000	346220000	8082500	0	338130000
lcl|CP002904.1_prot_AEJ24354.1_121	[gene=ahpF] [locus_tag=SeseC_00143] [protein=NADH dehydrogenase] [protein_id=AEJ24354.1] [location=complement(137160..138692)] [gbkey=CDS]	1	4	4	4	12.4	54.945	157310000	7280500	13751000	136280000	5826400	269650	509290	5047400
lcl|CP002904.1_prot_AEJ24355.1_122	[gene=prdX] [locus_tag=SeseC_00144] [protein=alkyl hydroperoxide reductase subunit C] [protein_id=AEJ24355.1] [location=complement(138713..139273)] [gbkey=CDS]	1	6	6	6	37.1	20.367	221430000	0	0	221430000	27678000	0	0	27678000
lcl|CP002904.1_prot_AEJ24358.1_125	[gene=clpC] [locus_tag=SeseC_00147] [protein=ATP-dependent Clp protease ATP-binding subunit] [protein_id=AEJ24358.1] [location=140763..143183] [gbkey=CDS]	1	3	1	1	4.5	89.527	12349000	0	0	12349000	294010	0	0	294010
lcl|CP002904.1_prot_AEJ24360.1_127;lcl|CP002904.1_prot_AEJ25671.1_1438	[locus_tag=SeseC_00149] [protein=conserved hypothetical protein] [protein_id=AEJ24360.1] [location=144608..145039] [gbkey=CDS]	2	3	2	2	24.5	15.988	42479000	0	0	42479000	8495900	0	0	8495900
lcl|CP002904.1_prot_AEJ24362.1_129	[locus_tag=SeseC_00151] [protein=conserved hypothetical protein] [protein_id=AEJ24362.1] [location=146312..146704] [gbkey=CDS]	1	1	1	1	12.3	15.575	62053000	0	62053000	0	6894700	0	6894700	0
lcl|CP002904.1_prot_AEJ24364.1_131	[gene=groES] [locus_tag=SeseC_00154] [protein=co-chaperonin GroES] [protein_id=AEJ24364.1] [location=147274..147561] [gbkey=CDS]	1	4	4	4	53.7	9.9484	143810000	0	0	143810000	23968000	0	0	23968000
lcl|CP002904.1_prot_AEJ24365.1_132	[gene=groEL] [locus_tag=SeseC_00156] [protein=60 kDa chaperonin] [protein_id=AEJ24365.1] [location=147629..149254] [gbkey=CDS]	1	14	14	14	35.7	56.929	664590000	7447200	0	657140000	20768000	232730	0	20536000
lcl|CP002904.1_prot_AEJ24377.1_144	[locus_tag=SeseC_00169] [protein=conserved hypothetical protein] [protein_id=AEJ24377.1] [location=155651..157285] [gbkey=CDS]	1	28	28	28	52	59.888	12187000000	837560000	3658800000	7691100000	435270000	29913000	130670000	274680000
lcl|CP002904.1_prot_AEJ24380.1_147	[locus_tag=SeseC_00172] [protein=exported protein] [protein_id=AEJ24380.1] [location=158729..160483] [gbkey=CDS]	1	32	32	32	60.4	67.581	16880000000	3322300000	450510000	13108000000	527510000	103820000	14078000	409610000
lcl|CP002904.1_prot_AEJ24382.1_149	[gene=pbp2A] [locus_tag=SeseC_00175] [protein=multimodular transpeptidase-transglycosylase] [protein_id=AEJ24382.1] [location=161042..163363] [gbkey=CDS]	1	30	30	30	38.7	85.197	10286000000	1318700000	1507900000	7459800000	302540000	38787000	44350000	219410000
lcl|CP002904.1_prot_AEJ24385.1_152	[locus_tag=SeseC_00179] [protein=M protein trans-acting positive regulator] [protein_id=AEJ24385.1] [location=165715..167232] [gbkey=CDS]	1	10	10	10	19.8	58.98	931600000	0	9588200	922010000	44362000	0	456580	43905000
lcl|CP002904.1_prot_AEJ24386.1_153	[locus_tag=SeseC_00180] [protein=fibrinogen- and Ig-binding protein precursor] [protein_id=AEJ24386.1] [location=167407..168585] [gbkey=CDS]	1	1	1	1	2.6	42.985	18695000	0	0	18695000	934730	0	0	934730
lcl|CP002904.1_prot_AEJ24388.1_155	[gene=larS] [locus_tag=SeseC_00182] [protein=leucyl-tRNA synthetase] [protein_id=AEJ24388.1] [location=169174..171675] [gbkey=CDS]	1	4	4	4	6.1	93.761	131790000	0	0	131790000	3876200	0	0	3876200
lcl|CP002904.1_prot_AEJ24389.1_156	[locus_tag=SeseC_00183] [protein=hypothetical protein] [protein_id=AEJ24389.1] [location=172029..172181] [gbkey=CDS]	1	7	7	7	98	6.0266	213440000000	53434000000	5980300000	154030000000	53360000000	13358000000	1495100000	38506000000
lcl|CP002904.1_prot_AEJ24390.1_157	[locus_tag=SeseC_00184] [protein=ABC transporter, ATP-binding protein] [protein_id=AEJ24390.1] [location=172262..172408] [gbkey=CDS]	1	1	1	1	20.8	5.4322	0	0	0	0	0	0	0	0
lcl|CP002904.1_prot_AEJ24391.1_158	[gene=ulaA] [locus_tag=SeseC_00185] [protein=sugar-specific permease, SgaT/UlaA family] [protein_id=AEJ24391.1] [location=172774..174207] [gbkey=CDS]	1	2	2	2	4.8	51.305	93439000	0	0	93439000	7786600	0	0	7786600
lcl|CP002904.1_prot_AEJ24392.1_159	[gene=ulaB] [locus_tag=SeseC_00186] [protein=PTS system, 3-keto-L-gulonate/L-ascorbate specific IIB component (SgaB)] [protein_id=AEJ24392.1] [location=174322..174600] [gbkey=CDS]	1	1	1	1	19.6	9.7102	0	0	0	0	0	0	0	0
lcl|CP002904.1_prot_AEJ24394.1_161	[gene=ulaD] [locus_tag=SeseC_00189] [protein=hexulose-6-phosphate synthase] [protein_id=AEJ24394.1] [location=175400..176062] [gbkey=CDS]	1	7	7	7	32.3	23.796	280290000	17668000	0	262620000	31143000	1963200	0	29180000
lcl|CP002904.1_prot_AEJ24396.1_163	[gene=ulaF] [locus_tag=SeseC_00191] [protein=L-ribulose 5-phosphate 4-epimerase] [protein_id=AEJ24396.1] [location=176931..177647] [gbkey=CDS]	1	1	1	1	3.8	26.498	0	0	0	0	0	0	0	0
lcl|CP002904.1_prot_AEJ24400.1_167	[gene=proV] [locus_tag=SeseC_00196] [protein=glycine betaine transport ATP-binding protein OpuAA] [protein_id=AEJ24400.1] [location=181393..182589] [gbkey=CDS]	1	10	10	10	33.4	44.43	1026200000	160720000	48190000	817250000	44616000	6987800	2095200	35533000
lcl|CP002904.1_prot_AEJ24401.1_168	[gene=proW] [locus_tag=SeseC_00199] [protein=glycine-betaine binding permease protein] [protein_id=AEJ24401.1] [location=182607..184337] [gbkey=CDS]	1	11	11	11	26.4	63.311	1849500000	20118000	0	1829400000	102750000	1117700	0	101630000
lcl|CP002904.1_prot_AEJ24402.1_169	[gene=polA] [locus_tag=SeseC_00200] [protein=DNA polymerase I] [protein_id=AEJ24402.1] [location=184743..187403] [gbkey=CDS]	1	14	14	14	19.9	99.95	334800000	17814000	0	316990000	6832700	363550	0	6469100
lcl|CP002904.1_prot_AEJ24406.1_173	[locus_tag=SeseC_00205] [protein=cell surface-anchored sugar-binding protein] [protein_id=AEJ24406.1] [location=188966..190669] [gbkey=CDS]	1	4	4	4	8.5	61.648	127860000	47332000	0	80524000	6088400	2253900	0	3834500
lcl|CP002904.1_prot_AEJ24407.1_174	[locus_tag=SeseC_00206] [protein=alpha-galactosidase] [protein_id=AEJ24407.1] [location=190768..194769] [gbkey=CDS]	1	24	24	24	21	148.02	904180000	120540000	14557000	769080000	13104000	1747000	210970	11146000
lcl|CP002904.1_prot_AEJ24408.1_175	[locus_tag=SeseC_00208] [protein=membrane protein] [protein_id=AEJ24408.1] [location=complement(194964..195809)] [gbkey=CDS]	1	3	3	3	10	31.816	590350000	0	0	590350000	73794000	0	0	73794000
lcl|CP002904.1_prot_AEJ24410.1_177	[gene=tgt] [locus_tag=SeseC_00211] [protein=queuine tRNA-ribosyltransferase] [protein_id=AEJ24410.1] [location=195964..197172] [gbkey=CDS]	1	2	2	2	4.5	45.803	57717000	0	0	57717000	2885900	0	0	2885900
lcl|CP002904.1_prot_AEJ26182.1_1949;lcl|CP002904.1_prot_AEJ25894.1_1661;lcl|CP002904.1_prot_AEJ25882.1_1649;lcl|CP002904.1_prot_AEJ25733.1_1500;lcl|CP002904.1_prot_AEJ25419.1_1186;lcl|CP002904.1_prot_AEJ25401.1_1168;lcl|CP002904.1_prot_AEJ25373.1_1140;lcl|CP002904.1_prot_AEJ25305.1_1072;lcl|CP002904.1_prot_AEJ25026.1_793;lcl|CP002904.1_prot_AEJ24668.1_435;lcl|CP002904.1_prot_AEJ24548.1_315;lcl|CP…	[locus_tag=SeseC_02443] [protein=transposase] [protein_id=AEJ26182.1] [location=2025363..2026622] [gbkey=CDS];[locus_tag=SeseC_02084] [protein=transposase] [protein_id=AEJ25894.1] [location=1718419..1719678] [gbkey=CDS];[locus_tag=SeseC_02068] [protein=tra	15	1	1	1	2.1	49.64	311120000	0	311120000	0	13527000	0	13527000	0
lcl|CP002904.1_prot_AEJ24416.1_183	[gene=bioY] [locus_tag=SeseC_00221] [protein=BioY family protein] [protein_id=AEJ24416.1] [location=201656..202195] [gbkey=CDS]	1	3	3	3	19.6	19.182	206470000	9415700	0	197060000	41294000	1883100	0	39411000
lcl|CP002904.1_prot_AEJ24419.1_186	[locus_tag=SeseC_00227] [protein=lipoprotein] [protein_id=AEJ24419.1] [location=complement(203676..204896)] [gbkey=CDS]	1	13	13	13	49	46.768	1508600000	65445000	0	1443200000	68575000	2974800	0	65600000
lcl|CP002904.1_prot_AEJ24420.1_187	[locus_tag=SeseC_00228] [protein=membrane protein] [protein_id=AEJ24420.1] [location=205209..205829] [gbkey=CDS]	1	6	6	6	32.5	22.901	664890000	0	0	664890000	55407000	0	0	55407000
lcl|CP002904.1_prot_AEJ24423.1_190	[gene=hasA] [locus_tag=SeseC_00231] [protein=hyaluronan synthase HasA] [protein_id=AEJ24423.1] [location=206226..207479] [gbkey=CDS]	1	18	18	18	47	47.777	54445000000	1739500000	562110000	52144000000	2367200000	75631000	24440000	2267100000
lcl|CP002904.1_prot_AEJ24424.1_191	[gene=ugd] [locus_tag=SeseC_00232] [protein=UDP-glucose 6-dehydrogenase HasB] [protein_id=AEJ24424.1] [location=207732..208937] [gbkey=CDS]	1	22	22	22	47.9	44.992	4986600000	127230000	0	4859400000	237460000	6058400	0	231400000
lcl|CP002904.1_prot_AEJ24426.1_193	[gene=glmU] [locus_tag=SeseC_00234] [protein=Bifunctional protein glmU] [protein_id=AEJ24426.1] [location=210057..211439] [gbkey=CDS]	1	15	15	4	30.9	49.378	2113500000	0	0	2113500000	105680000	0	0	105680000
lcl|CP002904.1_prot_AEJ24427.1_194	[gene=gpi] [locus_tag=SeseC_00235] [protein=glucose-6-phosphate isomerase] [protein_id=AEJ24427.1] [location=211616..212965] [gbkey=CDS]	1	7	7	7	21.6	49.508	357880000	0	19182000	338690000	17042000	0	913440	16128000
lcl|CP002904.1_prot_AEJ24428.1_195	[locus_tag=SeseC_00237] [protein=sorbitol-6-phosphate 2-dehydrogenase] [protein_id=AEJ24428.1] [location=213476..214276] [gbkey=CDS]	1	5	5	5	21.8	28.331	66116000	0	0	66116000	4722600	0	0	4722600
lcl|CP002904.1_prot_AEJ24430.1_197	[locus_tag=SeseC_00239] [protein=glucitol operon activator protein] [protein_id=AEJ24430.1] [location=216176..216628] [gbkey=CDS]	1	1	1	1	7.3	17.175	0	0	0	0	0	0	0	0
lcl|CP002904.1_prot_AEJ24432.1_199	[gene=srlA] [locus_tag=SeseC_00241] [protein=glucitol/sorbitol-specific phosphotransferase system (PTS), IIC2 component] [protein_id=AEJ24432.1] [location=216764..217309] [gbkey=CDS]	1	2	2	2	13.8	20.059	149420000	58416000	0	90999000	24903000	9736000	0	15167000
lcl|CP002904.1_prot_AEJ24433.1_200	[gene=srlE] [locus_tag=SeseC_00242] [protein=glucitol/sorbitol-specific phosphotransferase system (PTS), IIBC component] [protein_id=AEJ24433.1] [location=217322..218317] [gbkey=CDS]	1	7	7	7	19.6	34.509	882920000	51975000	34219000	796720000	88292000	5197500	3421900	79672000
lcl|CP002904.1_prot_AEJ24436.1_203	[gene=sclE] [locus_tag=SeseC_00246] [protein=collagen-like surface-anchored protein SclE] [protein_id=AEJ24436.1] [location=complement(219119..220150)] [gbkey=CDS]	1	12	12	12	32.4	34.662	7236200000	11892000	2242600000	4981700000	516870000	849410	160190000	355830000
lcl|CP002904.1_prot_AEJ24439.1_206	[gene=sclZ] [locus_tag=SeseC_00251] [protein=collagen-like surface protein SclZ.5] [protein_id=AEJ24439.1] [location=complement(222117..222824)] [gbkey=CDS]	1	1	1	1	5.5	26.73	0	0	0	0	0	0	0	0
lcl|CP002904.1_prot_AEJ24441.1_208	[locus_tag=SeseC_00254] [protein=integral membrane protein] [protein_id=AEJ24441.1] [location=223999..224682] [gbkey=CDS]	1	1	1	1	4	24.651	0	0	0	0	0	0	0	0
lcl|CP002904.1_prot_AEJ24442.1_209;lcl|CP002904.1_prot_AEJ24425.1_192	[gene=galU] [locus_tag=SeseC_00255] [protein=UTP--glucose-1-phosphate uridylyltransferase HasC.2] [protein_id=AEJ24442.1] [location=complement(224968..225936)] [gbkey=CDS];[gene=galU] [locus_tag=SeseC_00233] [protein=UTP--glucose-1-phosphate uridylyltransf	2	10	10	10	46	35.663	1844000000	48139000	0	1795900000	115250000	3008700	0	112240000
lcl|CP002904.1_prot_AEJ24443.1_210	[gene=gpsA] [locus_tag=SeseC_00256] [protein=[NAD(P)+] glycerol-3-phosphate dehydrogenase] [protein_id=AEJ24443.1] [location=complement(225902..226921)] [gbkey=CDS]	1	13	13	13	52.5	36.719	972660000	45649000	0	927010000	44212000	2075000	0	42137000
lcl|CP002904.1_prot_AEJ24445.1_212	[locus_tag=SeseC_00258] [protein=ABC transporter ATP-binding membrane protein] [protein_id=AEJ24445.1] [location=227574..229283] [gbkey=CDS]	1	20	20	20	42	62.695	3238700000	46831000	98877000	3093000000	129550000	1873200	3955100	123720000
lcl|CP002904.1_prot_AEJ24446.1_213	[locus_tag=SeseC_00259] [protein=ABC transporter ATP-binding membrane protein] [protein_id=AEJ24446.1] [location=229283..231079] [gbkey=CDS]	1	19	18	18	38.5	66.876	4515400000	41447000	69239000	4404700000	150510000	1381600	2308000	146820000
lcl|CP002904.1_prot_AEJ24447.1_214	[locus_tag=SeseC_00260] [protein=conserved hypothetical protein] [protein_id=AEJ24447.1] [location=231241..232008] [gbkey=CDS]	1	1	1	1	6.3	29.725	80147000	80147000	0	0	7286100	7286100	0	0
lcl|CP002904.1_prot_AEJ24454.1_221	[locus_tag=SeseC_00267] [protein=HTH DNA-binding protein] [protein_id=AEJ24454.1] [location=236789..237562] [gbkey=CDS]	1	5	5	5	32.3	27.638	2963000000	253070000	0	2709900000	329220000	28118000	0	301100000
lcl|CP002904.1_prot_AEJ24455.1_222	[gene=gltX1] [locus_tag=SeseC_00268] [protein=glutamyl-tRNA synthetase] [protein_id=AEJ24455.1] [location=238258..239703] [gbkey=CDS]	1	7	7	7	16.2	54.718	186680000	0	0	186680000	6222500	0	0	6222500
lcl|CP002904.1_prot_AEJ24456.1_223	[locus_tag=SeseC_00269] [protein=sensor histidine kinase] [protein_id=AEJ24456.1] [location=240146..241492] [gbkey=CDS]	1	4	4	4	8.7	51.38	149880000	0	74574000	75303000	9991800	0	4971600	5020200
lcl|CP002904.1_prot_AEJ24457.1_224	[locus_tag=SeseC_00270] [protein=sensor kinase] [protein_id=AEJ24457.1] [location=241504..242802] [gbkey=CDS]	1	2	2	2	5.6	49.559	106330000	0	0	106330000	7088600	0	0	7088600
lcl|CP002904.1_prot_AEJ24458.1_225	[locus_tag=SeseC_00271] [protein=response regulator FasA] [protein_id=AEJ24458.1] [location=242806..243546] [gbkey=CDS]	1	2	2	2	8.5	28.92	32667000	0	0	32667000	2041700	0	0	2041700
lcl|CP002904.1_prot_AEJ24461.1_228	[gene=yidC] [locus_tag=SeseC_00275] [protein=membrane protein OxaA 1 precursor] [protein_id=AEJ24461.1] [location=244378..245187] [gbkey=CDS]	1	3	3	3	10	30.899	1611700000	93362000	607160000	911220000	179080000	10374000	67463000	101250000
lcl|CP002904.1_prot_AEJ24462.1_229	[gene=jag] [locus_tag=SeseC_00276] [protein=Jag protein] [protein_id=AEJ24462.1] [location=245199..246098] [gbkey=CDS]	1	14	14	14	64.9	33.171	1325900000	16820000	0	1309100000	69785000	885260	0	68900000
lcl|CP002904.1_prot_AEJ24474.1_241	[gene=ptsG] [locus_tag=SeseC_00292] [protein=sugar phosphotransferase system (PTS), IIBC component] [protein_id=AEJ24474.1] [location=254717..256228] [gbkey=CDS]	1	3	3	3	8.3	53.669	363420000	14744000	0	348680000	33039000	1340300	0	31698000
lcl|CP002904.1_prot_AEJ24478.1_245	[locus_tag=SeseC_00297] [protein=extracellular solute-binding lipoprotein] [protein_id=AEJ24478.1] [location=258315..259631] [gbkey=CDS]	1	26	26	26	66.2	48.275	53777000000	1281800000	354510000	52141000000	2444400000	58262000	16114000	2370000000
lcl|CP002904.1_prot_AEJ24486.1_253	[locus_tag=SeseC_00305] [protein=transcription regulator] [protein_id=AEJ24486.1] [location=complement(265574..266368)] [gbkey=CDS]	1	4	4	4	15.9	29.944	604940000	25205000	540470000	39266000	37809000	1575300	33779000	2454100
lcl|CP002904.1_prot_AEJ24488.1_255	[locus_tag=SeseC_00307] [protein=conserved hypothetical protein] [protein_id=AEJ24488.1] [location=267372..267968] [gbkey=CDS]	1	1	1	1	7.1	22.826	0	0	0	0	0	0	0	0
lcl|CP002904.1_prot_AEJ24490.1_257	[gene=ksgA] [locus_tag=SeseC_00311] [protein=dimethyladenosine transferase] [protein_id=AEJ24490.1] [location=268312..269184] [gbkey=CDS]	1	9	9	9	37.9	32.707	331840000	0	0	331840000	17465000	0	0	17465000
lcl|CP002904.1_prot_AEJ24494.1_261	[gene=rmuC] [locus_tag=SeseC_00315] [protein=RmuC family protein] [protein_id=AEJ24494.1] [location=271533..272786] [gbkey=CDS]	1	8	8	8	21.6	46.917	14805000000	6066400000	112260000	8626500000	616880000	252770000	4677600	359440000
lcl|CP002904.1_prot_AEJ24496.1_263	[gene=purR] [locus_tag=SeseC_00317] [protein=pur operon repressor] [protein_id=AEJ24496.1] [location=273838..274629] [gbkey=CDS]	1	7	7	7	29.3	28.595	362040000	32741000	8010900	321280000	27849000	2518600	616220	24714000
lcl|CP002904.1_prot_AEJ24497.1_264	[locus_tag=SeseC_00318] [protein=membrane anchored protein] [protein_id=AEJ24497.1] [location=274666..277170] [gbkey=CDS]	1	45	45	45	66.5	89.216	12089000000	1207600000	4000300000	6880600000	237030000	23679000	78437000	134910000
lcl|CP002904.1_prot_AEJ24498.1_265	[gene=rpsL] [locus_tag=SeseC_00319] [protein=30S ribosomal protein S12] [protein_id=AEJ24498.1] [location=277353..277766] [gbkey=CDS]	1	4	4	4	24.8	15.076	642870000	28235000	0	614640000	128570000	5647100	0	122930000
lcl|CP002904.1_prot_AEJ24499.1_266	[gene=rpsG] [locus_tag=SeseC_00320] [protein=30S ribosomal protein S7] [protein_id=AEJ24499.1] [location=277787..278257] [gbkey=CDS]	1	9	9	9	58.3	17.741	3371400000	70760000	0	3300700000	561900000	11793000	0	550110000
lcl|CP002904.1_prot_AEJ24500.1_267	[gene=fusA] [locus_tag=SeseC_00321] [protein=elongation factor G (EF-G)] [protein_id=AEJ24500.1] [location=278799..280877] [gbkey=CDS]	1	23	23	23	45.5	76.601	1927800000	55367000	0	1872500000	52103000	1496400	0	50607000
lcl|CP002904.1_prot_AEJ24502.1_269	[gene=gapA] [locus_tag=SeseC_00324] [protein=glyceraldehyde-3-phosphate dehydrogenase] [protein_id=AEJ24502.1] [location=281258..282268] [gbkey=CDS]	1	18	18	18	78.6	35.888	37670000000	666530000	361160000	36642000000	2354400000	41658000	22573000	2290100000
lcl|CP002904.1_prot_AEJ24503.1_270	[locus_tag=SeseC_00325] [protein=lipoprotein E precursor] [protein_id=AEJ24503.1] [location=282812..283666] [gbkey=CDS]	1	17	17	17	63.7	32.19	32863000000	3821200000	875860000	28165000000	1933100000	224770000	51521000	1656800000
lcl|CP002904.1_prot_AEJ24504.1_271	[gene=pgk] [locus_tag=SeseC_00326] [protein=phosphoglycerate kinase] [protein_id=AEJ24504.1] [location=283875..285071] [gbkey=CDS]	1	15	15	15	46	42.21	1487900000	0	0	1487900000	57225000	0	0	57225000
lcl|CP002904.1_prot_AEJ24508.1_275	[gene=glnA] [locus_tag=SeseC_00331] [protein=glutamine synthetase] [protein_id=AEJ24508.1] [location=286499..287845] [gbkey=CDS]	1	15	15	15	46.9	50.171	1746300000	0	0	1746300000	79379000	0	0	79379000
lcl|CP002904.1_prot_AEJ24509.1_276	[locus_tag=SeseC_00333] [protein=peptide binding protein] [protein_id=AEJ24509.1] [location=288078..289736] [gbkey=CDS]	1	40	40	40	75.9	59.913	56691000000	3786900000	992430000	51911000000	1667400000	111380000	29189000	1526800000
lcl|CP002904.1_prot_AEJ24511.1_278	[gene=oppB] [locus_tag=SeseC_00335] [protein=oligopeptide transport system permease protein OppB] [protein_id=AEJ24511.1] [location=289903..290817] [gbkey=CDS]	1	1	1	1	5.3	33.429	249160000	0	0	249160000	49831000	0	0	49831000
lcl|CP002904.1_prot_AEJ24512.1_279	[locus_tag=SeseC_00336] [protein=di-tripeptide transporter permease protein] [protein_id=AEJ24512.1] [location=290827..291858] [gbkey=CDS]	1	9	9	9	29.4	37.135	1486600000	50302000	19389000	1417000000	185830000	6287800	2423600	177120000
lcl|CP002904.1_prot_AEJ24513.1_280	[gene=oppD] [locus_tag=SeseC_00337] [protein=oligopeptide transport ATP-binding protein OppD] [protein_id=AEJ24513.1] [location=291870..292916] [gbkey=CDS]	1	12	12	12	35.9	38.542	1424900000	106660000	0	1318200000	83818000	6274300	0	77543000
lcl|CP002904.1_prot_AEJ24514.1_281	[gene=oppF] [locus_tag=SeseC_00338] [protein=oligopeptide transport ATP-binding protein OppF] [protein_id=AEJ24514.1] [location=292916..293851] [gbkey=CDS]	1	11	10	10	47.6	35.067	1295200000	0	0	1295200000	92516000	0	0	92516000
lcl|CP002904.1_prot_AEJ24515.1_282	[gene=rnj] [locus_tag=SeseC_00340] [protein=metallo-beta-lactamase family protein, Zn-dependent hydrolase] [protein_id=AEJ24515.1] [location=complement(294481..296163)] [gbkey=CDS]	1	8	8	8	22.7	61.162	709840000	9091800	0	700740000	22898000	293280	0	22605000
lcl|CP002904.1_prot_AEJ24518.1_285	[gene=rimI] [locus_tag=SeseC_00344] [protein=acetyltransferase (GNAT) family protein] [protein_id=AEJ24518.1] [location=297382..297807] [gbkey=CDS]	1	1	1	1	5	16.255	0	0	0	0	0	0	0	0
lcl|CP002904.1_prot_AEJ24520.1_287	[locus_tag=SeseC_00347] [protein=conserved hypothetical protein] [protein_id=AEJ24520.1] [location=298835..299863] [gbkey=CDS]	1	5	5	5	17	38.332	673270000	11809000	30859000	630600000	42079000	738040	1928700	39413000
lcl|CP002904.1_prot_AEJ24522.1_289	[locus_tag=SeseC_00350] [protein=NAD(FAD)-utilizing dehydrogenase] [protein_id=AEJ24522.1] [location=complement(300719..301891)] [gbkey=CDS]	1	4	4	4	13.6	42.071	158670000	0	34045000	124630000	8351100	0	1791800	6559200
lcl|CP002904.1_prot_AEJ24523.1_290	[locus_tag=SeseC_00351] [protein=DNA-binding protein] [protein_id=AEJ24523.1] [location=302017..302547] [gbkey=CDS]	1	2	2	2	14.8	20.115	56661000	0	0	56661000	5666100	0	0	5666100
lcl|CP002904.1_prot_AEJ24530.1_297	[locus_tag=SeseC_00359] [protein=two component system histidine kinase] [protein_id=AEJ24530.1] [location=306205..307215] [gbkey=CDS]	1	3	3	3	9.5	37.606	15662000	0	0	15662000	921280	0	0	921280
lcl|CP002904.1_prot_AEJ24534.1_301	[locus_tag=SeseC_00363] [protein=CAAX amino terminal protease family protein] [protein_id=AEJ24534.1] [location=311527..312309] [gbkey=CDS]	1	2	2	2	9.2	29.47	301500000	43074000	0	258430000	30150000	4307400	0	25843000
lcl|CP002904.1_prot_AEJ24537.1_304	[locus_tag=SeseC_00367] [protein=conserved hypothetical protein] [protein_id=AEJ24537.1] [location=313529..313921] [gbkey=CDS]	1	1	1	1	5.4	14.209	0	0	0	0	0	0	0	0
lcl|CP002904.1_prot_AEJ24539.1_306	[locus_tag=SeseC_00369] [protein=Crp family regulatory protein] [protein_id=AEJ24539.1] [location=complement(316332..316991)] [gbkey=CDS]	1	1	1	1	5.5	25.572	41542000	8947200	0	32594000	3461800	745600	0	2716200
lcl|CP002904.1_prot_AEJ24542.1_309	[gene=glpF] [locus_tag=SeseC_00373] [protein=glycerol facilitator-aquaporin] [protein_id=AEJ24542.1] [location=318951..319781] [gbkey=CDS]	1	4	4	4	17	29.322	16267000000	706260000	146730000	15414000000	2323900000	100890000	20961000	2202000000
lcl|CP002904.1_prot_AEJ24543.1_310	[locus_tag=SeseC_00374] [protein=conserved hypothetical protein] [protein_id=AEJ24543.1] [location=320273..321028] [gbkey=CDS]	1	1	1	1	4	28.567	25827000	0	0	25827000	1986700	0	0	1986700
lcl|CP002904.1_prot_AEJ24544.1_311	[locus_tag=SeseC_00375] [protein=beta-lactamase] [protein_id=AEJ24544.1] [location=321025..321966] [gbkey=CDS]	1	1	1	1	2.6	35.694	12572000	0	0	12572000	698450	0	0	698450
lcl|CP002904.1_prot_AEJ24546.1_313	[gene=pflD] [locus_tag=SeseC_00379] [protein=pyruvate formate-lyase] [protein_id=AEJ24546.1] [location=complement(322712..325036)] [gbkey=CDS]	1	8	8	8	14.2	87.333	154780000	18299000	0	136480000	3869500	457480	0	3412000
lcl|CP002904.1_prot_AEJ24550.1_317	[locus_tag=SeseC_00387] [protein=membrane protein] [protein_id=AEJ24550.1] [location=complement(327912..328397)] [gbkey=CDS]	1	2	2	2	10.6	17.876	1152300000	60439000	0	1091800000	384090000	20146000	0	363950000
lcl|CP002904.1_prot_AEJ24552.1_319	[gene=lepB] [locus_tag=SeseC_00389] [protein=signal peptidase I] [protein_id=AEJ24552.1] [location=complement(331102..331701)] [gbkey=CDS]	1	19	19	19	67.3	23.122	27736000000	2629000000	466190000	24641000000	2521500000	239000000	42381000	2240100000
lcl|CP002904.1_prot_AEJ24553.1_320	[gene=rnhC] [locus_tag=SeseC_00390] [protein=ribonuclease HIII] [protein_id=AEJ24553.1] [location=complement(331726..332601)] [gbkey=CDS]	1	4	4	4	17.9	31.722	79078000	0	0	79078000	4162000	0	0	4162000
lcl|CP002904.1_prot_AEJ24555.1_322	[locus_tag=SeseC_00392] [protein=membrane protein] [protein_id=AEJ24555.1] [location=333060..333608] [gbkey=CDS]	1	1	1	1	7.7	20.155	40352000	0	0	40352000	4483500	0	0	4483500
lcl|CP002904.1_prot_AEJ24558.1_325	[locus_tag=SeseC_00396] [protein=pyridine nucleotide-disulfide oxidoreductase] [protein_id=AEJ24558.1] [location=complement(336360..337679)] [gbkey=CDS]	1	12	12	12	40.1	47.745	1547000000	39668000	181110000	1326300000	73669000	1889000	8624400	63155000
lcl|CP002904.1_prot_AEJ24559.1_326	[gene=trxA] [locus_tag=SeseC_00397] [protein=thioredoxin] [protein_id=AEJ24559.1] [location=337955..338173] [gbkey=CDS]	1	2	2	2	44.4	7.843	217960000	0	0	217960000	54489000	0	0	54489000
lcl|CP002904.1_prot_AEJ24568.1_335	[gene=ssb] [locus_tag=SeseC_00406] [protein=single strand binding protein (SSB)] [protein_id=AEJ24568.1] [location=343511..343969] [gbkey=CDS]	1	1	1	1	11.2	16.726	30534000	0	0	30534000	4361900	0	0	4361900
lcl|CP002904.1_prot_AEJ24569.1_336	[locus_tag=SeseC_00407] [protein=30S ribosomal protein S18] [protein_id=AEJ24569.1] [location=344128..344367] [gbkey=CDS]	1	2	2	2	29.1	9.2036	146910000	0	0	146910000	29382000	0	0	29382000
lcl|CP002904.1_prot_AEJ24570.1_337	[locus_tag=SeseC_00408] [protein=hypothetical membrane spanning protein] [protein_id=AEJ24570.1] [location=complement(344634..345284)] [gbkey=CDS]	1	9	9	9	34.7	24.016	2041500000	46681000	0	1994800000	291640000	6668700	0	284970000
lcl|CP002904.1_prot_AEJ24572.1_339	[locus_tag=SeseC_00411] [protein=CorA-like Mg2+ transporter protein] [protein_id=AEJ24572.1] [location=complement(345539..346483)] [gbkey=CDS]	1	8	8	8	23.9	36.397	1279400000	30604000	52343000	1196400000	116300000	2782200	4758500	108760000
lcl|CP002904.1_prot_AEJ24573.1_340	[gene=uvrA] [locus_tag=SeseC_00412] [protein=excinuclease ABC subunit A] [protein_id=AEJ24573.1] [location=346679..349501] [gbkey=CDS]	1	7	7	7	8.4	103.75	117660000	0	0	117660000	2801400	0	0	2801400
lcl|CP002904.1_prot_AEJ24576.1_343	[gene=efp] [locus_tag=SeseC_00415] [protein=elongation factor P] [protein_id=AEJ24576.1] [location=351465..352022] [gbkey=CDS]	1	3	3	3	18.9	20.608	134300000	0	32708000	101600000	16788000	0	4088500	12699000
lcl|CP002904.1_prot_AEJ24577.1_344	[locus_tag=SeseC_00416] [protein=general stress protein] [protein_id=AEJ24577.1] [location=352065..352454] [gbkey=CDS]	1	2	2	2	17.8	14.222	24949000	0	0	24949000	3564100	0	0	3564100
lcl|CP002904.1_prot_AEJ24578.1_345	[gene=nusB] [locus_tag=SeseC_00417] [protein=transcription antitermination protein NusB] [protein_id=AEJ24578.1] [location=352480..352899] [gbkey=CDS]	1	2	2	2	14.4	15.776	49541000	0	0	49541000	6192700	0	0	6192700
lcl|CP002904.1_prot_AEJ24584.1_351	[gene=scrA] [locus_tag=SeseC_00426] [protein=sucrose-specific phosphotransferase system (PTS), IIABC component] [protein_id=AEJ24584.1] [location=358654..360537] [gbkey=CDS]	1	15	15	15	31.6	65.733	10234000000	155480000	119940000	9958200000	511680000	7774100	5997200	497910000
lcl|CP002904.1_prot_AEJ24585.1_352	[locus_tag=SeseC_00429] [protein=endo-beta-N-acetylglucosaminidase F2 precursor] [protein_id=AEJ24585.1] [location=360823..363798] [gbkey=CDS]	1	40	40	40	46.8	110.1	11241000000	769980000	4173200000	6297800000	208170000	14259000	77281000	116630000
lcl|CP002904.1_prot_AEJ24588.1_355	[gene=secA] [locus_tag=SeseC_00432] [protein=preprotein SecA subunit] [protein_id=AEJ24588.1] [location=366488..369016] [gbkey=CDS]	1	45	45	45	59.6	95.328	22795000000	301520000	1915000000	20578000000	495540000	6554700	41629000	447360000
lcl|CP002904.1_prot_AEJ24590.1_357	[gene=alr] [locus_tag=SeseC_00434] [protein=alanine racemase] [protein_id=AEJ24590.1] [location=369485..370585] [gbkey=CDS]	1	1	1	1	3.3	40.087	0	0	0	0	0	0	0	0
lcl|CP002904.1_prot_AEJ24592.1_359	[locus_tag=SeseC_00436] [protein=amidase] [protein_id=AEJ24592.1] [location=370885..372267] [gbkey=CDS]	1	17	17	17	45.9	49.057	14390000000	1594500000	148140000	12648000000	846480000	93792000	8713900	743980000
lcl|CP002904.1_prot_AEJ24593.1_360	[locus_tag=SeseC_00437] [protein=putative Fe3+-siderophore transport protein] [protein_id=AEJ24593.1] [location=372436..376221] [gbkey=CDS]	1	20	20	20	23	140.29	1569100000	93585000	777650000	697910000	23076000	1376200	11436000	10263000
lcl|CP002904.1_prot_AEJ24594.1_361	[locus_tag=SeseC_00438] [protein=heme-binding protein] [protein_id=AEJ24594.1] [location=376450..377355] [gbkey=CDS]	1	1	1	1	3.3	32.256	32377000	0	0	32377000	2698100	0	0	2698100
lcl|CP002904.1_prot_AEJ24595.1_362	[locus_tag=SeseC_00441] [protein=iron/heme permease] [protein_id=AEJ24595.1] [location=378224..379246] [gbkey=CDS]	1	1	1	1	4.4	36.683	34922000	0	0	34922000	2910100	0	0	2910100
lcl|CP002904.1_prot_AEJ24597.1_364	[locus_tag=SeseC_00443] [protein=ABC transporter ATP-binding protein] [protein_id=AEJ24597.1] [location=380071..381834] [gbkey=CDS]	1	3	3	3	8.5	65.751	163000000	7818300	0	155190000	7087200	339920	0	6747200
lcl|CP002904.1_prot_AEJ24598.1_365	[locus_tag=SeseC_00444] [protein=ABC transporter ATP-binding membrane protein] [protein_id=AEJ24598.1] [location=381827..383509] [gbkey=CDS]	1	3	3	3	5.7	62.93	3448700000	18647000	3404500000	25483000	172430000	932350	170230000	1274100
lcl|CP002904.1_prot_AEJ24599.1_366	[locus_tag=SeseC_00445] [protein=membrane protein] [protein_id=AEJ24599.1] [location=383490..384083] [gbkey=CDS]	1	2	2	2	4.6	21.4	110720000	7827600	102900000	0	27681000	1956900	25724000	0
lcl|CP002904.1_prot_AEJ24604.1_371	[locus_tag=SeseC_00450] [protein=haloacid dehalogenase-like hydrolase] [protein_id=AEJ24604.1] [location=389691..391079] [gbkey=CDS]	1	10	10	10	28.1	51.649	418610000	0	0	418610000	23256000	0	0	23256000
lcl|CP002904.1_prot_AEJ24605.1_372	[locus_tag=SeseC_00452] [protein=universal stress protein] [protein_id=AEJ24605.1] [location=complement(391366..391794)] [gbkey=CDS]	1	7	7	7	54.9	15.657	1128000000	15759000	0	1112300000	102550000	1432600	0	101120000
lcl|CP002904.1_prot_AEJ24607.1_374	[gene=codY] [locus_tag=SeseC_00454] [protein=GTP-sensing transcriptional pleiotropic repressor] [protein_id=AEJ24607.1] [location=393480..394262] [gbkey=CDS]	1	5	5	5	22.7	28.775	301040000	0	0	301040000	20069000	0	0	20069000
lcl|CP002904.1_prot_AEJ24610.1_377	[gene=gatA] [locus_tag=SeseC_00459] [protein=glutamyl-tRNA amidotransferase subunit A] [protein_id=AEJ24610.1] [location=396214..397680] [gbkey=CDS]	1	4	4	4	9.2	52.275	22411000	0	0	22411000	800410	0	0	800410
lcl|CP002904.1_prot_AEJ24611.1_378	[gene=gatB] [locus_tag=SeseC_00460] [protein=glutamyl-tRNA amidotransferase subunit B] [protein_id=AEJ24611.1] [location=397680..399119] [gbkey=CDS]	1	2	2	2	5.2	53.085	39758000	0	0	39758000	1656600	0	0	1656600
lcl|CP002904.1_prot_AEJ24616.1_383	[locus_tag=SeseC_00466] [protein=conserved hypothetical protein] [protein_id=AEJ24616.1] [location=402672..404009] [gbkey=CDS]	1	1	1	1	2.9	46.154	0	0	0	0	0	0	0	0
lcl|CP002904.1_prot_AEJ24618.1_385	[gene=vanY] [locus_tag=SeseC_00468] [protein=D-alanyl-D-alanine carboxypeptidase] [protein_id=AEJ24618.1] [location=404781..405524] [gbkey=CDS]	1	10	10	10	66.8	27.65	1622200000	106410000	0	1515800000	162220000	10641000	0	151580000
lcl|CP002904.1_prot_AEJ24619.1_386	[locus_tag=SeseC_00469] [protein=N-acetyl-muramidase] [protein_id=AEJ24619.1] [location=405572..406093] [gbkey=CDS]	1	2	2	2	13.9	19.381	39231000	0	0	39231000	3923100	0	0	3923100
lcl|CP002904.1_prot_AEJ24622.1_389	[gene=dnaK] [locus_tag=SeseC_00473] [protein=chaperone protein DnaK (heat shock protein 70)] [protein_id=AEJ24622.1] [location=408596..410431] [gbkey=CDS]	1	21	21	21	45	65.085	3475400000	41899000	726550000	2706900000	112110000	1351600	23437000	87320000
lcl|CP002904.1_prot_AEJ24623.1_390	[gene=dnaJ] [locus_tag=SeseC_00474] [protein=chaperone protein DnaJ] [protein_id=AEJ24623.1] [location=410588..411748] [gbkey=CDS]	1	8	8	8	25.4	41.064	903370000	0	0	903370000	56461000	0	0	56461000
lcl|CP002904.1_prot_AEJ24624.1_391	[gene=paaG] [locus_tag=SeseC_00475] [protein=enoyl-CoA hydratase] [protein_id=AEJ24624.1] [location=412006..412866] [gbkey=CDS]	1	6	6	6	23.4	31.571	249760000	0	0	249760000	19212000	0	0	19212000
lcl|CP002904.1_prot_AEJ24625.1_392	[gene=fabT] [locus_tag=SeseC_00476] [protein=transcriptional regulator of fatty acid biosynthesis FabT] [protein_id=AEJ24625.1] [location=412946..413380] [gbkey=CDS]	1	5	5	5	39.6	16.722	127450000	3907700	0	123540000	14161000	434190	0	13727000
lcl|CP002904.1_prot_AEJ24626.1_393	[gene=fabH] [locus_tag=SeseC_00477] [protein=3-oxoacyl-[acyl-carrier-protein] synthase III] [protein_id=AEJ24626.1] [location=413380..414354] [gbkey=CDS]	1	8	8	8	32.1	34.891	1036300000	2739000	512350000	521220000	69087000	182600	34157000	34748000
lcl|CP002904.1_prot_AEJ24627.1_394	[gene=acpP] [locus_tag=SeseC_00478] [protein=acyl carrier protein] [protein_id=AEJ24627.1] [location=414412..414636] [gbkey=CDS]	1	1	1	1	14.9	8.313	101040000	0	0	101040000	101040000	0	0	101040000
lcl|CP002904.1_prot_AEJ24628.1_395	[gene=fabK] [locus_tag=SeseC_00479] [protein=enoyl-acyl-carrier-protein reductase (FMN)] [protein_id=AEJ24628.1] [location=414831..415817] [gbkey=CDS]	1	15	15	15	58.8	34.185	2545900000	0	127040000	2418800000	169730000	0	8469600	161260000
lcl|CP002904.1_prot_AEJ24629.1_396	[gene=fabD] [locus_tag=SeseC_00480] [protein=malonyl CoA-acyl carrier protein transacylase] [protein_id=AEJ24629.1] [location=415830..416750] [gbkey=CDS]	1	3	3	3	10.1	33.132	152700000	0	0	152700000	9543700	0	0	9543700
lcl|CP002904.1_prot_AEJ24630.1_397	[gene=fabG] [locus_tag=SeseC_00481] [protein=3-ketoacyl-(acyl-carrier-protein) reductase] [protein_id=AEJ24630.1] [location=416767..417501] [gbkey=CDS]	1	10	10	10	59	25.798	1934900000	0	0	1934900000	175900000	0	0	175900000
lcl|CP002904.1_prot_AEJ24631.1_398	[gene=fabF] [locus_tag=SeseC_00482] [protein=3-oxoacyl-[acyl-carrier-protein] synthase II] [protein_id=AEJ24631.1] [location=417517..418749] [gbkey=CDS]	1	13	13	13	49.5	43.765	2733400000	0	24954000	2708400000	143860000	0	1313400	142550000
lcl|CP002904.1_prot_AEJ24632.1_399	[gene=accB] [locus_tag=SeseC_00483] [protein=biotin carboxyl carrier protein of acetyl-CoA carboxylase] [protein_id=AEJ24632.1] [location=418751..419224] [gbkey=CDS]	1	1	1	1	28.7	16.838	22735000	0	0	22735000	3789200	0	0	3789200
lcl|CP002904.1_prot_AEJ24633.1_400	[gene=fabZ] [locus_tag=SeseC_00484] [protein=(3R)-hydroxymyristoyl-[acyl carrier protein] dehydratase FabZ] [protein_id=AEJ24633.1] [location=419221..419643] [gbkey=CDS]	1	2	2	2	16.4	15.524	105150000	5120000	0	100030000	15021000	731420	0	14290000
lcl|CP002904.1_prot_AEJ24634.1_401	[gene=accC] [locus_tag=SeseC_00485] [protein=biotin carboxylase subunit of acetyl-CoA carboxylase] [protein_id=AEJ24634.1] [location=419678..421042] [gbkey=CDS]	1	3	3	3	10.6	49.338	109820000	0	0	109820000	5780100	0	0	5780100
lcl|CP002904.1_prot_AEJ24635.1_402	[gene=accD] [locus_tag=SeseC_00486] [protein=acetyl-coenzyme A carboxylase carboxyl transferase subunit beta] [protein_id=AEJ24635.1] [location=421051..421917] [gbkey=CDS]	1	8	8	8	31.6	31.784	1025200000	121380000	90547000	813250000	73227000	8670000	6467600	58089000
lcl|CP002904.1_prot_AEJ24636.1_403	[gene=accA] [locus_tag=SeseC_00487] [protein=acetyl-CoA carboxylase subunit alpha] [protein_id=AEJ24636.1] [location=421914..422684] [gbkey=CDS]	1	5	5	5	20.7	28.446	45022000	0	0	45022000	3751800	0	0	3751800
lcl|CP002904.1_prot_AEJ24637.1_404	[gene=serS] [locus_tag=SeseC_00489] [protein=seryl-tRNA synthetase] [protein_id=AEJ24637.1] [location=complement(422913..424190)] [gbkey=CDS]	1	12	12	12	45.2	48.093	703220000	0	0	703220000	33487000	0	0	33487000
lcl|CP002904.1_prot_AEJ24638.1_405	[locus_tag=SeseC_00490] [protein=conserved hypothetical protein] [protein_id=AEJ24638.1] [location=424790..425842] [gbkey=CDS]	1	1	1	1	2.3	40.243	43520000	0	0	43520000	4835600	0	0	4835600
lcl|CP002904.1_prot_AEJ24639.1_406	[locus_tag=SeseC_00491] [protein=conserved hypothetical protein] [protein_id=AEJ24639.1] [location=complement(426006..426353)] [gbkey=CDS]	1	2	2	2	18.3	12.776	406370000	0	0	406370000	67729000	0	0	67729000
lcl|CP002904.1_prot_AEJ24640.1_407	[gene=manZ] [locus_tag=SeseC_00494] [protein=mannose-Specific Phosphotransferase System Component IID ManZ] [protein_id=AEJ24640.1] [location=complement(426512..427333)] [gbkey=CDS]	1	8	8	8	34.1	29.558	43371000000	1046800000	728740000	41595000000	3336200000	80525000	56057000	3199600000
lcl|CP002904.1_prot_AEJ24641.1_408	[gene=manY] [locus_tag=SeseC_00495] [protein=mannose-specific phosphotransferase system (PTS), IIC component] [protein_id=AEJ24641.1] [location=complement(427439..428248)] [gbkey=CDS]	1	5	5	5	24.5	27.681	22905000000	706190000	222370000	21976000000	2863100000	88273000	27796000	2747000000
lcl|CP002904.1_prot_AEJ24642.1_409	[gene=manX] [locus_tag=SeseC_00497] [protein=PTS system mannose-specific EIIAB component ManX] [protein_id=AEJ24642.1] [location=complement(428416..429408)] [gbkey=CDS]	1	24	24	24	73.9	35.383	69742000000	1505100000	1203500000	67034000000	3874600000	83618000	66863000	3724100000
lcl|CP002904.1_prot_AEJ24646.1_413	[gene=pbuG] [locus_tag=SeseC_00502] [protein=permease] [protein_id=AEJ24646.1] [location=430831..432291] [gbkey=CDS]	1	3	3	3	4.5	50.982	681760000	0	55499000	626260000	113630000	0	9249900	104380000
lcl|CP002904.1_prot_AEJ24649.1_416	[locus_tag=SeseC_00506] [protein=transcriptional regulator LytR family] [protein_id=AEJ24649.1] [location=433622..434884] [gbkey=CDS]	1	16	16	16	46.2	45.436	8053700000	562340000	25515000	7465900000	575270000	40167000	1822500	533280000
lcl|CP002904.1_prot_AEJ24650.1_417	[locus_tag=SeseC_00509] [protein=conserved hypothetical protein] [protein_id=AEJ24650.1] [location=complement(435048..435350)] [gbkey=CDS]	1	1	1	1	15	11.437	21714000	0	0	21714000	3619000	0	0	3619000
lcl|CP002904.1_prot_AEJ24654.1_421	[locus_tag=SeseC_00514] [protein=ABC transporter ATP-binding protein] [protein_id=AEJ24654.1] [location=437240..437965] [gbkey=CDS]	1	10	10	10	40.7	26.506	3413800000	0	48623000	3365200000	379320000	0	5402600	373910000
lcl|CP002904.1_prot_AEJ24655.1_422	[locus_tag=SeseC_00515] [protein=ABC transporter protein EcsB] [protein_id=AEJ24655.1] [location=437969..439003] [gbkey=CDS]	1	8	8	8	19.8	39.859	1674400000	26384000	0	1648000000	119600000	1884600	0	117710000
lcl|CP002904.1_prot_AEJ24656.1_423	[locus_tag=SeseC_00516] [protein=aminoglycoside phosphotransferase family protein] [protein_id=AEJ24656.1] [location=439066..439857] [gbkey=CDS]	1	5	5	5	22.8	31.075	122810000	0	0	122810000	8772300	0	0	8772300
lcl|CP002904.1_prot_AEJ24662.1_429	[gene=nusA] [locus_tag=SeseC_00523] [protein=transcription elongation factor NusA] [protein_id=AEJ24662.1] [location=443083..444237] [gbkey=CDS]	1	3	3	3	7.6	43.738	34645000	0	0	34645000	1649800	0	0	1649800
lcl|CP002904.1_prot_AEJ24665.1_432	[gene=infB] [locus_tag=SeseC_00529] [protein=translation initiation factor IF-2] [protein_id=AEJ24665.1] [location=444864..447734] [gbkey=CDS]	1	30	30	30	39.1	104.91	4737400000	112260000	18436000	4606700000	102990000	2440300	400780	100150000
lcl|CP002904.1_prot_AEJ24669.1_436	[locus_tag=SeseC_00535] [protein=hydrolase] [protein_id=AEJ24669.1] [location=complement(449769..450791)] [gbkey=CDS]	1	31	31	31	85.3	38.757	1103000000000	440010000000	54445000000	608520000000	58051000000	23158000000	2865500000	32027000000
lcl|CP002904.1_prot_AEJ24671.1_438	[gene=pacS] [locus_tag=SeseC_00538] [protein=copper-translocating P-type ATPase PacS] [protein_id=AEJ24671.1] [location=451425..453686] [gbkey=CDS]	1	5	5	5	9.3	81.493	180930000	0	0	180930000	6239100	0	0	6239100
lcl|CP002904.1_prot_AEJ24678.1_445	[gene=lacB] [locus_tag=SeseC_00549] [protein=galactose-6-phosphate isomerase subunit LacB] [protein_id=AEJ24678.1] [location=457910..458425] [gbkey=CDS]	1	1	1	1	11.7	18.952	16112000	0	0	16112000	1611200	0	0	1611200
lcl|CP002904.1_prot_AEJ24684.1_451	[locus_tag=SeseC_00555] [protein=sugar phosphotransferase system (PTS), lactose-specific IICB component] [protein_id=AEJ24684.1] [location=461813..463495] [gbkey=CDS]	1	1	1	1	4.1	61.077	44984000	0	0	44984000	2811500	0	0	2811500
lcl|CP002904.1_prot_AEJ24686.1_453	[locus_tag=SeseC_00557] [protein=membrane associated protein] [protein_id=AEJ24686.1] [location=465122..465997] [gbkey=CDS]	1	14	14	14	61.5	33.252	8613600000	515200000	76106000	8022300000	506680000	30306000	4476800	471900000
lcl|CP002904.1_prot_AEJ24687.1_454	[locus_tag=SeseC_00559] [protein=membrane protein] [protein_id=AEJ24687.1] [location=466165..466767] [gbkey=CDS]	1	1	1	1	11.5	21.536	53823000	0	0	53823000	8970500	0	0	8970500
lcl|CP002904.1_prot_AEJ24688.1_455	[locus_tag=SeseC_00560] [protein=haloacid dehalogenase-like hydrolase] [protein_id=AEJ24688.1] [location=466772..467596] [gbkey=CDS]	1	1	1	1	5.5	29.869	0	0	0	0	0	0	0	0
lcl|CP002904.1_prot_AEJ24690.1_457	[locus_tag=SeseC_00562] [protein=DegV family protein] [protein_id=AEJ24690.1] [location=468686..469528] [gbkey=CDS]	1	12	12	12	44.3	30.7	3342200000	66878000	92438000	3182900000	222810000	4458500	6162600	212190000
lcl|CP002904.1_prot_AEJ24695.1_462	[gene=rbsA] [locus_tag=SeseC_00568] [protein=ribose import ATP-binding protein RbsA] [protein_id=AEJ24695.1] [location=472075..473553] [gbkey=CDS]	1	16	16	16	36.8	54.172	1497400000	15405000	60988000	1421100000	46795000	481420	1905900	44408000
lcl|CP002904.1_prot_AEJ24696.1_463	[gene=rbsC] [locus_tag=SeseC_00569] [protein=ribose transport system permease protein RbsC] [protein_id=AEJ24696.1] [location=473555..474496] [gbkey=CDS]	1	1	1	1	4.5	32.546	38742000	0	0	38742000	6457100	0	0	6457100
lcl|CP002904.1_prot_AEJ24697.1_464	[gene=rbsB] [locus_tag=SeseC_00570] [protein=D-ribose-binding protein precursor RbsB] [protein_id=AEJ24697.1] [location=474511..475479] [gbkey=CDS]	1	17	17	17	74.5	33.736	27441000000	3360900000	356320000	23724000000	1524500000	186720000	19796000	1318000000
lcl|CP002904.1_prot_AEJ24700.1_467	[locus_tag=SeseC_00573] [protein=lipoprotein] [protein_id=AEJ24700.1] [location=complement(476843..477565)] [gbkey=CDS]	1	10	10	10	40.4	25.323	2494300000	713090000	45459000	1735700000	226750000	64826000	4132700	157790000
lcl|CP002904.1_prot_AEJ24701.1_468	[gene=yjbB] [locus_tag=SeseC_00574] [protein=Na+/Pi-cotransporter protein] [protein_id=AEJ24701.1] [location=477756..479387] [gbkey=CDS]	1	4	4	4	9	58.881	289690000	0	0	289690000	18105000	0	0	18105000
lcl|CP002904.1_prot_AEJ24709.1_476	[locus_tag=SeseC_00583] [protein=integral membrane protein (Rhomboid family)] [protein_id=AEJ24709.1] [location=485338..485871] [gbkey=CDS]	1	4	4	4	21.5	20.334	1101900000	26198000	24198000	1051500000	137740000	3274800	3024700	131440000
lcl|CP002904.1_prot_AEJ24710.1_477	[gene=glyQ] [locus_tag=SeseC_00584] [protein=glycyl-tRNA synthetase subunit alpha] [protein_id=AEJ24710.1] [location=486238..487149] [gbkey=CDS]	1	5	5	5	20.5	34.602	297140000	0	0	297140000	19810000	0	0	19810000
lcl|CP002904.1_prot_AEJ24712.1_479	[gene=glyS] [locus_tag=SeseC_00586] [protein=glycyl-tRNA synthetase beta chain] [protein_id=AEJ24712.1] [location=487516..489558] [gbkey=CDS]	1	1	1	1	3.2	75.63	0	0	0	0	0	0	0	0
lcl|CP002904.1_prot_AEJ24715.1_482	[locus_tag=SeseC_00591] [protein=Streptolysin S biosynthesis protein] [protein_id=AEJ24715.1] [location=492188..493252] [gbkey=CDS]	1	1	1	1	2.8	40.314	0	0	0	0	0	0	0	0
lcl|CP002904.1_prot_AEJ24719.1_486	[locus_tag=SeseC_00595] [protein=ABC transporter ATP-binding protein] [protein_id=AEJ24719.1] [location=495975..496898] [gbkey=CDS]	1	5	5	5	22.5	34.45	255220000	0	0	255220000	17014000	0	0	17014000
lcl|CP002904.1_prot_AEJ24720.1_487	[locus_tag=SeseC_00596] [protein=ABC-2 type transporter protein] [protein_id=AEJ24720.1] [location=496907..498034] [gbkey=CDS]	1	3	3	3	9.9	41.398	22521000	0	0	22521000	1876800	0	0	1876800
lcl|CP002904.1_prot_AEJ24721.1_488	[locus_tag=SeseC_00597] [protein=putative ABC transporter] [protein_id=AEJ24721.1] [location=498031..499149] [gbkey=CDS]	1	1	1	1	3.2	41.287	0	0	0	0	0	0	0	0
lcl|CP002904.1_prot_AEJ24726.1_493	[gene=cutC] [locus_tag=SeseC_00608] [protein=CutC family protein] [protein_id=AEJ24726.1] [location=complement(504795..505424)] [gbkey=CDS]	1	1	1	1	7.7	22.867	26211000	0	0	26211000	2382800	0	0	2382800
lcl|CP002904.1_prot_AEJ24730.1_497	[gene=xthA] [locus_tag=SeseC_00613] [protein=exodeoxyribonuclease ExoA] [protein_id=AEJ24730.1] [location=complement(507591..508418)] [gbkey=CDS]	1	3	3	3	16.7	31.204	82662000	0	0	82662000	4592300	0	0	4592300
lcl|CP002904.1_prot_AEJ24731.1_498	[locus_tag=SeseC_00614] [protein=serine endopeptidase ScpC, lactocepin, interleukin-8 protease] [protein_id=AEJ24731.1] [location=508771..513669] [gbkey=CDS]	1	46	46	46	36.2	177.85	7714300000	661460000	285740000	6767100000	104250000	8938600	3861300	91447000
lcl|CP002904.1_prot_AEJ24732.1_499	[locus_tag=SeseC_00615] [protein=membrane protein] [protein_id=AEJ24732.1] [location=513844..515523] [gbkey=CDS]	1	26	26	26	52.1	62.814	9315700000	91155000	0	9224500000	345020000	3376100	0	341650000
lcl|CP002904.1_prot_AEJ24737.1_504	[locus_tag=SeseC_00621] [protein=membrane protein] [protein_id=AEJ24737.1] [location=517749..518393] [gbkey=CDS]	1	1	1	1	7.9	24.169	0	0	0	0	0	0	0	0
lcl|CP002904.1_prot_AEJ24750.1_517	[locus_tag=SeseC_00638] [protein=branched-chain amino acid transport system carrier protein BraB] [protein_id=AEJ24750.1] [location=533096..534439] [gbkey=CDS]	1	2	2	2	4.5	47.872	416230000	19319000	0	396910000	69372000	3219800	0	66152000
lcl|CP002904.1_prot_AEJ24752.1_519	[gene=esaA] [locus_tag=SeseC_00641] [protein=putative secretion accessory protein EsaA/YueB] [protein_id=AEJ24752.1] [location=535401..538493] [gbkey=CDS]	1	1	1	1	1.7	114.24	320310000	116060000	0	204250000	6673100	2417800	0	4255300
lcl|CP002904.1_prot_AEJ24773.1_540	[gene=cas5] [locus_tag=SeseC_00667] [protein=CRISPR-associated protein Cas5, Dvulg subtype] [protein_id=AEJ24773.1] [location=556150..556869] [gbkey=CDS]	1	1	1	1	5.4	27.179	20486000	0	0	20486000	1707100	0	0	1707100
lcl|CP002904.1_prot_AEJ24774.1_541	[locus_tag=SeseC_00668] [protein=CRISPR-associated protein] [protein_id=AEJ24774.1] [location=556869..558752] [gbkey=CDS]	1	2	2	2	4.3	72.692	29062000	0	0	29062000	854770	0	0	854770
lcl|CP002904.1_prot_AEJ24775.1_542	[locus_tag=SeseC_00669] [protein=CRISPR-associated protein] [protein_id=AEJ24775.1] [location=558753..559601] [gbkey=CDS]	1	1	1	1	5.7	31.744	13083000	0	0	13083000	622990	0	0	622990
lcl|CP002904.1_prot_AEJ24782.1_549	[locus_tag=SeseC_00680] [protein=thiol:disulfide oxidoreductase] [protein_id=AEJ24782.1] [location=565104..565775] [gbkey=CDS]	1	9	9	9	39.5	25.067	1688600000	261030000	0	1427600000	140720000	21753000	0	118970000
lcl|CP002904.1_prot_AEJ24783.1_550	[gene=msrAB] [locus_tag=SeseC_00681] [protein=peptide methionine sulfoxide reductase] [protein_id=AEJ24783.1] [location=565793..566905] [gbkey=CDS]	1	8	8	8	27	42.05	482760000	0	0	482760000	32184000	0	0	32184000
lcl|CP002904.1_prot_AEJ24785.1_552	[gene=yesM] [locus_tag=SeseC_00683] [protein=sensor histidine kinase] [protein_id=AEJ24785.1] [location=567910..569628] [gbkey=CDS]	1	4	4	4	9.3	64.795	62382000	0	0	62382000	2151100	0	0	2151100
lcl|CP002904.1_prot_AEJ24787.1_554	[locus_tag=SeseC_00685] [protein=conserved hypothetical protein] [protein_id=AEJ24787.1] [location=570771..571475] [gbkey=CDS]	1	2	2	2	12.8	26.423	81836000	0	0	81836000	6295100	0	0	6295100
lcl|CP002904.1_prot_AEJ24790.1_557	[locus_tag=SeseC_00689] [protein=putative CRP/FNR transcriptional regulator] [protein_id=AEJ24790.1] [location=573458..574138] [gbkey=CDS]	1	1	1	1	4.4	26.681	205250000	0	205250000	0	14661000	0	14661000	0
lcl|CP002904.1_prot_AEJ24791.1_558	[gene=arcA] [locus_tag=SeseC_00690] [protein=arginine deiminase] [protein_id=AEJ24791.1] [location=574407..575642] [gbkey=CDS]	1	14	14	14	44	46.245	1554000000	0	0	1554000000	57557000	0	0	57557000
lcl|CP002904.1_prot_AEJ24793.1_560	[gene=argF] [locus_tag=SeseC_00692] [protein=ornithine carbamoyltransferase] [protein_id=AEJ24793.1] [location=576098..577111] [gbkey=CDS]	1	9	9	9	37.1	37.881	1357800000	7705800	0	1350100000	75434000	428100	0	75006000
lcl|CP002904.1_prot_AEJ24794.1_561	[locus_tag=SeseC_00693] [protein=C4-dicarboxylate anaerobic carrier protein] [protein_id=AEJ24794.1] [location=577273..578766] [gbkey=CDS]	1	9	9	9	16.5	53.524	15604000000	527300000	19925000	15057000000	1300400000	43942000	1660500	1254800000
lcl|CP002904.1_prot_AEJ24795.1_562	[gene=dapE] [locus_tag=SeseC_00694] [protein=Xaa-His dipeptidase] [protein_id=AEJ24795.1] [location=578783..580114] [gbkey=CDS]	1	3	3	3	9.3	48.807	240940000	163950000	0	76991000	10476000	7128200	0	3347400
lcl|CP002904.1_prot_AEJ24796.1_563	[gene=arcC] [locus_tag=SeseC_00695] [protein=carbamate kinase] [protein_id=AEJ24796.1] [location=580132..581082] [gbkey=CDS]	1	5	5	5	25	33.298	256050000	0	0	256050000	21337000	0	0	21337000
lcl|CP002904.1_prot_AEJ24797.1_564	[gene=asnA] [locus_tag=SeseC_00696] [protein=asparagine synthetase AsnA] [protein_id=AEJ24797.1] [location=581301..582293] [gbkey=CDS]	1	5	5	5	17	37.459	218590000	0	137660000	80931000	11505000	0	7245100	4259500
lcl|CP002904.1_prot_AEJ24800.1_567	[gene=pdz] [locus_tag=SeseC_00699] [protein=conserved hypothetical protein] [protein_id=AEJ24800.1] [location=583470..584507] [gbkey=CDS]	1	11	11	11	33.3	37.45	4526100000	201090000	108560000	4216500000	377180000	16757000	9046700	351370000
lcl|CP002904.1_prot_AEJ24801.1_568	[locus_tag=SeseC_00702] [protein=transcriptional regulator] [protein_id=AEJ24801.1] [location=585107..585721] [gbkey=CDS]	1	6	6	6	29.9	24.267	51811000	0	0	51811000	5181100	0	0	5181100
lcl|CP002904.1_prot_AEJ24802.1_569	[gene=rlmN] [locus_tag=SeseC_00703] [protein=23S rRNA methyltransferase and flSese_enicol/chloramphenicol resistance protein] [protein_id=AEJ24802.1] [location=585725..586807] [gbkey=CDS]	1	1	1	1	4.4	40.959	0	0	0	0	0	0	0	0
lcl|CP002904.1_prot_AEJ24805.1_572	[gene=dpr] [locus_tag=SeseC_00707] [protein=DNA binding protein starved cells-like peroxide resistance protein Dpr] [protein_id=AEJ24805.1] [location=588089..588619] [gbkey=CDS]	1	5	5	5	38.1	19.591	1288700000	0	0	1288700000	143190000	0	0	143190000
lcl|CP002904.1_prot_AEJ24808.1_575	[locus_tag=SeseC_00710] [protein=membrane protein] [protein_id=AEJ24808.1] [location=590181..590564] [gbkey=CDS]	1	4	4	4	34.6	14.85	208780000	0	0	208780000	29826000	0	0	29826000
lcl|CP002904.1_prot_AEJ24809.1_576	[gene=bipA] [locus_tag=SeseC_00711] [protein=GTP-binding protein TypA/BipA-like protein] [protein_id=AEJ24809.1] [location=590942..592801] [gbkey=CDS]	1	12	12	12	23.1	69.276	5863600000	1782300000	244470000	3836800000	217170000	66010000	9054600	142110000
lcl|CP002904.1_prot_AEJ24812.1_579	[gene=murG] [locus_tag=SeseC_00715] [protein=undecaprenyldiphospho-muramoylpentapeptide beta-N- acetylglucosaminyltransferase] [protein_id=AEJ24812.1] [location=594645..595727] [gbkey=CDS]	1	14	14	14	51.7	40.279	1705900000	5446700	0	1700500000	85295000	272340	0	85023000
lcl|CP002904.1_prot_AEJ24813.1_580	[gene=ftsQ] [locus_tag=SeseC_00716] [protein=cell division protein] [protein_id=AEJ24813.1] [location=595728..596918] [gbkey=CDS]	1	6	6	6	17.9	44.045	209410000	0	0	209410000	14958000	0	0	14958000
lcl|CP002904.1_prot_AEJ24814.1_581	[gene=ftsA] [locus_tag=SeseC_00717] [protein=cell division protein] [protein_id=AEJ24814.1] [location=597130..598494] [gbkey=CDS]	1	19	19	19	59.5	49.399	2804200000	9113800	27341000	2767800000	133530000	433990	1302000	131800000
lcl|CP002904.1_prot_AEJ24815.1_582	[gene=ftsZ] [locus_tag=SeseC_00719] [protein=cell division protein FtsZ] [protein_id=AEJ24815.1] [location=598518..599846] [gbkey=CDS]	1	15	15	15	46.2	46.776	2484300000	12288000	0	2472100000	138020000	682670	0	137340000
lcl|CP002904.1_prot_AEJ24816.1_583	[locus_tag=SeseC_00720] [protein=pyridoxaL 5-phosphate dependent enzyme class III family] [protein_id=AEJ24816.1] [location=599849..600520] [gbkey=CDS]	1	2	2	2	13.9	25.575	53335000	0	0	53335000	4444600	0	0	4444600
lcl|CP002904.1_prot_AEJ24817.1_584	[gene=sepF] [locus_tag=SeseC_00721] [protein=conserved hypothetical protein] [protein_id=AEJ24817.1] [location=600521..601195] [gbkey=CDS]	1	4	4	4	19.2	25.647	165260000	0	0	165260000	13771000	0	0	13771000
lcl|CP002904.1_prot_AEJ24819.1_586	[locus_tag=SeseC_00723] [protein=conserved hypothetical protein] [protein_id=AEJ24819.1] [location=601454..602248] [gbkey=CDS]	1	1	1	1	3.4	29.864	0	0	0	0	0	0	0	0
lcl|CP002904.1_prot_AEJ24820.1_587	[gene=divIVA] [locus_tag=SeseC_00724] [protein=cell division initiation protein DivIVA] [protein_id=AEJ24820.1] [location=602258..603013] [gbkey=CDS]	1	17	17	17	60.2	28.846	6876000000	570500000	29086000	6276400000	573000000	47542000	2423800	523030000
lcl|CP002904.1_prot_AEJ24821.1_588	[gene=ileS] [locus_tag=SeseC_00725] [protein=isoleucyl-tRNA synthetase] [protein_id=AEJ24821.1] [location=603284..606082] [gbkey=CDS]	1	19	19	19	28.9	105.14	843040000	12366000	0	830670000	19605000	287590	0	19318000
lcl|CP002904.1_prot_AEJ24822.1_589	[locus_tag=SeseC_00727] [protein=conserved hypothetical protein] [protein_id=AEJ24822.1] [location=complement(606551..606853)] [gbkey=CDS]	1	4	4	4	37	11.548	89345000	0	0	89345000	14891000	0	0	14891000
lcl|CP002904.1_prot_AEJ24824.1_591	[gene=clpE] [locus_tag=SeseC_00729] [protein=ATP-dependent Clp protease ATP-binding subunit ClpE] [protein_id=AEJ24824.1] [location=complement(607509..609659)] [gbkey=CDS]	1	20	20	19	32.4	79.756	714670000	37012000	0	677660000	17867000	925290	0	16941000
lcl|CP002904.1_prot_AEJ24832.1_599	[gene=manB] [locus_tag=SeseC_00740] [protein=probable phosphomannomutase] [protein_id=AEJ24832.1] [location=614099..615793] [gbkey=CDS]	1	3	3	3	6.9	63.185	0	0	0	0	0	0	0	0
lcl|CP002904.1_prot_AEJ24834.1_601	[gene=folD] [locus_tag=SeseC_00742] [protein=FolD bifunctional protein] [protein_id=AEJ24834.1] [location=615905..616759] [gbkey=CDS]	1	4	4	4	14.8	30.967	482160000	0	328460000	153700000	32144000	0	21898000	10246000
lcl|CP002904.1_prot_AEJ24843.1_610	[locus_tag=SeseC_00752] [protein=conserved hypothetical protein] [protein_id=AEJ24843.1] [location=623489..624346] [gbkey=CDS]	1	7	7	7	27.4	31.374	796750000	168970000	108520000	519260000	66396000	14081000	9043000	43272000
lcl|CP002904.1_prot_AEJ24844.1_611	[locus_tag=SeseC_00754] [protein=conserved hypothetical protein] [protein_id=AEJ24844.1] [location=624482..625333] [gbkey=CDS]	1	12	12	12	53.7	30.692	1581200000	0	0	1581200000	105410000	0	0	105410000
lcl|CP002904.1_prot_AEJ24845.1_612	[locus_tag=SeseC_00755] [protein=GDSL-like lipase/acylhydrolase protein] [protein_id=AEJ24845.1] [location=625326..626168] [gbkey=CDS]	1	3	3	3	10.7	31.447	601610000	0	0	601610000	150400000	0	0	150400000
lcl|CP002904.1_prot_AEJ24846.1_613	[locus_tag=SeseC_00756] [protein=conserved hypothetical protein] [protein_id=AEJ24846.1] [location=626146..626733] [gbkey=CDS]	1	6	6	6	32.3	22.579	1034700000	56448000	151030000	827180000	114960000	6272000	16782000	91909000
lcl|CP002904.1_prot_AEJ24848.1_615	[locus_tag=SeseC_00759] [protein=C3 family ADP-ribosyltransferase] [protein_id=AEJ24848.1] [location=complement(627167..627871)] [gbkey=CDS]	1	8	8	8	38.9	26.918	515050000	52998000	0	462050000	46823000	4818000	0	42005000
lcl|CP002904.1_prot_AEJ24853.1_620	[gene=gpmA] [locus_tag=SeseC_00766] [protein=2,3-bisphosphoglycerate-dependent phosphoglycerate mutase GpmA] [protein_id=AEJ24853.1] [location=633674..634369] [gbkey=CDS]	1	12	12	12	57.6	26.14	4227800000	79239000	69023000	4079600000	281850000	5282600	4601500	271970000
lcl|CP002904.1_prot_AEJ24854.1_621	[locus_tag=SeseC_00767] [protein=transcriptional repressor] [protein_id=AEJ24854.1] [location=634457..634999] [gbkey=CDS]	1	2	2	2	14.4	19.683	26006000	0	0	26006000	3250700	0	0	3250700
lcl|CP002904.1_prot_AEJ24857.1_624	[locus_tag=SeseC_00771] [protein=formate transporter] [protein_id=AEJ24857.1] [location=636039..636836] [gbkey=CDS]	1	2	2	2	9.8	28.235	69380000	0	0	69380000	23127000	0	0	23127000
lcl|CP002904.1_prot_AEJ24858.1_625	[gene=pbp2B] [locus_tag=SeseC_00773] [protein=penicillin-binding protein 2b] [protein_id=AEJ24858.1] [location=636948..639002] [gbkey=CDS]	1	19	19	19	32.5	74.505	937260000	18687000	37402000	881170000	33474000	667390	1335800	31470000
lcl|CP002904.1_prot_AEJ24864.1_631	[gene=deaD] [locus_tag=SeseC_00780] [protein=DEAD box helicase family protein] [protein_id=AEJ24864.1] [location=645523..647139] [gbkey=CDS]	1	18	18	18	40.5	60.485	1715200000	0	0	1715200000	74572000	0	0	74572000
lcl|CP002904.1_prot_AEJ24865.1_632	[gene=kup] [locus_tag=SeseC_00782] [protein=probable potassium transport system protein Kup] [protein_id=AEJ24865.1] [location=647267..649270] [gbkey=CDS]	1	7	7	7	10.6	74.122	395690000	3956700	0	391730000	15828000	158270	0	15669000
lcl|CP002904.1_prot_AEJ24868.1_635	[gene=plsC] [locus_tag=SeseC_00786] [protein=acyltransferase] [protein_id=AEJ24868.1] [location=650654..651427] [gbkey=CDS]	1	17	17	17	51	29.716	3613900000	6973000	4086300	3602800000	190210000	367000	215070	189620000
lcl|CP002904.1_prot_AEJ24872.1_639	[gene=sodA] [locus_tag=SeseC_00790] [protein=superoxide dismutase (Mn)] [protein_id=AEJ24872.1] [location=655902..656507] [gbkey=CDS]	1	4	4	4	36.8	22.45	200370000	0	0	200370000	18215000	0	0	18215000
lcl|CP002904.1_prot_AEJ24874.1_641	[locus_tag=SeseC_00792] [protein=conserved hypothetical protein] [protein_id=AEJ24874.1] [location=complement(659191..660408)] [gbkey=CDS]	1	3	3	3	9.6	47.111	47022000	0	0	47022000	3134800	0	0	3134800
lcl|CP002904.1_prot_AEJ24879.1_646	[gene=pepF] [locus_tag=SeseC_00798] [protein=oligoendopeptidase PepF] [protein_id=AEJ24879.1] [location=664363..666165] [gbkey=CDS]	1	1	1	1	1.7	69.009	10824000	0	0	10824000	432960	0	0	432960
lcl|CP002904.1_prot_AEJ24884.1_651	[gene=prsA] [locus_tag=SeseC_00805] [protein=foldase protein PrsA precursor] [protein_id=AEJ24884.1] [location=669085..670086] [gbkey=CDS]	1	26	26	26	57.1	36.56	57633000000	3513000000	1678400000	52441000000	3033300000	184900000	88339000	2760100000
lcl|CP002904.1_prot_AEJ24885.1_652	[gene=alaS] [locus_tag=SeseC_00806] [protein=alanyl-tRNA synthetase] [protein_id=AEJ24885.1] [location=670443..673061] [gbkey=CDS]	1	12	12	12	18.1	97.28	341650000	0	0	341650000	7117800	0	0	7117800
lcl|CP002904.1_prot_AEJ24887.1_654	[locus_tag=SeseC_00808] [protein=DNA/RNA non-specific endonuclease] [protein_id=AEJ24887.1] [location=complement(673184..674347)] [gbkey=CDS]	1	27	27	27	61	43.289	86449000000	1607400000	1233000000	83608000000	4802700000	89298000	68500000	4644900000
lcl|CP002904.1_prot_AEJ24889.1_656	[locus_tag=SeseC_00810] [protein=peptidoglycan N-acetylglucosamine deacetylase] [protein_id=AEJ24889.1] [location=674769..676055] [gbkey=CDS]	1	26	26	26	64.5	48.216	29805000000	1495300000	4118500000	24191000000	1419300000	71204000	196120000	1152000000
lcl|CP002904.1_prot_AEJ24890.1_657	[locus_tag=SeseC_00811] [protein=ATP-dependent RNA helicase DEAD/DEAH box family] [protein_id=AEJ24890.1] [location=complement(676325..677407)] [gbkey=CDS]	1	6	6	6	27.8	40.671	168630000	46347000	0	122290000	8030200	2207000	0	5823200
lcl|CP002904.1_prot_AEJ24891.1_658	[gene=udk] [locus_tag=SeseC_00813] [protein=uridine kinase] [protein_id=AEJ24891.1] [location=677504..678130] [gbkey=CDS]	1	2	2	2	12.5	23.905	31587000	0	0	31587000	2632300	0	0	2632300
lcl|CP002904.1_prot_AEJ24893.1_660	[locus_tag=SeseC_00815] [protein=hypothetical membrane spanning protein] [protein_id=AEJ24893.1] [location=complement(678629..679399)] [gbkey=CDS]	1	2	2	2	8.6	28.298	15834000	15834000	0	0	2262000	2262000	0	0
lcl|CP002904.1_prot_AEJ24898.1_665	[gene=birA] [locus_tag=SeseC_00820] [protein=biotin--protein ligase] [protein_id=AEJ24898.1] [location=complement(682310..683251)] [gbkey=CDS]	1	1	1	1	5.1	35.166	44590000	0	0	44590000	2786900	0	0	2786900
lcl|CP002904.1_prot_AEJ24900.1_667	[locus_tag=SeseC_00825] [protein=lipoprotein] [protein_id=AEJ24900.1] [location=685351..687570] [gbkey=CDS]	1	15	15	15	30.7	81.913	698280000	334210000	0	364070000	19951000	9548900	0	10402000
lcl|CP002904.1_prot_AEJ24901.1_668	[gene=metK] [locus_tag=SeseC_00826] [protein=S-adenosylmethionine synthetase] [protein_id=AEJ24901.1] [location=687903..689108] [gbkey=CDS]	1	4	4	4	13.5	43.375	109170000	0	0	109170000	6065000	0	0	6065000
lcl|CP002904.1_prot_AEJ24906.1_673	[locus_tag=SeseC_00833] [protein=glucuronide permease] [protein_id=AEJ24906.1] [location=692379..693923] [gbkey=CDS]	1	2	2	2	3.7	56.355	94473000	0	52750000	41723000	6748100	0	3767800	2980200
lcl|CP002904.1_prot_AEJ24914.1_681	[locus_tag=SeseC_00844] [protein=2-deoxy-D-gluconate 3-dehydrogenase] [protein_id=AEJ24914.1] [location=701151..701990] [gbkey=CDS]	1	3	3	3	18.6	29.48	77323000	0	0	77323000	7029400	0	0	7029400
lcl|CP002904.1_prot_AEJ24921.1_688	[locus_tag=SeseC_00853] [protein=DNA-binding protein] [protein_id=AEJ24921.1] [location=707679..708962] [gbkey=CDS]	1	1	1	1	4.4	48.004	20127000	0	0	20127000	1184000	0	0	1184000
lcl|CP002904.1_prot_AEJ24923.1_690	[locus_tag=SeseC_00855] [protein=ribonuclease BN-like family protein] [protein_id=AEJ24923.1] [location=709841..710779] [gbkey=CDS]	1	3	3	3	9.9	35.309	130630000	0	0	130630000	11875000	0	0	11875000
lcl|CP002904.1_prot_AEJ24926.1_693	[locus_tag=SeseC_00859] [protein=Putative PBP 5 synthesis repressor] [protein_id=AEJ24926.1] [location=712880..714310] [gbkey=CDS]	1	21	21	21	57.1	54.207	9654800000	686760000	27766000	8940300000	459750000	32703000	1322200	425730000
lcl|CP002904.1_prot_AEJ24928.1_695	[gene=cbaT] [locus_tag=SeseC_00862] [protein=ABC transporter CbaT] [protein_id=AEJ24928.1] [location=716754..718904] [gbkey=CDS]	1	20	20	20	32.1	80.65	1418900000	33490000	66619000	1318800000	44342000	1046600	2081800	41213000
lcl|CP002904.1_prot_AEJ24929.1_696	[gene=comB] [locus_tag=SeseC_00863] [protein=transport protein ComB] [protein_id=AEJ24929.1] [location=718913..720274] [gbkey=CDS]	1	9	9	9	29.4	50.719	921080000	134760000	0	786320000	54181000	7926900	0	46254000
lcl|CP002904.1_prot_AEJ24957.1_724	[locus_tag=SeseC_00896] [protein=conserved hypothetical protein] [protein_id=AEJ24957.1] [location=746773..747087] [gbkey=CDS]	1	1	1	1	33.7	11.567	78531000	29405000	0	49126000	15706000	5881100	0	9825200
lcl|CP002904.1_prot_AEJ24965.1_732	[locus_tag=SeseC_00904] [protein=prophage LambdaSa04, HK97 family major capsid protein] [protein_id=AEJ24965.1] [location=752196..753401] [gbkey=CDS]	1	6	6	6	19.2	45.199	326700000	28032000	0	298670000	18150000	1557300	0	16593000
lcl|CP002904.1_prot_AEJ24977.1_744	[locus_tag=SeseC_00917] [protein=holin] [protein_id=AEJ24977.1] [location=764521..764925] [gbkey=CDS]	1	4	4	4	23.1	14.68	572210000	218560000	0	353640000	114440000	43713000	0	70728000
lcl|CP002904.1_prot_AEJ24978.1_745	[locus_tag=SeseC_00918] [protein=amidase/ phage cell wall hydrolase] [protein_id=AEJ24978.1] [location=764927..766396] [gbkey=CDS]	1	3	3	3	8.4	53.613	18324000	0	0	18324000	832910	0	0	832910
lcl|CP002904.1_prot_AEJ24991.1_758	[locus_tag=SeseC_00940] [protein=conserved hypothetical protein] [protein_id=AEJ24991.1] [location=780665..780808] [gbkey=CDS]	1	1	1	1	21.3	5.5903	0	0	0	0	0	0	0	0
lcl|CP002904.1_prot_AEJ25001.1_768	[locus_tag=SeseC_00955] [protein=membrane protein] [protein_id=AEJ25001.1] [location=complement(793068..793415)] [gbkey=CDS]	1	2	2	2	20.9	12.486	365670000	32080000	0	333590000	182840000	16040000	0	166800000
lcl|CP002904.1_prot_AEJ25004.1_771	[gene=acm] [locus_tag=SeseC_00960] [protein=glycosyl hydrolases family protein] [protein_id=AEJ25004.1] [location=complement(795104..795970)] [gbkey=CDS]	1	5	5	5	26.7	32.194	469740000	63729000	0	406010000	67106000	9104100	0	58002000
lcl|CP002904.1_prot_AEJ25005.1_772	[locus_tag=SeseC_00962] [protein=membrane protein] [protein_id=AEJ25005.1] [location=796238..796690] [gbkey=CDS]	1	1	1	1	6	17.236	9502900	9502900	0	0	9502900	9502900	0	0
lcl|CP002904.1_prot_AEJ25009.1_776	[gene=ppc] [locus_tag=SeseC_00967] [protein=phosphoenolpyruvate carboxylase] [protein_id=AEJ25009.1] [location=799759..802530] [gbkey=CDS]	1	2	2	2	2.9	104.6	126560000	0	0	126560000	2145200	0	0	2145200
lcl|CP002904.1_prot_AEJ25010.1_777	[gene=ftsW] [locus_tag=SeseC_00968] [protein=probable cell division protein FtsW] [protein_id=AEJ25010.1] [location=802735..804018] [gbkey=CDS]	1	4	4	4	8.2	47.587	392690000	0	0	392690000	23099000	0	0	23099000
lcl|CP002904.1_prot_AEJ25016.1_783	[locus_tag=SeseC_00977] [protein=ATP-binding/permease protein] [protein_id=AEJ25016.1] [location=807144..808700] [gbkey=CDS]	1	1	1	1	1.7	58.669	17209000	0	0	17209000	1075600	0	0	1075600
lcl|CP002904.1_prot_AEJ25019.1_786	[gene=ftsE] [locus_tag=SeseC_00980] [protein=cell division ATP-binding protein] [protein_id=AEJ25019.1] [location=811821..812498] [gbkey=CDS]	1	13	13	13	52	25.533	3078000000	1246700000	147290000	1683900000	256500000	103900000	12274000	140330000
lcl|CP002904.1_prot_AEJ25020.1_787	[gene=ftsX] [locus_tag=SeseC_00981] [protein=cell division protein] [protein_id=AEJ25020.1] [location=812554..813420] [gbkey=CDS]	1	4	4	4	24.3	32.466	1486200000	53489000	0	1432700000	212320000	7641300	0	204680000
lcl|CP002904.1_prot_AEJ25024.1_791	[gene=aspB] [locus_tag=SeseC_00985] [protein=aspartate aminotransferase] [protein_id=AEJ25024.1] [location=817775..818986] [gbkey=CDS]	1	7	7	7	25.1	43.986	239690000	0	0	239690000	14099000	0	0	14099000
lcl|CP002904.1_prot_AEJ25025.1_792	[gene=asnS] [locus_tag=SeseC_00988] [protein=asparaginyl-tRNA synthetase] [protein_id=AEJ25025.1] [location=818999..820345] [gbkey=CDS]	1	13	13	13	36.8	50.812	814570000	2857400	0	811710000	37026000	129880	0	36896000
lcl|CP002904.1_prot_AEJ25028.1_795	[locus_tag=SeseC_00995] [protein=conserved hypothetical protein] [protein_id=AEJ25028.1] [location=823608..824498] [gbkey=CDS]	1	4	4	4	18.2	33.704	62722000	0	0	62722000	3920100	0	0	3920100
lcl|CP002904.1_prot_AEJ25029.1_796	[locus_tag=SeseC_00996] [protein=conserved hypothetical protein] [protein_id=AEJ25029.1] [location=824495..825472] [gbkey=CDS]	1	1	1	1	4.6	35.762	0	0	0	0	0	0	0	0
lcl|CP002904.1_prot_AEJ25031.1_798	[gene=pepDA] [locus_tag=SeseC_00999] [protein=dipeptidase A PepDA] [protein_id=AEJ25031.1] [location=826748..828145] [gbkey=CDS]	1	1	1	1	2.4	52.673	0	0	0	0	0	0	0	0
lcl|CP002904.1_prot_AEJ25032.1_799	[gene=znuA] [locus_tag=SeseC_01001] [protein=zinc-binding protein AdcA precursor] [protein_id=AEJ25032.1] [location=828380..829930] [gbkey=CDS]	1	22	22	22	51	58.487	10592000000	447120000	1446100000	8699100000	407400000	17197000	55618000	334580000
lcl|CP002904.1_prot_AEJ25038.1_805	[locus_tag=SeseC_01007] [protein=sugar phosphotransferase system (PTS), sorbose subfamily, IIB component] [protein_id=AEJ25038.1] [location=835803..836288] [gbkey=CDS]	1	1	1	1	11.8	17.592	0	0	0	0	0	0	0	0
lcl|CP002904.1_prot_AEJ25040.1_807	[locus_tag=SeseC_01009] [protein=sugar phosphotransferase system (PTS), mannose/fructose/sorbose family, IID component] [protein_id=AEJ25040.1] [location=837202..838020] [gbkey=CDS]	1	2	2	2	7.4	30.21	45856000	45856000	0	0	4585600	4585600	0	0
lcl|CP002904.1_prot_AEJ25042.1_809	[gene=rpmE] [locus_tag=SeseC_01012] [protein=ribosomal protein L31] [protein_id=AEJ25042.1] [location=complement(838532..838816)] [gbkey=CDS]	1	1	1	1	10.6	10.908	294100000	0	0	294100000	49017000	0	0	49017000
lcl|CP002904.1_prot_AEJ25043.1_810	[locus_tag=SeseC_01014] [protein=conserved hypothetical protein] [protein_id=AEJ25043.1] [location=complement(838917..839849)] [gbkey=CDS]	1	1	1	1	2.9	34.354	287580000	0	0	287580000	16916000	0	0	16916000
lcl|CP002904.1_prot_AEJ25044.1_811	[gene=elaA] [locus_tag=SeseC_01015] [protein=acetyltransferase (GNAT) family protein] [protein_id=AEJ25044.1] [location=complement(839859..840287)] [gbkey=CDS]	1	1	1	1	5.6	16.481	36141000	0	0	36141000	4015600	0	0	4015600
lcl|CP002904.1_prot_AEJ25048.1_815	[locus_tag=SeseC_01021] [protein=voltage gated chloride channel protein] [protein_id=AEJ25048.1] [location=842676..843908] [gbkey=CDS]	1	1	1	1	1.7	43.74	0	0	0	0	0	0	0	0
lcl|CP002904.1_prot_AEJ25049.1_816	[gene=rplS] [locus_tag=SeseC_01022] [protein=50S ribosomal protein L19] [protein_id=AEJ25049.1] [location=844054..844401] [gbkey=CDS]	1	8	8	8	59.1	13.148	3177100000	113250000	25543000	3038300000	529520000	18876000	4257100	506390000
lcl|CP002904.1_prot_AEJ25054.1_821	[locus_tag=SeseC_01028] [protein=chloride channel protein] [protein_id=AEJ25054.1] [location=complement(847605..848816)] [gbkey=CDS]	1	2	2	2	6.7	42.837	0	0	0	0	0	0	0	0
lcl|CP002904.1_prot_AEJ25055.1_822	[gene=nrdB] [locus_tag=SeseC_01029] [protein=ribonucleoside-diphosphate reductase beta chain] [protein_id=AEJ25055.1] [location=complement(848946..849905)] [gbkey=CDS]	1	1	1	1	3.8	36.869	0	0	0	0	0	0	0	0
lcl|CP002904.1_prot_AEJ25056.1_823	[gene=nrdA] [locus_tag=SeseC_01030] [protein=ribonucleoside-diphosphate reductase alpha chain] [protein_id=AEJ25056.1] [location=complement(850078..852237)] [gbkey=CDS]	1	4	4	4	6.5	80.861	78031000	0	0	78031000	2108900	0	0	2108900
lcl|CP002904.1_prot_AEJ25058.1_825	[locus_tag=SeseC_01033] [protein=PTS family porter component HPr] [protein_id=AEJ25058.1] [location=852742..853161] [gbkey=CDS]	1	3	3	3	24.5	15.237	720440000	3530000	13897000	703020000	90055000	441250	1737100	87877000
lcl|CP002904.1_prot_AEJ25059.1_826	[gene=ptsI] [locus_tag=SeseC_01034] [protein=phosphoenolpyruvate-protein phosphotransferase] [protein_id=AEJ25059.1] [location=853166..854899] [gbkey=CDS]	1	14	14	14	33.3	63.213	1529000000	67672000	0	1461400000	50968000	2255700	0	48712000
lcl|CP002904.1_prot_AEJ25060.1_827	[gene=gapN] [locus_tag=SeseC_01035] [protein=NADP-dependent glyceraldehyde-3-phosphate dehydrogenase] [protein_id=AEJ25060.1] [location=855125..856528] [gbkey=CDS]	1	19	19	18	49.5	49.695	2929200000	42333000	66504000	2820400000	108490000	1567900	2463100	104460000
lcl|CP002904.1_prot_AEJ25064.1_831	[gene=rodA] [locus_tag=SeseC_01039] [protein=peptidoglycan biosynthesis protein] [protein_id=AEJ25064.1] [location=857935..859149] [gbkey=CDS]	1	1	1	1	2.5	45.476	49757000	0	12272000	37485000	6219600	0	1534100	4685600
lcl|CP002904.1_prot_AEJ25067.1_834	[gene=ezrA] [locus_tag=SeseC_01042] [protein=septation ring formation regulator] [protein_id=AEJ25067.1] [location=861916..863640] [gbkey=CDS]	1	19	19	19	34	66.075	1894000000	31655000	0	1862400000	67644000	1130500	0	66514000
lcl|CP002904.1_prot_AEJ25068.1_835	[locus_tag=SeseC_01043] [protein=conserved hypothetical protein] [protein_id=AEJ25068.1] [location=complement(864477..864950)] [gbkey=CDS]	1	4	4	4	31.2	17.722	116130000	0	0	116130000	11613000	0	0	11613000
lcl|CP002904.1_prot_AEJ25069.1_836	[gene=eno] [locus_tag=SeseC_01044] [protein=phosphopyruvate hydratase] [protein_id=AEJ25069.1] [location=865164..866471] [gbkey=CDS]	1	24	24	24	68.7	47.241	15236000000	209270000	83501000	14943000000	692520000	9512500	3795500	679220000
lcl|CP002904.1_prot_AEJ25073.1_840	[locus_tag=SeseC_01049] [protein=extracellular nuclease] [protein_id=AEJ25073.1] [location=867834..870614] [gbkey=CDS]	1	45	45	45	60	100.44	29954000000	4738100000	465850000	24750000000	665650000	105290000	10352000	550000000
lcl|CP002904.1_prot_AEJ25074.1_841	[locus_tag=SeseC_01051] [protein=conserved hypothetical protein] [protein_id=AEJ25074.1] [location=871504..872046] [gbkey=CDS]	1	2	2	2	17.8	20.377	134170000	0	0	134170000	33543000	0	0	33543000
lcl|CP002904.1_prot_AEJ25075.1_842	[gene=ligA] [locus_tag=SeseC_01052] [protein=NAD-dependent DNA ligase LigA] [protein_id=AEJ25075.1] [location=872143..874101] [gbkey=CDS]	1	2	2	2	3.2	72.118	18137000	0	0	18137000	490180	0	0	490180
lcl|CP002904.1_prot_AEJ25079.1_846	[gene=glgC] [locus_tag=SeseC_01059] [protein=glucose-1-phosphate adenylyltransferase] [protein_id=AEJ25079.1] [location=879548..880675] [gbkey=CDS]	1	5	5	5	18.9	41.424	74945000	0	0	74945000	4163600	0	0	4163600
lcl|CP002904.1_prot_AEJ25080.1_847	[gene=glgC] [locus_tag=SeseC_01060] [protein=glycogen biosynthesis protein GlgD] [protein_id=AEJ25080.1] [location=880665..881798] [gbkey=CDS]	1	2	2	2	8.8	42.42	53603000	0	0	53603000	2552500	0	0	2552500
lcl|CP002904.1_prot_AEJ25084.1_851	[gene=atpB] [locus_tag=SeseC_01064] [protein=F0F1 ATP synthase subunit A] [protein_id=AEJ25084.1] [location=886213..886929] [gbkey=CDS]	1	1	1	1	3.4	26.901	167770000	5557500	0	162210000	27962000	926250	0	27035000
lcl|CP002904.1_prot_AEJ25085.1_852	[gene=atpF] [locus_tag=SeseC_01065] [protein=ATP synthase B chain] [protein_id=AEJ25085.1] [location=886947..887441] [gbkey=CDS]	1	8	8	8	53	17.633	2419200000	30436000	62896000	2325800000	186090000	2341200	4838100	178910000
lcl|CP002904.1_prot_AEJ25086.1_853	[gene=atpH] [locus_tag=SeseC_01066] [protein=ATP synthase delta chain] [protein_id=AEJ25086.1] [location=887441..887977] [gbkey=CDS]	1	5	5	5	34.8	20.145	299500000	0	0	299500000	33278000	0	0	33278000
lcl|CP002904.1_prot_AEJ25087.1_854	[gene=atpA] [locus_tag=SeseC_01067] [protein=F0F1 ATP synthase subunit alpha] [protein_id=AEJ25087.1] [location=887993..889498] [gbkey=CDS]	1	19	19	19	51.3	54.676	11467000000	177030000	1163700000	10127000000	603550000	9317300	61249000	532980000
lcl|CP002904.1_prot_AEJ25088.1_855	[gene=atpG] [locus_tag=SeseC_01068] [protein=F0F1 ATP synthase subunit gamma] [protein_id=AEJ25088.1] [location=889516..890391] [gbkey=CDS]	1	11	11	11	45	31.959	2040700000	5834800	2612100	2032200000	145760000	416770	186580	145160000
lcl|CP002904.1_prot_AEJ25089.1_856	[gene=atpD] [locus_tag=SeseC_01069] [protein=F0F1 ATP synthase subunit beta] [protein_id=AEJ25089.1] [location=890559..891965] [gbkey=CDS]	1	23	23	23	67.3	50.898	11155000000	68333000	186950000	10899000000	464770000	2847200	7789600	454140000
lcl|CP002904.1_prot_AEJ25090.1_857	[gene=atpC] [locus_tag=SeseC_01070] [protein=F0F1 ATP synthase subunit epsilon] [protein_id=AEJ25090.1] [location=891978..892394] [gbkey=CDS]	1	4	4	4	37	15.53	441910000	19678000	34534000	387700000	88382000	3935700	6906800	77540000
lcl|CP002904.1_prot_AEJ25092.1_859	[gene=murA] [locus_tag=SeseC_01072] [protein=UDP-N-acetylglucosamine 1-carboxyvinyltransferase] [protein_id=AEJ25092.1] [location=892816..894099] [gbkey=CDS]	1	1	1	1	2.6	45.957	103040000	40020000	16448000	46568000	4683500	1819100	747650	2116700
lcl|CP002904.1_prot_AEJ25094.1_861	[locus_tag=SeseC_01074] [protein=competence associated endonuclease] [protein_id=AEJ25094.1] [location=894323..895201] [gbkey=CDS]	1	7	7	7	37	31.841	239790000	11078000	73402000	155310000	17128000	791260	5243000	11094000
lcl|CP002904.1_prot_AEJ25097.1_864	[gene=pheS] [locus_tag=SeseC_01079] [protein=phenylalanyl-tRNA synthetase alpha chain] [protein_id=AEJ25097.1] [location=896113..897156] [gbkey=CDS]	1	4	4	4	12.4	39.361	74751000	0	0	74751000	4397100	0	0	4397100
lcl|CP002904.1_prot_AEJ25099.1_866	[gene=pheT] [locus_tag=SeseC_01081] [protein=phenylalanyl-tRNA synthetase beta chain] [protein_id=AEJ25099.1] [location=897346..899751] [gbkey=CDS]	1	8	8	8	13.2	86.961	265150000	0	0	265150000	6798600	0	0	6798600
lcl|CP002904.1_prot_AEJ25100.1_867	[locus_tag=SeseC_01083] [protein=permease] [protein_id=AEJ25100.1] [location=899986..901062] [gbkey=CDS]	1	11	11	11	36.9	39.148	5043300000	73691000	0	4969600000	420280000	6140900	0	414140000
lcl|CP002904.1_prot_AEJ25101.1_868	[locus_tag=SeseC_01084] [protein=ABC transporter ATP-binding protein] [protein_id=AEJ25101.1] [location=901072..901776] [gbkey=CDS]	1	13	13	13	56.4	25.98	2382800000	33622000	11096000	2338100000	170200000	2401600	792570	167010000
lcl|CP002904.1_prot_AEJ25113.1_880	[gene=glgX] [locus_tag=SeseC_01097] [protein=cell surface-anchored pullulanase] [protein_id=AEJ25113.1] [location=913661..917377] [gbkey=CDS]	1	33	33	33	30.9	136.28	1729400000	232800000	0	1496600000	32630000	4392500	0	28237000
lcl|CP002904.1_prot_AEJ25125.1_892	[locus_tag=SeseC_01112] [protein=amino acid ABC transporter, amino acid-binding/permease protein] [protein_id=AEJ25125.1] [location=933983..934795] [gbkey=CDS]	1	11	11	11	60	28.779	4045700000	10106000	0	4035600000	337140000	842160	0	336300000
lcl|CP002904.1_prot_AEJ25126.1_893	[gene=rpsU] [locus_tag=SeseC_01113] [protein=30S ribosomal protein S21] [protein_id=AEJ25126.1] [location=934932..935138] [gbkey=CDS]	1	1	1	1	11.8	8.2435	80659000	12264000	0	68395000	26886000	4088100	0	22798000
lcl|CP002904.1_prot_AEJ25127.1_894	[gene=mscL] [locus_tag=SeseC_01115] [protein=large-conductance mechanosensitive channel MscL] [protein_id=AEJ25127.1] [location=complement(935367..935741)] [gbkey=CDS]	1	4	4	4	30.6	13.525	9067000000	1105000000	104650000	7857400000	2266800000	276260000	26162000	1964300000
lcl|CP002904.1_prot_AEJ25129.1_896	[gene=rpoD] [locus_tag=SeseC_01117] [protein=RNA polymerase sigma factor RpoD] [protein_id=AEJ25129.1] [location=937811..938920] [gbkey=CDS]	1	11	11	11	48.2	42.173	946390000	0	53299000	893090000	47320000	0	2665000	44655000
lcl|CP002904.1_prot_AEJ25130.1_897	[locus_tag=SeseC_01119] [protein=conserved hypothetical protein] [protein_id=AEJ25130.1] [location=939203..939556] [gbkey=CDS]	1	1	1	1	7.7	13.303	44176000	44176000	0	0	8835100	8835100	0	0
lcl|CP002904.1_prot_AEJ25131.1_898	[gene=rfbD] [locus_tag=SeseC_01120] [protein=dTDP-4-dehydrorhamnose reductase] [protein_id=AEJ25131.1] [location=939698..940546] [gbkey=CDS]	1	1	1	1	6	31.833	26677000	0	0	26677000	1569200	0	0	1569200
lcl|CP002904.1_prot_AEJ25132.1_899	[gene=rgpA] [locus_tag=SeseC_01121] [protein=alpha-D-GlcNAc alpha-1,2-L-rhamnosyltransferase] [protein_id=AEJ25132.1] [location=940671..941825] [gbkey=CDS]	1	6	6	6	16.9	43.789	147720000	0	0	147720000	6714400	0	0	6714400
lcl|CP002904.1_prot_AEJ25133.1_900	[gene=rgpB] [locus_tag=SeseC_01122] [protein=alpha-L-Rha alpha-1,3-L-rhamnosyltransferase] [protein_id=AEJ25133.1] [location=941815..942750] [gbkey=CDS]	1	7	7	7	24.1	36.501	596090000	15002000	0	581090000	39740000	1000100	0	38740000
lcl|CP002904.1_prot_AEJ25135.1_902	[locus_tag=SeseC_01126] [protein=glycosyltransferase] [protein_id=AEJ25135.1] [location=944781..945788] [gbkey=CDS]	1	12	12	12	48.7	38.621	1212500000	8195300	0	1204300000	71322000	482080	0	70840000
lcl|CP002904.1_prot_AEJ25136.1_903	[gene=rgpF] [locus_tag=SeseC_01127] [protein=alpha-L-Rha alpha-1,2-L-rhamnosyltransferase] [protein_id=AEJ25136.1] [location=945785..947530] [gbkey=CDS]	1	18	18	18	41.3	67.779	4308200000	36031000	0	4272200000	153870000	1286800	0	152580000
lcl|CP002904.1_prot_AEJ25137.1_904	[locus_tag=SeseC_01128] [protein=glycosyl transferase] [protein_id=AEJ25137.1] [location=947560..948249] [gbkey=CDS]	1	10	10	10	60.3	26.322	5379200000	94992000	47621000	5236600000	448270000	7916000	3968400	436390000
lcl|CP002904.1_prot_AEJ25139.1_906	[locus_tag=SeseC_01130] [protein=heteropolysaccharide repeat unit export protein] [protein_id=AEJ25139.1] [location=948678..949835] [gbkey=CDS]	1	3	3	3	6.8	44.04	376640000	0	0	376640000	23540000	0	0	23540000
lcl|CP002904.1_prot_AEJ25140.1_907	[locus_tag=SeseC_01131] [protein=membrane protein] [protein_id=AEJ25140.1] [location=949839..951323] [gbkey=CDS]	1	6	6	6	15	55.071	760350000	22455000	10269000	727630000	40019000	1181800	540460	38296000
lcl|CP002904.1_prot_AEJ25141.1_908	[locus_tag=SeseC_01132] [protein=glycosyl transferase] [protein_id=AEJ25141.1] [location=951337..952500] [gbkey=CDS]	1	15	15	15	47.8	43.36	1079800000	4383100	0	1075400000	51420000	208720	0	51212000
lcl|CP002904.1_prot_AEJ25142.1_909	[locus_tag=SeseC_01133] [protein=phosphoglycerol transferase] [protein_id=AEJ25142.1] [location=952585..954954] [gbkey=CDS]	1	15	15	15	26	89.17	1935200000	54504000	8562800	1872100000	58642000	1651600	259480	56731000
lcl|CP002904.1_prot_AEJ25143.1_910	[gene=galE] [locus_tag=SeseC_01134] [protein=UDP-glucose 4-epimerase] [protein_id=AEJ25143.1] [location=955022..956041] [gbkey=CDS]	1	4	4	4	17.7	37.113	117390000	0	0	117390000	6521600	0	0	6521600
lcl|CP002904.1_prot_AEJ25145.1_912	[gene=pepT] [locus_tag=SeseC_01137] [protein=peptidase T] [protein_id=AEJ25145.1] [location=956211..957434] [gbkey=CDS]	1	2	2	2	5.4	44.57	11440000	0	0	11440000	602120	0	0	602120
lcl|CP002904.1_prot_AEJ25146.1_913	[locus_tag=SeseC_01138] [protein=membrane protein] [protein_id=AEJ25146.1] [location=957479..957967] [gbkey=CDS]	1	6	6	6	38.3	19.057	406940000	0	5354300	401580000	50867000	0	669290	50198000
lcl|CP002904.1_prot_AEJ25148.1_915	[locus_tag=SeseC_01140] [protein=conserved hypothetical protein] [protein_id=AEJ25148.1] [location=958200..958709] [gbkey=CDS]	1	6	6	6	49.1	18.103	5995500000	192200000	29524000	5773800000	1498900000	48051000	7380900	1443400000
lcl|CP002904.1_prot_AEJ25150.1_917	[gene=infC] [locus_tag=SeseC_01142] [protein=translation initiation factor IF-3] [protein_id=AEJ25150.1] [location=959565..960095] [gbkey=CDS]	1	3	3	3	16.5	20.037	3595700000	4321100	0	3591400000	513670000	617300	0	513050000
lcl|CP002904.1_prot_AEJ25151.1_918	[gene=rpmI] [locus_tag=SeseC_01143] [protein=50S ribosomal protein L35] [protein_id=AEJ25151.1] [location=960135..960332] [gbkey=CDS]	1	1	1	1	15.4	7.5169	217310000	0	0	217310000	108650000	0	0	108650000
lcl|CP002904.1_prot_AEJ25152.1_919	[gene=rplT] [locus_tag=SeseC_01144] [protein=50S ribosomal protein L20] [protein_id=AEJ25152.1] [location=960393..960752] [gbkey=CDS]	1	6	6	6	47.1	13.693	4655400000	63552000	0	4591900000	1163900000	15888000	0	1148000000
lcl|CP002904.1_prot_AEJ25154.1_921	[locus_tag=SeseC_01147] [protein=sulfatase] [protein_id=AEJ25154.1] [location=complement(962186..964372)] [gbkey=CDS]	1	15	15	15	29.7	82.18	2019800000	22365000	0	1997500000	59407000	657790	0	58749000
lcl|CP002904.1_prot_AEJ25160.1_927	[locus_tag=SeseC_01154] [protein=conserved hypothetical protein] [protein_id=AEJ25160.1] [location=complement(969657..970097)] [gbkey=CDS]	1	3	3	3	21.2	15.474	77752000	0	0	77752000	8639100	0	0	8639100
lcl|CP002904.1_prot_AEJ25161.1_928	[gene=iscS] [locus_tag=SeseC_01155] [protein=cysteine desulfhydrase] [protein_id=AEJ25161.1] [location=970337..971479] [gbkey=CDS]	1	1	1	1	2.6	41.501	0	0	0	0	0	0	0	0
lcl|CP002904.1_prot_AEJ25162.1_929	[gene=thiI] [locus_tag=SeseC_01156] [protein=thiamine biosynthesis protein] [protein_id=AEJ25162.1] [location=971499..972695] [gbkey=CDS]	1	4	4	4	16.6	44.113	173170000	26303000	0	146870000	9620700	1461300	0	8159400
lcl|CP002904.1_prot_AEJ25164.1_931	[locus_tag=SeseC_01159] [protein=IgG-degrading enzyme/Mac-1 IdeZ] [protein_id=AEJ25164.1] [location=complement(973396..974445)] [gbkey=CDS]	1	11	11	11	39.8	39.009	3202400000	56323000	1955600000	1190400000	168550000	2964400	102930000	62654000
lcl|CP002904.1_prot_AEJ25168.1_935	[locus_tag=SeseC_01163] [protein=ABC transporter permease protein] [protein_id=AEJ25168.1] [location=complement(978188..978982)] [gbkey=CDS]	1	1	1	1	7.2	29.335	165810000	0	0	165810000	82906000	0	0	82906000
lcl|CP002904.1_prot_AEJ25169.1_936	[locus_tag=SeseC_01164] [protein=ABC transporter ATP-binding protein] [protein_id=AEJ25169.1] [location=complement(978992..979690)] [gbkey=CDS]	1	12	12	12	52.2	25.986	5187800000	69789000	24127000	5093900000	432320000	5815800	2010600	424490000
lcl|CP002904.1_prot_AEJ25170.1_937	[locus_tag=SeseC_01165] [protein=transcriptional regulator GntR family] [protein_id=AEJ25170.1] [location=complement(979690..980061)] [gbkey=CDS]	1	5	5	5	41.5	14.103	298480000	5597300	0	292890000	33165000	621930	0	32543000
lcl|CP002904.1_prot_AEJ25171.1_938	[gene=dnaE] [locus_tag=SeseC_01166] [protein=DNA polymerase III alpha subunit] [protein_id=AEJ25171.1] [location=980273..983413] [gbkey=CDS]	1	1	1	1	1.3	119.64	398570000	0	0	398570000	8134000	0	0	8134000
lcl|CP002904.1_prot_AEJ25172.1_939	[gene=pfk] [locus_tag=SeseC_01167] [protein=6-phosphofructokinase] [protein_id=AEJ25172.1] [location=983493..984506] [gbkey=CDS]	1	3	3	3	11.6	35.67	26689000	0	0	26689000	1779200	0	0	1779200
lcl|CP002904.1_prot_AEJ25173.1_940	[gene=pyk] [locus_tag=SeseC_01168] [protein=pyruvate kinase] [protein_id=AEJ25173.1] [location=984568..986070] [gbkey=CDS]	1	21	21	21	50.6	54.615	3486500000	80090000	27830000	3378600000	124520000	2860400	993920	120660000
lcl|CP002904.1_prot_AEJ25174.1_941	[locus_tag=SeseC_01169] [protein=signal peptidase I] [protein_id=AEJ25174.1] [location=986250..986756] [gbkey=CDS]	1	14	14	14	66.1	19.253	12115000000	1149700000	124950000	10840000000	1101300000	104520000	11359000	985440000
lcl|CP002904.1_prot_AEJ25175.1_942	[gene=glmS] [locus_tag=SeseC_01170] [protein=glucosamine--fructose-6-phosphate aminotransferase] [protein_id=AEJ25175.1] [location=986984..988744] [gbkey=CDS]	1	26	26	26	62.1	63.709	7065200000	10959000	0	7054200000	207800000	322330	0	207480000
lcl|CP002904.1_prot_AEJ25177.1_944	[locus_tag=SeseC_01172] [protein=amino acid ABC transporter permease protein] [protein_id=AEJ25177.1] [location=989382..990011] [gbkey=CDS]	1	5	5	5	31.1	23.397	777880000	0	0	777880000	86431000	0	0	86431000
lcl|CP002904.1_prot_AEJ25178.1_945	[locus_tag=SeseC_01173] [protein=amino acid transport ATP-binding protein] [protein_id=AEJ25178.1] [location=990021..990650] [gbkey=CDS]	1	4	4	4	25.8	23.292	970570000	6005200	6381700	958190000	138650000	857890	911670	136880000
lcl|CP002904.1_prot_AEJ25179.1_946	[locus_tag=SeseC_01174] [protein=amino acid ABC transporter extracellular-binding protein precursor] [protein_id=AEJ25179.1] [location=990667..991503] [gbkey=CDS]	1	18	18	18	70.5	31.209	13848000000	433170000	462380000	12952000000	814590000	25481000	27199000	761910000
lcl|CP002904.1_prot_AEJ25180.1_947	[locus_tag=SeseC_01177] [protein=cation efflux family protein] [protein_id=AEJ25180.1] [location=complement(991599..992768)] [gbkey=CDS]	1	3	3	3	8	43.439	314880000	0	0	314880000	22492000	0	0	22492000
lcl|CP002904.1_prot_AEJ25181.1_948	[locus_tag=SeseC_01178] [protein=sodium:alanine symporter family protein] [protein_id=AEJ25181.1] [location=complement(992940..994310)] [gbkey=CDS]	1	5	5	5	19.5	48.19	390200000	0	0	390200000	32517000	0	0	32517000
lcl|CP002904.1_prot_AEJ25182.1_949	[gene=uvrD] [locus_tag=SeseC_01179] [protein=ATP-dependent DNA helicase] [protein_id=AEJ25182.1] [location=994754..997045] [gbkey=CDS]	1	3	3	3	4.3	85.588	0	0	0	0	0	0	0	0
lcl|CP002904.1_prot_AEJ25184.1_951	[locus_tag=SeseC_01182] [protein=conserved hypothetical protein] [protein_id=AEJ25184.1] [location=997751..998332] [gbkey=CDS]	1	2	2	2	11.4	21.77	42983000	0	0	42983000	5372900	0	0	5372900
lcl|CP002904.1_prot_AEJ25186.1_953	[locus_tag=SeseC_01184] [protein=conserved hypothetical protein] [protein_id=AEJ25186.1] [location=998543..999082] [gbkey=CDS]	1	13	13	13	48	19.747	14008000000	14089000	12867000000	1126700000	1000500000	1006300	919060000	80478000
lcl|CP002904.1_prot_AEJ25188.1_955	[locus_tag=SeseC_01188] [protein=conserved hypothetical protein] [protein_id=AEJ25188.1] [location=999327..999815] [gbkey=CDS]	1	4	4	4	32.1	17.59	234660000	0	0	234660000	19555000	0	0	19555000
lcl|CP002904.1_prot_AEJ25189.1_956	[locus_tag=SeseC_01189] [protein=GntR family regulatory protein] [protein_id=AEJ25189.1] [location=999973..1000614] [gbkey=CDS]	1	4	4	4	25.4	23.921	431290000	0	0	431290000	53912000	0	0	53912000
lcl|CP002904.1_prot_AEJ25192.1_959	[locus_tag=SeseC_01193] [protein=ABC transporter permease protein] [protein_id=AEJ25192.1] [location=1002115..1004754] [gbkey=CDS]	1	2	2	2	4.2	98.026	70524000	0	0	70524000	1906000	0	0	1906000
lcl|CP002904.1_prot_AEJ25193.1_960	[locus_tag=SeseC_01194] [protein=conserved hypothetical protein] [protein_id=AEJ25193.1] [location=1004830..1005426] [gbkey=CDS]	1	1	1	1	7.1	22.46	38451000	0	0	38451000	3495600	0	0	3495600
lcl|CP002904.1_prot_AEJ25196.1_963	[gene=truB] [locus_tag=SeseC_01197] [protein=tRNA pseudouridine synthase B] [protein_id=AEJ25196.1] [location=1007941..1008822] [gbkey=CDS]	1	1	1	1	3.1	32.482	25171000	0	0	25171000	1936300	0	0	1936300
lcl|CP002904.1_prot_AEJ25197.1_964	[gene=ribF] [locus_tag=SeseC_01198] [protein=riboflavin biosynthesis protein] [protein_id=AEJ25197.1] [location=1008836..1009768] [gbkey=CDS]	1	1	1	1	4.2	35.526	8877900	0	0	8877900	467260	0	0	467260
lcl|CP002904.1_prot_AEJ25198.1_965	[gene=arsC] [locus_tag=SeseC_01199] [protein=regulatory protein Spx] [protein_id=AEJ25198.1] [location=1009811..1010215] [gbkey=CDS]	1	1	1	1	12.7	15.523	0	0	0	0	0	0	0	0
lcl|CP002904.1_prot_AEJ25201.1_968	[locus_tag=SeseC_01202] [protein=tRNA and rRNA cytosine-C5-methylase] [protein_id=AEJ25201.1] [location=1011269..1012585] [gbkey=CDS]	1	1	1	1	3	48.76	0	0	0	0	0	0	0	0
lcl|CP002904.1_prot_AEJ25202.1_969	[gene=pstS] [locus_tag=SeseC_01204] [protein=probable ABC transporter binding protein precursor] [protein_id=AEJ25202.1] [location=1012723..1013589] [gbkey=CDS]	1	11	11	11	56.9	30.714	5001600000	106390000	0	4895200000	333440000	7092900	0	326350000
lcl|CP002904.1_prot_AEJ25203.1_970	[gene=pstC] [locus_tag=SeseC_01205] [protein=phosphate ABC transporter permease protein] [protein_id=AEJ25203.1] [location=1013600..1014535] [gbkey=CDS]	1	2	2	2	5.5	33.588	198110000	27953000	0	170160000	24764000	3494100	0	21269000
lcl|CP002904.1_prot_AEJ25204.1_971	[gene=pstA] [locus_tag=SeseC_01206] [protein=phosphate transport system permease protein PstA] [protein_id=AEJ25204.1] [location=1014525..1015412] [gbkey=CDS]	1	5	5	5	19.3	31.631	2423500000	11931000	0	2411500000	346210000	1704500	0	344500000
lcl|CP002904.1_prot_AEJ25205.1_972	[gene=pstB] [locus_tag=SeseC_01207] [protein=phosphate transport ATP-binding protein PstB2] [protein_id=AEJ25205.1] [location=1015429..1016232] [gbkey=CDS]	1	17	17	17	58.8	30.477	4568400000	16594000	57003000	4494800000	268730000	976130	3353100	264400000
lcl|CP002904.1_prot_AEJ25206.1_973	[gene=pstB] [locus_tag=SeseC_01208] [protein=phosphate transport ATP-binding protein PstB] [protein_id=AEJ25206.1] [location=1016243..1017004] [gbkey=CDS]	1	11	11	11	48.2	28.24	1659700000	19056000	0	1640700000	97631000	1120900	0	96510000
lcl|CP002904.1_prot_AEJ25207.1_974	[gene=phoU] [locus_tag=SeseC_01209] [protein=phosphate transport system protein] [protein_id=AEJ25207.1] [location=1017075..1017728] [gbkey=CDS]	1	9	9	9	48.8	24.95	1328600000	13021000	0	1315500000	88570000	868060	0	87702000
lcl|CP002904.1_prot_AEJ25208.1_975	[gene=pepN] [locus_tag=SeseC_01210] [protein=lysyl-aminopeptidase] [protein_id=AEJ25208.1] [location=1017962..1020499] [gbkey=CDS]	1	14	14	14	21.1	95.807	516160000	0	0	516160000	11470000	0	0	11470000
lcl|CP002904.1_prot_AEJ25210.1_977	[gene=ciaH] [locus_tag=SeseC_01212] [protein=TCS sensor kinase protein ciaH] [protein_id=AEJ25210.1] [location=1021584..1022894] [gbkey=CDS]	1	3	3	3	7.8	49.604	41317000	0	0	41317000	2174600	0	0	2174600
lcl|CP002904.1_prot_AEJ25215.1_982	[locus_tag=SeseC_01217] [protein=conserved hypothetical protein] [protein_id=AEJ25215.1] [location=1024403..1024693] [gbkey=CDS]	1	1	1	1	12.5	11.1	0	0	0	0	0	0	0	0
lcl|CP002904.1_prot_AEJ25974.1_1741;lcl|CP002904.1_prot_AEJ25219.1_986	[locus_tag=SeseC_02187] [protein=conserved hypothetical protein] [protein_id=AEJ25974.1] [location=complement(1797415..1797741)] [gbkey=CDS];[locus_tag=SeseC_01221] [protein=conserved hypothetical protein] [protein_id=AEJ25219.1] [location=1025858..1026184	2	6	6	6	60.2	12.628	273120000	15423000	0	257690000	39017000	2203200	0	36813000
lcl|CP002904.1_prot_AEJ25223.1_990	[gene=rpsT] [locus_tag=SeseC_01226] [protein=30S ribosomal protein S20] [protein_id=AEJ25223.1] [location=complement(1028312..1028554)] [gbkey=CDS]	1	1	1	1	15	8.6679	20763000	0	0	20763000	10382000	0	0	10382000
lcl|CP002904.1_prot_AEJ25227.1_994	[gene=deoC] [locus_tag=SeseC_01230] [protein=deoxyribose-phosphate aldolase] [protein_id=AEJ25227.1] [location=1031787..1032449] [gbkey=CDS]	1	5	5	5	29.1	22.976	142830000	0	0	142830000	10202000	0	0	10202000
lcl|CP002904.1_prot_AEJ25229.1_996	[gene=bmpA] [locus_tag=SeseC_01232] [protein=ABC transporter substrate-binding lipoprotein] [protein_id=AEJ25229.1] [location=1032916..1033968] [gbkey=CDS]	1	23	23	23	62.6	36.622	145600000000	11211000000	3445200000	130950000000	8565000000	659480000	202660000	7702800000
lcl|CP002904.1_prot_AEJ25230.1_997	[locus_tag=SeseC_01233] [protein=ABC transporter ATP-binding protein] [protein_id=AEJ25230.1] [location=1034077..1035627] [gbkey=CDS]	1	25	25	25	53.1	56.154	10456000000	139820000	339290000	9977300000	373440000	4993700	12117000	356330000
lcl|CP002904.1_prot_AEJ25231.1_998	[locus_tag=SeseC_01235] [protein=ABC transporter permease protein] [protein_id=AEJ25231.1] [location=1035620..1036684] [gbkey=CDS]	1	3	3	3	9	37.597	999900000	27840000	0	972060000	99990000	2784000	0	97206000
lcl|CP002904.1_prot_AEJ25232.1_999	[locus_tag=SeseC_01236] [protein=ABC transporter permease protein] [protein_id=AEJ25232.1] [location=1036686..1037642] [gbkey=CDS]	1	5	5	5	18.2	33.986	2862100000	48717000	51576000	2761800000	318020000	5413000	5730700	306870000
lcl|CP002904.1_prot_AEJ25233.1_1000	[gene=manB] [locus_tag=SeseC_01237] [protein=phosphomannomutase PgmA] [protein_id=AEJ25233.1] [location=complement(1038149..1039897)] [gbkey=CDS]	1	12	12	12	29.2	63.975	472370000	0	29158000	443210000	12112000	0	747650	11364000
lcl|CP002904.1_prot_AEJ25234.1_1001	[locus_tag=SeseC_01238] [protein=membrane protein] [protein_id=AEJ25234.1] [location=complement(1040043..1040627)] [gbkey=CDS]	1	1	1	1	6.2	21.056	122970000	0	0	122970000	30742000	0	0	30742000
lcl|CP002904.1_prot_AEJ25237.1_1004	[gene=fhs] [locus_tag=SeseC_01241] [protein=formate--tetrahydrofolate ligase 1] [protein_id=AEJ25237.1] [location=1042099..1043769] [gbkey=CDS]	1	3	3	3	6.8	59.407	88258000	0	0	88258000	3394600	0	0	3394600
lcl|CP002904.1_prot_AEJ25238.1_1005	[gene=vpr] [locus_tag=SeseC_01242] [protein=C5a peptidase precursor ScpZ] [protein_id=AEJ25238.1] [location=1044067..1047441] [gbkey=CDS]	1	32	32	32	33.3	121.6	3253300000	357280000	164960000	2731100000	55140000	6055600	2795900	46289000
lcl|CP002904.1_prot_AEJ25239.1_1006	[gene=cls] [locus_tag=SeseC_01243] [protein=cardiolipin synthetase Cls] [protein_id=AEJ25239.1] [location=1047566..1049233] [gbkey=CDS]	1	4	4	4	7.7	63.658	75991000	0	0	75991000	2451300	0	0	2451300
lcl|CP002904.1_prot_AEJ25241.1_1008	[locus_tag=SeseC_01245] [protein=anaerobic ribonucleoside triphosphate reductase NrdD] [protein_id=AEJ25241.1] [location=1050823..1051161] [gbkey=CDS]	1	2	2	2	21.4	13.133	28834000	0	0	28834000	3604300	0	0	3604300
lcl|CP002904.1_prot_AEJ25249.1_1016	[locus_tag=SeseC_01255] [protein=conserved hypothetical protein] [protein_id=AEJ25249.1] [location=complement(1057218..1058123)] [gbkey=CDS]	1	4	4	4	23.9	33.194	162030000	0	9886900	152140000	10802000	0	659130	10143000
lcl|CP002904.1_prot_AEJ25251.1_1018	[locus_tag=SeseC_01257] [protein=conserved hypothetical protein] [protein_id=AEJ25251.1] [location=complement(1058867..1059322)] [gbkey=CDS]	1	2	2	2	13.9	17.542	124300000	0	0	124300000	31075000	0	0	31075000
lcl|CP002904.1_prot_AEJ25252.1_1019	[locus_tag=SeseC_01258] [protein=methyltransferase] [protein_id=AEJ25252.1] [location=1059582..1060337] [gbkey=CDS]	1	6	6	6	26.7	28.418	361960000	0	0	361960000	30163000	0	0	30163000
lcl|CP002904.1_prot_AEJ25256.1_1023	[locus_tag=SeseC_01262] [protein=ABC transporter] [protein_id=AEJ25256.1] [location=1063150..1064004] [gbkey=CDS]	1	3	3	3	16.5	31.902	44200000	0	0	44200000	3400000	0	0	3400000
lcl|CP002904.1_prot_AEJ25257.1_1024	[locus_tag=SeseC_01263] [protein=membrane protein] [protein_id=AEJ25257.1] [location=1064010..1065173] [gbkey=CDS]	1	4	4	4	14.2	42.813	222420000	0	0	222420000	17109000	0	0	17109000
lcl|CP002904.1_prot_AEJ25259.1_1026	[gene=rbgA] [locus_tag=SeseC_01272] [protein=GTPase protein] [protein_id=AEJ25259.1] [location=1070164..1071018] [gbkey=CDS]	1	10	10	10	39.1	32.501	447720000	9490200	58156000	380070000	27983000	593140	3634800	23755000
lcl|CP002904.1_prot_AEJ25260.1_1027	[gene=rnhB] [locus_tag=SeseC_01273] [protein=ribonuclease HII] [protein_id=AEJ25260.1] [location=1070996..1071781] [gbkey=CDS]	1	1	1	1	3.8	28.42	50866000	50866000	0	0	3179200	3179200	0	0
lcl|CP002904.1_prot_AEJ25263.1_1030	[gene=topA] [locus_tag=SeseC_01278] [protein=DNA topoisomerase I] [protein_id=AEJ25263.1] [location=1072974..1075115] [gbkey=CDS]	1	8	8	8	16.8	80.619	243430000	34579000	0	208850000	5661200	804160	0	4857100
lcl|CP002904.1_prot_AEJ25271.1_1038	[locus_tag=SeseC_01289] [protein=Mg2+/citrate complex transporter] [protein_id=AEJ25271.1] [location=complement(1082550..1083953)] [gbkey=CDS]	1	6	6	6	12	50.469	2570100000	42577000	0	2527600000	233650000	3870600	0	229780000
lcl|CP002904.1_prot_AEJ25274.1_1041	[gene=oadB] [locus_tag=SeseC_01292] [protein=oxaloacetate decarboxylase beta chain OadB] [protein_id=AEJ25274.1] [location=1085142..1086263] [gbkey=CDS]	1	3	3	3	13.9	40.039	318690000	0	0	318690000	53115000	0	0	53115000
lcl|CP002904.1_prot_AEJ25280.1_1047	[gene=pycB] [locus_tag=SeseC_01300] [protein=carboxylase subunit] [protein_id=AEJ25280.1] [location=1089746..1091137] [gbkey=CDS]	1	8	8	8	25.9	51.403	892350000	2483800	0	889870000	35694000	99353	0	35595000
lcl|CP002904.1_prot_AEJ25281.1_1048	[locus_tag=SeseC_01301] [protein=conserved hypothetical protein] [protein_id=AEJ25281.1] [location=complement(1091403..1091882)] [gbkey=CDS]	1	8	8	8	57.2	17.969	2126200000	186130000	16875000	1923100000	265770000	23267000	2109400	240390000
lcl|CP002904.1_prot_AEJ25282.1_1049	[locus_tag=SeseC_01302] [protein=ABC transporter ATP-binding protein] [protein_id=AEJ25282.1] [location=1092213..1092965] [gbkey=CDS]	1	6	6	6	33.2	28.152	114430000	0	0	114430000	7628700	0	0	7628700
lcl|CP002904.1_prot_AEJ25283.1_1050	[locus_tag=SeseC_01303] [protein=transporter permease protein] [protein_id=AEJ25283.1] [location=1092968..1094923] [gbkey=CDS]	1	5	5	5	8.6	73.472	69114000	0	0	69114000	3004900	0	0	3004900
lcl|CP002904.1_prot_AEJ25285.1_1052	[locus_tag=SeseC_01305] [protein=sensor histidine kinase] [protein_id=AEJ25285.1] [location=1095629..1096606] [gbkey=CDS]	1	1	1	1	5.2	37.577	0	0	0	0	0	0	0	0
lcl|CP002904.1_prot_AEJ25289.1_1056	[locus_tag=SeseC_01311] [protein=conserved hypothetical protein] [protein_id=AEJ25289.1] [location=complement(1100708..1101502)] [gbkey=CDS]	1	2	2	2	8	31.36	0	0	0	0	0	0	0	0
lcl|CP002904.1_prot_AEJ25290.1_1057	[locus_tag=SeseC_01312] [protein=hypothetical protein plu3411] [protein_id=AEJ25290.1] [location=complement(1101866..1102717)] [gbkey=CDS]	1	4	4	4	18.4	32.382	12197000000	0	0	12197000000	580800000	0	0	580800000
lcl|CP002904.1_prot_AEJ25291.1_1058	[locus_tag=SeseC_01313] [protein=hypothetical protein] [protein_id=AEJ25291.1] [location=complement(1102719..1103192)] [gbkey=CDS]	1	1	1	1	8.3	17.922	67769000	0	0	67769000	9681300	0	0	9681300
lcl|CP002904.1_prot_AEJ25293.1_1060	[locus_tag=SeseC_01316] [protein=conserved hypothetical protein] [protein_id=AEJ25293.1] [location=complement(1106428..1107342)] [gbkey=CDS]	1	2	2	2	4.6	35.926	33983000	0	0	33983000	2123900	0	0	2123900
lcl|CP002904.1_prot_AEJ25300.1_1067	[locus_tag=SeseC_01325] [protein=virulence-associated protein E] [protein_id=AEJ25300.1] [location=complement(1115070..1116434)] [gbkey=CDS]	1	1	1	1	3.5	52.572	175660000	0	0	175660000	6506100	0	0	6506100
lcl|CP002904.1_prot_AEJ25303.1_1070	[gene=xerC] [locus_tag=SeseC_01328] [protein=integrase/recombinase XerC] [protein_id=AEJ25303.1] [location=complement(1117867..1118949)] [gbkey=CDS]	1	2	2	2	9.7	42.332	140520000	0	0	140520000	6109400	0	0	6109400
lcl|CP002904.1_prot_AEJ25309.1_1076	[gene=guaA] [locus_tag=SeseC_01336] [protein=GMP synthase] [protein_id=AEJ25309.1] [location=complement(1123886..1125433)] [gbkey=CDS]	1	4	4	4	8.9	56.853	52093000	0	0	52093000	1796300	0	0	1796300
lcl|CP002904.1_prot_AEJ25312.1_1079	[locus_tag=SeseC_01339] [protein=putative DNA-binding protein] [protein_id=AEJ25312.1] [location=1126636..1126977] [gbkey=CDS]	1	1	1	1	7.1	13.533	0	0	0	0	0	0	0	0
lcl|CP002904.1_prot_AEJ25313.1_1080	[gene=ffh] [locus_tag=SeseC_01340] [protein=signal recognition particle protein] [protein_id=AEJ25313.1] [location=1126992..1128563] [gbkey=CDS]	1	14	14	14	33.7	57.725	1138500000	5451600	0	1133000000	49499000	237020	0	49262000
lcl|CP002904.1_prot_AEJ25315.1_1082	[locus_tag=SeseC_01342] [protein=conserved hypothetical protein] [protein_id=AEJ25315.1] [location=complement(1130164..1131138)] [gbkey=CDS]	1	13	13	13	47.8	34.98	8707700000	801070000	0	7906600000	669820000	61620000	0	608200000
lcl|CP002904.1_prot_AEJ25316.1_1083	[gene=htpA] [locus_tag=SeseC_01343] [protein=histidine triad protein HtpA] [protein_id=AEJ25316.1] [location=complement(1131426..1131866)] [gbkey=CDS]	1	4	4	4	25.3	16.806	99460000	12893000	0	86567000	14209000	1841900	0	12367000
lcl|CP002904.1_prot_AEJ25317.1_1084	[gene=znuA] [locus_tag=SeseC_01344] [protein=laminin-binding surface protein Lmb] [protein_id=AEJ25317.1] [location=complement(1131863..1132804)] [gbkey=CDS]	1	3	3	3	12.1	34.858	34921000	0	0	34921000	2494300	0	0	2494300
lcl|CP002904.1_prot_AEJ25320.1_1087	[gene=srtA] [locus_tag=SeseC_01347] [protein=sortase SrtA] [protein_id=AEJ25320.1] [location=complement(1133740..1134453)] [gbkey=CDS]	1	12	12	12	38.8	26.345	9897000000	849310000	0	9047700000	989700000	84931000	0	904770000
lcl|CP002904.1_prot_AEJ25321.1_1088	[gene=gyrA] [locus_tag=SeseC_01348] [protein=DNA gyrase subunit A] [protein_id=AEJ25321.1] [location=complement(1134500..1136995)] [gbkey=CDS]	1	5	5	5	8.8	92.804	56272000	0	0	56272000	1406800	0	0	1406800
lcl|CP002904.1_prot_AEJ25322.1_1089	[gene=ldh] [locus_tag=SeseC_01349] [protein=L-lactate dehydrogenase] [protein_id=AEJ25322.1] [location=1137187..1138170] [gbkey=CDS]	1	10	10	10	38.5	35.272	3575400000	64147000	51288000	3460000000	297950000	5345500	4274000	288330000
lcl|CP002904.1_prot_AEJ25323.1_1090	[gene=nadH] [locus_tag=SeseC_01350] [protein=NADH oxidase] [protein_id=AEJ25323.1] [location=complement(1138385..1139752)] [gbkey=CDS]	1	7	7	7	23.5	49.459	1062300000	0	0	1062300000	50583000	0	0	50583000
lcl|CP002904.1_prot_AEJ25324.1_1091	[gene=pvaA] [locus_tag=SeseC_01351] [protein=pneumococcal vaccine antigen A-like protein PvaA] [protein_id=AEJ25324.1] [location=complement(1140002..1140595)] [gbkey=CDS]	1	7	7	7	53.3	21.738	513580000	55583000	0	457990000	46689000	5053000	0	41636000
lcl|CP002904.1_prot_AEJ25326.1_1093	[gene=glyA] [locus_tag=SeseC_01353] [protein=serine hydroxymethyltransferase] [protein_id=AEJ25326.1] [location=complement(1141585..1142844)] [gbkey=CDS]	1	5	5	5	17.7	45.827	211330000	0	0	211330000	9605700	0	0	9605700
lcl|CP002904.1_prot_AEJ25330.1_1097	[gene=prfA] [locus_tag=SeseC_01357] [protein=peptide chain release factor 1] [protein_id=AEJ25330.1] [location=complement(1144711..1145793)] [gbkey=CDS]	1	1	1	1	4.7	40.438	0	0	0	0	0	0	0	0
lcl|CP002904.1_prot_AEJ25331.1_1098	[gene=tdk] [locus_tag=SeseC_01358] [protein=thymidine kinase Tdk] [protein_id=AEJ25331.1] [location=complement(1145835..1146374)] [gbkey=CDS]	1	4	4	4	24	20.283	84002000	0	0	84002000	7000200	0	0	7000200
lcl|CP002904.1_prot_AEJ25333.1_1100	[gene=apbE] [locus_tag=SeseC_01360] [protein=ApbE family protein] [protein_id=AEJ25333.1] [location=1146831..1147772] [gbkey=CDS]	1	1	1	1	2.6	34.589	18600000	18600000	0	0	845460	845460	0	0
lcl|CP002904.1_prot_AEJ25335.1_1102	[gene=guaC] [locus_tag=SeseC_01363] [protein=guanosine 5-monophosphate oxidoreductase] [protein_id=AEJ25335.1] [location=complement(1148828..1149814)] [gbkey=CDS]	1	5	5	5	22.3	36.338	110780000	0	0	110780000	5275300	0	0	5275300
lcl|CP002904.1_prot_AEJ25336.1_1103	[gene=opucB] [locus_tag=SeseC_01364] [protein=glycine betaine/carnitine/choline transport system permease protein OpuCB] [protein_id=AEJ25336.1] [location=complement(1150171..1151688)] [gbkey=CDS]	1	14	14	14	39.2	55.672	1265200000	3197800	0	1262000000	63259000	159890	0	63099000
lcl|CP002904.1_prot_AEJ25337.1_1104	[gene=opucA] [locus_tag=SeseC_01365] [protein=glycine betaine/carnitine/choline transport ATP-binding protein OpuCA] [protein_id=AEJ25337.1] [location=complement(1151696..1152424)] [gbkey=CDS]	1	3	3	3	14.9	27.192	92772000	0	0	92772000	7731000	0	0	7731000
lcl|CP002904.1_prot_AEJ25339.1_1106	[locus_tag=SeseC_01367] [protein=NADP-dependent L-serine/L-allo-threonine dehydrogenase] [protein_id=AEJ25339.1] [location=complement(1153469..1154239)] [gbkey=CDS]	1	3	3	3	15.2	28.025	30410000	0	0	30410000	2339300	0	0	2339300
lcl|CP002904.1_prot_AEJ25340.1_1107	[gene=pta] [locus_tag=SeseC_01368] [protein=phosphate acetyltransferase] [protein_id=AEJ25340.1] [location=complement(1154327..1155328)] [gbkey=CDS]	1	10	10	10	42	36.12	1108100000	6495200	24345000	1077300000	58322000	341850	1281300	56699000
lcl|CP002904.1_prot_AEJ25342.1_1109	[locus_tag=SeseC_01370] [protein=inorganic polyphosphate/ATP-NAD kinase] [protein_id=AEJ25342.1] [location=complement(1156231..1157058)] [gbkey=CDS]	1	2	2	2	9.8	31.017	0	0	0	0	0	0	0	0
lcl|CP002904.1_prot_AEJ25343.1_1110	[locus_tag=SeseC_01371] [protein=conserved hypothetical protein] [protein_id=AEJ25343.1] [location=complement(1157042..1157713)] [gbkey=CDS]	1	3	3	3	17	26.238	28342000	0	0	28342000	2361800	0	0	2361800
lcl|CP002904.1_prot_AEJ25345.1_1112	[gene=prsA] [locus_tag=SeseC_01373] [protein=ribose-phosphate pyrophosphokinase] [protein_id=AEJ25345.1] [location=1158515..1159489] [gbkey=CDS]	1	4	4	4	17.9	35.461	195780000	7281700	0	188490000	12236000	455110	0	11781000
lcl|CP002904.1_prot_AEJ25347.1_1114	[locus_tag=SeseC_01375] [protein=conserved hypothetical protein] [protein_id=AEJ25347.1] [location=1160609..1160956] [gbkey=CDS]	1	3	3	3	27	13.474	139320000	0	40396000	98920000	23219000	0	6732700	16487000
lcl|CP002904.1_prot_AEJ25348.1_1115	[gene=rex] [locus_tag=SeseC_01377] [protein=redox-sensing transcriptional repressor Rex] [protein_id=AEJ25348.1] [location=1161247..1161891] [gbkey=CDS]	1	2	2	2	11.2	24.034	62629000	0	0	62629000	6958800	0	0	6958800
lcl|CP002904.1_prot_AEJ25351.1_1118	[locus_tag=SeseC_01380] [protein=permease] [protein_id=AEJ25351.1] [location=complement(1163443..1164570)] [gbkey=CDS]	1	3	3	3	8.5	40.948	547800000	7980100	0	539820000	54780000	798010	0	53982000
lcl|CP002904.1_prot_AEJ25354.1_1121	[locus_tag=SeseC_01385] [protein=voltage gated chloride channel family protein] [protein_id=AEJ25354.1] [location=complement(1165709..1167241)] [gbkey=CDS]	1	3	3	3	8	55.638	463370000	8644600	0	454720000	30891000	576310	0	30315000
lcl|CP002904.1_prot_AEJ25355.1_1122	[gene=potD] [locus_tag=SeseC_01387] [protein=ABC transporter, periplasmic spermidine putrescine-binding protein PotD] [protein_id=AEJ25355.1] [location=complement(1167400..1168473)] [gbkey=CDS]	1	11	11	11	40.3	40.495	1840500000	4741800	0	1835800000	96870000	249570	0	96620000
lcl|CP002904.1_prot_AEJ25357.1_1124	[gene=potB] [locus_tag=SeseC_01389] [protein=spermidine/putrescine ABC transporter permease protein] [protein_id=AEJ25357.1] [location=complement(1169239..1169973)] [gbkey=CDS]	1	3	3	3	12.3	27.334	176250000	0	0	176250000	22032000	0	0	22032000
lcl|CP002904.1_prot_AEJ25358.1_1125	[gene=potA] [locus_tag=SeseC_01390] [protein=spermidine/putrescine import ATP-binding protein PotA] [protein_id=AEJ25358.1] [location=complement(1170017..1171171)] [gbkey=CDS]	1	12	12	12	28.6	43.894	1513900000	8495000	0	1505400000	75697000	424750	0	75272000
lcl|CP002904.1_prot_AEJ25363.1_1130	[gene=folE] [locus_tag=SeseC_01397] [protein=GTP cyclohydrolase I] [protein_id=AEJ25363.1] [location=complement(1173875..1174498)] [gbkey=CDS]	1	1	1	1	7.7	23.365	41243000	0	0	41243000	3436900	0	0	3436900
lcl|CP002904.1_prot_AEJ25367.1_1134	[locus_tag=SeseC_01401] [protein=polysaccharide deacetylase] [protein_id=AEJ25367.1] [location=1178253..1179218] [gbkey=CDS]	1	11	11	11	51.1	35.798	16110000000	2608800000	126610000	13375000000	1150700000	186340000	9043500	955350000
lcl|CP002904.1_prot_AEJ25369.1_1136	[locus_tag=SeseC_01403] [protein=DNA/RNA non-specific endonuclease] [protein_id=AEJ25369.1] [location=complement(1179507..1180313)] [gbkey=CDS]	1	9	9	9	40.7	29.962	7290700000	296340000	0	6994400000	455670000	18521000	0	437150000
lcl|CP002904.1_prot_AEJ25372.1_1139	[gene=clpB] [locus_tag=SeseC_01407] [protein=ATP-dependent protease ATP-binding subunit ClpL] [protein_id=AEJ25372.1] [location=1181604..1183697] [gbkey=CDS]	1	21	21	20	41.3	77.04	1381400000	0	0	1381400000	33692000	0	0	33692000
lcl|CP002904.1_prot_AEJ25374.1_1141	[locus_tag=SeseC_01411] [protein=surface-anchored protein] [protein_id=AEJ25374.1] [location=complement(1185308..1188316)] [gbkey=CDS]	1	28	28	28	37.7	110.21	3931900000	690040000	0	3241900000	91440000	16048000	0	75392000
lcl|CP002904.1_prot_AEJ25378.1_1145	[gene=engB] [locus_tag=SeseC_01415] [protein=GTP-binding protein] [protein_id=AEJ25378.1] [location=complement(1189429..1190031)] [gbkey=CDS]	1	2	2	2	11.5	22.891	95648000	0	0	95648000	8695200	0	0	8695200
lcl|CP002904.1_prot_AEJ25379.1_1146	[gene=clpX] [locus_tag=SeseC_01416] [protein=ATP-dependent Clp protease ATP-binding subunit ClpX] [protein_id=AEJ25379.1] [location=complement(1190038..1191201)] [gbkey=CDS]	1	3	3	3	12.1	42.737	68103000	0	0	68103000	2837600	0	0	2837600
lcl|CP002904.1_prot_AEJ25382.1_1149	[gene=thyA] [locus_tag=SeseC_01420] [protein=thymidylate synthase] [protein_id=AEJ25382.1] [location=complement(1192071..1192910)] [gbkey=CDS]	1	3	3	3	14	32.647	14619000	0	0	14619000	974580	0	0	974580
lcl|CP002904.1_prot_AEJ25389.1_1156	[locus_tag=SeseC_01428] [protein=ABC transporter ATP-binding membrane protein] [protein_id=AEJ25389.1] [location=complement(1200149..1201900)] [gbkey=CDS]	1	8	8	8	20.4	65.67	556200000	0	0	556200000	17381000	0	0	17381000
lcl|CP002904.1_prot_AEJ25390.1_1157	[locus_tag=SeseC_01429] [protein=ABC transporter ATP-binding membrane protein] [protein_id=AEJ25390.1] [location=complement(1201902..1203635)] [gbkey=CDS]	1	1	1	1	2.4	65.347	0	0	0	0	0	0	0	0
lcl|CP002904.1_prot_AEJ25391.1_1158	[locus_tag=SeseC_01430] [protein=surface-anchored 5-nucleotidase] [protein_id=AEJ25391.1] [location=1204072..1206078] [gbkey=CDS]	1	18	18	18	41.3	71.787	5636600000	491800000	0	5144800000	225460000	19672000	0	205790000
lcl|CP002904.1_prot_AEJ25392.1_1159	[gene=def] [locus_tag=SeseC_01431] [protein=peptide deformylase] [protein_id=AEJ25392.1] [location=complement(1206269..1206712)] [gbkey=CDS]	1	1	1	1	10.2	16.866	0	0	0	0	0	0	0	0
lcl|CP002904.1_prot_AEJ25394.1_1161	[locus_tag=SeseC_01433] [protein=ABC transporter, ATP-binding/permease protein] [protein_id=AEJ25394.1] [location=complement(1208300..1210072)] [gbkey=CDS]	1	19	19	18	31.9	66.028	9352800000	142650000	54860000	9155300000	334030000	5094500	1959300	326980000
lcl|CP002904.1_prot_AEJ25395.1_1162	[locus_tag=SeseC_01434] [protein=ABC transporter, ATP-binding/permease protein] [protein_id=AEJ25395.1] [location=complement(1210072..1211760)] [gbkey=CDS]	1	29	29	29	55.7	62.944	8982400000	144080000	41262000	8797000000	309740000	4968300	1422800	303350000
lcl|CP002904.1_prot_AEJ25396.1_1163	[locus_tag=SeseC_01435] [protein=ATPase components of ABC transporters with duplicated ATPase domains] [protein_id=AEJ25396.1] [location=complement(1211922..1213790)] [gbkey=CDS]	1	1	1	1	1.1	70.939	10986000	10986000	0	0	354400	354400	0	0
lcl|CP002904.1_prot_AEJ25398.1_1165	[gene=degV] [locus_tag=SeseC_01437] [protein=DegV family protein] [protein_id=AEJ25398.1] [location=complement(1215094..1215942)] [gbkey=CDS]	1	2	2	2	11	30.894	99953000	0	0	99953000	16659000	0	0	16659000
lcl|CP002904.1_prot_AEJ25399.1_1166	[locus_tag=SeseC_01438] [protein=transposase] [protein_id=AEJ25399.1] [location=complement(1215942..1216355)] [gbkey=CDS]	1	4	4	4	38	15.903	708770000	8033000	0	700730000	78752000	892560	0	77859000
lcl|CP002904.1_prot_AEJ25400.1_1167	[locus_tag=SeseC_01439] [protein=mannosyl-glycoprotein endo-beta-N-acetylglucosaminidase family protein] [protein_id=AEJ25400.1] [location=complement(1216539..1217249)] [gbkey=CDS]	1	4	4	4	30.1	25.687	659790000	77723000	0	582070000	94256000	11103000	0	83153000
lcl|CP002904.1_prot_AEJ25407.1_1174	[locus_tag=SeseC_01451] [protein=mannosyl-glycoprotein endo-beta-N-acetylglucosaminidase family protein] [protein_id=AEJ25407.1] [location=complement(1222412..1223011)] [gbkey=CDS]	1	5	5	5	38.7	22.309	672330000	50801000	0	621520000	67233000	5080100	0	62152000
lcl|CP002904.1_prot_AEJ25408.1_1175	[gene=fruA] [locus_tag=SeseC_01452] [protein=fructose-specific phosphotransferase system (PTS), IIABC component] [protein_id=AEJ25408.1] [location=complement(1223600..1225546)] [gbkey=CDS]	1	27	27	27	42.7	66.888	78633000000	1821800000	1149200000	75662000000	3931600000	91089000	57458000	3783100000
lcl|CP002904.1_prot_AEJ25409.1_1176	[gene=fruK] [locus_tag=SeseC_01453] [protein=1-phosphofructokinase] [protein_id=AEJ25409.1] [location=complement(1225543..1226454)] [gbkey=CDS]	1	5	5	5	20.8	32.456	166030000	0	0	166030000	10377000	0	0	10377000
lcl|CP002904.1_prot_AEJ25410.1_1177	[gene=fruR] [locus_tag=SeseC_01454] [protein=glycerol-3-phosphate regulon repressor GlpR] [protein_id=AEJ25410.1] [location=complement(1226451..1227164)] [gbkey=CDS]	1	1	1	1	4.2	26.262	37997000	0	0	37997000	2714100	0	0	2714100
lcl|CP002904.1_prot_AEJ25411.1_1178	[gene=apbA] [locus_tag=SeseC_01455] [protein=2-dehydropantoate 2-reductase] [protein_id=AEJ25411.1] [location=complement(1227600..1228523)] [gbkey=CDS]	1	1	1	1	3.9	33.786	76003000	0	0	76003000	5428800	0	0	5428800
lcl|CP002904.1_prot_AEJ25412.1_1179	[locus_tag=SeseC_01456] [protein=regulatory protein] [protein_id=AEJ25412.1] [location=complement(1228535..1229593)] [gbkey=CDS]	1	7	7	7	23.9	36.902	6056700000	600610000	20429000	5435700000	672970000	66734000	2269900	603970000
lcl|CP002904.1_prot_AEJ25415.1_1182	[gene=rimM] [locus_tag=SeseC_01459] [protein=16S rRNA-processing protein RimM] [protein_id=AEJ25415.1] [location=complement(1231439..1231957)] [gbkey=CDS]	1	1	1	1	8.1	19.979	45324000	0	0	45324000	4120400	0	0	4120400
lcl|CP002904.1_prot_AEJ25420.1_1187	[locus_tag=SeseC_01466] [protein=conserved hypothetical protein] [protein_id=AEJ25420.1] [location=complement(1236049..1236288)] [gbkey=CDS]	1	1	1	1	26.6	8.8864	37277000	0	0	37277000	9319200	0	0	9319200
lcl|CP002904.1_prot_AEJ25421.1_1188	[gene=rpsP] [locus_tag=SeseC_01467] [protein=30S ribosomal protein S16] [protein_id=AEJ25421.1] [location=complement(1236298..1236543)] [gbkey=CDS]	1	2	2	2	33.3	9.0963	127060000	0	0	127060000	31765000	0	0	31765000
lcl|CP002904.1_prot_AEJ25425.1_1192	[locus_tag=SeseC_01472] [protein=ABC transporter permease protein] [protein_id=AEJ25425.1] [location=complement(1237627..1238850)] [gbkey=CDS]	1	13	13	13	31	44.063	2279000000	7017300	146920000	2125100000	126610000	389850	8162400	118060000
lcl|CP002904.1_prot_AEJ25426.1_1193	[locus_tag=SeseC_01473] [protein=ABC transporter ATP-binding protein] [protein_id=AEJ25426.1] [location=complement(1238862..1239572)] [gbkey=CDS]	1	8	8	8	48.3	26.235	569480000	0	0	569480000	43806000	0	0	43806000
lcl|CP002904.1_prot_AEJ25427.1_1194	[gene=hlyD] [locus_tag=SeseC_01474] [protein=exported protein] [protein_id=AEJ25427.1] [location=complement(1239572..1240834)] [gbkey=CDS]	1	22	22	22	70	44.673	60046000000	3537500000	1481000000	55027000000	3160300000	186190000	77949000	2896200000
lcl|CP002904.1_prot_AEJ25431.1_1198	[gene=pyrP] [locus_tag=SeseC_01480] [protein=uracil permease PyrP] [protein_id=AEJ25431.1] [location=complement(1246842..1248101)] [gbkey=CDS]	1	5	5	5	10.5	43.937	556570000	91133000	8833300	456600000	69571000	11392000	1104200	57075000
lcl|CP002904.1_prot_AEJ25432.1_1199	[gene=pyrR] [locus_tag=SeseC_01481] [protein=bifunctional pyrimidine regulatory protein PyrR uracil phosphoribosyltransferase] [protein_id=AEJ25432.1] [location=complement(1248117..1248638)] [gbkey=CDS]	1	4	4	4	17.9	19.561	29988000	0	0	29988000	2998800	0	0	2998800
lcl|CP002904.1_prot_AEJ25433.1_1200	[locus_tag=SeseC_01482] [protein=membrane-associated alkaline phosphatase] [protein_id=AEJ25433.1] [location=1248997..1249614] [gbkey=CDS]	1	1	1	1	3.4	23.144	54810000	0	0	54810000	7830000	0	0	7830000
lcl|CP002904.1_prot_AEJ25438.1_1205	[gene=rpmA] [locus_tag=SeseC_01487] [protein=50S ribosomal protein L27] [protein_id=AEJ25438.1] [location=complement(1252586..1252855)] [gbkey=CDS]	1	3	3	3	40.4	9.5436	588480000	1592500	0	586890000	98081000	265420	0	97815000
lcl|CP002904.1_prot_AEJ25440.1_1207	[gene=rplU] [locus_tag=SeseC_01489] [protein=50S ribosomal protein L21] [protein_id=AEJ25440.1] [location=complement(1253246..1253560)] [gbkey=CDS]	1	2	2	2	28.8	11.183	539250000	0	0	539250000	107850000	0	0	107850000
lcl|CP002904.1_prot_AEJ25441.1_1208	[gene=capA] [locus_tag=SeseC_01490] [protein=capsule biosynthesis protein CapA-like protein] [protein_id=AEJ25441.1] [location=complement(1253790..1254983)] [gbkey=CDS]	1	15	15	15	42.6	44.836	1775700000	84151000	0	1691600000	98650000	4675100	0	93975000
lcl|CP002904.1_prot_AEJ25442.1_1209	[locus_tag=SeseC_01491] [protein=lipoprotein] [protein_id=AEJ25442.1] [location=1255301..1255864] [gbkey=CDS]	1	11	11	11	67.9	20.742	3795500000	221600000	58064000	3515900000	345050000	20145000	5278600	319630000
lcl|CP002904.1_prot_AEJ25448.1_1215	[gene=rpsA] [locus_tag=SeseC_01499] [protein=30S ribosomal protein S1] [protein_id=AEJ25448.1] [location=complement(1261002..1262204)] [gbkey=CDS]	1	23	23	23	50.8	43.795	17809000000	503060000	218640000	17087000000	890460000	25153000	10932000	854370000
lcl|CP002904.1_prot_AEJ25449.1_1216	[locus_tag=SeseC_01500] [protein=conserved hypothetical protein] [protein_id=AEJ25449.1] [location=complement(1262583..1262816)] [gbkey=CDS]	1	1	1	1	13	8.787	9335100	0	0	9335100	1867000	0	0	1867000
lcl|CP002904.1_prot_AEJ25450.1_1217	[gene=ilvE] [locus_tag=SeseC_01501] [protein=branched-chain amino acid aminotransferase] [protein_id=AEJ25450.1] [location=complement(1262881..1263903)] [gbkey=CDS]	1	6	6	6	22.9	37.101	176320000	3373800	0	172940000	10372000	198460	0	10173000
lcl|CP002904.1_prot_AEJ25451.1_1218	[gene=parC] [locus_tag=SeseC_01502] [protein=topoisomerase IV subunit A] [protein_id=AEJ25451.1] [location=complement(1264004..1266463)] [gbkey=CDS]	1	11	11	11	18.9	92.03	331100000	9392600	0	321710000	10681000	302990	0	10378000
lcl|CP002904.1_prot_AEJ25453.1_1220	[gene=parE] [locus_tag=SeseC_01504] [protein=topoisomerase IV subunit B] [protein_id=AEJ25453.1] [location=complement(1267855..1269804)] [gbkey=CDS]	1	1	1	1	2.3	71.97	35678000	0	0	35678000	1189300	0	0	1189300
lcl|CP002904.1_prot_AEJ25454.1_1221	[gene=plsY] [locus_tag=SeseC_01505] [protein=putative glycerol-3-phosphate acyltransferase PlsY] [protein_id=AEJ25454.1] [location=1269928..1270584] [gbkey=CDS]	1	2	2	2	13.3	23.542	362790000	0	0	362790000	72558000	0	0	72558000
lcl|CP002904.1_prot_AEJ25459.1_1226	[locus_tag=SeseC_01511] [protein=putative ABC transporter cystine-binding lipoprotein precursor] [protein_id=AEJ25459.1] [location=complement(1274029..1274913)] [gbkey=CDS]	1	18	18	18	67.7	32.305	24627000000	1592000000	713360000	22321000000	1539200000	99500000	44585000	1395100000
lcl|CP002904.1_prot_AEJ25464.1_1231	[locus_tag=SeseC_01516] [protein=conserved hypothetical protein] [protein_id=AEJ25464.1] [location=complement(1279312..1279761)] [gbkey=CDS]	1	3	3	3	20.8	16.842	54894000	0	0	54894000	5489400	0	0	5489400
lcl|CP002904.1_prot_AEJ25467.1_1234	[gene=punA] [locus_tag=SeseC_01519] [protein=purine nucleoside phosphorylase] [protein_id=AEJ25467.1] [location=complement(1282017..1282826)] [gbkey=CDS]	1	3	3	3	14.9	28.882	70825000	0	0	70825000	8853100	0	0	8853100
lcl|CP002904.1_prot_AEJ25468.1_1235	[gene=deoB] [locus_tag=SeseC_01522] [protein=phosphopentomutase] [protein_id=AEJ25468.1] [location=complement(1283040..1284251)] [gbkey=CDS]	1	2	2	2	5	43.914	27231000	0	0	27231000	1601800	0	0	1601800
lcl|CP002904.1_prot_AEJ25475.1_1242	[locus_tag=SeseC_01530] [protein=conserved hypothetical protein] [protein_id=AEJ25475.1] [location=complement(1288733..1289065)] [gbkey=CDS]	1	1	1	1	8.2	13.046	0	0	0	0	0	0	0	0
lcl|CP002904.1_prot_AEJ25482.1_1249	[locus_tag=SeseC_01539] [protein=nitroreductase family protein] [protein_id=AEJ25482.1] [location=complement(1294467..1295069)] [gbkey=CDS]	1	4	4	4	24.5	22.892	73002000	0	0	73002000	5615500	0	0	5615500
lcl|CP002904.1_prot_AEJ25488.1_1255	[locus_tag=SeseC_01545] [protein=sugar phosphotransferase system (PTS), mannose/fructose family, IID component] [protein_id=AEJ25488.1] [location=complement(1300849..1301676)] [gbkey=CDS]	1	1	1	1	8.4	30.112	51563000	51563000	0	0	4687600	4687600	0	0
lcl|CP002904.1_prot_AEJ25491.1_1258	[locus_tag=SeseC_01549] [protein=PTS system mannose/fructose family IIA component] [protein_id=AEJ25491.1] [location=complement(1303006..1303524)] [gbkey=CDS]	1	1	1	1	5.2	18.953	21681000	21681000	0	0	2409100	2409100	0	0
lcl|CP002904.1_prot_AEJ25495.1_1262	[gene=lepA] [locus_tag=SeseC_01554] [protein=GTP-binding protein LepA] [protein_id=AEJ25495.1] [location=complement(1306041..1307873)] [gbkey=CDS]	1	15	15	15	34.4	68.074	924470000	63464000	0	861010000	31878000	2188400	0	29690000
lcl|CP002904.1_prot_AEJ25497.1_1264	[locus_tag=SeseC_01556] [protein=conserved hypothetical protein] [protein_id=AEJ25497.1] [location=complement(1308330..1308488)] [gbkey=CDS]	1	1	1	1	28.8	5.9258	0	0	0	0	0	0	0	0
lcl|CP002904.1_prot_AEJ25500.1_1267	[gene=rplL] [locus_tag=SeseC_01562] [protein=50S ribosomal protein L7/L12] [protein_id=AEJ25500.1] [location=complement(1309340..1309720)] [gbkey=CDS]	1	4	4	4	38.1	12.95	210190000	3075800	0	207110000	26274000	384480	0	25889000
lcl|CP002904.1_prot_AEJ25501.1_1268	[gene=rplJ] [locus_tag=SeseC_01563] [protein=50S ribosomal protein L10] [protein_id=AEJ25501.1] [location=complement(1309770..1310270)] [gbkey=CDS]	1	12	12	12	69.3	17.53	1814700000	20701000	133320000	1660700000	139590000	1592400	10255000	127750000
lcl|CP002904.1_prot_AEJ25502.1_1269	[locus_tag=SeseC_01564] [protein=membrane protein] [protein_id=AEJ25502.1] [location=complement(1310566..1311207)] [gbkey=CDS]	1	1	1	1	5.6	24.623	190060000	0	0	190060000	47515000	0	0	47515000
lcl|CP002904.1_prot_AEJ25503.1_1270	[locus_tag=SeseC_01565] [protein=hydrolase HAD superfamily] [protein_id=AEJ25503.1] [location=complement(1311204..1311971)] [gbkey=CDS]	1	1	1	1	6.7	27.926	34932000	0	0	34932000	3881400	0	0	3881400
lcl|CP002904.1_prot_AEJ25504.1_1271	[locus_tag=SeseC_01566] [protein=acyl-ACP thioesterase] [protein_id=AEJ25504.1] [location=complement(1311971..1312723)] [gbkey=CDS]	1	1	1	1	5.6	28.932	10979000	10979000	0	0	784210	784210	0	0
lcl|CP002904.1_prot_AEJ25507.1_1274	[gene=glmM] [locus_tag=SeseC_01569] [protein=phosphoglucosamine mutase GlmM] [protein_id=AEJ25507.1] [location=complement(1314651..1316003)] [gbkey=CDS]	1	12	12	12	38.7	48.43	1620800000	0	0	1620800000	70471000	0	0	70471000
lcl|CP002904.1_prot_AEJ25508.1_1275	[locus_tag=SeseC_01570] [protein=conserved hypothetical protein] [protein_id=AEJ25508.1] [location=complement(1316055..1317011)] [gbkey=CDS]	1	9	9	9	43.4	34.309	1396500000	32958000	15497000	1348100000	87282000	2059900	968580	84254000
lcl|CP002904.1_prot_AEJ25509.1_1276	[locus_tag=SeseC_01571] [protein=conserved hypothetical protein] [protein_id=AEJ25509.1] [location=complement(1317008..1317859)] [gbkey=CDS]	1	5	5	5	22.6	30.951	297310000	0	0	297310000	29731000	0	0	29731000
lcl|CP002904.1_prot_AEJ25510.1_1277	[gene=murE] [locus_tag=SeseC_01572] [protein=Mur ligase family protein] [protein_id=AEJ25510.1] [location=1317961..1319304] [gbkey=CDS]	1	11	11	11	33.6	49.461	1256200000	0	0	1256200000	59819000	0	0	59819000
lcl|CP002904.1_prot_AEJ25511.1_1278	[locus_tag=SeseC_01573] [protein=conserved hypothetical protein] [protein_id=AEJ25511.1] [location=1319304..1320092] [gbkey=CDS]	1	5	5	5	24	29.6	300820000	0	0	300820000	23140000	0	0	23140000
lcl|CP002904.1_prot_AEJ25512.1_1279	[gene=lplA] [locus_tag=SeseC_01575] [protein=probable lipoate-protein ligase A LplA] [protein_id=AEJ25512.1] [location=complement(1320742..1321731)] [gbkey=CDS]	1	10	10	10	38.9	37.324	511430000	11093000	0	500340000	24354000	528230	0	23826000
lcl|CP002904.1_prot_AEJ25513.1_1280	[gene=lpd] [locus_tag=SeseC_01576] [protein=dihydrolipoyl dehydrogenase LpdA] [protein_id=AEJ25513.1] [location=complement(1321969..1323738)] [gbkey=CDS]	1	17	17	17	41.9	62.673	1027400000	0	3897300	1023500000	33141000	0	125720	33015000
lcl|CP002904.1_prot_AEJ25514.1_1281	[gene=aceF] [locus_tag=SeseC_01577] [protein=branched-chain alpha-keto acid dehydrogenase subunit E2] [protein_id=AEJ25514.1] [location=complement(1323947..1325353)] [gbkey=CDS]	1	10	10	10	35.7	49.302	575390000	10977000	0	564410000	25017000	477280	0	24540000
lcl|CP002904.1_prot_AEJ25515.1_1282	[gene=pdhB] [locus_tag=SeseC_01578] [protein=pyruvate dehydrogenase E1 component, beta subunit] [protein_id=AEJ25515.1] [location=complement(1325476..1326474)] [gbkey=CDS]	1	13	13	13	46.7	35.674	910560000	0	0	910560000	56910000	0	0	56910000
lcl|CP002904.1_prot_AEJ25516.1_1283	[gene=pdhA] [locus_tag=SeseC_01579] [protein=pyruvate dehydrogenase E1 component alpha subunit PdhA] [protein_id=AEJ25516.1] [location=complement(1326554..1327534)] [gbkey=CDS]	1	5	5	5	22.7	35.943	242980000	0	0	242980000	17356000	0	0	17356000
lcl|CP002904.1_prot_AEJ25520.1_1287	[locus_tag=SeseC_01585] [protein=metallo-beta-lactamase superfamily protein] [protein_id=AEJ25520.1] [location=complement(1331242..1332822)] [gbkey=CDS]	1	17	17	17	33.5	58.078	465460000	31759000	0	433710000	18619000	1270300	0	17348000
lcl|CP002904.1_prot_AEJ25521.1_1288	[locus_tag=SeseC_01587] [protein=ABC transporter ATP-binding protein] [protein_id=AEJ25521.1] [location=complement(1333112..1333870)] [gbkey=CDS]	1	7	7	7	36.5	28.099	703580000	0	58273000	645310000	54122000	0	4482500	49639000
lcl|CP002904.1_prot_AEJ25526.1_1293	[locus_tag=SeseC_01593] [protein=conserved hypothetical protein] [protein_id=AEJ25526.1] [location=complement(1339087..1340268)] [gbkey=CDS]	1	8	8	8	19.3	44.223	889610000	35593000	68786000	785230000	52330000	2093700	4046300	46190000
lcl|CP002904.1_prot_AEJ25528.1_1295	[gene=rfbB] [locus_tag=SeseC_01596] [protein=dTDP-glucose 4,6-dehydratase RmlB] [protein_id=AEJ25528.1] [location=complement(1340985..1342031)] [gbkey=CDS]	1	8	8	8	27.6	39.248	469480000	0	0	469480000	31299000	0	0	31299000
lcl|CP002904.1_prot_AEJ25529.1_1296	[gene=rfbC] [locus_tag=SeseC_01597] [protein=dTDP-4-keto-6-deoxyglucose-3,5-epimerase] [protein_id=AEJ25529.1] [location=complement(1342221..1342817)] [gbkey=CDS]	1	1	1	1	7.6	22.493	225670000	0	197470000	28200000	17360000	0	15190000	2169200
lcl|CP002904.1_prot_AEJ25530.1_1297	[gene=rfbA] [locus_tag=SeseC_01598] [protein=glucose-1-phosphate thymidyl transferase] [protein_id=AEJ25530.1] [location=complement(1342817..1343686)] [gbkey=CDS]	1	3	3	3	10.4	32.121	130030000	0	0	130030000	8127000	0	0	8127000
lcl|CP002904.1_prot_AEJ25533.1_1300	[locus_tag=SeseC_01601] [protein=conserved hypothetical protein] [protein_id=AEJ25533.1] [location=complement(1345685..1346443)] [gbkey=CDS]	1	1	1	1	3.6	28.023	0	0	0	0	0	0	0	0
lcl|CP002904.1_prot_AEJ25535.1_1302	[gene=dnaD] [locus_tag=SeseC_01603] [protein=DNA replication protein DnaD] [protein_id=AEJ25535.1] [location=complement(1347107..1347847)] [gbkey=CDS]	1	2	2	2	9.8	27.949	31060000	0	0	31060000	1941300	0	0	1941300
lcl|CP002904.1_prot_AEJ25536.1_1303	[gene=apt] [locus_tag=SeseC_01604] [protein=adenine phosphoribosyltransferase] [protein_id=AEJ25536.1] [location=complement(1347851..1348369)] [gbkey=CDS]	1	5	5	5	30.2	18.419	45952000	0	0	45952000	3534700	0	0	3534700
lcl|CP002904.1_prot_AEJ25539.1_1306	[locus_tag=SeseC_01607] [protein=short chain dehydrogenase] [protein_id=AEJ25539.1] [location=complement(1351033..1351797)] [gbkey=CDS]	1	7	7	7	34.3	27.9	283060000	0	0	283060000	21774000	0	0	21774000
lcl|CP002904.1_prot_AEJ25540.1_1307	[gene=rnz] [locus_tag=SeseC_01608] [protein=ribonuclease Z] [protein_id=AEJ25540.1] [location=complement(1351797..1352726)] [gbkey=CDS]	1	4	4	4	13.9	34.584	54963000	0	0	54963000	2617300	0	0	2617300
lcl|CP002904.1_prot_AEJ25544.1_1311	[locus_tag=SeseC_01612] [protein=hypothetical protein] [protein_id=AEJ25544.1] [location=1355712..1355894] [gbkey=CDS]	1	5	5	5	66.7	6.4255	454920000	0	0	454920000	151640000	0	0	151640000
lcl|CP002904.1_prot_AEJ25549.1_1316	[gene=malE] [locus_tag=SeseC_01622] [protein=maltose/maltodextrin ABC transporter, substrate binding periplasmic protein MalE] [protein_id=AEJ25549.1] [location=1362131..1363384] [gbkey=CDS]	1	29	29	29	82.5	44.698	144100000000	17700000000	4519300000	121880000000	6861700000	842870000	215200000	5803600000
lcl|CP002904.1_prot_AEJ25550.1_1317	[gene=malF] [locus_tag=SeseC_01624] [protein=maltodextrin transport system permease protein MalF] [protein_id=AEJ25550.1] [location=1363684..1365045] [gbkey=CDS]	1	3	3	3	8.2	50.126	393670000	12644000	0	381020000	56238000	1806300	0	54432000
lcl|CP002904.1_prot_AEJ25555.1_1322	[locus_tag=SeseC_01631] [protein=cyclomaltodextrin glucanotransferase precursor] [protein_id=AEJ25555.1] [location=complement(1369051..1371138)] [gbkey=CDS]	1	17	17	17	30.1	76.78	976300000	205230000	0	771080000	27120000	5700800	0	21419000
lcl|CP002904.1_prot_AEJ25557.1_1324	[gene=malE] [locus_tag=SeseC_01633] [protein=maltodextrin-binding protein precursor] [protein_id=AEJ25557.1] [location=complement(1373085..1374344)] [gbkey=CDS]	1	22	22	22	64.4	45.295	11771000000	1075900000	180380000	10514000000	535020000	48905000	8198900	477920000
lcl|CP002904.1_prot_AEJ25558.1_1325	[locus_tag=SeseC_01635] [protein=putative esterase] [protein_id=AEJ25558.1] [location=complement(1374844..1375824)] [gbkey=CDS]	1	11	11	11	39.3	37.496	1068800000	34013000	0	1034800000	66798000	2125800	0	64672000
lcl|CP002904.1_prot_AEJ25559.1_1326	[gene=dltD] [locus_tag=SeseC_01636] [protein=D-alanyl-lipoteichoic acid biosynthesis protein] [protein_id=AEJ25559.1] [location=complement(1375864..1377117)] [gbkey=CDS]	1	11	11	11	32.9	48.053	1012300000	39813000	0	972510000	53280000	2095400	0	51185000
lcl|CP002904.1_prot_AEJ25561.1_1328	[gene=dltB] [locus_tag=SeseC_01639] [protein=D-alanyl transfer protein DltB] [protein_id=AEJ25561.1] [location=complement(1377367..1378596)] [gbkey=CDS]	1	4	4	4	10	48.173	176290000	0	0	176290000	11018000	0	0	11018000
lcl|CP002904.1_prot_AEJ25565.1_1332	[locus_tag=SeseC_01643] [protein=glutamine-binding protein/permease protein GlnP] [protein_id=AEJ25565.1] [location=1382863..1383228] [gbkey=CDS]	1	3	3	3	25.6	13.124	6545000000	347500000	0	6197500000	2181700000	115830000	0	2065800000
lcl|CP002904.1_prot_AEJ25566.1_1333	[locus_tag=SeseC_01644] [protein=glutamine-binding protein/permease protein] [protein_id=AEJ25566.1] [location=1383336..1385003] [gbkey=CDS]	1	25	25	25	46.8	59.886	24880000000	596050000	421560000	23863000000	1081700000	25915000	18329000	1037500000
lcl|CP002904.1_prot_AEJ25567.1_1334	[locus_tag=SeseC_01645] [protein=glutamine transport ATP-binding protein GlnQ] [protein_id=AEJ25567.1] [location=1385003..1385743] [gbkey=CDS]	1	11	11	11	65.9	26.935	24019000000	601730000	171240000	23246000000	2183600000	54703000	15567000	2113300000
lcl|CP002904.1_prot_AEJ25573.1_1340	[gene=celA] [locus_tag=SeseC_01652] [protein=lactose/cellobiose-specific phosphotransferase system (PTS), IIB component] [protein_id=AEJ25573.1] [location=complement(1388275..1388586)] [gbkey=CDS]	1	1	1	1	20.4	11.311	34487000	0	0	34487000	6897400	0	0	6897400
lcl|CP002904.1_prot_AEJ25580.1_1347	[gene=obg] [locus_tag=SeseC_01660] [protein=GTPase ObgE] [protein_id=AEJ25580.1] [location=complement(1394815..1396122)] [gbkey=CDS]	1	3	3	3	9.2	47.976	20187000	0	0	20187000	841100	0	0	841100
lcl|CP002904.1_prot_AEJ25593.1_1360	[locus_tag=SeseC_01678] [protein=conserved hypothetical protein] [protein_id=AEJ25593.1] [location=1405161..1405487] [gbkey=CDS]	1	1	1	1	19.4	12.191	58480000	0	0	58480000	29240000	0	0	29240000
lcl|CP002904.1_prot_AEJ25595.1_1362	[gene=iolC] [locus_tag=SeseC_01684] [protein=PfkB family carbohydrate kinase] [protein_id=AEJ25595.1] [location=complement(1409521..1410522)] [gbkey=CDS]	1	1	1	1	2.1	36.651	142310000	68556000	73752000	0	7115400	3427800	3687600	0
lcl|CP002904.1_prot_AEJ25604.1_1371	[gene=kdgR] [locus_tag=SeseC_01694] [protein=transcriptional regulator LacI family] [protein_id=AEJ25604.1] [location=1416500..1417501] [gbkey=CDS]	1	4	4	4	21	37.924	118840000	0	0	118840000	7922800	0	0	7922800
lcl|CP002904.1_prot_AEJ25608.1_1375	[locus_tag=SeseC_01698] [protein=conserved hypothetical protein] [protein_id=AEJ25608.1] [location=1420422..1420613] [gbkey=CDS]	1	1	1	1	22.2	6.7575	572270000	61628000	0	510650000	143070000	15407000	0	127660000
lcl|CP002904.1_prot_AEJ25609.1_1376	[locus_tag=SeseC_01699] [protein=hypothetical protein] [protein_id=AEJ25609.1] [location=complement(1420602..1420718)] [gbkey=CDS]	1	1	1	1	50	4.335	0	0	0	0	0	0	0	0
lcl|CP002904.1_prot_AEJ25610.1_1377	[locus_tag=SeseC_01700] [protein=cation-transporting ATPase] [protein_id=AEJ25610.1] [location=complement(1420812..1423493)] [gbkey=CDS]	1	32	32	32	39.4	97.232	15701000000	366140000	142890000	15192000000	392530000	9153500	3572200	379810000
lcl|CP002904.1_prot_AEJ25612.1_1379	[locus_tag=SeseC_01702] [protein=phosphohydrolase] [protein_id=AEJ25612.1] [location=1424309..1425610] [gbkey=CDS]	1	2	2	2	5.8	50.554	21771000	0	0	21771000	989570	0	0	989570
lcl|CP002904.1_prot_AEJ25613.1_1380	[locus_tag=SeseC_01703] [protein=hydrolase HAD family] [protein_id=AEJ25613.1] [location=1425835..1426644] [gbkey=CDS]	1	3	3	3	14.9	29.986	95475000	0	0	95475000	5967200	0	0	5967200
lcl|CP002904.1_prot_AEJ25614.1_1381	[locus_tag=SeseC_01704] [protein=peptidoglycan pentaglycine interpeptide biosynthesis protein] [protein_id=AEJ25614.1] [location=1426644..1427858] [gbkey=CDS]	1	17	17	17	54.5	46.085	2411500000	123230000	52709000	2235600000	109620000	5601200	2395900	101620000
lcl|CP002904.1_prot_AEJ25615.1_1382	[locus_tag=SeseC_01705] [protein=peptidoglycan branched peptide synthesis protein] [protein_id=AEJ25615.1] [location=1427858..1429093] [gbkey=CDS]	1	14	14	14	44.5	47.074	3212100000	97484000	32334000	3082300000	160600000	4874200	1616700	154110000
lcl|CP002904.1_prot_AEJ25616.1_1383	[gene=tpiA] [locus_tag=SeseC_01706] [protein=triosephosphate isomerase] [protein_id=AEJ25616.1] [location=complement(1429302..1430060)] [gbkey=CDS]	1	8	8	8	41.7	26.706	894060000	3136300	0	890920000	99340000	348480	0	98991000
lcl|CP002904.1_prot_AEJ25617.1_1384	[gene=tufA] [locus_tag=SeseC_01707] [protein=elongation factor Tu (EF-Tu)] [protein_id=AEJ25617.1] [location=complement(1430326..1431540)] [gbkey=CDS]	1	29	29	29	71.5	44.572	35037000000	510240000	167470000	34360000000	1592600000	23193000	7612100	1561800000
lcl|CP002904.1_prot_AEJ25618.1_1385	[locus_tag=SeseC_01709] [protein=conserved hypothetical protein] [protein_id=AEJ25618.1] [location=1432472..1435618] [gbkey=CDS]	1	88	88	88	70.4	117.65	1123400000000	220010000000	33237000000	870170000000	20804000000	4074300000	615500000	16114000000
lcl|CP002904.1_prot_AEJ25619.1_1386	[locus_tag=SeseC_01712] [protein=conserved hypothetical protein] [protein_id=AEJ25619.1] [location=complement(1435908..1436996)] [gbkey=CDS]	1	3	3	3	8.3	40.971	115170000	8767200	17538000	88864000	6398200	487070	974320	4936900
lcl|CP002904.1_prot_AEJ25632.1_1399	[gene=lysS] [locus_tag=SeseC_01732] [protein=lysyl-tRNA synthetase] [protein_id=AEJ25632.1] [location=1447956..1449461] [gbkey=CDS]	1	5	5	5	12.4	56.886	59375000	0	0	59375000	2698900	0	0	2698900
lcl|CP002904.1_prot_AEJ25639.1_1406	[locus_tag=SeseC_01740] [protein=peptidase U32 family large subunit (C1)] [protein_id=AEJ25639.1] [location=complement(1451658..1452944)] [gbkey=CDS]	1	4	4	4	11.7	47.936	35612000	0	0	35612000	1695800	0	0	1695800
lcl|CP002904.1_prot_AEJ25640.1_1407	[locus_tag=SeseC_01741] [protein=peptidase] [protein_id=AEJ25640.1] [location=complement(1453052..1453978)] [gbkey=CDS]	1	4	4	4	16.2	34.687	69349000	0	0	69349000	4334300	0	0	4334300
lcl|CP002904.1_prot_AEJ25643.1_1410	[locus_tag=SeseC_01745] [protein=conserved hypothetical protein] [protein_id=AEJ25643.1] [location=complement(1454546..1454971)] [gbkey=CDS]	1	6	6	6	46.1	15.964	1191500000	84574000	0	1106900000	148940000	10572000	0	138360000
lcl|CP002904.1_prot_AEJ25644.1_1411	[locus_tag=SeseC_01746] [protein=general stress protein] [protein_id=AEJ25644.1] [location=complement(1454968..1455363)] [gbkey=CDS]	1	1	1	1	19.8	13.962	13170000	0	0	13170000	2195000	0	0	2195000
lcl|CP002904.1_prot_AEJ25645.1_1412	[gene=lgt] [locus_tag=SeseC_01748] [protein=prolipoprotein diacylglyceryl transferase] [protein_id=AEJ25645.1] [location=complement(1455394..1456173)] [gbkey=CDS]	1	3	3	3	13.5	29.793	1411100000	46357000	0	1364700000	108540000	3565900	0	104980000
lcl|CP002904.1_prot_AEJ25647.1_1414	[locus_tag=SeseC_01751] [protein=putative phage shock protein C] [protein_id=AEJ25647.1] [location=complement(1457380..1457652)] [gbkey=CDS]	1	3	3	3	38.9	10.624	464650000	0	0	464650000	77442000	0	0	77442000
lcl|CP002904.1_prot_AEJ25654.1_1421	[gene=pstS] [locus_tag=SeseC_01760] [protein=phosphate ABC transporter, periplasmic phosphate-binding lipoprotein PstS] [protein_id=AEJ25654.1] [location=complement(1463529..1464401)] [gbkey=CDS]	1	14	14	14	52.4	30.557	1909700000	224480000	35162000	1650000000	106090000	12471000	1953500	91669000
lcl|CP002904.1_prot_AEJ25657.1_1424	[locus_tag=SeseC_01764] [protein=conserved hypothetical protein] [protein_id=AEJ25657.1] [location=1466762..1466917] [gbkey=CDS]	1	1	1	1	25.5	5.7546	25867000	0	0	25867000	12934000	0	0	12934000
lcl|CP002904.1_prot_AEJ25659.1_1426	[gene=ycgQ] [locus_tag=SeseC_01766] [protein=membrane protein] [protein_id=AEJ25659.1] [location=1467860..1468675] [gbkey=CDS]	1	8	8	8	29.2	30.884	1116100000	0	0	1116100000	93009000	0	0	93009000
lcl|CP002904.1_prot_AEJ25661.1_1428	[gene=bglF] [locus_tag=SeseC_01768] [protein=beta-glucoside-specific phosphotransferase system (PTS), IIABC component] [protein_id=AEJ25661.1] [location=complement(1470309..1472171)] [gbkey=CDS]	1	4	4	4	9.4	66.153	246390000	18007000	0	228380000	14493000	1059200	0	13434000
lcl|CP002904.1_prot_AEJ25663.1_1430	[gene=ftsY] [locus_tag=SeseC_01770] [protein=cell division protein FtsY] [protein_id=AEJ25663.1] [location=complement(1473304..1474761)] [gbkey=CDS]	1	23	23	23	54.2	52.886	3323700000	12531000	0	3311200000	138490000	522140	0	137970000
lcl|CP002904.1_prot_AEJ25666.1_1433	[locus_tag=SeseC_01775] [protein=exported protein] [protein_id=AEJ25666.1] [location=complement(1476904..1477353)] [gbkey=CDS]	1	5	5	5	59.1	17.228	201010000	13029000	0	187990000	33502000	2171500	0	31331000
lcl|CP002904.1_prot_AEJ25667.1_1434	[locus_tag=SeseC_01776] [protein=ABC transporter ATP-binding protein] [protein_id=AEJ25667.1] [location=complement(1477410..1478033)] [gbkey=CDS]	1	1	1	1	4.8	23.115	0	0	0	0	0	0	0	0
lcl|CP002904.1_prot_AEJ25673.1_1440;lcl|CP002904.1_prot_AEJ24359.1_126	[locus_tag=SeseC_01784] [protein=conserved hypothetical protein] [protein_id=AEJ25673.1] [location=complement(1484107..1484550)] [gbkey=CDS]	2	3	3	2	25.2	16.517	44770000	0	0	44770000	6395800	0	0	6395800
lcl|CP002904.1_prot_AEJ25675.1_1442	[gene=rnc] [locus_tag=SeseC_01786] [protein=ribonuclease III] [protein_id=AEJ25675.1] [location=complement(1488468..1489163)] [gbkey=CDS]	1	4	4	4	22.9	26.125	134040000	7776400	0	126270000	9574400	555460	0	9019000
lcl|CP002904.1_prot_AEJ25677.1_1444	[locus_tag=SeseC_01790] [protein=regulatory protein-RofA related protein] [protein_id=AEJ25677.1] [location=complement(1489419..1490933)] [gbkey=CDS]	1	2	2	2	4.2	59.911	26315000	0	0	26315000	939810	0	0	939810
lcl|CP002904.1_prot_AEJ25681.1_1448	[gene=vicK] [locus_tag=SeseC_01794] [protein=sensor histidine kinase] [protein_id=AEJ25681.1] [location=complement(1492647..1493999)] [gbkey=CDS]	1	7	7	7	20.9	51.527	200640000	0	0	200640000	7716800	0	0	7716800
lcl|CP002904.1_prot_AEJ25682.1_1449	[gene=vicR] [locus_tag=SeseC_01795] [protein=TCS response regulator VicR] [protein_id=AEJ25682.1] [location=complement(1493992..1494702)] [gbkey=CDS]	1	2	2	2	12.3	26.981	33565000	0	0	33565000	2397500	0	0	2397500
lcl|CP002904.1_prot_AEJ25690.1_1457	[locus_tag=SeseC_01806] [protein=ATP-binding transport protein] [protein_id=AEJ25690.1] [location=complement(1500957..1501949)] [gbkey=CDS]	1	3	3	3	9.4	38.031	70165000	4046200	0	66119000	3692900	212960	0	3479900
lcl|CP002904.1_prot_AEJ25699.1_1466	[gene=thrS] [locus_tag=SeseC_01817] [protein=threonyl-tRNA synthetase] [protein_id=AEJ25699.1] [location=complement(1509785..1511731)] [gbkey=CDS]	1	13	13	13	27.3	74.204	1040400000	359440000	0	680990000	34681000	11981000	0	22700000
lcl|CP002904.1_prot_AEJ25700.1_1467	[gene=ugtP] [locus_tag=SeseC_01819] [protein=glycosyltransferase] [protein_id=AEJ25700.1] [location=complement(1512321..1513655)] [gbkey=CDS]	1	6	6	6	18	50.016	317510000	0	0	317510000	13805000	0	0	13805000
lcl|CP002904.1_prot_AEJ25701.1_1468	[locus_tag=SeseC_01820] [protein=glycosyltransferase] [protein_id=AEJ25701.1] [location=complement(1513657..1514655)] [gbkey=CDS]	1	16	16	16	53.6	37.515	2377300000	24267000	720420000	1632700000	118870000	1213300	36021000	81633000
lcl|CP002904.1_prot_AEJ25703.1_1470	[gene=lacI] [locus_tag=SeseC_01822] [protein=catabolite control protein A CCpA] [protein_id=AEJ25703.1] [location=complement(1516484..1517485)] [gbkey=CDS]	1	14	14	14	58	36.631	2432200000	30257000	29154000	2372800000	143070000	1779800	1714900	139580000
lcl|CP002904.1_prot_AEJ25704.1_1471	[gene=pepQ] [locus_tag=SeseC_01823] [protein=Xaa-Pro dipeptidase] [protein_id=AEJ25704.1] [location=1517575..1518744] [gbkey=CDS]	1	1	1	1	3.3	43.738	27928000	0	0	27928000	1269400	0	0	1269400
lcl|CP002904.1_prot_AEJ25706.1_1473	[locus_tag=SeseC_01825] [protein=ABC transporter, ATP-binding/permease protein] [protein_id=AEJ25706.1] [location=complement(1518918..1520510)] [gbkey=CDS]	1	1	1	1	2.3	59.91	0	0	0	0	0	0	0	0
lcl|CP002904.1_prot_AEJ25712.1_1479	[gene=smpB] [locus_tag=SeseC_01834] [protein=SsrA-binding protein] [protein_id=AEJ25712.1] [location=complement(1523807..1524274)] [gbkey=CDS]	1	3	3	3	20.6	17.727	153270000	0	0	153270000	21896000	0	0	21896000
lcl|CP002904.1_prot_AEJ25713.1_1480	[gene=rnr] [locus_tag=SeseC_01836] [protein=exoribonuclease R] [protein_id=AEJ25713.1] [location=complement(1524277..1526601)] [gbkey=CDS]	1	5	5	5	7.9	86.508	78104000	0	0	78104000	2297200	0	0	2297200
lcl|CP002904.1_prot_AEJ25714.1_1481	[gene=secG] [locus_tag=SeseC_01837] [protein=preprotein translocase, SecG subunit] [protein_id=AEJ25714.1] [location=complement(1526688..1526885)] [gbkey=CDS]	1	1	1	1	27.7	7.2856	55193000	10074000	0	45119000	13798000	2518500	0	11280000
lcl|CP002904.1_prot_AEJ25718.1_1485	[locus_tag=SeseC_01847] [protein=fibronectin-binding protein] [protein_id=AEJ25718.1] [location=1529823..1530788] [gbkey=CDS]	1	1	1	1	2.8	36.211	0	0	0	0	0	0	0	0
lcl|CP002904.1_prot_AEJ25724.1_1491	[gene=celB] [locus_tag=SeseC_01854] [protein=cellobiose permease IIC component CelB] [protein_id=AEJ25724.1] [location=complement(1540976..1542292)] [gbkey=CDS]	1	1	1	1	1.8	47.406	28658000	0	0	28658000	4094000	0	0	4094000
lcl|CP002904.1_prot_AEJ25740.1_1507	[locus_tag=SeseC_01876] [protein=DNA-binding helix-turn-helix protein] [protein_id=AEJ25740.1] [location=complement(1557477..1557953)] [gbkey=CDS]	1	1	1	1	4.4	18.032	278120000	0	16555000	261570000	39732000	0	2364900	37367000
lcl|CP002904.1_prot_AEJ25742.1_1509	[locus_tag=SeseC_01878] [protein=conserved hypothetical protein] [protein_id=AEJ25742.1] [location=complement(1558755..1558982)] [gbkey=CDS]	1	1	1	1	24	8.8817	0	0	0	0	0	0	0	0
lcl|CP002904.1_prot_AEJ25745.1_1512	[locus_tag=SeseC_01881] [protein=ABC transporter, ATP-binding protein] [protein_id=AEJ25745.1] [location=complement(1560982..1562439)] [gbkey=CDS]	1	1	1	1	3.9	54.835	404360000	8551900	0	395810000	19255000	407230	0	18848000
lcl|CP002904.1_prot_AEJ25780.1_1547	[locus_tag=SeseC_01930] [protein=D-beta-hydroxybutyrate permease] [protein_id=AEJ25780.1] [location=complement(1602938..1604269)] [gbkey=CDS]	1	1	1	1	5	47.092	0	0	0	0	0	0	0	0
lcl|CP002904.1_prot_AEJ25788.1_1555	[gene=era] [locus_tag=SeseC_01942] [protein=GTP-binding protein Era] [protein_id=AEJ25788.1] [location=complement(1611486..1612382)] [gbkey=CDS]	1	8	8	8	36.2	34.157	578020000	0	0	578020000	34001000	0	0	34001000
lcl|CP002904.1_prot_AEJ25793.1_1560	[gene=phoL] [locus_tag=SeseC_01948] [protein=phosphate starvation-inducible protein PhoH] [protein_id=AEJ25793.1] [location=complement(1615043..1616146)] [gbkey=CDS]	1	5	5	5	19.9	40.902	156970000	16720000	0	140240000	7848300	836000	0	7012200
lcl|CP002904.1_prot_AEJ25796.1_1563	[locus_tag=SeseC_01952] [protein=conserved hypothetical protein] [protein_id=AEJ25796.1] [location=complement(1617307..1618164)] [gbkey=CDS]	1	11	11	11	47.4	32.367	756540000	0	18825000	737710000	39818000	0	990770	38827000
lcl|CP002904.1_prot_AEJ25797.1_1564	[locus_tag=SeseC_01954] [protein=ribosome recycling factor] [protein_id=AEJ25797.1] [location=complement(1618298..1618855)] [gbkey=CDS]	1	4	4	4	29.7	20.554	145640000	0	0	145640000	14564000	0	0	14564000
lcl|CP002904.1_prot_AEJ25798.1_1565	[gene=pyrH] [locus_tag=SeseC_01955] [protein=uridylate kinase] [protein_id=AEJ25798.1] [location=complement(1618892..1619620)] [gbkey=CDS]	1	4	4	4	22.3	25.873	313650000	0	0	313650000	26138000	0	0	26138000
lcl|CP002904.1_prot_AEJ25803.1_1570	[locus_tag=SeseC_01963] [protein=nickel or oligopeptide-binding periplasmic protein precursor] [protein_id=AEJ25803.1] [location=complement(1623564..1625186)] [gbkey=CDS]	1	13	13	13	30.2	61.587	690850000	0	0	690850000	21589000	0	0	21589000
lcl|CP002904.1_prot_AEJ25805.1_1572;lcl|CP002904.1_prot_AEJ25934.1_1701;lcl|CP002904.1_prot_AEJ25717.1_1484	[locus_tag=SeseC_01967] [protein=collagen-like protein with amino-end fibronectin-binding domain SclZ.9] [protein_id=AEJ25805.1] [location=1625705..1627576] [gbkey=CDS];[gene=sclI] [locus_tag=SeseC_02140] [protein=cell surface-anchored protein SclI] [prote	3	2	2	2	3.2	67.263	763880000	57987000	485720000	220180000	18631000	1414300	11847000	5370200
lcl|CP002904.1_prot_AEJ25806.1_1573	[gene=rplA] [locus_tag=SeseC_01969] [protein=50S ribosomal protein L1] [protein_id=AEJ25806.1] [location=complement(1627948..1628637)] [gbkey=CDS]	1	11	11	11	48.5	24.441	7758700000	57058000	367830000	7333800000	705340000	5187100	33439000	666710000
lcl|CP002904.1_prot_AEJ25807.1_1574	[gene=rplK] [locus_tag=SeseC_01970] [protein=LSU ribosomal protein L11P] [protein_id=AEJ25807.1] [location=complement(1628743..1629168)] [gbkey=CDS]	1	3	3	3	30.5	14.828	36188000	0	0	36188000	3618800	0	0	3618800
lcl|CP002904.1_prot_AEJ25808.1_1575	[locus_tag=SeseC_01971] [protein=LacI family regulatory protein] [protein_id=AEJ25808.1] [location=1629404..1630201] [gbkey=CDS]	1	1	1	1	6	30.517	32743000	0	0	32743000	2976700	0	0	2976700
lcl|CP002904.1_prot_AEJ25810.1_1577	[gene=ftsK] [locus_tag=SeseC_01975] [protein=DNA translocase FtsK] [protein_id=AEJ25810.1] [location=complement(1630918..1633317)] [gbkey=CDS]	1	18	18	18	29.5	88.609	1794100000	130920000	0	1663200000	52769000	3850500	0	48918000
lcl|CP002904.1_prot_AEJ25811.1_1578	[locus_tag=SeseC_01976] [protein=conserved hypothetical protein] [protein_id=AEJ25811.1] [location=1633437..1633610] [gbkey=CDS]	1	1	1	1	22.8	6.4204	75216000	0	0	75216000	18804000	0	0	18804000
lcl|CP002904.1_prot_AEJ25812.1_1579	[locus_tag=SeseC_01977] [protein=peptidyl-prolyl cis-trans isomerase cyclophilin-type] [protein_id=AEJ25812.1] [location=1633697..1634503] [gbkey=CDS]	1	12	12	12	66.4	29.105	7586500000	960420000	56142000	6570000000	583580000	73879000	4318600	505380000
lcl|CP002904.1_prot_AEJ25814.1_1581	[locus_tag=SeseC_01979] [protein=metal cation ABC transporter ATP-binding protein] [protein_id=AEJ25814.1] [location=complement(1635493..1636218)] [gbkey=CDS]	1	13	13	13	69.3	26.761	1971400000	19555000	0	1951800000	131430000	1303700	0	130120000
lcl|CP002904.1_prot_AEJ25815.1_1582	[locus_tag=SeseC_01981] [protein=metal ABC transporter substrate-binding lipoprotein precursor] [protein_id=AEJ25815.1] [location=complement(1636278..1637210)] [gbkey=CDS]	1	25	25	25	74.5	34.563	73309000000	6705400000	611060000	65992000000	4887200000	447030000	40737000	4399500000
lcl|CP002904.1_prot_AEJ25818.1_1585	[locus_tag=SeseC_01986] [protein=membrane protein] [protein_id=AEJ25818.1] [location=complement(1638776..1639024)] [gbkey=CDS]	1	1	1	1	14.6	9.6741	111300000	9504800	0	101800000	27826000	2376200	0	25450000
lcl|CP002904.1_prot_AEJ25819.1_1586	[gene=nudF] [locus_tag=SeseC_01987] [protein=ADP-ribose pyrophosphatase] [protein_id=AEJ25819.1] [location=complement(1639024..1639578)] [gbkey=CDS]	1	4	4	4	29.3	20.682	48656000	0	0	48656000	4865600	0	0	4865600
lcl|CP002904.1_prot_AEJ25820.1_1587	[gene=glmU] [locus_tag=SeseC_01989] [protein=Bifunctional protein glmU] [protein_id=AEJ25820.1] [location=complement(1639609..1640991)] [gbkey=CDS]	1	14	3	3	27.8	49.402	127000000	0	0	127000000	7055300	0	0	7055300
lcl|CP002904.1_prot_AEJ25822.1_1589	[locus_tag=SeseC_01992] [protein=oxidoreductase family protein] [protein_id=AEJ25822.1] [location=complement(1641349..1642323)] [gbkey=CDS]	1	3	3	3	13	35.595	108380000	0	0	108380000	4926500	0	0	4926500
lcl|CP002904.1_prot_AEJ25826.1_1593	[locus_tag=SeseC_01997] [protein=conserved hypothetical protein] [protein_id=AEJ25826.1] [location=1644213..1644908] [gbkey=CDS]	1	22	22	22	62.3	26.957	379990000000	105150000000	9956500000	264880000000	31666000000	8762700000	829710000	22074000000
lcl|CP002904.1_prot_AEJ25829.1_1596	[locus_tag=SeseC_02001] [protein=conserved hypothetical protein] [protein_id=AEJ25829.1] [location=complement(1646540..1647142)] [gbkey=CDS]	1	6	6	6	41.5	22.042	1844100000	346680000	21081000	1476400000	230520000	43335000	2635100	184550000
lcl|CP002904.1_prot_AEJ25833.1_1600	[locus_tag=SeseC_02006] [protein=conserved hypothetical protein] [protein_id=AEJ25833.1] [location=complement(1651245..1651400)] [gbkey=CDS]	1	1	1	1	23.5	6.113	95782000	45841000	0	49941000	31927000	15280000	0	16647000
lcl|CP002904.1_prot_AEJ25834.1_1601	[locus_tag=SeseC_02007] [protein=conserved hypothetical protein] [protein_id=AEJ25834.1] [location=complement(1651508..1652008)] [gbkey=CDS]	1	2	2	2	15.7	18.014	63382000	0	0	63382000	6338200	0	0	6338200
lcl|CP002904.1_prot_AEJ25835.1_1602	[locus_tag=SeseC_02008] [protein=conserved hypothetical protein] [protein_id=AEJ25835.1] [location=complement(1652030..1652284)] [gbkey=CDS]	1	1	1	1	10.7	10.01	1565600	1565600	0	0	313120	313120	0	0
lcl|CP002904.1_prot_AEJ25846.1_1613	[locus_tag=SeseC_02023] [protein=conserved hypothetical protein] [protein_id=AEJ25846.1] [location=complement(1665370..1666815)] [gbkey=CDS]	1	9	9	9	29.5	53.656	777220000	24838000	0	752380000	32384000	1034900	0	31349000
lcl|CP002904.1_prot_AEJ25883.1_1650	[locus_tag=SeseC_02070] [protein=sigma 54 modulation protein / S30EA ribosomal protein] [protein_id=AEJ25883.1] [location=complement(1709350..1709898)] [gbkey=CDS]	1	7	7	7	49.5	21.051	896570000	0	0	896570000	112070000	0	0	112070000
lcl|CP002904.1_prot_AEJ25887.1_1654	[gene=cysK] [locus_tag=SeseC_02074] [protein=cysteine synthase] [protein_id=AEJ25887.1] [location=1712754..1713680] [gbkey=CDS]	1	6	6	6	33.8	32.381	662730000	0	0	662730000	38984000	0	0	38984000
lcl|CP002904.1_prot_AEJ25890.1_1657	[gene=ppiB] [locus_tag=SeseC_02078] [protein=peptidyl-prolyl cis-trans isomerase-like protein] [protein_id=AEJ25890.1] [location=complement(1714456..1715868)] [gbkey=CDS]	1	5	5	5	15.5	52.316	120750000	0	0	120750000	5488400	0	0	5488400
lcl|CP002904.1_prot_AEJ25892.1_1659	[gene=liaS] [locus_tag=SeseC_02080] [protein=TCS sensor kinase YvqE-like protein] [protein_id=AEJ25892.1] [location=complement(1716524..1717528)] [gbkey=CDS]	1	8	8	8	27.5	38.444	206470000	0	0	206470000	10323000	0	0	10323000
lcl|CP002904.1_prot_AEJ25893.1_1660	[locus_tag=SeseC_02081] [protein=membrane protein] [protein_id=AEJ25893.1] [location=complement(1717525..1718181)] [gbkey=CDS]	1	1	1	1	7.3	24.71	117200000	0	0	117200000	19533000	0	0	19533000
lcl|CP002904.1_prot_AEJ25895.1_1662	[gene=prpC] [locus_tag=SeseC_02087] [protein=serine/threonine phosphatase PrpC] [protein_id=AEJ25895.1] [location=complement(1721664..1722404)] [gbkey=CDS]	1	7	7	7	43.5	26.791	1019600000	9625800	0	1010000000	84965000	802150	0	84163000
lcl|CP002904.1_prot_AEJ25896.1_1663	[gene=rsmB] [locus_tag=SeseC_02088] [protein=ribosomal RNA small subunit methyltransferase] [protein_id=AEJ25896.1] [location=complement(1722442..1723770)] [gbkey=CDS]	1	2	2	2	3.8	49.874	8306100	0	0	8306100	395530	0	0	395530
lcl|CP002904.1_prot_AEJ25898.1_1665	[gene=priA] [locus_tag=SeseC_02090] [protein=primosome assembly protein PriA] [protein_id=AEJ25898.1] [location=complement(1724756..1727140)] [gbkey=CDS]	1	1	1	1	1.3	90.01	0	0	0	0	0	0	0	0
lcl|CP002904.1_prot_AEJ25901.1_1668	[locus_tag=SeseC_02095] [protein=phosphohydrolase] [protein_id=AEJ25901.1] [location=complement(1728334..1729839)] [gbkey=CDS]	1	25	25	25	45.5	56.605	4093700000	156020000	0	3937700000	163750000	6240600	0	157510000
lcl|CP002904.1_prot_AEJ25902.1_1669	[gene=luxS] [locus_tag=SeseC_02096] [protein=S-ribosylhomocysteinase] [protein_id=AEJ25902.1] [location=1730056..1730586] [gbkey=CDS]	1	2	2	2	15.3	19.801	49822000	0	0	49822000	4529300	0	0	4529300
lcl|CP002904.1_prot_AEJ25903.1_1670	[locus_tag=SeseC_02099] [protein=membrane protein] [protein_id=AEJ25903.1] [location=complement(1730733..1732184)] [gbkey=CDS]	1	17	17	17	54.9	52.133	4442900000	271490000	4684600	4166700000	177710000	10860000	187380	166670000
lcl|CP002904.1_prot_AEJ25904.1_1671	[gene=ypsC] [locus_tag=SeseC_02100] [protein=RNA methylase family protein] [protein_id=AEJ25904.1] [location=complement(1732198..1733352)] [gbkey=CDS]	1	5	5	5	15.4	43.376	171680000	5082900	0	166590000	8175100	242040	0	7933000
lcl|CP002904.1_prot_AEJ25905.1_1672	[gene=divI] [locus_tag=SeseC_02102] [protein=cell division initiation protein DivIVA] [protein_id=AEJ25905.1] [location=complement(1733798..1734121)] [gbkey=CDS]	1	5	5	5	43.9	12.225	539580000	125180000	0	414400000	77083000	17883000	0	59199000
lcl|CP002904.1_prot_AEJ25907.1_1674	[gene=recU] [locus_tag=SeseC_02104] [protein=Holliday junction-specific endonuclease] [protein_id=AEJ25907.1] [location=1734795..1735442] [gbkey=CDS]	1	4	4	4	21.4	24.959	98900000	0	0	98900000	6181300	0	0	6181300
lcl|CP002904.1_prot_AEJ25908.1_1675	[gene=mrcA] [locus_tag=SeseC_02105] [protein=penicillin-binding protein 1A] [protein_id=AEJ25908.1] [location=1735504..1737594] [gbkey=CDS]	1	30	30	30	56	77.237	18471000000	2733600000	418730000	15319000000	684110000	101240000	15508000	567360000
lcl|CP002904.1_prot_AEJ25909.1_1676	[locus_tag=SeseC_02106] [protein=aminopeptidase C] [protein_id=AEJ25909.1] [location=complement(1737637..1738974)] [gbkey=CDS]	1	6	6	6	16.9	50.643	352070000	0	172260000	179810000	14670000	0	7177700	7492100
lcl|CP002904.1_prot_AEJ25910.1_1677	[gene=nadE] [locus_tag=SeseC_02108] [protein=NH(3)-dependent NAD(+) synthetase] [protein_id=AEJ25910.1] [location=complement(1739645..1740469)] [gbkey=CDS]	1	2	2	2	8.4	30.343	23445000	0	0	23445000	1465300	0	0	1465300
lcl|CP002904.1_prot_AEJ25911.1_1678	[gene=pncB] [locus_tag=SeseC_02109] [protein=nicotinate phosphoribosyltransferase (NAPRTase) family protein] [protein_id=AEJ25911.1] [location=complement(1740466..1741926)] [gbkey=CDS]	1	1	1	1	2.9	55.157	30402000	0	0	30402000	1321800	0	0	1321800
lcl|CP002904.1_prot_AEJ25913.1_1680	[locus_tag=SeseC_02111] [protein=amino acid permease] [protein_id=AEJ25913.1] [location=complement(1742202..1743608)] [gbkey=CDS]	1	2	2	2	4.9	51.82	1298800000	12755000	0	1286000000	118070000	1159500	0	116910000
lcl|CP002904.1_prot_AEJ25916.1_1683	[locus_tag=SeseC_02116] [protein=ABC transporter ATP-binding protein - aspartate/glutamate transport] [protein_id=AEJ25916.1] [location=complement(1745031..1745774)] [gbkey=CDS]	1	11	11	11	54.3	27.618	3857800000	18966000	0	3838900000	296760000	1458900	0	295300000
lcl|CP002904.1_prot_AEJ25917.1_1684	[locus_tag=SeseC_02117] [protein=amino-acid ABC transporter permease protein] [protein_id=AEJ25917.1] [location=complement(1745774..1746577)] [gbkey=CDS]	1	5	5	5	21.7	29.36	1819500000	70034000	0	1749500000	151630000	5836200	0	145790000
lcl|CP002904.1_prot_AEJ25919.1_1686	[locus_tag=SeseC_02121] [protein=extracellular solute-binding protein] [protein_id=AEJ25919.1] [location=complement(1746925..1747752)] [gbkey=CDS]	1	16	16	16	58.2	30.884	22806000000	2714200000	157520000	19934000000	1754300000	208790000	12117000	1533400000
lcl|CP002904.1_prot_AEJ25921.1_1688	[locus_tag=SeseC_02124] [protein=ATP-dependent RNA helicase DEAD/DEAH box family] [protein_id=AEJ25921.1] [location=complement(1749356..1750699)] [gbkey=CDS]	1	7	7	7	15.9	50.794	355380000	187620000	0	167760000	13669000	7216200	0	6452500
lcl|CP002904.1_prot_AEJ25922.1_1689	[gene=mraY] [locus_tag=SeseC_02125] [protein=phospho-N-acetylmuramoyl-pentapeptide-transferase] [protein_id=AEJ25922.1] [location=complement(1750782..1751789)] [gbkey=CDS]	1	4	4	4	11	36.774	801230000	0	0	801230000	89026000	0	0	89026000
lcl|CP002904.1_prot_AEJ25923.1_1690	[gene=ftsI] [locus_tag=SeseC_02126] [protein=cell division protein FtsI] [protein_id=AEJ25923.1] [location=complement(1751791..1754046)] [gbkey=CDS]	1	22	22	22	43.5	82.772	3171300000	265410000	8541700	2897400000	96101000	8042900	258840	87800000
lcl|CP002904.1_prot_AEJ25924.1_1691	[locus_tag=SeseC_02128] [protein=FtsL] [protein_id=AEJ25924.1] [location=complement(1754050..1754373)] [gbkey=CDS]	1	2	2	2	19.6	12.353	70521000	0	0	70521000	14104000	0	0	14104000
lcl|CP002904.1_prot_AEJ25925.1_1692	[gene=mraW] [locus_tag=SeseC_02129] [protein=S-adenosyl-methyltransferase MraW] [protein_id=AEJ25925.1] [location=complement(1754377..1755327)] [gbkey=CDS]	1	2	2	2	11.7	35.538	41055000	0	0	41055000	2565900	0	0	2565900
lcl|CP002904.1_prot_AEJ25926.1_1693	[locus_tag=SeseC_02131] [protein=conserved hypothetical protein] [protein_id=AEJ25926.1] [location=complement(1755430..1755846)] [gbkey=CDS]	1	1	1	1	8.7	16.151	21550000	0	0	21550000	3591600	0	0	3591600
lcl|CP002904.1_prot_AEJ25927.1_1694	[gene=proA] [locus_tag=SeseC_02132] [protein=gamma-glutamyl phosphate reductase] [protein_id=AEJ25927.1] [location=complement(1755866..1757116)] [gbkey=CDS]	1	1	1	1	2.6	45.139	0	0	0	0	0	0	0	0
lcl|CP002904.1_prot_AEJ25931.1_1698	[locus_tag=SeseC_02136] [protein=membrane protein] [protein_id=AEJ25931.1] [location=complement(1760161..1761789)] [gbkey=CDS]	1	7	7	7	10.5	61.211	665600000	23623000	26150000	615820000	55466000	1968600	2179100	51319000
lcl|CP002904.1_prot_AEJ25932.1_1699	[gene=natA] [locus_tag=SeseC_02137] [protein=ABC transporter ATP-binding protein] [protein_id=AEJ25932.1] [location=complement(1761794..1762525)] [gbkey=CDS]	1	7	7	7	39.1	27.089	3025000000	17647000	37782000	2969500000	336110000	1960800	4198000	329950000
lcl|CP002904.1_prot_AEJ25935.1_1702	[gene=tktA] [locus_tag=SeseC_02141] [protein=transketolase] [protein_id=AEJ25935.1] [location=complement(1764553..1766541)] [gbkey=CDS]	1	9	9	9	19.8	71.384	381100000	0	0	381100000	12703000	0	0	12703000
lcl|CP002904.1_prot_AEJ25937.1_1704	[gene=talA] [locus_tag=SeseC_02144] [protein=putative translaldolase] [protein_id=AEJ25937.1] [location=complement(1766925..1767569)] [gbkey=CDS]	1	2	2	2	16.8	23.198	114000000	0	0	114000000	8142700	0	0	8142700
lcl|CP002904.1_prot_AEJ25938.1_1705	[gene=glpK] [locus_tag=SeseC_02145] [protein=glycerol kinase] [protein_id=AEJ25938.1] [location=complement(1767743..1769248)] [gbkey=CDS]	1	1	1	1	3.2	55.358	0	0	0	0	0	0	0	0
lcl|CP002904.1_prot_AEJ25939.1_1706	[locus_tag=SeseC_02146] [protein=conserved hypothetical protein] [protein_id=AEJ25939.1] [location=complement(1769350..1769502)] [gbkey=CDS]	1	1	1	1	28	5.4477	0	0	0	0	0	0	0	0
lcl|CP002904.1_prot_AEJ25940.1_1707	[locus_tag=SeseC_02147] [protein=conserved hypothetical protein] [protein_id=AEJ25940.1] [location=complement(1769586..1770167)] [gbkey=CDS]	1	12	12	12	78.8	21.049	74117000000	9543900000	8094300000	56479000000	6176400000	795330000	674530000	4706500000
lcl|CP002904.1_prot_AEJ25948.1_1715	[gene=tmk] [locus_tag=SeseC_02157] [protein=thymidylate kinase] [protein_id=AEJ25948.1] [location=complement(1774672..1775442)] [gbkey=CDS]	1	3	3	3	13.3	28.365	128400000	51575000	0	76828000	9171600	3683900	0	5487700
lcl|CP002904.1_prot_AEJ25949.1_1716	[locus_tag=SeseC_02160] [protein=conserved hypothetical protein] [protein_id=AEJ25949.1] [location=complement(1775627..1775905)] [gbkey=CDS]	1	1	1	1	18.5	11.128	52859000	0	0	52859000	10572000	0	0	10572000
lcl|CP002904.1_prot_AEJ25951.1_1718	[gene=clpP] [locus_tag=SeseC_02162] [protein=ATP-dependent Clp protease proteolytic subunit] [protein_id=AEJ25951.1] [location=complement(1776447..1777049)] [gbkey=CDS]	1	1	1	1	3.5	22.098	0	0	0	0	0	0	0	0
lcl|CP002904.1_prot_AEJ25952.1_1719	[gene=upp] [locus_tag=SeseC_02164] [protein=uracil phosphoribosyltransferase] [protein_id=AEJ25952.1] [location=complement(1777269..1777898)] [gbkey=CDS]	1	11	11	11	56.9	22.893	1735100000	0	0	1735100000	144600000	0	0	144600000
lcl|CP002904.1_prot_AEJ25955.1_1722	[locus_tag=SeseC_02167] [protein=ferrichrome transport ATP-binding protein] [protein_id=AEJ25955.1] [location=1781469..1782248] [gbkey=CDS]	1	5	5	5	30.9	28.524	396610000	0	0	396610000	36056000	0	0	36056000
lcl|CP002904.1_prot_AEJ25956.1_1723	[locus_tag=SeseC_02168] [protein=ferrichrome-binding protein precursor] [protein_id=AEJ25956.1] [location=1782273..1783211] [gbkey=CDS]	1	19	19	19	62.5	34.901	82603000000	3788300000	545580000	78269000000	6354100000	291410000	41967000	6020700000
lcl|CP002904.1_prot_AEJ25960.1_1727	[gene=ppa] [locus_tag=SeseC_02172] [protein=manganese-dependent inorganic pyrophosphatase] [protein_id=AEJ25960.1] [location=complement(1786067..1787002)] [gbkey=CDS]	1	6	6	6	26.4	33.868	141910000	0	0	141910000	7884100	0	0	7884100
lcl|CP002904.1_prot_AEJ25963.1_1730	[gene=tlyC] [locus_tag=SeseC_02176] [protein=transport protein] [protein_id=AEJ25963.1] [location=complement(1788356..1789690)] [gbkey=CDS]	1	6	6	6	18	49.711	480150000	6228500	0	473930000	40013000	519040	0	39494000
lcl|CP002904.1_prot_AEJ25967.1_1734	[locus_tag=SeseC_02180] [protein=PAP2 superfamily protein] [protein_id=AEJ25967.1] [location=complement(1792176..1792799)] [gbkey=CDS]	1	1	1	1	5.8	23.064	0	0	0	0	0	0	0	0
lcl|CP002904.1_prot_AEJ25968.1_1735	[locus_tag=SeseC_02181] [protein=riboflavin transporter YpaA-like protein] [protein_id=AEJ25968.1] [location=complement(1792816..1793409)] [gbkey=CDS]	1	1	1	1	4.1	21.978	142900000	0	0	142900000	17863000	0	0	17863000
lcl|CP002904.1_prot_AEJ25978.1_1745	[gene=rluB] [locus_tag=SeseC_02191] [protein=ribosomal large subunit pseudouridine synthase B] [protein_id=AEJ25978.1] [location=complement(1799682..1800404)] [gbkey=CDS]	1	3	3	3	16.2	27.183	114590000	6260100	0	108330000	9549500	521670	0	9027900
lcl|CP002904.1_prot_AEJ25986.1_1753	[locus_tag=SeseC_02201] [protein=conserved hypothetical protein] [protein_id=AEJ25986.1] [location=complement(1805549..1805791)] [gbkey=CDS]	1	1	1	1	17.5	8.9556	148560000	0	0	148560000	37139000	0	0	37139000
lcl|CP002904.1_prot_AEJ25989.1_1756	[gene=spoU] [locus_tag=SeseC_02205] [protein=RNA methyltransferase TrmH family] [protein_id=AEJ25989.1] [location=complement(1807431..1808168)] [gbkey=CDS]	1	4	4	4	25.7	27.1	84669000	0	0	84669000	7697200	0	0	7697200
lcl|CP002904.1_prot_AEJ25991.1_1758	[gene=acyP] [locus_tag=SeseC_02207] [protein=acylphosphatase] [protein_id=AEJ25991.1] [location=1809737..1810015] [gbkey=CDS]	1	1	1	1	19.6	10.494	17815000	0	0	17815000	4453800	0	0	4453800
lcl|CP002904.1_prot_AEJ25992.1_1759	[gene=yidC] [locus_tag=SeseC_02208] [protein=OxaA-like protein precursor] [protein_id=AEJ25992.1] [location=1810098..1811018] [gbkey=CDS]	1	7	7	7	24.8	34.227	2781300000	41150000	46320000	2693800000	231770000	3429200	3860000	224490000
lcl|CP002904.1_prot_AEJ25993.1_1760	[gene=greA] [locus_tag=SeseC_02209] [protein=transcription elongation factor GreA] [protein_id=AEJ25993.1] [location=complement(1811275..1811805)] [gbkey=CDS]	1	1	1	1	8	19.571	0	0	0	0	0	0	0	0
lcl|CP002904.1_prot_AEJ25994.1_1761	[locus_tag=SeseC_02210] [protein=aminodeoxychorismate lyase] [protein_id=AEJ25994.1] [location=complement(1811830..1813407)] [gbkey=CDS]	1	22	22	22	58.1	57.795	16203000000	930090000	0	15273000000	623200000	35773000	0	587420000
lcl|CP002904.1_prot_AEJ25999.1_1766	[gene=engA] [locus_tag=SeseC_02215] [protein=GTP-binding protein EngA] [protein_id=AEJ25999.1] [location=complement(1819647..1820987)] [gbkey=CDS]	1	3	3	3	9.4	50.109	40568000	0	0	40568000	1763800	0	0	1763800
lcl|CP002904.1_prot_AEJ26002.1_1769	[gene=nrdR] [locus_tag=SeseC_02218] [protein=transcriptional regulator NrdR] [protein_id=AEJ26002.1] [location=complement(1823063..1823557)] [gbkey=CDS]	1	1	1	1	6.1	19.03	14125000	0	0	14125000	1569400	0	0	1569400
lcl|CP002904.1_prot_AEJ26003.1_1770	[gene=covS] [locus_tag=SeseC_02219] [protein=TCS sensor kinase CovS-like protein] [protein_id=AEJ26003.1] [location=complement(1823748..1825112)] [gbkey=CDS]	1	12	12	12	37.2	52.193	1033300000	0	0	1033300000	39743000	0	0	39743000
lcl|CP002904.1_prot_AEJ26004.1_1771	[gene=covR] [locus_tag=SeseC_02220] [protein=TCS response regulator CovR-like protein] [protein_id=AEJ26004.1] [location=complement(1825242..1825928)] [gbkey=CDS]	1	5	5	5	24.6	26.58	197170000	121400000	0	75768000	11598000	7141100	0	4456900
lcl|CP002904.1_prot_AEJ26006.1_1773	[gene=htpX] [locus_tag=SeseC_02222] [protein=heat shock protein HtpX] [protein_id=AEJ26006.1] [location=complement(1826935..1827828)] [gbkey=CDS]	1	3	3	3	23.6	32.555	1015100000	6483900	0	1008600000	112780000	720430	0	112060000
lcl|CP002904.1_prot_AEJ26007.1_1774	[gene=lemA] [locus_tag=SeseC_02223] [protein=LemA family protein] [protein_id=AEJ26007.1] [location=complement(1827860..1828417)] [gbkey=CDS]	1	13	13	13	70.3	20.911	10054000000	280700000	149510000	9623400000	913970000	25518000	13592000	874860000
lcl|CP002904.1_prot_AEJ26011.1_1778	[gene=trkH] [locus_tag=SeseC_02228] [protein=potassium uptake protein KtrB] [protein_id=AEJ26011.1] [location=1829893..1831176] [gbkey=CDS]	1	2	2	2	5.9	46.946	234230000	0	33409000	200820000	18017000	0	2569900	15448000
lcl|CP002904.1_prot_AEJ26012.1_1779	[gene=trkA] [locus_tag=SeseC_02229] [protein=potassium uptake protein KtrA] [protein_id=AEJ26012.1] [location=1831186..1831860] [gbkey=CDS]	1	9	9	9	43.3	24.925	956340000	17675000	0	938660000	79695000	1472900	0	78222000
lcl|CP002904.1_prot_AEJ26013.1_1780	[gene=sstT] [locus_tag=SeseC_02230] [protein=sodium:dicarboxylate symporter family protein] [protein_id=AEJ26013.1] [location=complement(1831928..1833142)] [gbkey=CDS]	1	2	2	2	4.2	42.633	303830000	0	0	303830000	75958000	0	0	75958000
lcl|CP002904.1_prot_AEJ26014.1_1781	[locus_tag=SeseC_02232] [protein=branched-chain amino acid transport system carrier protein] [protein_id=AEJ26014.1] [location=1833570..1834955] [gbkey=CDS]	1	6	6	6	14.5	49.603	1318400000	48264000	35355000	1234800000	109870000	4022000	2946300	102900000
lcl|CP002904.1_prot_AEJ26015.1_1782	[gene=metI] [locus_tag=SeseC_02233] [protein=D-methionine transport system permease protein MetI] [protein_id=AEJ26015.1] [location=complement(1835000..1835692)] [gbkey=CDS]	1	2	2	2	13	24.961	194000000	0	0	194000000	38801000	0	0	38801000
lcl|CP002904.1_prot_AEJ26016.1_1783	[gene=metN] [locus_tag=SeseC_02234] [protein=D-methionine transport system ATP-binding protein] [protein_id=AEJ26016.1] [location=complement(1835693..1836745)] [gbkey=CDS]	1	7	7	7	21.7	38.76	292970000	0	0	292970000	14648000	0	0	14648000
lcl|CP002904.1_prot_AEJ26018.1_1785	[gene=metQ] [locus_tag=SeseC_02236] [protein=lipoprotein] [protein_id=AEJ26018.1] [location=complement(1838198..1839043)] [gbkey=CDS]	1	15	15	15	56.2	30.838	2570100000	178300000	0	2391800000	171340000	11887000	0	159460000
lcl|CP002904.1_prot_AEJ26019.1_1786	[locus_tag=SeseC_02238] [protein=extracellular solute-binding protein] [protein_id=AEJ26019.1] [location=complement(1839415..1840260)] [gbkey=CDS]	1	15	15	15	61.6	30.875	94546000000	10647000000	1066700000	82833000000	7272800000	818980000	82056000	6371700000
lcl|CP002904.1_prot_AEJ26020.1_1787	[locus_tag=SeseC_02239] [protein=conserved hypothetical protein] [protein_id=AEJ26020.1] [location=complement(1840482..1841198)] [gbkey=CDS]	1	1	1	1	5.5	25.692	0	0	0	0	0	0	0	0
lcl|CP002904.1_prot_AEJ26027.1_1794	[gene=yhbY] [locus_tag=SeseC_02248] [protein=RNA binding protein] [protein_id=AEJ26027.1] [location=complement(1846154..1846462)] [gbkey=CDS]	1	1	1	1	13.7	11.474	119540000	0	0	119540000	29885000	0	0	29885000
lcl|CP002904.1_prot_AEJ26029.1_1796	[locus_tag=SeseC_02250] [protein=hydrolase HAD subfamily IIIA] [protein_id=AEJ26029.1] [location=complement(1847607..1848179)] [gbkey=CDS]	1	1	1	1	8.4	21.634	79783000	0	0	79783000	9972900	0	0	9972900
lcl|CP002904.1_prot_AEJ26032.1_1799	[gene=oppF] [locus_tag=SeseC_02256] [protein=oligopeptide transport ATP-binding protein OppF] [protein_id=AEJ26032.1] [location=complement(1856136..1857059)] [gbkey=CDS]	1	13	13	12	46.9	34.7	7952500000	214760000	179530000	7558300000	467800000	12633000	10561000	444600000
lcl|CP002904.1_prot_AEJ26033.1_1800	[gene=oppD] [locus_tag=SeseC_02257] [protein=oligopeptide transport ATP-binding protein OppD] [protein_id=AEJ26033.1] [location=complement(1857052..1858122)] [gbkey=CDS]	1	22	22	22	68.3	39.734	10922000000	128620000	563170000	10230000000	496440000	5846600	25599000	464990000
lcl|CP002904.1_prot_AEJ26034.1_1801	[gene=oppC] [locus_tag=SeseC_02258] [protein=oligopeptide transport system permease protein OppC] [protein_id=AEJ26034.1] [location=complement(1858131..1859057)] [gbkey=CDS]	1	2	2	2	6.2	34.546	864720000	0	0	864720000	216180000	0	0	216180000
lcl|CP002904.1_prot_AEJ26035.1_1802	[locus_tag=SeseC_02259] [protein=oligopeptide transporter permease protein] [protein_id=AEJ26035.1] [location=complement(1859057..1860556)] [gbkey=CDS]	1	16	16	16	36.1	55.633	5953300000	192850000	379300000	5381200000	270610000	8766100	17241000	244600000
lcl|CP002904.1_prot_AEJ26036.1_1803	[gene=oppA] [locus_tag=SeseC_02260] [protein=oligopeptide ABC transporter periplasmic oligopeptide-binding protein OppA] [protein_id=AEJ26036.1] [location=complement(1860620..1862596)] [gbkey=CDS]	1	33	33	33	70.7	72.785	215630000000	9988200000	2987200000	202650000000	7187600000	332940000	99572000	6755100000
lcl|CP002904.1_prot_AEJ26037.1_1804	[gene=dacC] [locus_tag=SeseC_02261] [protein=D-alanyl-D-alanine carboxypeptidase precursor DacA.1] [protein_id=AEJ26037.1] [location=1862904..1864142] [gbkey=CDS]	1	15	15	15	36.7	45.535	2975100000	160920000	29087000	2785100000	165280000	8940200	1615900	154730000
lcl|CP002904.1_prot_AEJ26038.1_1805	[gene=dacC] [locus_tag=SeseC_02262] [protein=D-alanyl-D-alanine carboxypeptidase] [protein_id=AEJ26038.1] [location=1864465..1865700] [gbkey=CDS]	1	9	9	9	30.7	45.372	395270000	7816400	29865000	357590000	17967000	355290	1357500	16254000
lcl|CP002904.1_prot_AEJ26039.1_1806	[locus_tag=SeseC_02265] [protein=D-alanyl-D-alanine carboxypeptidase] [protein_id=AEJ26039.1] [location=1865862..1866965] [gbkey=CDS]	1	13	13	13	51.2	40.586	5882500000	549800000	52701000	5280000000	309600000	28937000	2773700	277890000
lcl|CP002904.1_prot_AEJ26040.1_1807	[gene=sufB] [locus_tag=SeseC_02266] [protein=iron-sulfur cluster assembly protein SufB] [protein_id=AEJ26040.1] [location=complement(1867125..1868543)] [gbkey=CDS]	1	1	1	1	2.3	52.85	0	0	0	0	0	0	0	0
lcl|CP002904.1_prot_AEJ26043.1_1810	[gene=sufD] [locus_tag=SeseC_02269] [protein=iron-sulfur cluster assembly protein SufD] [protein_id=AEJ26043.1] [location=complement(1870260..1871522)] [gbkey=CDS]	1	4	4	4	11.9	45.976	128250000	0	0	128250000	8015600	0	0	8015600
lcl|CP002904.1_prot_AEJ26044.1_1811	[gene=sufC] [locus_tag=SeseC_02270] [protein=ABC transporter, ATP-binding protein] [protein_id=AEJ26044.1] [location=complement(1871613..1872383)] [gbkey=CDS]	1	2	2	2	10.9	28.263	55569000	0	0	55569000	4274500	0	0	4274500
lcl|CP002904.1_prot_AEJ26045.1_1812	[locus_tag=SeseC_02271] [protein=glycosyl transferase] [protein_id=AEJ26045.1] [location=complement(1872504..1873664)] [gbkey=CDS]	1	3	3	3	7	42.19	158490000	0	0	158490000	17610000	0	0	17610000
lcl|CP002904.1_prot_AEJ26047.1_1814	[gene=bacA] [locus_tag=SeseC_02273] [protein=undecaprenol kinase (bacitracin resistance protein)] [protein_id=AEJ26047.1] [location=complement(1874552..1875391)] [gbkey=CDS]	1	3	3	3	11.1	31.469	184660000	0	0	184660000	15389000	0	0	15389000
lcl|CP002904.1_prot_AEJ26048.1_1815	[locus_tag=SeseC_02275] [protein=glutamine-binding protein/permease protein] [protein_id=AEJ26048.1] [location=1875707..1877275] [gbkey=CDS]	1	15	15	15	41.2	57.015	7196800000	266920000	22768000	6907100000	327130000	12133000	1034900	313960000
lcl|CP002904.1_prot_AEJ26049.1_1816	[locus_tag=SeseC_02277] [protein=glutamine ABC transporter, ATP-binding protein 2] [protein_id=AEJ26049.1] [location=1877268..1878008] [gbkey=CDS]	1	6	6	6	29.7	27.494	703010000	0	7804700	695210000	58584000	0	650390	57934000
lcl|CP002904.1_prot_AEJ26050.1_1817	[locus_tag=SeseC_02279] [protein=putative stomatin/prohibitin-family membrane protease subunit] [protein_id=AEJ26050.1] [location=complement(1878966..1879931)] [gbkey=CDS]	1	21	21	21	67.9	36.003	33890000000	7942500000	289430000	25658000000	1694500000	397120000	14472000	1282900000
lcl|CP002904.1_prot_AEJ26051.1_1818	[locus_tag=SeseC_02280] [protein=phosphatase] [protein_id=AEJ26051.1] [location=complement(1880120..1881784)] [gbkey=CDS]	1	11	11	11	25.8	59.144	1508900000	23262000	916840000	568790000	60356000	930490	36673000	22752000
lcl|CP002904.1_prot_AEJ26053.1_1820	[gene=rpmB] [locus_tag=SeseC_02282] [protein=50S ribosomal protein L28] [protein_id=AEJ26053.1] [location=complement(1882301..1882426)] [gbkey=CDS]	1	1	1	1	24.4	4.6185	53690000	0	0	53690000	53690000	0	0	53690000
lcl|CP002904.1_prot_AEJ26065.1_1832	[locus_tag=SeseC_02295] [protein=conserved hypothetical protein] [protein_id=AEJ26065.1] [location=complement(1895555..1896064)] [gbkey=CDS]	1	1	1	1	5.3	19.261	28390000	0	0	28390000	2839000	0	0	2839000
lcl|CP002904.1_prot_AEJ26074.1_1841	[locus_tag=SeseC_02304] [protein=putative cell surface protein] [protein_id=AEJ26074.1] [location=complement(1905051..1908572)] [gbkey=CDS]	1	6	6	6	8.7	128.41	50109000	0	0	50109000	759220	0	0	759220
lcl|CP002904.1_prot_AEJ26075.1_1842	[locus_tag=SeseC_02305] [protein=conserved hypothetical protein] [protein_id=AEJ26075.1] [location=complement(1908637..1909293)] [gbkey=CDS]	1	1	1	1	4.1	23.086	245100000	85115000	0	159990000	27233000	9457200	0	17776000
lcl|CP002904.1_prot_AEJ26077.1_1844	[locus_tag=SeseC_02309] [protein=putative cell surface protein] [protein_id=AEJ26077.1] [location=complement(1909957..1912245)] [gbkey=CDS]	1	2	2	2	2.6	82.048	24803000	3483400	0	21320000	635970	89318	0	546660
lcl|CP002904.1_prot_AEJ26082.1_1849	[locus_tag=SeseC_02315] [protein=conserved hypothetical protein] [protein_id=AEJ26082.1] [location=complement(1914762..1915091)] [gbkey=CDS]	1	1	1	1	13.8	12.618	0	0	0	0	0	0	0	0
lcl|CP002904.1_prot_AEJ26085.1_1852	[gene=fbaA] [locus_tag=SeseC_02318] [protein=fructose-bisphosphate aldolase] [protein_id=AEJ26085.1] [location=complement(1915717..1916598)] [gbkey=CDS]	1	9	9	9	38.2	31.301	1201100000	0	0	1201100000	133450000	0	0	133450000
lcl|CP002904.1_prot_AEJ26086.1_1853	[locus_tag=SeseC_02319] [protein=conserved hypothetical protein] [protein_id=AEJ26086.1] [location=complement(1916938..1917864)] [gbkey=CDS]	1	12	12	12	40.3	34.788	9179400000	424610000	36838000	8718000000	834490000	38601000	3348900	792540000
lcl|CP002904.1_prot_AEJ26088.1_1855	[gene=pyrG] [locus_tag=SeseC_02321] [protein=CTP synthase] [protein_id=AEJ26088.1] [location=complement(1918223..1919836)] [gbkey=CDS]	1	12	12	12	29.4	59.905	887260000	0	0	887260000	34125000	0	0	34125000
lcl|CP002904.1_prot_AEJ26090.1_1857	[gene=tig] [locus_tag=SeseC_02324] [protein=trigger factor] [protein_id=AEJ26090.1] [location=complement(1920935..1922218)] [gbkey=CDS]	1	14	14	14	35.1	47.186	1118900000	17882000	0	1101000000	48649000	777460	0	47871000
lcl|CP002904.1_prot_AEJ26092.1_1859	[gene=amyA] [locus_tag=SeseC_02326] [protein=secreted alpha-amylase] [protein_id=AEJ26092.1] [location=complement(1922567..1923982)] [gbkey=CDS]	1	8	8	8	21.9	51.678	288510000	0	0	288510000	12021000	0	0	12021000
lcl|CP002904.1_prot_AEJ26093.1_1860	[gene=mscS] [locus_tag=SeseC_02327] [protein=mechanosensitive ion channel protein] [protein_id=AEJ26093.1] [location=1924481..1925272] [gbkey=CDS]	1	5	5	5	22.8	29.049	943840000	7675400	0	936170000	94384000	767540	0	93617000
lcl|CP002904.1_prot_AEJ26096.1_1863	[gene=truA] [locus_tag=SeseC_02332] [protein=tRNA pseudouridine synthase A] [protein_id=AEJ26096.1] [location=complement(1927159..1927908)] [gbkey=CDS]	1	2	2	2	13.3	27.994	49636000	0	0	49636000	3818100	0	0	3818100
lcl|CP002904.1_prot_AEJ26106.1_1873	[locus_tag=SeseC_02345] [protein=conserved hypothetical protein] [protein_id=AEJ26106.1] [location=complement(1943980..1944861)] [gbkey=CDS]	1	15	15	15	78.8	32.041	1804400000	18091000	0	1786300000	100240000	1005000	0	99240000
lcl|CP002904.1_prot_AEJ26117.1_1884	[locus_tag=SeseC_02360] [protein=restriction endonuclease] [protein_id=AEJ26117.1] [location=complement(1953490..1954101)] [gbkey=CDS]	1	5	5	5	28.6	23.757	182230000	0	0	182230000	18223000	0	0	18223000
lcl|CP002904.1_prot_AEJ26119.1_1886	[gene=yhdJ] [locus_tag=SeseC_02362] [protein=methyltransferase] [protein_id=AEJ26119.1] [location=1954426..1955289] [gbkey=CDS]	1	2	2	2	9.1	32.957	127220000	0	0	127220000	9086800	0	0	9086800
lcl|CP002904.1_prot_AEJ26121.1_1888	[locus_tag=SeseC_02366] [protein=DNA segregation ATPase FtsK/SpoIIIE related protein] [protein_id=AEJ26121.1] [location=1957529..1958878] [gbkey=CDS]	1	4	4	4	8	51.177	165750000	0	1943300	163810000	9208600	0	107960	9100600
lcl|CP002904.1_prot_AEJ26125.1_1892	[gene=rpsI] [locus_tag=SeseC_02372] [protein=30S ribosomal protein S9] [protein_id=AEJ26125.1] [location=complement(1962254..1962646)] [gbkey=CDS]	1	2	2	2	16.9	14.249	435280000	0	0	435280000	108820000	0	0	108820000
lcl|CP002904.1_prot_AEJ26126.1_1893	[gene=rplM] [locus_tag=SeseC_02373] [protein=50S ribosomal protein L13] [protein_id=AEJ26126.1] [location=complement(1962666..1963112)] [gbkey=CDS]	1	8	8	8	68.2	16.131	5453700000	100560000	0	5353100000	779100000	14366000	0	764730000
lcl|CP002904.1_prot_AEJ26127.1_1894	[locus_tag=SeseC_02376] [protein=DegV family protein] [protein_id=AEJ26127.1] [location=complement(1963650..1964510)] [gbkey=CDS]	1	1	1	1	3.1	31.051	34506000	0	0	34506000	3450600	0	0	3450600
lcl|CP002904.1_prot_AEJ26130.1_1897	[locus_tag=SeseC_02379] [protein=membrane protein] [protein_id=AEJ26130.1] [location=complement(1966016..1966765)] [gbkey=CDS]	1	8	8	8	48.6	26.344	1673000000	151790000	0	1521200000	139410000	12649000	0	126770000
lcl|CP002904.1_prot_AEJ26132.1_1899	[gene=cysS] [locus_tag=SeseC_02381] [protein=cysteinyl-tRNA synthetase] [protein_id=AEJ26132.1] [location=complement(1967421..1968767)] [gbkey=CDS]	1	1	1	1	2.2	49.978	0	0	0	0	0	0	0	0
lcl|CP002904.1_prot_AEJ26133.1_1900	[gene=cysE] [locus_tag=SeseC_02382] [protein=serine acetyltransferase] [protein_id=AEJ26133.1] [location=complement(1968882..1969418)] [gbkey=CDS]	1	3	3	3	21.3	19.294	493440000	5469100	110660000	377310000	49344000	546910	11066000	37731000
lcl|CP002904.1_prot_AEJ26134.1_1901	[locus_tag=SeseC_02383] [protein=conserved hypothetical protein] [protein_id=AEJ26134.1] [location=complement(1969430..1970182)] [gbkey=CDS]	1	1	1	1	5.2	28.591	31935000	0	0	31935000	2129000	0	0	2129000
lcl|CP002904.1_prot_AEJ26135.1_1902	[gene=pnp] [locus_tag=SeseC_02384] [protein=polyribonucleotide nucleotidyltransferase] [protein_id=AEJ26135.1] [location=complement(1970175..1972319)] [gbkey=CDS]	1	7	7	7	14	77.728	156460000	0	0	156460000	4601700	0	0	4601700
lcl|CP002904.1_prot_AEJ26138.1_1905	[gene=rpsO] [locus_tag=SeseC_02388] [protein=30S ribosomal protein S15] [protein_id=AEJ26138.1] [location=complement(1974127..1974396)] [gbkey=CDS]	1	3	3	3	29.2	10.531	2597300000	69887000	0	2527400000	649320000	17472000	0	631840000
lcl|CP002904.1_prot_AEJ26142.1_1909	[locus_tag=SeseC_02393] [protein=transcriptional regulator MarR family] [protein_id=AEJ26142.1] [location=complement(1977869..1978297)] [gbkey=CDS]	1	1	1	1	8.5	16.039	29018000	0	0	29018000	4145500	0	0	4145500
lcl|CP002904.1_prot_AEJ26146.1_1913	[gene=proS] [locus_tag=SeseC_02397] [protein=prolyl-tRNA synthetase] [protein_id=AEJ26146.1] [location=complement(1983760..1985616)] [gbkey=CDS]	1	4	4	4	8.4	68.708	34346000	0	0	34346000	1107900	0	0	1107900
lcl|CP002904.1_prot_AEJ26148.1_1915	[gene=rseP] [locus_tag=SeseC_02399] [protein=pheromone-processing membrane metalloprotease] [protein_id=AEJ26148.1] [location=complement(1985886..1987151)] [gbkey=CDS]	1	21	21	21	57	45.998	6243500000	190290000	57717000	5995500000	297310000	9061200	2748400	285500000
lcl|CP002904.1_prot_AEJ26150.1_1917	[gene=uppS] [locus_tag=SeseC_02401] [protein=undecaprenyl pyrophosphate synthetase] [protein_id=AEJ26150.1] [location=complement(1987987..1988736)] [gbkey=CDS]	1	3	3	3	18.1	28.345	426920000	140510000	0	286410000	32840000	10809000	0	22031000
lcl|CP002904.1_prot_AEJ26151.1_1918	[locus_tag=SeseC_02403] [protein=preprotein translocase subunit] [protein_id=AEJ26151.1] [location=complement(1988910..1989269)] [gbkey=CDS]	1	4	4	4	69.7	13.019	3718700000	141040000	290350000	3287300000	929670000	35261000	72589000	821820000
lcl|CP002904.1_prot_AEJ26152.1_1919	[locus_tag=SeseC_02404] [protein=conserved hypothetical protein] [protein_id=AEJ26152.1] [location=complement(1989383..1989745)] [gbkey=CDS]	1	4	4	4	35.8	13.512	101950000	0	0	101950000	12744000	0	0	12744000
lcl|CP002904.1_prot_AEJ26154.1_1921	[gene=msmX] [locus_tag=SeseC_02407] [protein=multiple sugar-binding transport ATP-binding protein] [protein_id=AEJ26154.1] [location=complement(1991654..1992787)] [gbkey=CDS]	1	9	9	9	32.9	42.115	517850000	0	0	517850000	25893000	0	0	25893000
lcl|CP002904.1_prot_AEJ26156.1_1923	[locus_tag=SeseC_02411] [protein=streptokinase] [protein_id=AEJ26156.1] [location=1994541..1995806] [gbkey=CDS]	1	28	28	28	67.2	47.604	116000000000	34127000000	2014200000	79859000000	5523800000	1625100000	95914000	3802800000
lcl|CP002904.1_prot_AEJ26159.1_1926	[gene=szm] [locus_tag=SeseC_02415] [protein=antiphagocytic cell surface-anchored fibrinogen-and IgG Fc-binding protein SzM] [protein_id=AEJ26159.1] [location=complement(1998852..2000600)] [gbkey=CDS]	1	60	60	59	69.6	63.901	182680000000	41987000000	8100400000	132590000000	6089400000	1399600000	270010000	4419800000
lcl|CP002904.1_prot_AEJ26160.1_1927	[locus_tag=SeseC_02416] [protein=AraC family regulatory protein] [protein_id=AEJ26160.1] [location=2000829..2002034] [gbkey=CDS]	1	12	12	12	40.4	46.987	1212000000	32333000	0	1179700000	50500000	1347200	0	49152000
lcl|CP002904.1_prot_AEJ26161.1_1928	[gene=nrdI] [locus_tag=SeseC_02418] [protein=NrdI-like protein] [protein_id=AEJ26161.1] [location=2002244..2002702] [gbkey=CDS]	1	2	2	2	11.8	17.022	140690000	0	0	140690000	17586000	0	0	17586000
lcl|CP002904.1_prot_AEJ26163.1_1930	[gene=gamP] [locus_tag=SeseC_02421] [protein=glucose-specific phosphotransferase system (PTS), IIABC component] [protein_id=AEJ26163.1] [location=complement(2003896..2006019)] [gbkey=CDS]	1	12	12	12	24.6	75.279	1976300000	26700000	63369000	1886300000	85928000	1160900	2755200	82012000
lcl|CP002904.1_prot_AEJ26167.1_1934	[gene=rsmE] [locus_tag=SeseC_02426] [protein=16S ribosomal RNA methyltransferase RsmE] [protein_id=AEJ26167.1] [location=complement(2010059..2010805)] [gbkey=CDS]	1	1	1	1	4.4	27.564	0	0	0	0	0	0	0	0
lcl|CP002904.1_prot_AEJ26176.1_1943	[gene=ycaJ] [locus_tag=SeseC_02436] [protein=ATPase] [protein_id=AEJ26176.1] [location=2018852..2020123] [gbkey=CDS]	1	1	1	1	2.4	46.904	0	0	0	0	0	0	0	0
lcl|CP002904.1_prot_AEJ26192.1_1959	[gene=celB] [locus_tag=SeseC_02456] [protein=sugar phosphotransferase system (PTS), IIC component] [protein_id=AEJ26192.1] [location=complement(2037205..2038509)] [gbkey=CDS]	1	1	1	1	1.6	46.317	4147000	4147000	0	0	460780	460780	0	0
lcl|CP002904.1_prot_AEJ26199.1_1966	[gene=purA] [locus_tag=SeseC_02463] [protein=adenylosuccinate synthetase] [protein_id=AEJ26199.1] [location=complement(2042166..2043458)] [gbkey=CDS]	1	5	5	5	17.2	47.529	172520000	0	0	172520000	7501100	0	0	7501100
lcl|CP002904.1_prot_AEJ26201.1_1968	[locus_tag=SeseC_02465] [protein=membrane protein] [protein_id=AEJ26201.1] [location=2043801..2044658] [gbkey=CDS]	1	14	14	14	49.1	32.944	1161500000	111800000	471750000	577970000	64529000	6211100	26208000	32109000
lcl|CP002904.1_prot_AEJ26202.1_1969	[locus_tag=SeseC_02466] [protein=toxic anion resistance protein] [protein_id=AEJ26202.1] [location=2044672..2045937] [gbkey=CDS]	1	9	9	9	35.9	46.588	158960000	12681000	0	146280000	6911400	551350	0	6360100
lcl|CP002904.1_prot_AEJ26204.1_1971	[gene=fbpZ] [locus_tag=SeseC_02469] [protein=fibronectin-binding protein] [protein_id=AEJ26204.1] [location=complement(2046361..2048859)] [gbkey=CDS]	1	22	22	22	30.9	91.449	4625500000	570570000	1754900000	2300100000	115640000	14264000	43872000	57502000
lcl|CP002904.1_prot_AEJ26205.1_1972	[gene=srtA] [locus_tag=SeseC_02470] [protein=sortase C family protein SrtC.3] [protein_id=AEJ26205.1] [location=complement(2048920..2049744)] [gbkey=CDS]	1	3	3	3	11.3	30.921	400760000	42970000	0	357790000	40076000	4297000	0	35779000
lcl|CP002904.1_prot_AEJ26206.1_1973	[gene=srtC] [locus_tag=SeseC_02471] [protein=sortase C family protein SrtC.4] [protein_id=AEJ26206.1] [location=complement(2049759..2050589)] [gbkey=CDS]	1	4	4	4	19.9	31.536	34385000	0	0	34385000	2865400	0	0	2865400
lcl|CP002904.1_prot_AEJ26207.1_1974	[gene=fszE] [locus_tag=SeseC_02472] [protein=T-antigen-like fimbrial structural subunit protein] [protein_id=AEJ26207.1] [location=complement(2050639..2051589)] [gbkey=CDS]	1	7	7	7	32.3	35.65	441420000	71075000	0	370340000	23232000	3740800	0	19492000
lcl|CP002904.1_prot_AEJ26208.1_1975	[gene=fszf] [locus_tag=SeseC_02473] [protein=fimbrial subunit protein] [protein_id=AEJ26208.1] [location=complement(2051678..2053528)] [gbkey=CDS]	1	22	22	22	43.7	67.112	6544700000	488730000	4698100000	1357900000	204520000	15273000	146810000	42435000
lcl|CP002904.1_prot_AEJ26214.1_1981	[locus_tag=SeseC_02480] [protein=conserved hypothetical protein] [protein_id=AEJ26214.1] [location=2058106..2059110] [gbkey=CDS]	1	24	24	24	71	38.634	50467000000	7650300000	76288000	42740000000	2656100000	402650000	4015200	2249500000
lcl|CP002904.1_prot_AEJ26215.1_1982	[locus_tag=SeseC_02482] [protein=ABC transporter ATP-binding protein] [protein_id=AEJ26215.1] [location=complement(2059209..2060012)] [gbkey=CDS]	1	10	10	10	45.7	29.165	3548400000	32437000	0	3516000000	253460000	2317000	0	251140000
lcl|CP002904.1_prot_AEJ26216.1_1983	[locus_tag=SeseC_02483] [protein=transport system permease protein] [protein_id=AEJ26216.1] [location=complement(2060021..2060905)] [gbkey=CDS]	1	2	2	2	7.5	31.026	31737000	0	0	31737000	2885200	0	0	2885200
lcl|CP002904.1_prot_AEJ26217.1_1984	[locus_tag=SeseC_02484] [protein=lipoprotein] [protein_id=AEJ26217.1] [location=complement(2061020..2061982)] [gbkey=CDS]	1	16	16	16	64.4	33.89	5341400000	19711000	0	5321700000	296750000	1095100	0	295650000
lcl|CP002904.1_prot_AEJ26218.1_1985	[locus_tag=SeseC_02485] [protein=lipoprotein] [protein_id=AEJ26218.1] [location=complement(2062000..2062995)] [gbkey=CDS]	1	9	9	9	48	35.079	5399100000	0	993830000	4405300000	490830000	0	90348000	400480000
lcl|CP002904.1_prot_AEJ26222.1_1989	[locus_tag=SeseC_02493] [protein=tRNA-binding protein] [protein_id=AEJ26222.1] [location=complement(2066537..2067163)] [gbkey=CDS]	1	2	2	2	12.5	22.501	27733000	0	0	27733000	3081400	0	0	3081400
lcl|CP002904.1_prot_AEJ26229.1_1996	[locus_tag=SeseC_02501] [protein=membrane-bound protease CAAX family] [protein_id=AEJ26229.1] [location=complement(2070791..2071465)] [gbkey=CDS]	1	1	1	1	4.9	24.764	33250000	0	0	33250000	6650000	0	0	6650000
lcl|CP002904.1_prot_AEJ26235.1_2002	[gene=mviM] [locus_tag=SeseC_02508] [protein=oxidoreductase] [protein_id=AEJ26235.1] [location=complement(2074884..2075819)] [gbkey=CDS]	1	1	1	1	3.2	35.175	24724000	0	0	24724000	1177300	0	0	1177300
lcl|CP002904.1_prot_AEJ26237.1_2004	[gene=nrdD] [locus_tag=SeseC_02510] [protein=anaerobic ribonucleoside triphosphate reductase] [protein_id=AEJ26237.1] [location=complement(2076104..2078302)] [gbkey=CDS]	1	10	10	10	15	83.055	14582000000	5791800	0	14576000000	324040000	128710	0	323920000
lcl|CP002904.1_prot_AEJ26238.1_2005	[locus_tag=SeseC_02511] [protein=membrane protein] [protein_id=AEJ26238.1] [location=complement(2078398..2079975)] [gbkey=CDS]	1	8	8	8	15.8	59.569	2074900000	51131000	723830000	1299900000	115270000	2840600	40213000	72217000
lcl|CP002904.1_prot_AEJ26241.1_2008	[gene=ruvX] [locus_tag=SeseC_02514] [protein=Holliday junction resolvase] [protein_id=AEJ26241.1] [location=complement(2080823..2081233)] [gbkey=CDS]	1	3	3	3	21.3	15.335	78646000	0	0	78646000	8738400	0	0	8738400
lcl|CP002904.1_prot_AEJ26242.1_2009	[locus_tag=SeseC_02515] [protein=conserved hypothetical protein] [protein_id=AEJ26242.1] [location=complement(2081239..2081508)] [gbkey=CDS]	1	5	5	5	75.3	10.363	538610000	2823300	14061000	521730000	89769000	470560	2343600	86955000
lcl|CP002904.1_prot_AEJ26244.1_2011	[gene=recA] [locus_tag=SeseC_02518] [protein=RecA recombinase (recombinase A)] [protein_id=AEJ26244.1] [location=complement(2082398..2083417)] [gbkey=CDS]	1	9	9	9	38.9	36.126	760750000	52364000	19902000	688480000	47547000	3272800	1243900	43030000
lcl|CP002904.1_prot_AEJ26249.1_2016	[gene=ruvA] [locus_tag=SeseC_02523] [protein=Holliday junction DNA helicase RuvA] [protein_id=AEJ26249.1] [location=complement(2088588..2089184)] [gbkey=CDS]	1	1	1	1	6.1	21.991	0	0	0	0	0	0	0	0
lcl|CP002904.1_prot_AEJ26256.1_2023	[gene=argS] [locus_tag=SeseC_02532] [protein=arginyl-tRNA synthetase] [protein_id=AEJ26256.1] [location=2096145..2097836] [gbkey=CDS]	1	4	4	4	9.1	62.958	69760000	0	0	69760000	1993100	0	0	1993100
lcl|CP002904.1_prot_AEJ26259.1_2026	[locus_tag=SeseC_02536] [protein=membrane protein] [protein_id=AEJ26259.1] [location=complement(2099450..2100364)] [gbkey=CDS]	1	4	4	4	19.4	33.586	372680000	0	0	372680000	46585000	0	0	46585000
lcl|CP002904.1_prot_AEJ26260.1_2027	[locus_tag=SeseC_02538] [protein=membrane protein] [protein_id=AEJ26260.1] [location=complement(2100508..2101389)] [gbkey=CDS]	1	1	1	1	4.8	32.405	56126000	0	0	56126000	8018100	0	0	8018100
lcl|CP002904.1_prot_AEJ26261.1_2028	[locus_tag=SeseC_02539] [protein=integral membrane protein] [protein_id=AEJ26261.1] [location=complement(2101405..2102352)] [gbkey=CDS]	1	6	6	6	20.3	35.085	443550000	0	0	443550000	40323000	0	0	40323000
lcl|CP002904.1_prot_AEJ26262.1_2029	[gene=aspS] [locus_tag=SeseC_02541] [protein=aspartyl-tRNA synthetase] [protein_id=AEJ26262.1] [location=complement(2102345..2104093)] [gbkey=CDS]	1	8	8	8	24.7	66.055	337660000	53140000	19613000	264910000	12506000	1968100	726410	9811400
lcl|CP002904.1_prot_AEJ26263.1_2030	[gene=hisS] [locus_tag=SeseC_02542] [protein=histidyl-tRNA synthetase] [protein_id=AEJ26263.1] [location=complement(2104321..2105601)] [gbkey=CDS]	1	12	12	12	32.6	47.971	1027100000	0	0	1027100000	48912000	0	0	48912000
lcl|CP002904.1_prot_AEJ26264.1_2031	[locus_tag=SeseC_02543] [protein=lipoprotein] [protein_id=AEJ26264.1] [location=complement(2105661..2106491)] [gbkey=CDS]	1	19	19	19	69.9	31.124	4478400000	501640000	141730000	3835000000	248800000	27869000	7873700	213060000
lcl|CP002904.1_prot_AEJ26265.1_2032	[gene=rpmF] [locus_tag=SeseC_02544] [protein=50S ribosomal protein L32] [protein_id=AEJ26265.1] [location=2106761..2106943] [gbkey=CDS]	1	1	1	1	16.7	6.8077	30139000	0	0	30139000	15069000	0	0	15069000
lcl|CP002904.1_prot_AEJ26274.1_2041	[locus_tag=SeseC_02555] [protein=ABC transporter permease protein] [protein_id=AEJ26274.1] [location=2116035..2118320] [gbkey=CDS]	1	1	1	1	1.4	85.287	0	0	0	0	0	0	0	0
lcl|CP002904.1_prot_AEJ26283.1_2050	[locus_tag=SeseC_02565] [protein=conserved hypothetical protein] [protein_id=AEJ26283.1] [location=2124992..2126047] [gbkey=CDS]	1	8	8	8	31.9	39.707	533930000	39450000	0	494480000	31407000	2320600	0	29087000
lcl|CP002904.1_prot_AEJ26284.1_2051	[gene=yhgE] [locus_tag=SeseC_02567] [protein=membrane protein] [protein_id=AEJ26284.1] [location=complement(2126151..2128430)] [gbkey=CDS]	1	1	1	1	0.9	80.729	0	0	0	0	0	0	0	0
lcl|CP002904.1_prot_AEJ26286.1_2053	[gene=rpsD] [locus_tag=SeseC_02569] [protein=30S ribosomal protein S4] [protein_id=AEJ26286.1] [location=complement(2129302..2129913)] [gbkey=CDS]	1	14	14	14	66	23.168	11542000000	742830000	19955000	10779000000	721370000	46427000	1247200	673700000
lcl|CP002904.1_prot_AEJ26289.1_2056	[gene=rplI] [locus_tag=SeseC_02573] [protein=50S ribosomal protein L9] [protein_id=AEJ26289.1] [location=complement(2132123..2132575)] [gbkey=CDS]	1	1	1	1	6.7	16.732	36177000	0	0	36177000	4019600	0	0	4019600
lcl|CP002904.1_prot_AEJ26290.1_2057	[locus_tag=SeseC_02575] [protein=phosphoesterase DHH family protein] [protein_id=AEJ26290.1] [location=complement(2132572..2134548)] [gbkey=CDS]	1	9	9	9	16.4	74.364	436560000	36908000	0	399660000	16169000	1367000	0	14802000
lcl|CP002904.1_prot_AEJ26291.1_2058	[gene=gidA] [locus_tag=SeseC_02576] [protein=glucose inhibited division protein A] [protein_id=AEJ26291.1] [location=complement(2134636..2136534)] [gbkey=CDS]	1	2	2	2	3.2	70.097	20229000	0	0	20229000	652540	0	0	652540
lcl|CP002904.1_prot_AEJ26298.1_2065	[gene=cbiQ] [locus_tag=SeseC_02584] [protein=cobalt transport protein] [protein_id=AEJ26298.1] [location=complement(2141763..2142572)] [gbkey=CDS]	1	4	4	4	17.8	30.245	139150000	0	0	139150000	10704000	0	0	10704000
lcl|CP002904.1_prot_AEJ26299.1_2066	[gene=cbiO] [locus_tag=SeseC_02585] [protein=ABC transporter ATP-binding protein] [protein_id=AEJ26299.1] [location=complement(2142565..2143407)] [gbkey=CDS]	1	10	10	10	43.6	30.802	1113900000	0	312400000	801540000	74263000	0	20827000	53436000
lcl|CP002904.1_prot_AEJ26300.1_2067	[gene=cbiO] [locus_tag=SeseC_02586] [protein=ABC transporter ATP-binding protein] [protein_id=AEJ26300.1] [location=complement(2143383..2144222)] [gbkey=CDS]	1	7	7	7	26.5	31.341	774740000	18994000	98675000	657070000	48421000	1187100	6167200	41067000
lcl|CP002904.1_prot_AEJ26301.1_2068	[gene=pgsA] [locus_tag=SeseC_02587] [protein=CDP-diacylglycerol--glycerol-3-phosphate 3-phosphatidyltransferase PgsA] [protein_id=AEJ26301.1] [location=complement(2144225..2144767)] [gbkey=CDS]	1	5	5	5	26.1	20.006	712790000	23151000	0	689640000	79199000	2572400	0	76627000
lcl|CP002904.1_prot_AEJ26302.1_2069	[locus_tag=SeseC_02588] [protein=membrane protein] [protein_id=AEJ26302.1] [location=complement(2144780..2145784)] [gbkey=CDS]	1	17	17	17	59	36.441	10678000000	213230000	0	10464000000	628100000	12543000	0	615560000
lcl|CP002904.1_prot_AEJ26307.1_2074	[gene=glcU] [locus_tag=SeseC_02594] [protein=sugar uptake protein] [protein_id=AEJ26307.1] [location=complement(2150158..2150991)] [gbkey=CDS]	1	3	3	3	13.4	29.927	571390000	7371300	0	564020000	57139000	737130	0	56402000
lcl|CP002904.1_prot_AEJ26311.1_2078	[gene=guaB] [locus_tag=SeseC_02601] [protein=inosine-5-monophosphate dehydrogenase] [protein_id=AEJ26311.1] [location=complement(2154798..2156279)] [gbkey=CDS]	1	10	10	10	29.8	52.983	418540000	6267600	0	412270000	16741000	250700	0	16491000
lcl|CP002904.1_prot_AEJ26312.1_2079	[gene=trpS] [locus_tag=SeseC_02602] [protein=tryptophanyl-tRNA synthetase II] [protein_id=AEJ26312.1] [location=complement(2156480..2157502)] [gbkey=CDS]	1	6	6	6	22.6	38.355	68572000	0	0	68572000	3428600	0	0	3428600
lcl|CP002904.1_prot_AEJ26313.1_2080	[locus_tag=SeseC_02603] [protein=membrane protein] [protein_id=AEJ26313.1] [location=2157917..2158789] [gbkey=CDS]	1	3	3	3	11	31.423	463290000	1745600	0	461540000	66184000	249370	0	65935000
lcl|CP002904.1_prot_AEJ26314.1_2081	[locus_tag=SeseC_02604] [protein=ABC transporter ATP-binding protein] [protein_id=AEJ26314.1] [location=2158869..2160488] [gbkey=CDS]	1	1	1	1	3.7	60.782	32868000	0	0	32868000	1264100	0	0	1264100
lcl|CP002904.1_prot_AEJ26315.1_2082	[locus_tag=SeseC_02605] [protein=ABC transporter permease protein] [protein_id=AEJ26315.1] [location=2160611..2163196] [gbkey=CDS]	1	3	3	3	5.8	98.073	46668000	0	0	46668000	1728400	0	0	1728400
lcl|CP002904.1_prot_AEJ26319.1_2086	[locus_tag=SeseC_02611] [protein=serine protease do-like HtrA] [protein_id=AEJ26319.1] [location=2164972..2166195] [gbkey=CDS]	1	11	11	11	45.9	42.377	3309500000	171800000	0	3137700000	300860000	15618000	0	285240000
