# Supplementary material for: Membrane vesicle delivery of a streptococcal M protein disrupts the blood–brain barrier by inducing autophagic endothelial cell death
Source: Proc Natl Acad Sci U S A. 2023 Jun 5;120(24):e2219435120. doi: 10.1073/pnas.2219435120 (PMC10268326; doi:10.1073/pnas.2219435120)
Supplement: Supplementary file 3 — Dataset S02 (XLSX) [file pnas.2219435120.sd02.xlsx]

## Sheet: Replicate_A_Round_1
id	num	neg|score	neg|p-value	neg|fdr	neg|rank	neg|goodsgrna	neg|lfc	pos|score	pos|p-value	pos|fdr	pos|rank	pos|goodsgrna	pos|lfc
PDCD10	3	1	1	1	20103	0	4.8991	5.07e-10	2.46e-07	0.000619	1	3	4.8991
NF2	4	1	1	1	20102	0	4.527	1.04e-09	2.46e-07	0.000619	2	4	4.527
TP53	4	1	1	1	20101	0	3.9487	1.49e-08	2.46e-07	0.000619	3	4	3.9487
ATG3	4	0.99998	0.99998	1	20085	0	4.1554	1.89e-08	2.46e-07	0.000619	4	4	4.1554
RALGAPB	4	1	1	1	20100	0	3.6685	2.5e-08	2.46e-07	0.000619	5	4	3.6685
TSC2	4	1	1	1	20099	0	3.6255	5.23e-08	2.46e-07	0.000619	6	4	3.6255
PTEN	4	1	1	1	20098	0	3.3199	6.95e-08	2.46e-07	0.000619	7	4	3.3199
AP2S1	4	1	1	1	20097	0	3.7909	1.22e-07	2.46e-07	0.000619	8	4	3.7909
CAB39	4	1	1	1	20096	0	3.2975	2.66e-07	7.39e-07	0.00135	9	4	3.2975
ULK1	4	1	1	1	20095	0	2.7966	2.91e-07	7.39e-07	0.00135	10	4	2.7966
ITGB1	4	1	1	1	20094	0	3.1605	4.21e-07	7.39e-07	0.00135	11	4	3.1605
SMG7	4	1	1	1	20092	0	3.5433	1.84e-06	3.69e-06	0.006188	12	4	3.5433
ATG101	4	1	1	1	20093	0	2.6408	2.19e-06	4.19e-06	0.006474	13	4	2.6408
AP2M1	4	1	1	1	20091	0	3.2376	4.4e-06	1.28e-05	0.018388	14	4	3.2376
CIC	4	1	1	1	20090	0	2.3038	4.51e-06	1.4e-05	0.018812	15	4	2.3038
ARIH2	4	0.99999	0.99999	1	20089	0	2.0915	6.53e-06	1.9e-05	0.023824	16	4	2.0915
KIRREL	4	0.99999	0.99999	1	20088	0	2.6807	7.33e-06	2.14e-05	0.025335	17	4	2.6807
PCBP2	4	0.99999	0.99999	1	20087	0	2.4425	1.2e-05	4.01e-05	0.044829	18	4	2.4425
COPG2	4	0.068814	0.16446	0.944096	3441	2	1.0483	1.34e-05	4.75e-05	0.050287	19	2	1.0483
FAM43A	4	0.99999	0.99999	1	20086	0	2.3173	1.47e-05	5.2e-05	0.052228	20	4	2.3173
FAM127C	4	0.41007	0.56646	1	10703	2	1.7456	1.59e-05	5.49e-05	0.05257	21	2	1.7456
ATF5	4	0.045935	0.12236	0.91095	2592	1	2.077	1.84e-05	6.38e-05	0.058281	22	2	2.077
CCM2	4	0.99656	0.99656	1	19957	0	2.4974	2.19e-05	7.76e-05	0.06729	23	3	2.4974
TAOK1	4	0.99986	0.99987	1	20072	0	2.9255	2.4e-05	8.55e-05	0.06729	24	4	2.9255
MAP4K4	4	0.99986	0.99986	1	20071	0	2.8364	2.41e-05	8.55e-05	0.06729	25	4	2.8364
ACVR1B	4	0.99929	0.9993	1	20046	0	2.8227	2.62e-05	8.99e-05	0.06729	26	3	2.8227
CFHR4	4	0.95785	0.95777	1	19045	0	0.39624	2.64e-05	9.04e-05	0.06729	27	1	0.39624
ATG10	4	0.99996	0.99996	1	20084	0	2.6805	3.74e-05	0.00013027	0.093529	28	4	2.6805
SREK1	4	0.99995	0.99996	1	20083	0	2.047	4.57e-05	0.00016179	0.106356	29	4	2.047
SMG9	4	0.65033	0.73517	1	14069	1	2.102	4.65e-05	0.00016401	0.106356	30	3	2.102
MESDC1	4	0.99995	0.99995	1	20082	0	2.7574	5.04e-05	0.00017804	0.109056	31	4	2.7574
SGCA	4	0.99995	0.99995	1	20081	0	1.7927	5.16e-05	0.00018297	0.109056	32	4	1.7927
CAV1	4	0.62684	0.72519	1	13809	1	2.2419	5.19e-05	0.00018445	0.109056	33	3	2.2419
ATG14	4	0.99927	0.99927	1	20044	0	2.9531	5.69e-05	0.00020415	0.117256	34	3	2.9531
ATG9A	4	0.99994	0.99995	1	20080	0	1.8739	6.02e-05	0.00021646	0.120875	35	4	1.8739
DHX15	2	0.14935	0.24439	0.992369	5829	1	1.6375	6.59e-05	0.00013716	0.095084	36	1	1.6375
STK25	4	0.99993	0.99994	1	20079	0	2.0993	7.1e-05	0.00026325	0.141089	37	4	2.0993
PLRG1	4	0.10561	0.22897	0.992369	4504	1	1.4375	7.2e-05	0.0002667	0.141089	38	2	1.4375
KDM1A	4	0.94915	0.94903	1	18840	0	0.60115	7.91e-05	0.00029871	0.153973	39	1	0.60115
RBM15	4	0.99922	0.99921	1	20043	0	2.4812	8.16e-05	0.00031053	0.156064	40	3	2.4812
C12orf66	4	0.99991	0.99991	1	20078	0	2.1428	9.12e-05	0.0003391	0.166264	41	4	2.1428
KCTD5	4	0.99985	0.99986	1	20070	0	2.4702	0.00010197	0.0003849	0.183399	42	4	2.4702
STK24	4	0.9999	0.9999	1	20077	0	2.3064	0.00010439	0.00039229	0.183399	43	4	2.3064
HHEX	4	0.99988	0.99989	1	20076	0	1.8352	0.00011686	0.00044055	0.201283	44	4	1.8352
DOCK9	4	0.99988	0.99988	1	20075	0	1.6173	0.00012413	0.00046863	0.207598	45	4	1.6173
MYO1B	4	0.99987	0.99988	1	20074	0	1.4143	0.00012569	0.00047503	0.207598	46	4	1.4143
PSMC2	4	0.842	0.84588	1	16718	1	1.6867	0.0001313	0.00049768	0.212149	47	3	1.6867
KRT1	4	0.99987	0.99987	1	20073	0	2.1121	0.0001333	0.00050655	0.212149	48	4	2.1121
HMGB1	4	0.031249	0.09424	0.884326	2070	1	2.3381	0.00017681	0.00064101	0.253015	49	3	2.3381
VPS37D	4	0.8502	0.85263	1	16875	1	1.3323	0.00017895	0.00064889	0.253015	50	2	1.3323
BRSK1	4	0.29338	0.46111	1	8615	2	-0.42733	0.00018445	0.00066465	0.253015	51	1	-0.42733
ATRAID	4	0.95569	0.95555	1	18994	0	2.1067	0.00018561	0.00066711	0.253015	52	3	2.1067
GALNT2	4	0.99911	0.9991	1	20036	0	2.1064	0.00019333	0.00068632	0.253015	53	3	2.1064
PSMC5	4	0.99942	0.99943	1	20054	0	1.4264	0.00021147	0.00074246	0.266531	54	3	1.4264
RB1CC1	4	0.97092	0.97083	1	19364	0	2.1148	0.00021753	0.00075724	0.267066	55	3	2.1148
SOX7	4	0.99792	0.99794	1	19995	0	2.3702	0.0002322	0.00080452	0.277983	56	3	2.3702
TCTEX1D4	4	0.33235	0.49606	1	9313	2	-0.14988	0.00023715	0.00081585	0.277983	57	1	-0.14988
SMARCC2	4	0.97127	0.97119	1	19378	0	1.9339	0.0002759	0.00092223	0.304415	58	3	1.9339
MTIF3	4	0.99297	0.99296	1	19871	0	2.1868	0.00027669	0.00092371	0.304415	59	3	2.1868
DIP2B	4	0.6125	0.71922	1	13704	1	1.7151	0.00028984	0.00095868	0.310843	60	3	1.7151
ACACB	4	0.62684	0.72519	1	13790	1	1.8124	0.00030756	0.0010079	0.320931	61	2	1.8124
C1GALT1C1	4	0.842	0.84588	1	16704	1	2.2596	0.00031339	0.0010217	0.320931	62	3	2.2596
NPHP3	4	0.79889	0.8148	1	16024	1	0.63261	0.00034253	0.001102	0.340823	63	2	0.63261
IFNAR2	4	0.99545	0.99546	1	19926	0	1.9899	0.00035532	0.0011463	0.34916	64	3	1.9899
PSMC6	2	0.99964	0.99963	1	20061	0	2.8649	0.00035799	0.00069223	0.253015	65	2	2.8649
NPRL3	4	0.99714	0.99713	1	19968	0	2.0894	0.0003725	0.0011985	0.351772	66	3	2.0894
GARNL3	4	0.76215	0.79187	1	15461	1	1.8238	0.00037282	0.001199	0.351772	67	3	1.8238
KRIT1	4	0.46116	0.6129	1	11592	1	2.3366	0.0003766	0.0012074	0.351772	68	3	2.3366
CEP152	4	0.097416	0.21494	0.98145	4307	1	2.071	0.00038973	0.0012404	0.354693	69	2	2.071
VPS72	4	0.22228	0.3978	1	7418	1	0.28988	0.00039522	0.0012527	0.354693	70	1	0.28988
SRGAP2	4	0.99727	0.99726	1	19975	0	1.9191	0.00044206	0.0013808	0.384714	71	3	1.9191
PSMB4	4	0.14522	0.29453	1	5692	1	1.2876	0.00044791	0.001397	0.384714	72	2	1.2876
EMC6	4	0.62684	0.72519	1	13878	1	1.6378	0.00047926	0.001497	0.406676	73	3	1.6378
SURF4	4	0.99975	0.99975	1	20067	0	1.8884	0.00048755	0.0015177	0.406799	74	3	1.8884
OTUD6A	4	0.93232	0.93205	1	18496	0	0.85236	0.00050059	0.0015536	0.410956	75	1	0.85236
DCK	4	0.99943	0.99944	1	20055	0	2.0456	0.00051473	0.0015925	0.415017	76	3	2.0456
EPC1	4	0.987	0.98696	1	19740	0	1.5357	0.00052219	0.0016103	0.415017	77	2	1.5357
SOX4	4	0.99535	0.99536	1	19923	0	2.0175	0.00055333	0.0016856	0.428938	78	3	2.0175
SBF2	4	0.99562	0.99562	1	19933	0	2.1934	0.00056765	0.0017339	0.430938	79	3	2.1934
STK38L	4	0.99886	0.99884	1	20024	0	2.0359	0.00056831	0.0017364	0.430938	80	3	2.0359
AP5B1	4	0.32453	0.48901	1	9179	1	1.8171	0.00059313	0.0017955	0.433345	81	3	1.8171
PEX1	4	0.987	0.98696	1	19739	0	1.7291	0.00059809	0.0018107	0.433345	82	3	1.7291
RNASE11	4	0.38938	0.54766	1	10360	1	1.4044	0.00059809	0.0018107	0.433345	83	3	1.4044
NTC_482	1	0.99937	0.99941	1	20050	0	4.0407	0.00062586	0.00063411	0.253015	84	1	4.0407
ECSCR	4	0.98606	0.98603	1	19715	0	2.0768	0.00062915	0.001889	0.442724	85	3	2.0768
UTP3	4	0.8502	0.85263	1	16839	1	0.48758	0.00063066	0.001894	0.442724	86	2	0.48758
ATG7	4	0.99182	0.99182	1	19840	0	1.9727	0.0006541	0.0019595	0.450551	87	3	1.9727
C1orf122	4	0.91875	0.91852	1	18233	0	0.88469	0.00065863	0.0019723	0.450551	88	2	0.88469
NPAT	4	0.1459	0.2956	1	5777	3	-0.97724	0.00071131	0.0021146	0.473652	89	1	-0.97724
NPRL2	4	0.99882	0.9988	1	20019	0	1.8727	0.00071392	0.0021205	0.473652	90	3	1.8727
SMIM11	4	0.88897	0.88856	1	17613	0	1.221	0.00073018	0.0021668	0.474333	91	2	1.221
C17orf97	4	0.99441	0.99441	1	19891	0	1.7849	0.00073109	0.0021708	0.474333	92	3	1.7849
DEPDC5	4	0.88897	0.88856	1	17616	0	1.7216	0.00074225	0.0022008	0.475727	93	2	1.7216
NCR2	4	0.99939	0.9994	1	20052	0	2.0515	0.00075683	0.0022333	0.477617	94	3	2.0515
ABO	4	0.98164	0.98163	1	19620	0	1.6977	0.00078975	0.0023259	0.486299	95	2	1.6977
METTL25	4	0.95472	0.95453	1	18971	0	1.8112	0.0008014	0.0023564	0.486299	96	3	1.8112
MST1R	4	0.94371	0.9436	1	18702	0	1.7134	0.00080271	0.0023589	0.486299	97	3	1.7134
SP100	4	0.81826	0.8281	1	16319	1	2.0392	0.00080903	0.0023766	0.486299	98	3	2.0392
FAM20A	4	0.33296	0.49656	1	9328	2	-0.098917	0.00081666	0.0023948	0.486299	99	1	-0.098917
GNPAT	4	0.99946	0.99947	1	20057	0	2.0759	0.00083303	0.0024293	0.488366	100	3	2.0759
PHACTR1	4	0.86216	0.86298	1	17013	1	1.5646	0.00085534	0.0024919	0.495981	101	2	1.5646
HAUS2	4	0.8502	0.85263	1	16824	1	0.72995	0.00089566	0.0026086	0.504712	102	2	0.72995
PYCARD	4	0.83756	0.84242	1	16654	1	0.62549	0.00089566	0.0026086	0.504712	103	1	0.62549
LYL1	4	0.95374	0.95356	1	18949	0	1.6542	0.00089647	0.0026111	0.504712	104	3	1.6542
HSP90AB1	4	0.99813	0.99815	1	20001	0	1.8271	0.00096148	0.0027943	0.529352	105	2	1.8271
GKAP1	4	0.50478	0.65259	1	12233	1	1.5414	0.00098026	0.0028337	0.529352	106	2	1.5414
MTIF2	4	0.76215	0.79187	1	15454	1	1.8292	0.00099834	0.0028834	0.529352	107	3	1.8292
RBM48	4	0.9952	0.9952	1	19917	0	1.8701	0.0010102	0.002914	0.529352	108	3	1.8701
RNMTL1	4	0.98118	0.98117	1	19606	0	1.7883	0.0010153	0.0029253	0.529352	109	2	1.7883
LRRC61	4	0.77226	0.79788	1	15623	1	1.9585	0.0010214	0.0029415	0.529352	110	2	1.9585
ISG20L2	3	0.59005	0.63818	1	13484	1	1.9706	0.0010226	0.0029169	0.529352	111	2	1.9706
TBC1D24	4	0.70917	0.7628	1	14754	1	0.45167	0.0010273	0.0029538	0.529352	112	1	0.45167
TBC1D32	4	0.78816	0.80774	1	15829	1	1.8255	0.0010336	0.0029755	0.529352	113	3	1.8255
USP29	4	0.42664	0.5815	1	10999	2	0.37278	0.00108	0.003106	0.542227	114	1	0.37278
KIF24	3	0.95107	0.95133	1	18889	0	1.6423	0.0010833	0.0030913	0.542227	115	2	1.6423
ZBTB2	4	0.81114	0.82311	1	16208	1	1.8422	0.0010894	0.0031316	0.542227	116	3	1.8422
ERG	4	0.99958	0.9996	1	20059	0	1.9872	0.0010978	0.0031558	0.542227	117	3	1.9872
SLC22A17	4	0.60721	0.71703	1	13668	1	0.23383	0.0011326	0.003241	0.552148	118	1	0.23383
MAGEA2B	4	0.25853	0.43007	1	8033	1	1.56	0.001153	0.0032976	0.555982	119	2	1.56
YES1	4	0.83218	0.83832	1	16565	1	1.5829	0.0011595	0.0033188	0.555982	120	3	1.5829
TSC1	4	0.99929	0.99929	1	20045	0	1.6034	0.0011853	0.0033804	0.557929	121	3	1.6034
NDUFA9	4	0.63856	0.73013	1	13951	1	1.7725	0.0011967	0.0034094	0.557929	122	3	1.7725
FRYL	4	0.97373	0.97363	1	19432	0	1.9778	0.0012063	0.0034375	0.557929	123	2	1.9778
TTC34	3	0.99879	0.99881	1	20017	0	1.411	0.0012143	0.0034414	0.557929	124	3	1.411
NMT1	4	0.75037	0.78505	1	15265	1	1.8096	0.0012235	0.0034808	0.559802	125	3	1.8096
ARID3A	4	0.45735	0.60945	1	11487	2	-0.21722	0.001238	0.0035247	0.562353	126	1	-0.21722
MKRN3	4	0.88532	0.88489	1	17528	0	1.6563	0.0013005	0.0036823	0.58151	127	3	1.6563
SLC9C2	4	0.53257	0.67817	1	12772	1	1.0232	0.0013169	0.0037315	0.58151	128	1	1.0232
WDR76	4	0.49119	0.64027	1	12051	1	0.54412	0.0013169	0.0037315	0.58151	129	1	0.54412
NPIPA1	4	0.32453	0.48901	1	9200	1	1.3601	0.0013472	0.0038108	0.585859	130	3	1.3601
ZNF138	4	0.43139	0.58588	1	11071	1	0.48758	0.0013487	0.0038177	0.585859	131	2	0.48758
ADAM10	4	0.94627	0.94617	1	18758	0	1.6561	0.0014252	0.0040236	0.612774	132	2	1.6561
ZNF507	4	0.20511	0.38247	1	7176	2	-0.26156	0.0014486	0.0040876	0.617844	133	1	-0.26156
GLYR1	4	0.46116	0.6129	1	11614	1	1.2209	0.0014649	0.004131	0.619735	134	2	1.2209
AK5	4	0.83377	0.83955	1	16602	1	0.48846	0.0015012	0.0042364	0.63084	135	1	0.48846
NRP2	4	0.81826	0.8281	1	16318	1	1.8139	0.0015279	0.0043048	0.636321	136	3	1.8139
INSL6	4	0.74808	0.78371	1	15216	1	1.554	0.0015618	0.004392	0.644468	137	3	1.554
LOC200726	4	0.85771	0.8591	1	16936	1	1.3129	0.001611	0.0045333	0.653076	138	2	1.3129
B4GALT1	4	0.33296	0.49656	1	9355	1	1.4545	0.0016176	0.0045481	0.653076	139	3	1.4545
WNT5A	4	0.93744	0.93735	1	18574	0	1.5127	0.0016176	0.0045481	0.653076	140	3	1.5127
NPR1	4	0.5504	0.69484	1	13118	2	-0.15101	0.0016591	0.0046604	0.664455	141	1	-0.15101
MTMR10	4	0.59377	0.71167	1	13538	1	0.71639	0.0017139	0.0048072	0.675795	142	2	0.71639
RIMKLB	4	0.97899	0.97901	1	19566	0	1.16	0.0017139	0.0048072	0.675795	143	2	1.16
FRG1	4	0.98299	0.98298	1	19653	0	1.517	0.0017363	0.0048815	0.681484	144	3	1.517
DEFB134	4	0.013207	0.043496	0.800387	1040	2	-0.89453	0.0017644	0.0049574	0.687299	145	1	-0.89453
LMBRD2	4	0.75461	0.78746	1	15315	1	1.4573	0.0018118	0.0050884	0.697451	146	3	1.4573
GPR6	4	0.50888	0.65633	1	12302	1	1.3951	0.001817	0.0051015	0.697451	147	2	1.3951
DPF2	4	0.99901	0.99899	1	20032	0	1.8046	0.0018288	0.0051347	0.697451	148	3	1.8046
CT45A10	4	0.91298	0.91272	1	18117	0	1.5568	0.0018719	0.0052549	0.698992	149	3	1.5568
BTBD17	4	0.50676	0.65443	1	12256	2	0.91132	0.0019111	0.0053667	0.698992	150	2	0.91132
UAP1L1	4	0.81995	0.82932	1	16339	1	1.7735	0.0019248	0.0054034	0.698992	151	2	1.7735
PHC3	4	0.7007	0.75852	1	14658	1	1.2487	0.0019387	0.0054297	0.698992	152	2	1.2487
CBX5	4	0.69773	0.75712	1	14615	1	1.7325	0.0019707	0.0055203	0.698992	153	2	1.7325
SOCS6	4	0.71863	0.76767	1	14864	1	1.3953	0.0019804	0.0055489	0.698992	154	3	1.3953
OSBPL8	4	0.95836	0.95826	1	19066	0	0.97145	0.0019804	0.0055489	0.698992	155	3	0.97145
TIA1	4	0.78816	0.80774	1	15824	1	1.2226	0.0019804	0.0055489	0.698992	156	3	1.2226
CD52	4	0.98685	0.9868	1	19735	0	1.3777	0.0019804	0.0055489	0.698992	157	3	1.3777
CCDC85C	4	0.080386	0.18519	0.962704	3778	1	1.0484	0.0019804	0.0055489	0.698992	158	3	1.0484
SGMS1	4	0.51603	0.66286	1	12440	2	0.030195	0.0020012	0.0056119	0.698992	159	1	0.030195
ZAK	4	0.54436	0.68915	1	12972	2	-0.0042549	0.0020012	0.0056119	0.698992	160	1	-0.0042549
SOS1	4	0.79589	0.81278	1	15961	1	1.1075	0.0020199	0.0056676	0.698992	161	2	1.1075
BORA	4	0.73117	0.7743	1	15021	1	1.5736	0.0020199	0.0056676	0.698992	162	3	1.5736
MORN2	4	0.95186	0.9517	1	18906	0	1.4093	0.0020669	0.0057892	0.701358	163	2	1.4093
OCLM	4	0.98811	0.98808	1	19765	0	1.4897	0.0021141	0.0059311	0.701358	164	3	1.4897
ORMDL3	4	0.99744	0.99744	1	19980	0	1.7743	0.0021141	0.0059311	0.701358	165	3	1.7743
LRRC57	4	0.99919	0.99917	1	20041	0	1.8059	0.0021374	0.0059951	0.701358	166	3	1.8059
C1GALT1	4	0.752	0.78598	1	15283	1	1.6435	0.0021584	0.0060527	0.701358	167	3	1.6435
MGAT4C	4	0.99941	0.99942	1	20053	0	1.3393	0.0021584	0.0060527	0.701358	168	3	1.3393
COMMD3-BMI1	4	0.061224	0.15063	0.937639	3165	2	-0.76853	0.0021591	0.0060537	0.701358	169	1	-0.76853
FRMPD3	4	0.57507	0.70436	1	13345	1	0.17585	0.0021591	0.0060537	0.701358	170	1	0.17585
OR6C3	4	0.99698	0.99696	1	19963	0	1.7045	0.0021801	0.006103	0.701358	171	3	1.7045
ARID2	4	0.99638	0.99638	1	19949	0	1.8511	0.0021811	0.0061054	0.701358	172	3	1.8511
ZC3H12A	4	0.99843	0.99844	1	20009	0	1.5931	0.0022125	0.0061941	0.707499	173	3	1.5931
GTF2I	4	0.99931	0.99931	1	20049	0	1.578	0.0022407	0.006268	0.709117	174	3	1.578
TARBP2	4	0.99855	0.99855	1	20013	0	2.0276	0.002245	0.0062788	0.709117	175	2	2.0276
CCDC6	4	0.88832	0.88795	1	17603	0	1.5241	0.0022597	0.0063197	0.709746	176	3	1.5241
ACTR3B	4	0.32528	0.4897	1	9218	2	0.034654	0.0022906	0.0063926	0.713555	177	1	0.034654
PPT2	3	0.96687	0.96703	1	19269	0	1.5802	0.0022982	0.005606	0.698992	178	2	1.5802
PUS10	4	0.8502	0.85263	1	16867	1	1.6069	0.0023019	0.0064246	0.713555	179	2	1.6069
SRGAP2B	4	0.35495	0.51642	1	9757	1	1.8292	0.0023265	0.006496	0.717523	180	3	1.8292
PALD1	4	0.65335	0.73648	1	14104	1	0.73522	0.0023433	0.0065359	0.717984	181	1	0.73522
CASC5	4	0.011597	0.038574	0.788059	940	1	0.82346	0.0023702	0.0066048	0.721615	182	2	0.82346
OR4D9	4	0.0025082	0.0089866	0.579886	287	3	-1.7089	0.0023959	0.0066782	0.725145	183	1	-1.7089
IPO11	4	0.097416	0.21494	0.98145	4207	2	-0.06549	0.0024225	0.0067551	0.725145	184	2	-0.06549
ZNF556	4	0.021078	0.066992	0.835831	1532	3	-1.2763	0.0024485	0.0068211	0.725145	185	1	-1.2763
VNN3	4	0.99803	0.99804	1	19997	0	1.7257	0.0024896	0.0069265	0.725145	186	3	1.7257
TMEM160	4	0.9968	0.99679	1	19961	0	1.5831	0.0024962	0.0069467	0.725145	187	3	1.5831
TDRD3	4	0.80783	0.82082	1	16150	1	1.0121	0.0025035	0.0069659	0.725145	188	2	1.0121
TUBGCP3	3	0.13851	0.24804	0.992369	5475	1	0.86504	0.0025079	0.0059917	0.701358	189	2	0.86504
USH1G	3	0.19567	0.31706	1	7056	1	0.17094	0.0025079	0.0059917	0.701358	190	1	0.17094
DRG1	4	0.97772	0.97772	1	19531	0	1.7312	0.0025172	0.0069979	0.725145	191	3	1.7312
SUZ12	4	0.27639	0.44604	1	8357	1	1.6445	0.0025764	0.0071698	0.726998	192	3	1.6445
PDCD11	4	0.92992	0.92967	1	18464	0	1.1453	0.0025826	0.007185	0.726998	193	2	1.1453
VRK2	4	0.99836	0.99837	1	20006	0	1.659	0.0026194	0.0072811	0.726998	194	2	1.659
SRGAP1	4	0.97691	0.97688	1	19509	0	1.877	0.0026211	0.007284	0.726998	195	3	1.877
FASTKD1	4	0.81826	0.8281	1	16307	1	1.7268	0.0026291	0.0073067	0.726998	196	3	1.7268
DNAI2	4	0.020495	0.065317	0.835831	1513	3	-1.8171	0.0026326	0.0073165	0.726998	197	1	-1.8171
NLGN2	4	0.69152	0.75412	1	14531	1	1.3352	0.0026326	0.0073165	0.726998	198	2	1.3352
MOB1A	4	0.99561	0.99561	1	19932	0	1.6594	0.0026588	0.0073771	0.726998	199	3	1.6594
CKM	4	0.3544	0.51593	1	9632	2	0.93094	0.0026743	0.0074136	0.726998	200	2	0.93094
ARHGEF2	4	0.19504	0.37208	1	7021	1	1.2022	0.0027084	0.007514	0.731591	201	2	1.2022
MAPK1IP1L	4	0.96681	0.9667	1	19266	0	1.2005	0.0027925	0.0077342	0.731591	202	3	1.2005
RLIM	4	0.95736	0.95729	1	19037	0	1.6824	0.0028049	0.0077746	0.731591	203	3	1.6824
RNF40	4	0.30507	0.47154	1	8807	2	0.76607	0.0028122	0.0077982	0.731591	204	2	0.76607
C9orf171	4	0.92706	0.92681	1	18384	0	0.71077	0.0028167	0.007812	0.731591	205	1	0.71077
SLC10A7	4	0.17154	0.33597	1	6383	2	-0.14558	0.0028167	0.007812	0.731591	206	1	-0.14558
TEX29	4	0.27639	0.44604	1	8301	1	1.048	0.0028167	0.007812	0.731591	207	1	1.048
F8A3	4	0.95836	0.95826	1	19069	0	1.3665	0.0028222	0.0078243	0.731591	208	3	1.3665
SLC44A2	4	0.93744	0.93735	1	18569	0	1.348	0.0028222	0.0078243	0.731591	209	3	1.348
SGPP1	4	0.7885	0.80794	1	15835	1	1.3872	0.0028558	0.0079164	0.73338	210	3	1.3872
COQ5	4	0.98973	0.98968	1	19804	0	1.5869	0.0028558	0.0079164	0.73338	211	3	1.5869
PRRC1	3	0.034653	0.085941	0.879345	2162	2	-0.61461	0.0029617	0.0068225	0.725145	212	1	-0.61461
UQCC2	4	0.96681	0.9667	1	19267	0	0.3816	0.0029744	0.0082287	0.758811	213	1	0.3816
PBX4	4	0.87525	0.87497	1	17314	1	0.84451	0.003027	0.0083749	0.764235	214	2	0.84451
AP2B1	4	0.66966	0.74382	1	14296	1	1.7562	0.0030287	0.0083784	0.764235	215	2	1.7562
SLC12A1	4	0.50855	0.65603	1	12288	1	1.409	0.0030381	0.0084015	0.764235	216	3	1.409
C10orf126	3	0.59093	0.63873	1	13499	1	1.3054	0.0030589	0.0069925	0.725145	217	2	1.3054
CLTC	3	0.96775	0.96788	1	19290	0	1.3054	0.0030589	0.0069925	0.725145	218	2	1.3054
SMIM4	4	0.97392	0.97381	1	19436	0	1.2163	0.0030796	0.008501	0.769802	219	2	1.2163
ATG13	4	0.99248	0.99249	1	19859	0	1.9265	0.0031084	0.0085788	0.770854	220	2	1.9265
DES	4	0.061283	0.15074	0.937639	3167	1	0.71321	0.0031322	0.0086379	0.770854	221	2	0.71321
DLX2	4	0.88683	0.88642	1	17567	0	1.5989	0.0031908	0.008799	0.770854	222	3	1.5989
SNRPD3	3	0.75921	0.762	1	15419	1	0.22812	0.0031983	0.0072417	0.726998	223	1	0.22812
CDKL2	4	0.71696	0.76677	1	14853	1	1.6769	0.0032161	0.0088684	0.770854	224	3	1.6769
JUND	4	0.96656	0.96644	1	19257	0	1.7681	0.0032291	0.0089073	0.770854	225	3	1.7681
PPIG	4	0.9965	0.99649	1	19953	0	1.4433	0.0032388	0.0089344	0.770854	226	2	1.4433
STX19	4	0.72796	0.7726	1	14980	1	0.99661	0.0032947	0.0090782	0.779915	227	3	0.99661
EYA4	4	0.24985	0.42226	1	7909	2	0.18148	0.0033425	0.0092107	0.780535	228	1	0.18148
RAD21	4	0.33386	0.49735	1	9370	2	-0.72034	0.0033425	0.0092107	0.780535	229	1	-0.72034
SULT1A3	4	0.8502	0.85263	1	16829	1	0.74389	0.0033425	0.0092107	0.780535	230	1	0.74389
NDUFB8	4	0.92436	0.92414	1	18340	0	1.6712	0.0033544	0.0092408	0.780535	231	3	1.6712
PER1	4	0.99887	0.99884	1	20025	0	1.565	0.0034095	0.0093866	0.789531	232	3	1.565
LINGO2	4	0.6411	0.73123	1	13975	1	1.1078	0.0034282	0.0094407	0.79078	233	2	1.1078
C10orf54	4	0.99498	0.99498	1	19909	0	1.4254	0.0034515	0.0095082	0.791281	234	3	1.4254
ZNF736	4	0.99451	0.99452	1	19897	0	1.2454	0.0034583	0.0095254	0.791281	235	3	1.2454
PRKACA	4	0.19504	0.37208	1	7003	2	0.44026	0.0035002	0.0096392	0.794778	236	1	0.44026
METTL10	4	0.27639	0.44604	1	8407	1	1.492	0.0035041	0.0096466	0.794778	237	3	1.492
SMARCD2	4	0.24473	0.41772	1	7830	1	1.5328	0.0035313	0.0097175	0.79735	238	2	1.5328
SLC17A5	4	0.38938	0.54766	1	10358	1	0.019687	0.0035528	0.0097752	0.79735	239	1	0.019687
ZNF18	4	0.59781	0.71326	1	13566	1	1.6144	0.0035629	0.0097968	0.79735	240	2	1.6144
HIST1H4K	4	0.83646	0.84159	1	16626	1	0.9653	0.0036579	0.010075	0.808232	241	2	0.9653
USP45	4	0.96524	0.96512	1	19229	0	0.96141	0.0036864	0.010149	0.808232	242	3	0.96141
NDUFAF1	4	0.95026	0.95015	1	18868	0	1.3138	0.0036864	0.010149	0.808232	243	3	1.3138
GRIN2C	4	0.11836	0.25033	0.992369	4928	1	1.2892	0.0036864	0.010149	0.808232	244	3	1.2892
VPS13C	4	0.89544	0.89506	1	17742	0	0.30736	0.0037104	0.010217	0.808232	245	1	0.30736
TBCCD1	4	0.6687	0.7434	1	14294	1	1.1791	0.0037325	0.010269	0.808232	246	2	1.1791
CNGA1	4	0.81114	0.82311	1	16187	1	1.5229	0.0037535	0.010326	0.808232	247	3	1.5229
TGDS	4	0.5297	0.67551	1	12710	1	1.469	0.0037621	0.010347	0.808232	248	3	1.469
HIGD2A	4	0.8502	0.85263	1	16774	1	1.529	0.0037902	0.010431	0.808232	249	3	1.529
DLC1	4	0.92933	0.92909	1	18444	0	1.8348	0.0038631	0.010623	0.808232	250	2	1.8348
PLEKHA1	4	0.99975	0.99975	1	20066	0	1.774	0.0038637	0.010625	0.808232	251	3	1.774
OGFOD3	4	0.98558	0.98556	1	19706	0	1.5275	0.0038908	0.010686	0.808232	252	3	1.5275
HNRNPM	4	0.99976	0.99976	1	20068	0	1.5902	0.0039173	0.010748	0.808232	253	3	1.5902
KRT74	4	0.33296	0.49656	1	9342	1	0.72835	0.0039469	0.010826	0.808232	254	2	0.72835
EIF2AK3	4	0.91196	0.91173	1	18083	0	0.37149	0.0039469	0.010826	0.808232	255	1	0.37149
ZNHIT6	4	0.35495	0.51642	1	9799	1	0.42574	0.0039469	0.010826	0.808232	256	2	0.42574
MMP14	4	0.87918	0.87875	1	17402	1	0.19783	0.0039469	0.010826	0.808232	257	1	0.19783
ADGRF1	4	0.90925	0.90893	1	18026	0	0.46194	0.0039469	0.010826	0.808232	258	1	0.46194
MASP2	4	0.51876	0.66539	1	12483	1	0.75183	0.0039469	0.010826	0.808232	259	2	0.75183
GLOD4	4	0.999	0.99898	1	20031	0	1.5777	0.0039588	0.010855	0.808232	260	3	1.5777
PPRC1	2	0.92317	0.92307	1	18315	0	1.6679	0.0040015	0.0076844	0.731591	261	1	1.6679
SREBF2	4	0.69773	0.75712	1	14617	1	1.5512	0.00402	0.011016	0.810562	262	3	1.5512
EGFL8	4	0.91052	0.91022	1	18058	0	1.5869	0.0040276	0.011037	0.810562	263	3	1.5869
ZDHHC12	4	0.9552	0.95504	1	18983	0	1.1314	0.0040315	0.011047	0.810562	264	2	1.1314
SPTBN1	4	0.9993	0.99931	1	20048	0	1.4786	0.0040321	0.011048	0.810562	265	3	1.4786
ERICH3	3	0.91406	0.91412	1	18147	0	1.9818	0.0040462	0.0088079	0.770854	266	2	1.9818
ATG4B	4	0.98796	0.98793	1	19760	0	1.6194	0.0040547	0.011103	0.811683	267	3	1.6194
BOLA3	3	0.23595	0.36445	1	7709	1	0.47507	0.0041053	0.0089009	0.770854	268	1	0.47507
ATP8B4	3	0.42427	0.5469	1	10962	1	-0.017577	0.0041053	0.0089009	0.770854	269	1	-0.017577
MED28	3	0.17128	0.28768	1	6381	2	-0.76617	0.0041053	0.0089009	0.770854	270	1	-0.76617
SRRT	3	0.13864	0.24822	0.992369	5485	2	-0.88617	0.0041053	0.0089009	0.770854	271	1	-0.88617
CFHR5	4	0.93437	0.93418	1	18548	0	1.3951	0.0041349	0.011317	0.813123	272	2	1.3951
TDG	4	0.92207	0.92185	1	18292	0	1.4363	0.0041383	0.011323	0.813123	273	3	1.4363
CHRM5	4	0.84352	0.84715	1	16737	1	1.4299	0.0041728	0.011398	0.813123	274	3	1.4299
PTPRN	4	0.81995	0.82932	1	16338	1	1.4011	0.0041834	0.011426	0.813123	275	2	1.4011
OR8J1	4	0.4014	0.55868	1	10552	1	1.3916	0.0041931	0.011456	0.813123	276	2	1.3916
EBLN1	4	0.097416	0.21494	0.98145	4234	1	1.2916	0.0042261	0.011545	0.813123	277	3	1.2916
RERGL	4	0.94115	0.94106	1	18640	0	1.5206	0.0042261	0.011545	0.813123	278	3	1.5206
TCEB1	4	0.034852	0.10127	0.897635	2218	3	-1.5542	0.0042622	0.011628	0.813123	279	1	-1.5542
MAPKAPK5	4	0.99983	0.99984	1	20069	0	1.3086	0.0043316	0.011812	0.813123	280	3	1.3086
ERICH2	4	0.54999	0.69448	1	13104	1	1.034	0.0043316	0.011812	0.813123	281	3	1.034
EDRF1	4	0.90925	0.90893	1	18029	0	1.3283	0.0043394	0.011835	0.813123	282	2	1.3283
PAN2	4	0.14522	0.29453	1	5672	1	0.40175	0.004341	0.011838	0.813123	283	1	0.40175
OR4K1	4	0.73488	0.77631	1	15055	1	1.0781	0.0043608	0.011888	0.813123	284	3	1.0781
MET	4	0.011597	0.038574	0.788059	952	1	1.2652	0.0043608	0.011888	0.813123	285	3	1.2652
COL4A6	4	0.59377	0.71167	1	13534	1	1.3367	0.0043893	0.011962	0.813123	286	3	1.3367
COL16A1	4	0.8998	0.8994	1	17839	0	0.53148	0.0043935	0.011972	0.813123	287	1	0.53148
CUX1	4	0.98672	0.98667	1	19731	0	1.6937	0.0044052	0.012	0.813123	288	3	1.6937
SMIM6	4	0.097416	0.21494	0.98145	4306	2	0.25827	0.004446	0.0121	0.813123	289	1	0.25827
FAM175B	4	0.97758	0.97758	1	19523	0	1.5422	0.0044685	0.012175	0.813123	290	3	1.5422
SPZ1	4	0.35495	0.51642	1	9692	1	0.84261	0.0044986	0.01225	0.813123	291	2	0.84261
PSMD12	4	0.46116	0.6129	1	11606	1	0.90416	0.0045111	0.012295	0.813123	292	2	0.90416
PEX6	4	0.10837	0.23364	0.992369	4572	1	1.5462	0.0045387	0.012369	0.813123	293	3	1.5462
NCKAP5L	4	0.29478	0.46231	1	8642	1	1.4889	0.004546	0.012388	0.813123	294	3	1.4889
IMPG1	4	0.97607	0.97601	1	19478	0	1.5721	0.0045534	0.012405	0.813123	295	3	1.5721
LMNTD2	4	0.96005	0.95989	1	19105	0	1.2975	0.0045623	0.012427	0.813123	296	3	1.2975
SAP30	4	0.91196	0.91173	1	18094	0	0.62393	0.0046036	0.012531	0.813123	297	1	0.62393
SF3B5	4	0.20125	0.37903	1	7149	1	1.1258	0.0046097	0.012548	0.813123	298	3	1.1258
OBSCN	4	0.99971	0.99972	1	20064	0	1.2827	0.0046097	0.012548	0.813123	299	3	1.2827
CYYR1	4	0.14522	0.29453	1	5631	1	1.1191	0.0046097	0.012548	0.813123	300	3	1.1191
KIZ	4	0.92706	0.92681	1	18391	0	1.0941	0.0046097	0.012548	0.813123	301	3	1.0941
RNF113A	3	0.99072	0.99083	1	19822	0	2.1363	0.0046105	0.0098599	0.799245	302	2	2.1363
FAM24A	4	0.83798	0.84276	1	16659	1	1.1385	0.0046668	0.012697	0.813123	303	2	1.1385
ADIPOR2	4	0.22228	0.3978	1	7430	1	1.0584	0.0046668	0.012697	0.813123	304	2	1.0584
GPRIN3	4	0.3105	0.47646	1	8905	1	1.1602	0.004679	0.012729	0.813123	305	3	1.1602
RINT1	4	0.46194	0.61362	1	11633	2	0.19302	0.0046824	0.012741	0.813123	306	1	0.19302
SGTA	4	0.8502	0.85263	1	16789	1	0.47038	0.0046824	0.012741	0.813123	307	2	0.47038
C10orf113	4	0.93056	0.93033	1	18469	0	1.2092	0.004767	0.012976	0.825526	308	2	1.2092
VPS11	4	0.46677	0.61799	1	11682	2	0.22809	0.0048662	0.01325	0.833458	309	1	0.22809
FRRS1	4	0.15828	0.31527	1	6033	2	-0.45784	0.0049187	0.013385	0.833458	310	1	-0.45784
PYHIN1	3	0.72166	0.73026	1	14895	1	1.8521	0.0049387	0.010457	0.808232	311	2	1.8521
CCDC168	4	0.30151	0.46837	1	8764	2	-0.10944	0.0049712	0.013507	0.833458	312	1	-0.10944
KIAA1522	4	0.98862	0.98861	1	19779	0	1.3277	0.0049832	0.013542	0.833458	313	3	1.3277
BAG6	4	0.99974	0.99974	1	20065	0	1.7364	0.0049967	0.01357	0.833458	314	2	1.7364
TEX37	4	0.66518	0.74181	1	14262	1	1.3849	0.0050273	0.013655	0.833458	315	3	1.3849
RCE1	4	0.99478	0.99479	1	19906	0	1.7699	0.0050325	0.013669	0.833458	316	3	1.7699
AMOTL2	4	0.99944	0.99945	1	20056	0	1.7495	0.0050429	0.013704	0.833458	317	2	1.7495
FGF17	4	0.37219	0.53207	1	10037	1	1.1311	0.0050495	0.013719	0.833458	318	2	1.1311
PLEC	4	0.99912	0.99911	1	20037	0	1.7136	0.0050605	0.013751	0.833458	319	2	1.7136
POC5	4	0.82865	0.83565	1	16506	1	0.13268	0.0050762	0.01379	0.833458	320	1	0.13268
ERLIN1	4	0.99716	0.99716	1	19969	0	1.6141	0.0050804	0.013802	0.833458	321	3	1.6141
PDE3A	4	0.99139	0.99136	1	19833	0	1.3626	0.0051069	0.013877	0.833458	322	2	1.3626
PPIA	4	0.90177	0.90133	1	17885	0	1.4879	0.0051145	0.0139	0.833458	323	3	1.4879
NDUFC2-KCTD14	4	0.31906	0.48407	1	9069	2	0.68706	0.0051269	0.013927	0.833458	324	2	0.68706
IGSF23	4	0.49119	0.64027	1	12067	1	1.5534	0.0051497	0.013975	0.833458	325	3	1.5534
AMPD2	4	0.99451	0.99452	1	19896	0	1.3109	0.0051726	0.014039	0.833458	326	3	1.3109
SFXN4	4	0.86452	0.86507	1	17049	1	1.6391	0.0051726	0.014039	0.833458	327	3	1.6391
AUP1	4	0.99547	0.99548	1	19928	0	1.1507	0.0051726	0.014039	0.833458	328	3	1.1507
MZF1	4	0.65571	0.73752	1	14139	1	0.67018	0.0051812	0.014069	0.833458	329	1	0.67018
AUNIP	4	0.64381	0.73236	1	14001	1	1.4674	0.0051981	0.014109	0.833458	330	2	1.4674
SLC39A6	4	0.98402	0.98399	1	19673	0	1.4168	0.0052205	0.014163	0.833458	331	2	1.4168
CUL3	4	0.44658	0.59962	1	11354	2	0.82127	0.0052317	0.0142	0.833458	332	2	0.82127
STAC3	4	0.91693	0.91667	1	18200	0	1.1513	0.0052407	0.014221	0.833458	333	2	1.1513
RETN	4	0.080386	0.18519	0.962704	3714	1	0.95082	0.0054079	0.014511	0.836606	334	2	0.95082
SCN3A	4	0.9433	0.94316	1	18688	0	0.90128	0.0054079	0.014511	0.836606	335	2	0.90128
INSM2	4	0.75996	0.79051	1	15442	1	1.4468	0.0054079	0.014511	0.836606	336	2	1.4468
DDX18	4	0.20971	0.38661	1	7270	2	-0.48147	0.0054699	0.014628	0.836606	337	2	-0.48147
BCAS2	4	0.0084295	0.028663	0.754205	718	2	-1.1411	0.0054699	0.014628	0.836606	338	1	-1.1411
WBP11	4	0.62684	0.72519	1	13827	1	0.28222	0.0054699	0.014628	0.836606	339	1	0.28222
IGHMBP2	4	0.99763	0.99763	1	19988	0	1.4268	0.0054699	0.014628	0.836606	340	2	1.4268
IL18BP	4	0.88644	0.88605	1	17557	0	1.3374	0.0054741	0.014633	0.836606	341	2	1.3374
ZNF608	4	0.16546	0.32649	1	6211	1	1.4263	0.0054901	0.014658	0.836606	342	2	1.4263
MTX1	4	0.82865	0.83565	1	16491	1	1.5345	0.0055085	0.01469	0.836606	343	2	1.5345
DOCK7	4	0.95374	0.95356	1	18950	0	1.3016	0.0055799	0.014818	0.841514	344	2	1.3016
UNC5C	4	0.097416	0.21494	0.98145	4221	1	0.99022	0.0056727	0.014981	0.846642	345	2	0.99022
SLC8A3	4	0.79341	0.81113	1	15931	1	1.6641	0.005703	0.015039	0.846642	346	2	1.6641
YKT6	3	0.84601	0.84614	1	16756	0	1.5272	0.0057263	0.011889	0.813123	347	2	1.5272
SPP2	4	0.38938	0.54766	1	10335	1	0.80255	0.0057586	0.015138	0.846642	348	1	0.80255
TSPAN15	4	0.79129	0.80974	1	15882	1	0.49402	0.0058111	0.015228	0.846642	349	1	0.49402
C17orf70	4	0.021123	0.067148	0.835831	1579	2	-0.26444	0.005916	0.015421	0.846642	350	1	-0.26444
CDKL3	3	0.9927	0.99281	1	19863	0	1.9788	0.0059342	0.012286	0.813123	351	2	1.9788
USPL1	4	0.36161	0.52248	1	9863	2	0.34378	0.0059865	0.015541	0.846642	352	2	0.34378
EIF2AK1	4	0.8267	0.83423	1	16451	1	1.0325	0.0059865	0.015541	0.846642	353	2	1.0325
NAIF1	4	0.9336	0.93338	1	18524	0	0.75386	0.0059865	0.015541	0.846642	354	2	0.75386
PTGES2	4	0.81454	0.8255	1	16259	1	1.0287	0.0059865	0.015541	0.846642	355	2	1.0287
ZNF624	4	0.89945	0.89907	1	17836	0	0.98929	0.0059865	0.015541	0.846642	356	2	0.98929
RNF19A	4	0.62684	0.72519	1	13865	1	1.0994	0.0059865	0.015541	0.846642	357	2	1.0994
KRBOX4	4	0.54999	0.69448	1	13114	1	1.2511	0.0059865	0.015541	0.846642	358	2	1.2511
SLC46A2	4	0.11836	0.25033	0.992369	4833	2	-0.30185	0.0059865	0.015541	0.846642	359	2	-0.30185
MASTL	4	0.54467	0.68942	1	12989	1	0.69349	0.0059865	0.015541	0.846642	360	2	0.69349
PSMC4	4	0.097416	0.21494	0.98145	4266	2	0.023659	0.0059865	0.015541	0.846642	361	2	0.023659
CLK1	4	0.31906	0.48407	1	9063	1	0.46953	0.0060209	0.015594	0.847271	362	1	0.46953
CLEC4A	3	0.74413	0.7489	1	15172	1	2.103	0.0060575	0.012509	0.813123	363	2	2.103
MIER1	4	0.87918	0.87875	1	17391	1	0.11283	0.0060734	0.015686	0.849977	364	1	0.11283
UBXN11	4	0.59377	0.71167	1	13535	1	0.28194	0.0061259	0.015779	0.85041	365	1	0.28194
CKMT2	3	0.042316	0.1032	0.898142	2438	2	-0.41967	0.0061537	0.012682	0.813123	366	1	-0.41967
SFRP1	4	0.96405	0.96395	1	19194	0	0.58785	0.0062308	0.015945	0.857058	367	1	0.58785
LOC101927844	4	0.19607	0.37366	1	7063	2	-0.34852	0.0062832	0.016036	0.858318	368	1	-0.34852
FEM1C	4	0.82538	0.83325	1	16436	1	0.28741	0.0063357	0.016112	0.859167	369	1	0.28741
GPR151	4	0.18027	0.34954	1	6633	2	0.13905	0.0063881	0.016208	0.861555	370	1	0.13905
RAB34	4	0.056019	0.14116	0.91095	2933	2	0.27875	0.006429	0.016276	0.861555	371	2	0.27875
TPR	4	0.38945	0.54771	1	10367	2	0.7417	0.0064711	0.016345	0.861555	372	2	0.7417
HES4	4	0.77558	0.79987	1	15665	1	1.3578	0.006486	0.016371	0.861555	373	2	1.3578
DZANK1	4	0.86396	0.86458	1	17045	1	1.0393	0.006486	0.016371	0.861555	374	2	1.0393
BCL2L1	4	0.056019	0.14116	0.91095	2942	2	-1.2222	0.0065455	0.016481	0.86322	375	1	-1.2222
CBWD6	4	0.95496	0.95479	1	18974	0	1.2003	0.0065532	0.016497	0.86322	376	2	1.2003
RWDD1	4	0.95762	0.95753	1	19042	0	1.3269	0.0065782	0.016539	0.86322	377	2	1.3269
TNRC6A	4	0.20511	0.38247	1	7189	2	0.2234	0.0065979	0.016575	0.86322	378	1	0.2234
TCF12	4	0.99551	0.99552	1	19930	0	1.595	0.0066358	0.016633	0.863287	379	2	1.595
PRAMEF12	4	0.32638	0.49067	1	9228	2	0.12997	0.0066504	0.016662	0.863287	380	1	0.12997
GPR12	4	0.36769	0.52801	1	9934	2	-0.16913	0.0068077	0.01692	0.872163	381	1	-0.16913
WAC	4	0.9872	0.98717	1	19745	0	0.88237	0.0068077	0.01692	0.872163	382	2	0.88237
KCNA10	3	0.54823	0.61314	1	13065	1	1.8265	0.0068671	0.01396	0.833458	383	2	1.8265
TPST1	3	0.90479	0.90488	1	17947	0	1.6358	0.0069037	0.014022	0.833458	384	2	1.6358
AKAP11	4	0.91372	0.91346	1	18128	0	1.121	0.0069711	0.017173	0.879891	385	2	1.121
CCDC65	4	0.95569	0.95555	1	19000	0	1.008	0.0069912	0.017201	0.879891	386	2	1.008
OR10V1	3	0.89095	0.89106	1	17666	0	0.89096	0.0069998	0.014189	0.833458	387	1	0.89096
ATG12	4	0.9968	0.99679	1	19960	0	1.2673	0.0070698	0.017326	0.881777	388	2	1.2673
AP1S2	4	0.74382	0.78128	1	15171	1	0.24161	0.0071222	0.017419	0.884276	389	1	0.24161
SLC22A12	4	0.63996	0.73072	1	13963	1	0.30141	0.0071747	0.017506	0.884658	390	1	0.30141
KIAA0430	4	0.097416	0.21494	0.98145	4245	3	-0.59275	0.0072795	0.017679	0.889631	391	1	-0.59275
HIST1H3A	4	0.37406	0.53378	1	10065	1	1.068	0.0072958	0.017707	0.889631	392	2	1.068
IL15RA	4	0.79889	0.8148	1	16017	1	1.2906	0.0073319	0.017772	0.889631	393	2	1.2906
NAB1	4	0.97256	0.97247	1	19402	0	1.2843	0.0073457	0.017798	0.889631	394	2	1.2843
AGL	4	0.43746	0.59131	1	11188	2	0.0046864	0.0073843	0.017857	0.889631	395	1	0.0046864
PLS3	4	0.94401	0.94387	1	18717	0	1.2786	0.0073959	0.017878	0.889631	396	2	1.2786
CRHR1	4	0.94627	0.94617	1	18753	0	1.1121	0.0074367	0.017949	0.890492	397	2	1.1121
NTC_849	1	0.99255	0.99252	1	19860	0	2.3752	0.007451	0.0073929	0.726998	398	1	2.3752
RAB37	4	0.22228	0.3978	1	7422	2	-0.081176	0.0074892	0.018039	0.891004	399	1	-0.081176
RPN2	4	0.98599	0.98595	1	19712	0	1.0391	0.0075152	0.018085	0.891101	400	2	1.0391
MAP4K5	4	0.73488	0.77631	1	15070	1	1.3372	0.0075739	0.018181	0.892836	401	2	1.3372
CCNH	4	0.8502	0.85263	1	16799	1	1.3698	0.0076202	0.018254	0.892836	402	2	1.3698
CLIC5	4	0.72419	0.7706	1	14922	1	0.81188	0.0076202	0.018254	0.892836	403	1	0.81188
CYLD	4	0.98204	0.98202	1	19631	0	0.88577	0.0076988	0.018371	0.895665	404	1	0.88577
GALR1	4	0.99511	0.99511	1	19915	0	1.4928	0.0077189	0.018408	0.895665	405	2	1.4928
MLLT11	4	0.77558	0.79987	1	15666	1	-0.12977	0.0077512	0.018459	0.895665	406	1	-0.12977
TOMM70A	4	0.080386	0.18519	0.962704	3794	1	0.9123	0.0077838	0.01851	0.895665	407	2	0.9123
CCNT2	4	0.98071	0.98071	1	19603	0	1.1133	0.0078109	0.018558	0.895665	408	2	1.1133
PSMB2	3	0.86731	0.86735	1	17115	0	-0.10401	0.0079044	0.015765	0.85041	409	1	-0.10401
PDIA3	4	0.20511	0.38247	1	7171	2	0.54145	0.0079799	0.018831	0.895665	410	2	0.54145
CTNNA1	4	0.011597	0.038574	0.788059	941	1	1.2592	0.0079799	0.018831	0.895665	411	2	1.2592
XRCC2	4	0.22228	0.3978	1	7476	1	0.24775	0.0079869	0.018846	0.895665	412	1	0.24775
NSDHL	4	0.86174	0.86262	1	17003	1	0.21783	0.0079869	0.018846	0.895665	413	1	0.21783
RSBN1	4	0.35495	0.51642	1	9648	1	1.2567	0.0079869	0.018846	0.895665	414	2	1.2567
HIST3H3	4	0.96323	0.96312	1	19175	0	0.79081	0.0079869	0.018846	0.895665	415	1	0.79081
ACOX1	4	0.77558	0.79987	1	15662	1	0.17531	0.0079869	0.018846	0.895665	416	1	0.17531
TNFSF18	4	0.80244	0.81714	1	16071	1	1.454	0.0080292	0.018915	0.896799	417	2	1.454
HIST1H3I	3	0.80881	0.80879	1	16163	0	1.7228	0.00806	0.016054	0.858318	418	2	1.7228
NUTM2A	4	0.3512	0.51308	1	9607	2	0.45881	0.0081866	0.019186	0.899825	419	2	0.45881
GSR	4	0.14522	0.29453	1	5636	1	0.95106	0.0081866	0.019186	0.899825	420	2	0.95106
CHERP	4	0.30507	0.47154	1	8789	2	0.43446	0.0081866	0.019186	0.899825	421	2	0.43446
TTLL3	4	0.24126	0.41462	1	7796	2	0.80706	0.0081965	0.019202	0.899825	422	2	0.80706
LMAN2L	4	0.99182	0.99182	1	19841	0	1.2079	0.0082533	0.019304	0.902035	423	2	1.2079
CASP5	4	0.34454	0.50703	1	9529	2	-0.049439	0.008275	0.019339	0.902035	424	1	-0.049439
RCN1	4	0.011048	0.036898	0.788059	918	2	-1.0403	0.0083274	0.01943	0.904187	425	1	-1.0403
H2BFM	4	0.17874	0.3472	1	6528	3	-0.19836	0.008406	0.019557	0.905884	426	1	-0.19836
KAT2B	4	0.9336	0.93338	1	18534	0	0.91031	0.008406	0.019557	0.905884	427	2	0.91031
LEPROT	4	0.080386	0.18519	0.962704	3712	1	-0.42812	0.0085107	0.019741	0.907376	428	1	-0.42812
CCDC174	4	0.8502	0.85263	1	16881	1	0.023248	0.0085107	0.019741	0.907376	429	1	0.023248
CCDC61	4	0.34387	0.50642	1	9522	2	0.55179	0.0085254	0.01977	0.907376	430	2	0.55179
GPR152	4	0.90673	0.90639	1	17985	0	0.60294	0.0085892	0.01989	0.908958	431	1	0.60294
SMARCB1	4	0.37003	0.53013	1	9976	1	1.1504	0.0086189	0.019943	0.908958	432	2	1.1504
FKTN	4	0.75356	0.78686	1	15299	1	1.496	0.0086303	0.01997	0.908958	433	2	1.496
RBM4	4	0.11604	0.2465	0.992369	4771	3	-0.6549	0.0086678	0.02003	0.908958	434	1	-0.6549
GAGE2B	4	0.60294	0.71535	1	13623	1	0.47586	0.0086678	0.02003	0.908958	435	1	0.47586
INTS4	3	0.7236	0.73184	1	14908	1	0.30063	0.0087692	0.017269	0.8811	436	1	0.30063
FAM193A	4	0.98816	0.98813	1	19768	0	1.6488	0.0087873	0.020222	0.910564	437	2	1.6488
SNX32	4	0.22228	0.3978	1	7444	1	0.35749	0.0087987	0.020238	0.910564	438	1	0.35749
TESPA1	4	0.59012	0.71019	1	13495	1	1.5531	0.0088217	0.020272	0.910564	439	2	1.5531
ARHGAP29	4	0.33828	0.50134	1	9410	2	0.63171	0.0088994	0.020399	0.910564	440	2	0.63171
FAM71A	4	0.22228	0.3978	1	7431	2	0.025537	0.0089034	0.020406	0.910564	441	1	0.025537
RSL24D1	3	0.12228	0.22815	0.992369	5039	2	-1.3031	0.0089067	0.017515	0.884658	442	1	-1.3031
FLI1	4	0.77394	0.79886	1	15635	1	1.1103	0.0089514	0.020481	0.910564	443	2	1.1103
FES	4	0.23502	0.40911	1	7686	2	0.4973	0.0089659	0.020505	0.910564	444	2	0.4973
CFC1B	4	0.76804	0.79533	1	15543	1	0.10096	0.0089819	0.020534	0.910564	445	1	0.10096
ZNF737	4	0.93744	0.93735	1	18590	0	1.0221	0.0089819	0.020534	0.910564	446	2	1.0221
STXBP5L	4	0.16309	0.32274	1	6141	1	1.1645	0.0089862	0.020537	0.910564	447	2	1.1645
DHX9	2	0.61296	0.61395	1	13725	1	1.2774	0.008992	0.017102	0.879276	448	1	1.2774
DGKA	4	0.93152	0.93126	1	18483	0	0.31335	0.0090604	0.020663	0.910564	449	1	0.31335
CDADC1	4	0.097416	0.21494	0.98145	4277	1	0.88301	0.009082	0.020701	0.910564	450	2	0.88301
CTAG1A	4	0.031249	0.09424	0.884326	2056	2	0.61836	0.009082	0.020701	0.910564	451	2	0.61836
CHRNA1	4	0.52006	0.6666	1	12509	2	0.24802	0.009139	0.020796	0.910564	452	1	0.24802
MS4A8	4	0.13771	0.28237	1	5450	3	-0.48747	0.0092175	0.020919	0.910564	453	1	-0.48747
LIMA1	4	0.26343	0.43438	1	8129	2	0.5022	0.0092488	0.020972	0.910564	454	2	0.5022
GRAMD2	4	0.66518	0.74181	1	14253	1	0.91891	0.0092635	0.020998	0.910564	455	2	0.91891
CLEC2L	4	0.37565	0.53521	1	10097	2	-0.11238	0.0092698	0.021007	0.910564	456	1	-0.11238
MUC12	4	0.99219	0.99219	1	19851	0	1.473	0.009343	0.02113	0.910564	457	2	1.473
OMD	4	0.9061	0.90573	1	17970	0	0.72712	0.0094006	0.021231	0.910564	458	1	0.72712
HDX	4	0.056019	0.14116	0.91095	2982	1	1.4001	0.009408	0.021243	0.910564	459	2	1.4001
MFAP1	4	0.59377	0.71167	1	13522	1	1.2731	0.009408	0.021243	0.910564	460	2	1.2731
FRG2C	4	0.9259	0.92569	1	18366	0	0.87836	0.009408	0.021243	0.910564	461	2	0.87836
CYP2B6	4	0.52411	0.67034	1	12610	2	0.53419	0.009408	0.021243	0.910564	462	2	0.53419
RCSD1	4	0.4014	0.55868	1	10563	1	0.97999	0.009408	0.021243	0.910564	463	2	0.97999
TUBA8	4	0.81383	0.825	1	16241	1	1.3484	0.0094733	0.021342	0.911322	464	2	1.3484
BRE	4	0.66518	0.74181	1	14250	1	1.0129	0.0094791	0.021352	0.911322	465	1	1.0129
PRDM16	4	0.65571	0.73752	1	14124	1	0.87453	0.0095838	0.02154	0.917404	466	1	0.87453
LRRN1	4	0.80128	0.81639	1	16048	1	1.125	0.0096361	0.021631	0.919236	467	2	1.125
COX4I1	4	0.92631	0.92609	1	18372	0	0.96882	0.0096553	0.021674	0.919236	468	2	0.96882
TAAR2	4	0.27639	0.44604	1	8405	1	0.21516	0.0096884	0.021733	0.919802	469	1	0.21516
TREML4	4	0.045935	0.12236	0.91095	2602	2	0.51377	0.0097183	0.021798	0.920594	470	2	0.51377
TARS	3	0.45056	0.55998	1	11425	1	1.3734	0.0098297	0.019161	0.899825	471	2	1.3734
SUV420H2	4	0.44115	0.5947	1	11272	2	0.052886	0.0098977	0.022101	0.929125	472	1	0.052886
EXOC1	4	0.68045	0.74885	1	14391	1	0.4029	0.0099268	0.022156	0.929125	473	2	0.4029
WRB	4	0.079463	0.18363	0.962704	3691	3	-0.65646	0.0099762	0.022235	0.929125	474	1	-0.65646
IL22RA1	4	0.92706	0.92681	1	18392	0	0.37515	0.0099762	0.022235	0.929125	475	1	0.37515
KDM2B	4	0.99567	0.99568	1	19936	0	1.1865	0.010055	0.022356	0.929125	476	1	1.1865
NRBF2	4	0.99112	0.99109	1	19828	0	1.6329	0.010067	0.022379	0.929125	477	2	1.6329
SIRT5	3	0.55985	0.61993	1	13199	1	1.8549	0.010088	0.019624	0.906897	478	2	1.8549
MAB21L2	4	0.39291	0.55088	1	10412	1	0.51847	0.010133	0.022485	0.929125	479	1	0.51847
TBC1D19	4	0.045935	0.12236	0.91095	2598	3	-0.68158	0.010133	0.022485	0.929125	480	1	-0.68158
CFAP52	4	0.9479	0.94781	1	18800	0	1.0639	0.010212	0.022626	0.929125	481	1	1.0639
MCCC1	4	0.16547	0.32649	1	6214	2	0.47347	0.010282	0.022748	0.929125	482	2	0.47347
HEPACAM2	4	0.27639	0.44604	1	8371	1	0.70492	0.010459	0.023057	0.929125	483	2	0.70492
POPDC3	4	0.9404	0.94032	1	18621	0	0.77747	0.010459	0.023057	0.929125	484	2	0.77747
COPS8	4	0.086619	0.1961	0.977719	3951	2	0.0042438	0.010459	0.023057	0.929125	485	2	0.0042438
DLD	4	0.0477	0.12565	0.91095	2665	2	-0.16072	0.010459	0.023057	0.929125	486	2	-0.16072
CHRNA4	4	0.30151	0.46837	1	8738	1	0.61165	0.010459	0.023057	0.929125	487	2	0.61165
GALNT6	4	0.85903	0.86023	1	16958	1	0.53555	0.010525	0.023163	0.929125	488	1	0.53555
CDAN1	4	0.028238	0.087115	0.879345	1922	2	-0.48225	0.010525	0.023163	0.929125	489	1	-0.48225
TTC27	4	0.92992	0.92967	1	18453	0	0.73171	0.010525	0.023163	0.929125	490	2	0.73171
ANP32D	4	0.36902	0.52922	1	9951	2	0.088166	0.010525	0.023163	0.929125	491	1	0.088166
M1AP	4	0.93305	0.93279	1	18507	0	0.38749	0.010525	0.023163	0.929125	492	1	0.38749
LIPG	4	0.72419	0.7706	1	14921	1	0.098102	0.010525	0.023163	0.929125	493	1	0.098102
MDH1	4	0.55469	0.69678	1	13155	1	1.01	0.010525	0.023163	0.929125	494	2	1.01
CASD1	4	0.76358	0.7927	1	15474	1	0.80649	0.010525	0.023163	0.929125	495	1	0.80649
DISP1	4	0.92016	0.91992	1	18264	0	0.76698	0.010525	0.023163	0.929125	496	1	0.76698
MGAT2	4	0.95569	0.95555	1	18996	0	1.3861	0.010599	0.023283	0.930545	497	2	1.3861
OR2T1	4	0.69773	0.75712	1	14616	1	1.3054	0.010631	0.023346	0.931214	498	2	1.3054
NTC_589	1	0.98924	0.98928	1	19792	0	2.8311	0.010765	0.010698	0.808232	499	1	2.8311
PSMC1	3	0.37108	0.51929	1	9992	1	0.16422	0.010831	0.020964	0.910564	500	1	0.16422
STOML1	4	0.68896	0.7529	1	14502	1	0.89445	0.010867	0.023735	0.936462	501	2	0.89445
FXYD5	4	0.13063	0.27068	1	5278	2	-0.26256	0.010891	0.023778	0.936462	502	1	-0.26256
NPHS2	4	0.62684	0.72519	1	13840	1	1.1332	0.01093	0.023844	0.936462	503	2	1.1332
CCDC90B	4	0.4014	0.55868	1	10569	2	0.68946	0.010944	0.023863	0.936462	504	2	0.68946
MFSD3	4	0.97772	0.97772	1	19527	0	1.5599	0.010965	0.023894	0.936462	505	2	1.5599
SIGLEC10	4	0.10677	0.23091	0.992369	4524	2	0.56485	0.010978	0.023916	0.936462	506	2	0.56485
SCHIP1	4	0.91663	0.91637	1	18194	0	1.1325	0.010996	0.023944	0.936462	507	2	1.1325
GAL3ST4	4	0.86328	0.86396	1	17032	1	0.5611	0.0111	0.024121	0.939301	508	1	0.5611
ZNF28	4	0.37938	0.53861	1	10169	2	0.49688	0.011115	0.024157	0.939301	509	2	0.49688
G6PC	4	0.99885	0.99883	1	20023	0	1.3718	0.011115	0.024157	0.939301	510	2	1.3718
SQRDL	4	0.85903	0.86023	1	16956	1	1.226	0.011179	0.02426	0.94063	511	2	1.226
UGT1A4	4	0.50266	0.65063	1	12194	2	0.74533	0.011347	0.02453	0.94063	512	2	0.74533
PPM1A	4	0.9444	0.94426	1	18718	0	0.55122	0.011362	0.024555	0.94063	513	2	0.55122
LINGO4	4	0.69611	0.75634	1	14592	1	1.2661	0.01146	0.024719	0.94063	514	2	1.2661
EPC2	4	0.36902	0.52922	1	9957	2	-0.0099326	0.011466	0.024727	0.94063	515	1	-0.0099326
SLC47A2	4	0.68724	0.75207	1	14474	1	1.0599	0.011512	0.024792	0.94063	516	2	1.0599
HDGFRP3	4	0.34893	0.51097	1	9575	2	0.70052	0.011512	0.024792	0.94063	517	2	0.70052
SLC25A15	4	0.11836	0.25033	0.992369	4908	2	-0.20481	0.011518	0.02481	0.94063	518	1	-0.20481
LRRC2	4	0.74382	0.78128	1	15169	1	0.37063	0.011571	0.024896	0.94063	519	1	0.37063
RSAD2	4	0.15955	0.31723	1	6067	2	0.29414	0.011669	0.025065	0.94063	520	2	0.29414
CLDN1	4	0.51425	0.66121	1	12400	1	1.0782	0.011675	0.025074	0.94063	521	2	1.0782
IRF2BP2	4	0.20996	0.38683	1	7329	1	0.76558	0.011675	0.025074	0.94063	522	1	0.76558
BZRAP1	4	0.54467	0.68942	1	13000	1	1.005	0.011728	0.025157	0.94063	523	2	1.005
SPICE1	4	0.15717	0.31353	1	6022	2	0.42832	0.011728	0.025157	0.94063	524	2	0.42832
ELOVL7	4	0.44079	0.59436	1	11260	2	0.74227	0.01188	0.025408	0.94063	525	2	0.74227
KRT6C	4	0.99459	0.9946	1	19900	0	1.4626	0.0119	0.025436	0.94063	526	2	1.4626
CCNG1	4	0.49598	0.64462	1	12096	1	1.6497	0.011919	0.025475	0.94063	527	2	1.6497
EXTL1	4	0.19504	0.37208	1	7012	1	1.3077	0.011926	0.025487	0.94063	528	2	1.3077
C1orf146	4	0.33024	0.49416	1	9286	2	0.62766	0.011969	0.025556	0.94063	529	2	0.62766
RNPS1	4	0.93152	0.93126	1	18482	0	1.2247	0.011969	0.025556	0.94063	530	2	1.2247
KIAA0754	4	0.90673	0.90639	1	17981	0	0.61548	0.011989	0.025588	0.94063	531	1	0.61548
NAPG	4	0.48625	0.63576	1	11913	2	-0.13314	0.011989	0.025588	0.94063	532	1	-0.13314
BCL2L15	4	0.95992	0.95977	1	19101	0	0.2875	0.012093	0.025745	0.94063	533	1	0.2875
LRPAP1	4	0.71863	0.76767	1	14871	1	0.4647	0.012145	0.025841	0.94063	534	1	0.4647
CD99L2	4	0.32415	0.48866	1	9162	2	0.58282	0.012159	0.025866	0.94063	535	2	0.58282
RGS8	4	0.6994	0.75792	1	14637	1	1.2324	0.012159	0.025866	0.94063	536	2	1.2324
SP5	4	0.14358	0.2919	1	5578	2	-0.30141	0.012197	0.025931	0.94063	537	1	-0.30141
EI24	4	0.93437	0.93418	1	18544	0	1.1038	0.012229	0.025978	0.94063	538	2	1.1038
ZNF222	3	0.65463	0.68038	1	14116	1	0.77559	0.012262	0.023473	0.934428	539	1	0.77559
CABP7	4	0.16309	0.32274	1	6138	2	0.45858	0.012272	0.026053	0.94063	540	2	0.45858
PURB	4	0.87785	0.87749	1	17373	1	0.97145	0.012272	0.026053	0.94063	541	2	0.97145
CHTF18	4	0.084947	0.19322	0.976448	3914	3	-0.73426	0.012276	0.026056	0.94063	542	1	-0.73426
FAM84B	4	0.95197	0.95181	1	18909	0	0.4113	0.012276	0.026056	0.94063	543	1	0.4113
NTC_76	1	0.98757	0.98761	1	19751	0	3.0038	0.012431	0.012353	0.813123	544	1	3.0038
CYP24A1	3	0.96028	0.96051	1	19108	0	0.84959	0.012458	0.023817	0.936462	545	1	0.84959
DOK4	4	0.26114	0.43235	1	8083	2	-0.17651	0.012458	0.026372	0.94063	546	1	-0.17651
NRDE2	4	0.19374	0.37011	1	6963	2	0.37218	0.012481	0.0264	0.94063	547	2	0.37218
GFOD1	4	0.54739	0.692	1	13051	1	0.96949	0.012511	0.026452	0.94063	548	2	0.96949
T	4	0.79798	0.81419	1	15996	1	1.1836	0.012532	0.026481	0.94063	549	2	1.1836
MAT2B	4	0.53658	0.68192	1	12829	1	1.0233	0.012532	0.026481	0.94063	550	2	1.0233
CUTA	4	0.9926	0.99261	1	19862	0	1.3003	0.012532	0.026481	0.94063	551	2	1.3003
CPN1	4	0.76392	0.79288	1	15479	1	1.4482	0.012617	0.02663	0.94063	552	2	1.4482
PEX3	4	0.11836	0.25033	0.992369	4885	1	1.4264	0.012637	0.026662	0.94063	553	2	1.4264
DEFB133	4	0.57952	0.70607	1	13382	1	1.5067	0.012641	0.026665	0.94063	554	2	1.5067
CHEK2	4	0.99504	0.99504	1	19911	0	1.1619	0.012641	0.026665	0.94063	555	1	1.1619
NSMF	4	0.14522	0.29453	1	5693	1	0.11436	0.012641	0.026665	0.94063	556	1	0.11436
LILRA5	4	0.87525	0.87497	1	17315	1	0.89709	0.012641	0.026665	0.94063	557	2	0.89709
NRM	4	0.77965	0.80233	1	15706	1	0.94111	0.012681	0.026728	0.94063	558	2	0.94111
XKR8	4	0.96755	0.96743	1	19283	0	1.4402	0.012739	0.026825	0.94063	559	2	1.4402
DMC1	4	0.98615	0.98611	1	19717	0	1.3817	0.012772	0.026884	0.94063	560	2	1.3817
TRAF1	4	0.99912	0.99911	1	20038	0	1.4389	0.01278	0.026898	0.94063	561	2	1.4389
MGLL	4	0.97234	0.97225	1	19400	0	0.86835	0.012824	0.026964	0.94063	562	2	0.86835
ADH6	4	0.54576	0.69048	1	13015	2	0.46914	0.012876	0.027054	0.94063	563	1	0.46914
PIPOX	4	0.91196	0.91173	1	18093	0	0.83115	0.012914	0.027122	0.94063	564	2	0.83115
CSDE1	4	0.021123	0.067148	0.835831	1572	1	1.1019	0.012945	0.027175	0.94063	565	2	1.1019
C3orf33	3	0.38133	0.52616	1	10206	1	1.2683	0.013007	0.02477	0.94063	566	2	1.2683
MT1HL1	4	0.9768	0.97677	1	19502	0	1.3246	0.013014	0.027291	0.94063	567	2	1.3246
CCR1	4	0.14522	0.29453	1	5727	3	-0.41458	0.013033	0.027321	0.94063	568	1	-0.41458
LGALS4	4	0.24473	0.41772	1	7825	1	-0.1806	0.013085	0.027409	0.94063	569	1	-0.1806
BCOR	4	0.96323	0.96312	1	19177	0	1.2933	0.01309	0.027415	0.94063	570	2	1.2933
ODF4	4	0.24126	0.41462	1	7765	1	1.5311	0.013135	0.027485	0.94063	571	2	1.5311
ITGB1BP1	4	0.082052	0.18814	0.965742	3853	2	-0.35945	0.013189	0.027575	0.94063	572	1	-0.35945
NEU1	4	0.99581	0.99582	1	19938	0	1.6198	0.013214	0.027617	0.94063	573	2	1.6198
SAP25	4	0.3105	0.47646	1	8895	1	1.5478	0.013235	0.027656	0.94063	574	2	1.5478
ZNF829	3	0.99718	0.9972	1	19971	0	1.7953	0.013321	0.025317	0.94063	575	2	1.7953
TTC16	4	0.10943	0.23545	0.992369	4604	1	0.54663	0.013372	0.027897	0.94063	576	1	0.54663
PLEKHG6	4	0.21129	0.38803	1	7338	1	0.62937	0.013372	0.027897	0.94063	577	2	0.62937
ZPBP2	4	0.842	0.84588	1	16705	1	1.2283	0.013427	0.027996	0.94063	578	2	1.2283
FEN1	3	0.13851	0.24804	0.992369	5481	2	-0.46303	0.013458	0.025556	0.94063	579	1	-0.46303
ZNF792	3	0.52255	0.59857	1	12563	1	1.5221	0.01364	0.025876	0.94063	580	2	1.5221
COPS6	4	0.20971	0.38661	1	7298	2	0.38624	0.013701	0.028451	0.94063	581	2	0.38624
MED29	4	0.13193	0.27287	1	5314	2	0.1666	0.013815	0.028653	0.94063	582	1	0.1666
PURG	4	0.28705	0.45552	1	8510	2	-0.45797	0.013815	0.028653	0.94063	583	1	-0.45797
GBP6	4	0.91372	0.91346	1	18127	0	0.9091	0.013815	0.028653	0.94063	584	2	0.9091
MAP7D2	4	0.62684	0.72519	1	13838	1	0.15786	0.013815	0.028653	0.94063	585	1	0.15786
GHITM	4	0.26913	0.43945	1	8213	2	-0.060789	0.013815	0.028653	0.94063	586	1	-0.060789
INAFM1	4	0.37585	0.53539	1	10098	2	-0.33215	0.013815	0.028653	0.94063	587	1	-0.33215
COL4A2	4	0.54034	0.68542	1	12911	1	0.9437	0.013815	0.028653	0.94063	588	1	0.9437
MSH2	4	0.6715	0.74468	1	14310	1	-0.0072004	0.013815	0.028653	0.94063	589	1	-0.0072004
EDNRA	4	0.032574	0.096821	0.884326	2100	2	-0.8904	0.013815	0.028653	0.94063	590	1	-0.8904
CHRDL1	4	0.48625	0.63576	1	12018	2	-0.15658	0.013815	0.028653	0.94063	591	1	-0.15658
VAV2	4	0.46101	0.61278	1	11518	2	0.18081	0.013815	0.028653	0.94063	592	1	0.18081
POF1B	4	0.80453	0.81857	1	16101	1	0.2688	0.013815	0.028653	0.94063	593	1	0.2688
NR2F2	4	0.91875	0.91852	1	18234	0	1.5825	0.013853	0.028724	0.94063	594	2	1.5825
ACSL4	2	0.74987	0.74931	1	15252	0	0.60229	0.013957	0.02512	0.94063	595	1	0.60229
POLR3H	2	0.19685	0.29347	1	7077	1	-0.16948	0.013957	0.02512	0.94063	596	1	-0.16948
SMARCA4	4	0.11836	0.25033	0.992369	4848	1	0.74556	0.013981	0.028951	0.94063	597	2	0.74556
ZNF664	4	0.93744	0.93735	1	18580	0	0.69917	0.013981	0.028951	0.94063	598	2	0.69917
ARNT	4	0.9926	0.99261	1	19861	0	1.1686	0.013981	0.028951	0.94063	599	2	1.1686
CCDC103	4	0.95611	0.95598	1	19009	0	0.86802	0.013981	0.028951	0.94063	600	2	0.86802
CRY1	4	0.92104	0.92079	1	18274	0	0.96831	0.013981	0.028951	0.94063	601	2	0.96831
CCDC9	4	0.44501	0.59817	1	11336	1	0.89644	0.013981	0.028951	0.94063	602	2	0.89644
GMFG	4	0.87635	0.87603	1	17331	1	1.0595	0.014124	0.029193	0.94063	603	2	1.0595
MGAT3	4	0.4014	0.55868	1	10577	2	0.79802	0.01421	0.029325	0.94063	604	2	0.79802
PRPF38A	3	0.52255	0.59857	1	12569	1	0.66506	0.014241	0.026927	0.94063	605	1	0.66506
STEAP1B	4	0.94482	0.94467	1	18729	0	1.0024	0.01426	0.029416	0.94063	606	2	1.0024
ZNF844	4	0.9676	0.96748	1	19284	0	0.57645	0.014285	0.029458	0.94063	607	1	0.57645
CBX6	4	0.017279	0.055906	0.832383	1293	1	0.99514	0.014303	0.02949	0.94063	608	2	0.99514
EPHA2	4	0.021123	0.067148	0.835831	1536	2	0.033684	0.014337	0.029556	0.94063	609	1	0.033684
ADAM12	4	0.70714	0.76179	1	14732	1	1.056	0.014354	0.029587	0.94063	610	2	1.056
CCDC94	4	0.99918	0.99917	1	20040	0	1.5565	0.014372	0.029619	0.94063	611	2	1.5565
PAM	4	0.27093	0.4411	1	8227	2	0.026368	0.014415	0.029696	0.94063	612	1	0.026368
H2AFB1	4	0.93232	0.93205	1	18493	0	0.88141	0.014488	0.029824	0.94063	613	2	0.88141
ARMCX2	4	0.24654	0.41931	1	7860	1	1.2002	0.014488	0.029824	0.94063	614	2	1.2002
TEX30	4	0.81114	0.82311	1	16204	1	0.84694	0.014488	0.029824	0.94063	615	2	0.84694
TMEM234	4	0.44079	0.59436	1	11255	1	0.77059	0.014488	0.029824	0.94063	616	2	0.77059
NCAN	4	0.3635	0.52417	1	9887	2	0.56347	0.014488	0.029824	0.94063	617	2	0.56347
TOR3A	4	0.68896	0.7529	1	14495	1	0.25151	0.014493	0.029836	0.94063	618	1	0.25151
RAP1B	4	0.99302	0.99301	1	19873	0	1.641	0.014556	0.029956	0.94063	619	2	1.641
R3HDM4	4	0.53426	0.67975	1	12804	1	0.53455	0.014571	0.029979	0.94063	620	1	0.53455
PDE8B	4	0.6907	0.75374	1	14520	1	0.54042	0.014571	0.029979	0.94063	621	1	0.54042
LOXHD1	4	0.76358	0.7927	1	15475	1	1.488	0.014589	0.03001	0.94063	622	2	1.488
WIPI2	4	0.54739	0.692	1	13049	1	1.3129	0.014611	0.030041	0.94063	623	2	1.3129
SLC25A38	4	0.24912	0.42162	1	7897	1	1.1386	0.014647	0.030107	0.94063	624	2	1.1386
DEXI	4	0.58105	0.70667	1	13396	1	0.24667	0.01465	0.030112	0.94063	625	1	0.24667
GABRP	4	0.5115	0.6587	1	12351	1	1.3735	0.014695	0.030186	0.94063	626	2	1.3735
ARMCX4	4	0.045935	0.12236	0.91095	2532	1	0.45025	0.014754	0.030292	0.94063	627	1	0.45025
ARHGAP19	3	0.89028	0.89034	1	17644	0	1.548	0.01485	0.028008	0.94063	628	2	1.548
ST20	4	0.43386	0.5881	1	11121	2	0.099008	0.014858	0.030481	0.94063	629	1	0.099008
CSTL1	4	0.95992	0.95977	1	19100	0	0.99709	0.014866	0.0305	0.94063	630	2	0.99709
ROR2	4	0.93744	0.93735	1	18608	0	0.77932	0.014866	0.0305	0.94063	631	2	0.77932
POLM	4	0.68658	0.75176	1	14462	1	0.75966	0.014866	0.0305	0.94063	632	2	0.75966
ZC3H15	4	0.70188	0.75913	1	14666	1	0.71074	0.014866	0.0305	0.94063	633	2	0.71074
RRM1	3	0.96775	0.96788	1	19292	0	0.86504	0.014945	0.028181	0.94063	634	2	0.86504
TMEM169	4	0.91875	0.91852	1	18242	0	1.2207	0.014966	0.030685	0.94063	635	2	1.2207
REL	4	0.99527	0.99528	1	19919	0	1.2631	0.014984	0.030713	0.94063	636	2	1.2631
RWDD2A	4	0.62684	0.72519	1	13845	1	0.61135	0.014988	0.030719	0.94063	637	1	0.61135
UGT1A7	4	0.71059	0.76352	1	14768	1	-0.018905	0.014988	0.030719	0.94063	638	1	-0.018905
ROPN1B	4	0.81826	0.8281	1	16312	1	0.76835	0.014988	0.030719	0.94063	639	1	0.76835
SCYL3	4	0.11357	0.24243	0.992369	4739	3	-0.81572	0.014988	0.030719	0.94063	640	1	-0.81572
SH2B2	4	0.95496	0.95479	1	18976	0	1.4088	0.015032	0.030803	0.94063	641	2	1.4088
HEG1	4	0.95134	0.9512	1	18895	0	1.3225	0.015113	0.030934	0.94063	642	2	1.3225
VCX3B	4	0.031249	0.09424	0.884326	2064	2	-0.036226	0.015119	0.030945	0.94063	643	1	-0.036226
OR10C1	4	0.69773	0.75712	1	14614	1	1.0931	0.01518	0.03103	0.94063	644	2	1.0931
METTL21B	4	0.94303	0.94291	1	18682	0	0.913	0.01518	0.03103	0.94063	645	2	0.913
TMEM260	4	0.9832	0.98318	1	19657	0	1.2201	0.015243	0.031133	0.94063	646	2	1.2201
SEC24D	4	0.88471	0.88425	1	17521	0	0.80419	0.015275	0.031185	0.94063	647	2	0.80419
GUCA1A	4	0.62684	0.72519	1	13863	1	0.042491	0.015327	0.031278	0.94063	648	1	0.042491
LRRC7	4	0.83083	0.8373	1	16545	1	0.91789	0.015354	0.031326	0.94063	649	2	0.91789
MFSD4	4	0.056061	0.14124	0.91095	3009	2	-0.66933	0.015379	0.031358	0.94063	650	2	-0.66933
HEXA	3	0.99754	0.99756	1	19984	0	1.7523	0.015416	0.028988	0.94063	651	2	1.7523
NABP1	4	0.53827	0.68352	1	12879	2	-0.02377	0.015431	0.031444	0.94063	652	1	-0.02377
RFPL4AL1	4	0.43491	0.58901	1	11143	1	1.0186	0.015436	0.031451	0.94063	653	2	1.0186
SLC4A9	4	0.68365	0.75038	1	14431	1	1.0165	0.015436	0.031451	0.94063	654	2	1.0165
GTPBP10	4	0.90014	0.8997	1	17846	0	1.0346	0.015488	0.031545	0.94063	655	2	1.0346
KNSTRN	4	0.18027	0.34954	1	6637	1	0.8482	0.015514	0.031584	0.94063	656	2	0.8482
AP4B1	4	0.68256	0.74985	1	14421	1	0.35467	0.015535	0.031619	0.94063	657	1	0.35467
PRIMPOL	4	0.8502	0.85263	1	16873	1	1.2644	0.015555	0.031651	0.94063	658	2	1.2644
XKRY2	4	0.01418	0.046469	0.804045	1126	2	-0.27136	0.015587	0.031702	0.94063	659	1	-0.27136
ATP13A4	4	0.79341	0.81113	1	15926	1	0.40155	0.015639	0.031791	0.94063	660	1	0.40155
C18orf8	4	0.99004	0.98999	1	19806	0	1.505	0.015645	0.0318	0.94063	661	2	1.505
FRY	4	0.85946	0.86061	1	16968	1	1.197	0.015645	0.0318	0.94063	662	2	1.197
TC2N	4	0.56929	0.70217	1	13287	1	0.74951	0.01566	0.031828	0.94063	663	2	0.74951
ZNF821	4	0.27639	0.44604	1	8280	1	1.5654	0.015675	0.031858	0.94063	664	2	1.5654
ZNF528	4	0.83737	0.84228	1	16652	1	0.96986	0.015692	0.031882	0.94063	665	1	0.96986
WDR77	2	0.094611	0.16176	0.937639	4136	1	-0.29066	0.015709	0.026667	0.94063	666	1	-0.29066
KCNJ10	4	0.30751	0.47377	1	8857	2	0.58282	0.015747	0.031968	0.94063	667	2	0.58282
CEP112	3	0.090155	0.18848	0.965742	4048	2	-0.95971	0.015747	0.029582	0.94063	668	1	-0.95971
KRTAP9-9	4	0.99542	0.99544	1	19925	0	1.3283	0.01577	0.031999	0.94063	669	2	1.3283
ASB13	4	0.7007	0.75852	1	14653	1	0.29117	0.01577	0.031999	0.94063	670	1	0.29117
PHC1	4	0.62684	0.72519	1	13789	1	-0.1469	0.015848	0.032119	0.94132	671	1	-0.1469
NKIRAS2	4	0.89199	0.89164	1	17678	0	1.3655	0.0159	0.032216	0.94132	672	2	1.3655
CEP192	4	0.48625	0.63576	1	12014	2	-0.8713	0.015952	0.032309	0.94132	673	1	-0.8713
CSNK1G3	4	0.9336	0.93338	1	18528	0	0.84053	0.016004	0.032399	0.94132	674	1	0.84053
SMC4	3	0.11213	0.21574	0.98145	4700	2	-0.8979	0.016021	0.030041	0.94063	675	1	-0.8979
LYSMD4	4	0.86802	0.86823	1	17134	1	0.88977	0.016065	0.03251	0.94132	676	2	0.88977
BOP1	4	0.15466	0.30955	1	5940	3	-0.99884	0.016108	0.032586	0.94132	677	1	-0.99884
NDUFS8	4	0.99831	0.99832	1	20005	0	1.4023	0.016209	0.032754	0.94132	678	2	1.4023
SOX12	4	0.95936	0.95922	1	19087	0	1.1585	0.016224	0.032779	0.94132	679	2	1.1585
ME2	4	0.11836	0.25033	0.992369	4866	2	0.44992	0.016232	0.032792	0.94132	680	2	0.44992
DUSP11	4	0.32453	0.48901	1	9193	1	1.3418	0.016305	0.032925	0.94132	681	2	1.3418
MGST2	4	0.3105	0.47646	1	8907	1	0.12562	0.016316	0.032942	0.94132	682	1	0.12562
DYRK4	4	0.1206	0.2541	0.996534	4999	3	-0.3912	0.016316	0.032942	0.94132	683	1	-0.3912
ERO1L	4	0.57507	0.70436	1	13343	1	0.44501	0.016316	0.032942	0.94132	684	2	0.44501
MOB1B	4	0.87138	0.87134	1	17220	1	0.84269	0.016316	0.032942	0.94132	685	1	0.84269
GPATCH2	4	0.99489	0.9949	1	19907	0	1.3601	0.016316	0.032942	0.94132	686	2	1.3601
ZNF705A	4	0.81933	0.82887	1	16325	1	1.3376	0.0164	0.033078	0.94132	687	2	1.3376
ZNF671	4	0.64505	0.73289	1	14018	1	1.3179	0.0164	0.033078	0.94132	688	2	1.3179
KCNE2	4	0.16546	0.32649	1	6190	1	0.85295	0.016466	0.0332	0.94132	689	2	0.85295
MASP1	4	0.79269	0.81065	1	15919	1	1.0277	0.016485	0.033222	0.94132	690	2	1.0277
CDH7	4	0.50163	0.6497	1	12176	1	1.0483	0.0165	0.033241	0.94132	691	2	1.0483
PSAPL1	4	0.99219	0.99219	1	19850	0	0.80549	0.016525	0.033281	0.94132	692	1	0.80549
SRSF12	3	0.87491	0.87505	1	17299	0	1.2457	0.01653	0.030974	0.94063	693	1	1.2457
MRPL21	4	0.92341	0.92321	1	18319	0	1.1854	0.016577	0.033369	0.94132	694	2	1.1854
ZNF264	4	0.6967	0.75663	1	14603	1	-0.0024123	0.016629	0.033464	0.94132	695	1	-0.0024123
DFNA5	4	0.33296	0.49656	1	9343	1	0.93018	0.016658	0.033508	0.94132	696	2	0.93018
CLDND2	4	0.97715	0.97716	1	19512	0	1.2048	0.016707	0.033589	0.94132	697	2	1.2048
LATS2	4	0.987	0.98696	1	19737	0	1.3091	0.016724	0.03361	0.94132	698	2	1.3091
SDHAF2	4	0.01557	0.050749	0.832383	1184	2	-0.19626	0.016833	0.033792	0.94132	699	2	-0.19626
TCP10	4	0.23502	0.40911	1	7689	2	-0.22893	0.016837	0.033802	0.94132	700	1	-0.22893
FCGR1B	4	0.22228	0.3978	1	7417	2	-0.15197	0.016915	0.033942	0.94132	701	1	-0.15197
EIF2B3	3	0.94627	0.94648	1	18742	0	1.294	0.016975	0.031741	0.94063	702	2	1.294
ING3	3	0.97042	0.97052	1	19354	0	1.294	0.016975	0.031741	0.94063	703	2	1.294
UCN	4	0.23365	0.40787	1	7667	2	0.024268	0.016993	0.034075	0.94132	704	1	0.024268
TTYH3	4	0.11836	0.25033	0.992369	4893	2	0.19081	0.017039	0.034149	0.94132	705	2	0.19081
TMC4	4	0.98973	0.98968	1	19801	0	1.0821	0.017045	0.034161	0.94132	706	1	1.0821
ACSM6	4	0.056019	0.14116	0.91095	2938	2	-0.43516	0.017097	0.034245	0.94132	707	1	-0.43516
CDC40	4	0.20971	0.38661	1	7296	2	-0.84048	0.017149	0.034336	0.94132	708	1	-0.84048
BCAS3	4	0.97827	0.97827	1	19543	0	1.3565	0.017164	0.034363	0.94132	709	2	1.3565
ZKSCAN1	4	0.95569	0.95555	1	18990	0	1.3588	0.017199	0.034416	0.94132	710	2	1.3588
DOCK4	4	0.090223	0.20244	0.98145	4052	3	-0.59382	0.017201	0.034421	0.94132	711	1	-0.59382
HIBADH	4	0.4225	0.57772	1	10923	2	0.58177	0.01725	0.034503	0.94132	712	2	0.58177
KLK5	4	0.66518	0.74181	1	14260	1	0.066907	0.017253	0.034508	0.94132	713	1	0.066907
SNAPC3	3	0.28139	0.41733	1	8472	2	-0.45384	0.017292	0.032298	0.94132	714	1	-0.45384
PEX16	4	0.38938	0.54766	1	10350	1	0.98057	0.017352	0.034685	0.94132	715	2	0.98057
FAM3C	4	0.79725	0.81367	1	15988	1	0.95339	0.017352	0.034685	0.94132	716	2	0.95339
HORMAD2	4	0.96892	0.9688	1	19316	0	1.4297	0.017352	0.034685	0.94132	717	2	1.4297
SLBP	4	0.11836	0.25033	0.992369	4939	3	-0.70149	0.017357	0.03469	0.94132	718	1	-0.70149
ARFIP1	4	0.46062	0.61245	1	11516	2	0.14077	0.017409	0.034768	0.94132	719	1	0.14077
CYB5R2	4	0.13193	0.27287	1	5319	1	1.4706	0.017423	0.034793	0.94132	720	2	1.4706
RAB7A	4	0.34654	0.50884	1	9551	2	0.19538	0.017461	0.034849	0.94132	721	1	0.19538
THOC5	4	0.01418	0.046469	0.804045	1112	3	-0.74663	0.017513	0.034934	0.94132	722	1	-0.74663
GABRD	4	0.19006	0.36455	1	6875	2	0.57138	0.017558	0.035007	0.94132	723	2	0.57138
ESR1	4	0.51425	0.66121	1	12401	1	0.88182	0.017558	0.035007	0.94132	724	2	0.88182
RBMS3	4	0.57952	0.70607	1	13384	1	1.1482	0.017601	0.035086	0.94132	725	2	1.1482
LOC653602	4	0.98233	0.98231	1	19641	0	1.5797	0.017629	0.035126	0.94132	726	2	1.5797
MEIKIN	4	0.95002	0.9499	1	18864	0	0.52854	0.017695	0.035227	0.94132	727	1	0.52854
HIPK1	4	0.87635	0.87603	1	17332	1	0.81519	0.017695	0.035227	0.94132	728	1	0.81519
MED10	4	0.8502	0.85263	1	16791	1	-0.1873	0.017695	0.035227	0.94132	729	1	-0.1873
NUPL2	4	0.96376	0.96366	1	19189	0	0.41198	0.017695	0.035227	0.94132	730	1	0.41198
RPL7A	2	0.73527	0.73478	1	15072	0	1.0634	0.017878	0.028559	0.94063	731	1	1.0634
NKX2-2	4	0.64848	0.73436	1	14049	1	0.45398	0.017903	0.035585	0.94132	732	1	0.45398
HPCA	4	0.72706	0.77212	1	14971	1	0.60172	0.017903	0.035585	0.94132	733	1	0.60172
CTSA	4	0.93437	0.93418	1	18551	0	0.91975	0.01792	0.035611	0.94132	734	2	0.91975
EFCAB9	4	0.32453	0.48901	1	9203	1	1.3753	0.01792	0.035611	0.94132	735	2	1.3753
BCL7A	4	0.89246	0.89209	1	17693	0	0.89309	0.017963	0.035677	0.94132	736	2	0.89309
NTC_786	1	0.98198	0.98204	1	19629	0	2.7598	0.018018	0.017984	0.890492	737	1	2.7598
FDXACB1	4	0.89318	0.89279	1	17706	0	1.1235	0.018028	0.035792	0.94132	738	2	1.1235
AFF4	4	0.97835	0.97835	1	19545	0	1.1221	0.018028	0.035792	0.94132	739	2	1.1221
FZD10	4	0.92547	0.92523	1	18356	0	1.2157	0.018033	0.035798	0.94132	740	2	1.2157
FHAD1	4	0.62684	0.72519	1	13824	1	0.76061	0.018085	0.035884	0.94132	741	2	0.76061
VSIG10L	4	0.1695	0.33282	1	6318	1	0.98172	0.018124	0.035948	0.94132	742	2	0.98172
MIB1	4	0.77394	0.79886	1	15646	1	1.3056	0.018124	0.035948	0.94132	743	2	1.3056
EYS	4	0.02918	0.089745	0.884326	1983	3	-1.3416	0.018137	0.03597	0.94132	744	1	-1.3416
RHBDL1	4	0.48535	0.63496	1	11887	1	1.3386	0.018168	0.036019	0.94132	745	2	1.3386
TJP1	4	0.68045	0.74885	1	14393	1	1.5477	0.018176	0.036026	0.94132	746	2	1.5477
GJA9	4	0.91875	0.91852	1	18246	0	1.1857	0.018224	0.036112	0.94132	747	2	1.1857
SLC47A1	4	0.91663	0.91637	1	18197	0	0.53319	0.018241	0.036143	0.94132	748	1	0.53319
CCDC22	4	0.20511	0.38247	1	7166	1	0.93181	0.018293	0.036223	0.94132	749	2	0.93181
FAM104B	4	0.76717	0.7948	1	15527	1	0.17986	0.018293	0.036223	0.94132	750	1	0.17986
CRBN	4	0.41553	0.57136	1	10813	2	0.16943	0.018345	0.0363	0.94132	751	1	0.16943
GNRH2	4	0.95569	0.95555	1	18997	0	1.1345	0.018345	0.0363	0.94132	752	2	1.1345
GTF2H2C	3	0.18704	0.30682	1	6822	1	0.86504	0.01852	0.034457	0.94132	753	2	0.86504
SPC25	3	0.96775	0.96788	1	19291	0	0.86504	0.01852	0.034457	0.94132	754	2	0.86504
ENPP1	3	0.99717	0.99719	1	19970	0	1.1555	0.01852	0.034457	0.94132	755	2	1.1555
OR52N2	4	0.59377	0.71167	1	13536	1	1.0154	0.018523	0.036614	0.94132	756	2	1.0154
TMEM114	4	0.68971	0.75325	1	14508	1	0.9438	0.018604	0.036747	0.94132	757	2	0.9438
QTRTD1	4	0.14522	0.29453	1	5670	2	0.18481	0.018604	0.036747	0.94132	758	2	0.18481
AMPH	4	0.83925	0.84373	1	16676	1	0.78441	0.018604	0.036747	0.94132	759	2	0.78441
P2RY13	4	0.58868	0.70962	1	13478	1	1.1443	0.018604	0.036747	0.94132	760	2	1.1443
SUFU	4	0.99963	0.99964	1	20060	0	1.3653	0.018751	0.036985	0.94132	761	2	1.3653
GRPR	4	0.98026	0.98028	1	19588	0	1.4886	0.018882	0.03722	0.94132	762	2	1.4886
CCDC144NL	4	0.30151	0.46837	1	8739	1	1.1458	0.018882	0.03722	0.94132	763	2	1.1458
KLHL21	4	0.96335	0.96325	1	19181	0	1.5263	0.018939	0.037316	0.94132	764	2	1.5263
PCDHB3	4	0.91975	0.91951	1	18254	0	0.54804	0.018943	0.037322	0.94132	765	1	0.54804
SCN11A	4	0.76804	0.79533	1	15541	1	0.61548	0.018943	0.037322	0.94132	766	1	0.61548
WI2-2373I1.2	4	0.20971	0.38661	1	7218	2	-0.27174	0.018943	0.037322	0.94132	767	1	-0.27174
TNPO3	4	0.034852	0.10127	0.897635	2177	3	-1.449	0.018943	0.037322	0.94132	768	1	-1.449
EXOSC2	4	0.27639	0.44604	1	8314	2	-0.67609	0.018943	0.037322	0.94132	769	1	-0.67609
ATP6V1E1	4	0.034852	0.10127	0.897635	2214	3	-1.325	0.018943	0.037322	0.94132	770	1	-1.325
HSP90AA1	4	0.41839	0.57399	1	10862	1	0.77599	0.018943	0.037322	0.94132	771	1	0.77599
PNPLA3	4	0.99199	0.99198	1	19843	0	0.80991	0.018943	0.037322	0.94132	772	1	0.80991
DBF4B	4	0.50454	0.65238	1	12221	2	0.18541	0.018943	0.037322	0.94132	773	1	0.18541
METAP2	4	0.15828	0.31527	1	6050	2	-0.63815	0.018943	0.037322	0.94132	774	1	-0.63815
USP17L28	4	0.010491	0.035156	0.788059	853	3	-2.1343	0.018943	0.037322	0.94132	775	1	-2.1343
PAK1IP1	4	0.10084	0.2208	0.98145	4415	2	-1.5824	0.018943	0.037322	0.94132	776	1	-1.5824
ADGRA3	4	0.96405	0.96395	1	19197	0	0.97073	0.018943	0.037322	0.94132	777	2	0.97073
MBOAT2	4	0.09096	0.20374	0.98145	4075	2	-0.55886	0.018943	0.037322	0.94132	778	1	-0.55886
SERPINC1	4	0.65571	0.73752	1	14130	1	1.3133	0.018943	0.037322	0.94132	779	2	1.3133
GIMAP8	4	0.19504	0.37208	1	7019	2	0.27729	0.018943	0.037322	0.94132	780	1	0.27729
RSRC1	4	0.22587	0.40098	1	7589	2	-0.037218	0.018943	0.037322	0.94132	781	1	-0.037218
GAST	4	0.12163	0.25585	0.998897	5018	2	-0.68318	0.018943	0.037322	0.94132	782	1	-0.68318
TDRD9	4	0.32453	0.48901	1	9171	1	1.0688	0.018972	0.037366	0.94132	783	2	1.0688
MAP1LC3C	4	0.98255	0.98253	1	19646	0	1.3434	0.019128	0.037629	0.944862	784	2	1.3434
LEO1	4	0.62684	0.72519	1	13833	1	0.83002	0.019206	0.03775	0.944862	785	2	0.83002
AKTIP	4	0.83377	0.83955	1	16579	1	0.56619	0.019206	0.03775	0.944862	786	2	0.56619
RASSF8	4	0.40528	0.56214	1	10625	1	1.412	0.019206	0.03775	0.944862	787	2	1.412
RLN2	4	0.99766	0.99766	1	19989	0	1.3743	0.019285	0.037884	0.944862	788	2	1.3743
ZBTB1	4	0.4014	0.55868	1	10568	1	0.91806	0.019355	0.038005	0.944862	789	2	0.91806
MYDGF	4	0.54999	0.69448	1	13105	1	1.109	0.019413	0.038107	0.944862	790	2	1.109
WDR86	3	0.93741	0.9376	1	18557	0	1.1214	0.019497	0.036193	0.94132	791	1	1.1214
TCTEX1D1	4	0.38537	0.54401	1	10280	2	0.29735	0.01954	0.038308	0.944862	792	1	0.29735
ACTL10	4	0.40073	0.55806	1	10541	2	0.76863	0.019575	0.038357	0.944862	793	2	0.76863
MYOZ1	4	0.14522	0.29453	1	5694	1	0.040592	0.019592	0.038385	0.944862	794	1	0.040592
BCAM	4	0.60721	0.71703	1	13653	1	1.0166	0.0196	0.038394	0.944862	795	2	1.0166
FOXD3	4	0.94887	0.94876	1	18830	0	1.1137	0.019616	0.03842	0.944862	796	2	1.1137
PDE1C	4	0.79431	0.81173	1	15938	1	1.1575	0.019625	0.038434	0.944862	797	2	1.1575
MYH10	4	0.7657	0.79392	1	15510	1	0.29053	0.019644	0.038468	0.944862	798	1	0.29053
GAB1	4	0.36161	0.52248	1	9876	2	0.38913	0.019796	0.038725	0.944862	799	2	0.38913
USP46	4	0.91372	0.91346	1	18133	0	0.75532	0.019796	0.038725	0.944862	800	2	0.75532
RFX4	4	0.86996	0.87002	1	17184	1	0.85742	0.019796	0.038725	0.944862	801	2	0.85742
FAM204A	4	0.14522	0.29453	1	5711	2	0.29139	0.019796	0.038725	0.944862	802	2	0.29139
C1orf131	4	0.10084	0.2208	0.98145	4343	2	-0.41433	0.019796	0.038725	0.944862	803	2	-0.41433
TMTC4	4	0.99427	0.99428	1	19888	0	1.1658	0.019796	0.038725	0.944862	804	2	1.1658
PRKRIR	4	0.99233	0.99233	1	19856	0	1.3211	0.019877	0.03887	0.944862	805	2	1.3211
TMEM104	4	0.95594	0.9558	1	19003	0	1.0168	0.019877	0.03887	0.944862	806	1	1.0168
ELAVL4	4	0.9573	0.95721	1	19036	0	0.55216	0.019877	0.03887	0.944862	807	1	0.55216
PRKCZ	4	0.89318	0.89279	1	17708	0	0.47249	0.019877	0.03887	0.944862	808	1	0.47249
GJB5	3	0.91539	0.91541	1	18167	0	1.4985	0.019929	0.036952	0.94132	809	2	1.4985
KIAA2012	4	0.93232	0.93205	1	18503	0	0.97593	0.019988	0.039037	0.947465	810	2	0.97593
STRIP2	4	0.82404	0.83228	1	16405	1	0.79124	0.020059	0.039152	0.947465	811	1	0.79124
CLDN15	4	0.90354	0.90314	1	17923	0	0.80253	0.02006	0.039153	0.947465	812	2	0.80253
HRC	4	0.99898	0.99896	1	20030	0	1.4807	0.020102	0.039239	0.947465	813	2	1.4807
FAM151B	4	0.080386	0.18519	0.962704	3735	1	0.58018	0.020111	0.039255	0.947465	814	1	0.58018
SCUBE1	4	0.31311	0.47884	1	8950	2	0.55856	0.020127	0.039283	0.947465	815	2	0.55856
RAP2C	4	0.88532	0.88489	1	17532	0	0.27322	0.020163	0.039337	0.947465	816	1	0.27322
SLC25A47	4	0.4014	0.55868	1	10564	1	0.84275	0.020174	0.039354	0.947465	817	2	0.84275
TRPM2	4	0.042498	0.11588	0.91095	2445	3	-0.90005	0.020215	0.03941	0.947682	818	1	-0.90005
TMEM165	4	0.4014	0.55868	1	10579	1	1.1901	0.020267	0.039503	0.948389	819	2	1.1901
STARD7	4	0.88406	0.8836	1	17504	0	0.92033	0.0203	0.039552	0.948389	820	2	0.92033
PNRC1	4	0.22228	0.3978	1	7420	1	0.25194	0.020319	0.039581	0.948389	821	1	0.25194
TMEFF1	4	0.19504	0.37208	1	7027	2	-0.38725	0.020371	0.039676	0.948391	822	1	-0.38725
EIF4B	4	0.99948	0.9995	1	20058	0	1.4843	0.020415	0.039746	0.948391	823	2	1.4843
BEND6	4	0.93305	0.93279	1	18515	0	1.18	0.02047	0.039841	0.948391	824	2	1.18
UBE2F	4	0.85903	0.86023	1	16964	1	1.1457	0.02047	0.039841	0.948391	825	2	1.1457
PHF10	4	0.98288	0.98288	1	19650	0	0.99301	0.020526	0.039943	0.948391	826	1	0.99301
RPL14	2	0.57568	0.57989	1	13358	1	0.75321	0.02054	0.030957	0.94063	827	1	0.75321
ACO1	4	0.77007	0.79654	1	15591	1	1.1271	0.02055	0.03998	0.948391	828	2	1.1271
GLB1	4	0.62684	0.72519	1	13900	1	0.30802	0.020578	0.040023	0.948391	829	1	0.30802
SLC1A2	4	0.9259	0.92569	1	18367	0	1.1157	0.020618	0.040088	0.948391	830	2	1.1157
TMED7-TICAM2	4	0.42118	0.57654	1	10911	1	0.68442	0.02063	0.040105	0.948391	831	1	0.68442
SKA1	4	0.8502	0.85263	1	16831	1	0.55583	0.020682	0.040184	0.948391	832	1	0.55583
FAM13A	4	0.072865	0.17178	0.956342	3553	1	0.6322	0.020746	0.040289	0.948391	833	2	0.6322
SIX4	4	0.90354	0.90314	1	17929	0	1.0786	0.020746	0.040289	0.948391	834	2	1.0786
RNF20	4	0.35495	0.51642	1	9718	1	1.3159	0.020746	0.040289	0.948391	835	2	1.3159
FOSL1	4	0.0037116	0.013152	0.635556	404	2	-1.3385	0.020812	0.040386	0.948465	836	1	-1.3385
NR4A1	4	0.3544	0.51593	1	9634	2	0.073234	0.020812	0.040386	0.948465	837	1	0.073234
CCDC121	4	0.76039	0.79077	1	15446	1	1.1697	0.020862	0.040479	0.949416	838	2	1.1697
MTRNR2L10	3	0.62152	0.65812	1	13775	1	0.74086	0.020862	0.038649	0.944862	839	1	0.74086
USP17L4	3	0.26145	0.39423	1	8085	2	-0.41497	0.020862	0.038649	0.944862	840	1	-0.41497
SRP72	4	0.72419	0.7706	1	14933	1	0.52799	0.020889	0.040521	0.949416	841	1	0.52799
OR7A5	3	0.56869	0.62517	1	13280	1	1.3489	0.02094	0.038789	0.944862	842	2	1.3489
PRKAG1	4	0.16546	0.32649	1	6207	1	-0.4618	0.020993	0.040691	0.951645	843	1	-0.4618
SLC38A2	4	0.56929	0.70217	1	13286	1	0.89828	0.021012	0.04072	0.951645	844	2	0.89828
FRMPD2	4	0.020495	0.065317	0.835831	1474	3	-1.6217	0.021045	0.040778	0.951645	845	1	-1.6217
FAM19A1	4	0.97807	0.97809	1	19537	0	1.1624	0.021102	0.040875	0.951645	846	2	1.1624
NKX6-1	4	0.70796	0.7622	1	14739	1	1.47	0.021128	0.040925	0.951645	847	2	1.47
GPRC6A	4	0.091828	0.20526	0.98145	4087	3	-0.86301	0.021201	0.041054	0.953016	848	1	-0.86301
NT5C1B-RDH14	4	0.22432	0.3996	1	7573	2	0.32794	0.02127	0.04116	0.954372	849	2	0.32794
DEFB105A	4	0.040275	0.11169	0.91095	2388	3	-1.019	0.021304	0.041211	0.954459	850	1	-1.019
MOGAT3	4	0.97407	0.97395	1	19440	0	1.0084	0.021422	0.041393	0.954772	851	2	1.0084
CACNG8	4	0.54467	0.68942	1	12978	1	1.2813	0.021422	0.041393	0.954772	852	2	1.2813
CTSF	4	0.15462	0.3095	1	5872	2	0.29928	0.0215	0.041532	0.954772	853	2	0.29928
RUNX2	4	0.92278	0.9226	1	18305	0	0.43474	0.021512	0.041555	0.954772	854	1	0.43474
SLC39A7	4	0.90271	0.90231	1	17901	0	0.92175	0.021565	0.041645	0.954772	855	2	0.92175
KIAA1161	4	0.89809	0.89771	1	17807	0	0.28489	0.021667	0.041807	0.954772	856	1	0.28489
PCID2	2	0.61296	0.61395	1	13719	1	0.39646	0.021687	0.032005	0.94063	857	1	0.39646
PLXNB1	4	0.81499	0.82582	1	16263	1	1.2724	0.021704	0.041872	0.954772	858	2	1.2724
FERMT3	3	0.96309	0.96326	1	19172	0	1.6011	0.021743	0.040179	0.948391	859	2	1.6011
TMEM79	4	0.46677	0.61799	1	11674	2	-0.20635	0.021745	0.041937	0.954772	860	1	-0.20635
CPXCR1	4	0.13053	0.27051	1	5276	1	0.8779	0.021787	0.041998	0.954772	861	2	0.8779
SMCR8	4	0.84011	0.8444	1	16691	1	0.63557	0.021823	0.042057	0.954772	862	1	0.63557
PIK3C2A	4	0.097416	0.21494	0.98145	4188	2	0.32899	0.021866	0.042122	0.954772	863	2	0.32899
CSAD	4	0.96447	0.96437	1	19207	0	1.5596	0.021888	0.042154	0.954772	864	2	1.5596
CS	4	0.16784	0.33018	1	6265	3	-0.48461	0.021927	0.042228	0.954772	865	1	-0.48461
SORCS1	4	0.32139	0.48613	1	9122	1	1.0346	0.021966	0.042291	0.954772	866	2	1.0346
FOPNL	4	0.66518	0.74181	1	14258	1	1.0477	0.021966	0.042291	0.954772	867	2	1.0477
DNAJC2	4	0.92886	0.92862	1	18429	0	1.146	0.021966	0.042291	0.954772	868	2	1.146
FGF10	4	0.0097931	0.032972	0.788059	795	1	0.67414	0.021966	0.042291	0.954772	869	2	0.67414
SLX1B	4	0.36454	0.5251	1	9892	2	-0.349	0.02203	0.042414	0.954772	870	1	-0.349
ATAT1	4	0.83508	0.84057	1	16609	1	1.0018	0.02208	0.042497	0.954772	871	2	1.0018
DLX4	4	0.99856	0.99856	1	20014	0	1.3344	0.02208	0.042497	0.954772	872	2	1.3344
CAMSAP2	4	0.15466	0.30955	1	5958	3	-0.99949	0.022082	0.042502	0.954772	873	1	-0.99949
FADS3	4	0.75412	0.78719	1	15307	1	0.72403	0.022182	0.042686	0.954772	874	2	0.72403
KIAA0226L	4	0.20971	0.38661	1	7267	2	-0.52057	0.022186	0.042692	0.954772	875	1	-0.52057
ZNF76	4	0.96099	0.96083	1	19123	0	0.57018	0.022186	0.042692	0.954772	876	1	0.57018
TAS2R30	4	0.66223	0.74045	1	14216	1	0.21919	0.022186	0.042692	0.954772	877	1	0.21919
IARS2	3	0.18704	0.30682	1	6825	2	-1.5044	0.022187	0.040948	0.951645	878	1	-1.5044
ISPD	4	0.99347	0.99347	1	19879	0	1.2055	0.022289	0.042858	0.954772	879	1	1.2055
ACTN2	4	0.43139	0.58588	1	11063	1	0.7774	0.022349	0.042955	0.954772	880	2	0.7774
C2orf74	4	0.54171	0.68667	1	12930	1	1.2011	0.022349	0.042955	0.954772	881	2	1.2011
AOX1	4	0.77226	0.79788	1	15614	1	1.2456	0.022349	0.042955	0.954772	882	2	1.2456
DNMT3A	4	0.88897	0.88856	1	17614	0	1.4372	0.022349	0.042955	0.954772	883	2	1.4372
OR6V1	4	0.54171	0.68667	1	12929	1	0.65375	0.022393	0.043026	0.954772	884	1	0.65375
TIMD4	4	0.49852	0.64692	1	12131	2	0.4448	0.022471	0.043152	0.954772	885	1	0.4448
FAM222A	4	0.011709	0.038914	0.78895	969	2	-0.8973	0.022471	0.043152	0.954772	886	1	-0.8973
C4B	4	0.19504	0.37208	1	7035	1	1.0643	0.022495	0.043192	0.954772	887	2	1.0643
GNAS	4	0.39788	0.55543	1	10498	1	1.2922	0.022548	0.04327	0.954772	888	2	1.2922
PRR20B	4	0.77226	0.79788	1	15615	1	0.83152	0.0226	0.043366	0.954772	889	1	0.83152
XCL2	4	0.752	0.78598	1	15288	1	0.095528	0.022652	0.043452	0.954772	890	1	0.095528
SDCBP	4	0.90819	0.90786	1	18007	0	0.68405	0.022704	0.043533	0.954772	891	2	0.68405
ARL2BP	4	0.83925	0.84373	1	16668	1	0.70195	0.022704	0.043533	0.954772	892	2	0.70195
ARPC4-TTLL3	4	0.097416	0.21494	0.98145	4191	1	0.84352	0.022704	0.043533	0.954772	893	2	0.84352
ANKRD30A	4	0.96982	0.9697	1	19333	0	1.0165	0.022704	0.043533	0.954772	894	2	1.0165
ABHD1	4	0.38317	0.54204	1	10235	2	-0.13564	0.022704	0.043533	0.954772	895	1	-0.13564
SLC35D2	4	0.27639	0.44604	1	8334	1	0.93383	0.022811	0.043712	0.954772	896	2	0.93383
ATP8B2	4	0.20971	0.38661	1	7311	2	-0.40127	0.022859	0.043778	0.954772	897	1	-0.40127
ADAM17	4	0.061224	0.15063	0.937639	3164	2	-0.36985	0.022989	0.043974	0.954772	898	2	-0.36985
ERMN	4	0.28406	0.45286	1	8484	2	-0.032361	0.022989	0.043974	0.954772	899	1	-0.032361
OR4A47	4	0.080386	0.18519	0.962704	3749	3	-0.57091	0.022989	0.043974	0.954772	900	1	-0.57091
DAO	4	0.45049	0.6032	1	11422	2	0.72224	0.022998	0.04399	0.954772	901	2	0.72224
UTRN	4	0.44776	0.60072	1	11373	2	0.80654	0.023088	0.044135	0.954772	902	2	0.80654
MYEOV	4	0.5115	0.6587	1	12356	1	0.23944	0.023118	0.04419	0.954772	903	1	0.23944
EXD1	4	0.86802	0.86823	1	17131	1	0.67057	0.023119	0.044192	0.954772	904	2	0.67057
NTC_943	1	0.97687	0.97693	1	19507	0	2.532	0.02313	0.023072	0.929125	905	1	2.532
CEP295	4	0.011048	0.036898	0.788059	915	3	-1.2851	0.02317	0.044291	0.954772	906	1	-1.2851
EMC1	3	0.86225	0.86229	1	17017	0	-0.082147	0.023199	0.042698	0.954772	907	1	-0.082147
NSUN5	4	0.66409	0.74129	1	14241	1	1.0285	0.023245	0.044428	0.954772	908	2	1.0285
PSMA7	2	0.38913	0.42767	1	10323	1	0.09913	0.023251	0.033415	0.94132	909	1	0.09913
BUB3	2	0.90954	0.9094	1	18037	0	1.204	0.023251	0.033415	0.94132	910	1	1.204
NTC_158	1	0.97674	0.9768	1	19500	0	2.4669	0.023262	0.023202	0.929125	911	1	2.4669
PLCB1	4	0.011048	0.036898	0.788059	917	2	-1.0867	0.023325	0.044554	0.954772	912	1	-1.0867
PPP1R14D	4	0.94982	0.9497	1	18858	0	0.85636	0.023416	0.044707	0.954772	913	2	0.85636
DOCK2	4	0.88656	0.88618	1	17559	0	0.60567	0.023416	0.044707	0.954772	914	2	0.60567
TGM7	4	0.81114	0.82311	1	16203	1	1.0944	0.023416	0.044707	0.954772	915	2	1.0944
LRRC46	4	0.38637	0.54489	1	10293	1	1.3305	0.023416	0.044707	0.954772	916	2	1.3305
KRT16	4	0.95672	0.9566	1	19020	0	1.1365	0.023416	0.044707	0.954772	917	2	1.1365
USP28	4	0.99277	0.99278	1	19866	0	1.5759	0.023488	0.044824	0.954772	918	2	1.5759
FOLR1	4	0.021123	0.067148	0.835831	1566	1	0.30698	0.023532	0.044891	0.954772	919	1	0.30698
USP54	4	0.83377	0.83955	1	16595	1	0.79256	0.023532	0.044891	0.954772	920	1	0.79256
SLC35F4	4	0.023272	0.073318	0.862549	1655	2	-0.31641	0.023532	0.044891	0.954772	921	2	-0.31641
ABCC5	4	0.26326	0.43422	1	8123	1	0.045889	0.023532	0.044891	0.954772	922	1	0.045889
MRPL37	4	0.88123	0.88074	1	17438	1	0.71835	0.023588	0.04498	0.954772	923	2	0.71835
LRP5	4	0.88504	0.88459	1	17526	0	1.405	0.023588	0.04498	0.954772	924	2	1.405
UTF1	4	0.20209	0.3798	1	7158	1	0.86069	0.023588	0.04498	0.954772	925	2	0.86069
OR2T10	4	0.9336	0.93338	1	18538	0	1.0253	0.023588	0.04498	0.954772	926	2	1.0253
EED	4	0.026093	0.081265	0.862549	1834	1	1.1011	0.023651	0.045096	0.954772	927	2	1.1011
OR7A17	4	0.35495	0.51642	1	9788	1	0.70877	0.023669	0.045128	0.954772	928	2	0.70877
IFIT3	4	0.48625	0.63576	1	12009	2	0.72139	0.023687	0.045151	0.954772	929	2	0.72139
NTC_992	1	0.9763	0.97637	1	19484	0	2.7372	0.023697	0.023623	0.936462	930	1	2.7372
WDR45	4	0.99967	0.99968	1	20063	0	1.7334	0.023705	0.045183	0.954772	931	2	1.7334
CD207	4	0.41585	0.57163	1	10826	1	1.4408	0.02376	0.045271	0.954772	932	2	1.4408
ASGR2	4	0.7646	0.79329	1	15496	1	0.83639	0.02376	0.045271	0.954772	933	2	0.83639
GSS	4	0.72419	0.7706	1	14934	1	0.1166	0.023817	0.045352	0.954772	934	1	0.1166
LDLRAP1	4	0.12823	0.26679	1	5211	2	-0.3569	0.023817	0.045352	0.954772	935	1	-0.3569
HUS1	4	0.10555	0.22888	0.992369	4493	3	-0.67551	0.023817	0.045352	0.954772	936	1	-0.67551
ERN1	3	0.18704	0.30682	1	6824	1	0.91535	0.023821	0.043769	0.954772	937	1	0.91535
LCE4A	4	0.7646	0.79329	1	15485	1	0.7859	0.023823	0.045357	0.954772	938	2	0.7859
USP21	4	0.24126	0.41462	1	7784	1	0.75139	0.023887	0.045465	0.955102	939	2	0.75139
NSD1	4	0.98629	0.98624	1	19721	0	1.205	0.023992	0.045639	0.955102	940	2	1.205
TMCO3	4	0.90789	0.90756	1	18001	0	0.79868	0.024028	0.045701	0.955102	941	2	0.79868
C12orf56	4	0.62684	0.72519	1	13808	1	0.9007	0.024028	0.045701	0.955102	942	2	0.9007
BST1	4	0.50478	0.65259	1	12232	1	0.97835	0.024083	0.04579	0.955102	943	2	0.97835
BTBD9	4	0.99451	0.99452	1	19895	0	1.12	0.024102	0.045821	0.955102	944	2	1.12
OR56B1	4	0.87174	0.8717	1	17227	1	0.87393	0.024289	0.046139	0.955102	945	2	0.87393
ABCA3	4	0.31311	0.47884	1	8947	2	0.18447	0.024309	0.046171	0.955102	946	1	0.18447
AKR1B10	4	0.44079	0.59436	1	11254	1	0.89065	0.024335	0.046212	0.955102	947	2	0.89065
DPCR1	4	0.92207	0.92185	1	18287	0	1.1513	0.024335	0.046212	0.955102	948	2	1.1513
CD3G	4	0.14522	0.29453	1	5683	1	0.679	0.024335	0.046212	0.955102	949	2	0.679
TGIF2LY	4	0.98757	0.98755	1	19752	0	1.1741	0.024335	0.046212	0.955102	950	2	1.1741
SMS	4	0.38197	0.54098	1	10214	2	-0.25334	0.024361	0.046255	0.955102	951	1	-0.25334
SURF2	4	0.86968	0.86976	1	17175	1	0.91852	0.024404	0.046327	0.955102	952	2	0.91852
FRMD6	4	0.46116	0.6129	1	11597	1	1.1497	0.024412	0.046343	0.955102	953	1	1.1497
IGSF9B	4	0.3715	0.53147	1	10028	2	0.56928	0.024441	0.046391	0.955102	954	2	0.56928
CBLC	4	0.8737	0.87351	1	17265	1	1.0023	0.024455	0.046413	0.955102	955	2	1.0023
CNTNAP2	4	0.95336	0.95316	1	18941	0	0.94156	0.024567	0.046591	0.955102	956	1	0.94156
INS-IGF2	4	0.19504	0.37208	1	7028	1	1.2387	0.024579	0.046608	0.955102	957	2	1.2387
LIPT1	4	0.98479	0.98475	1	19685	0	0.94307	0.024579	0.046608	0.955102	958	2	0.94307
CCM2L	4	0.97155	0.97148	1	19382	0	1.0662	0.024579	0.046608	0.955102	959	2	1.0662
POU2AF1	4	0.93232	0.93205	1	18491	0	0.65169	0.024579	0.046608	0.955102	960	2	0.65169
SCN8A	4	0.86968	0.86976	1	17176	1	1.2014	0.024579	0.046608	0.955102	961	2	1.2014
TOP2A	3	0.96775	0.96788	1	19293	0	0.86504	0.02458	0.045101	0.954772	962	2	0.86504
CNPPD1	4	0.23533	0.40939	1	7697	1	0.60661	0.024619	0.046682	0.955121	963	1	0.60661
PDGFRA	4	0.81114	0.82311	1	16207	1	0.1508	0.024671	0.046772	0.955121	964	1	0.1508
NRF1	4	0.35495	0.51642	1	9719	1	1.2801	0.024723	0.046862	0.955121	965	2	1.2801
OR8U1	4	0.93744	0.93735	1	18610	0	0.96851	0.024759	0.04693	0.955121	966	2	0.96851
C1orf194	4	0.89798	0.89761	1	17802	0	1.0794	0.024824	0.047034	0.955121	967	2	1.0794
PRLH	4	0.62684	0.72519	1	13811	1	-0.020952	0.024852	0.047081	0.955121	968	1	-0.020952
CYP21A2	4	0.99402	0.99404	1	19883	0	0.89268	0.024852	0.047081	0.955121	969	1	0.89268
ZNF100	3	0.35333	0.49943	1	9625	1	1.1767	0.024869	0.045602	0.955102	970	2	1.1767
TDRD6	4	0.27639	0.44604	1	8277	1	0.99098	0.024898	0.047172	0.955121	971	2	0.99098
ACSM3	4	0.18492	0.35667	1	6783	3	-0.35622	0.02493	0.047228	0.955121	972	1	-0.35622
C15orf61	4	0.98399	0.98396	1	19672	0	1.3417	0.024949	0.047266	0.955121	973	2	1.3417
DSG4	4	0.30151	0.46837	1	8758	1	0.53552	0.024981	0.047313	0.955121	974	1	0.53552
ARHGEF18	4	0.14522	0.29453	1	5667	2	-0.011547	0.025028	0.04739	0.955121	975	2	-0.011547
URGCP	4	0.11665	0.24752	0.992369	4784	2	0.12685	0.025028	0.04739	0.955121	976	2	0.12685
CHI3L1	4	0.14522	0.29453	1	5691	2	0.26541	0.025028	0.04739	0.955121	977	2	0.26541
GAD2	4	0.072209	0.17062	0.956342	3519	2	-0.22843	0.025033	0.047396	0.955121	978	1	-0.22843
RGP1	3	0.28023	0.41599	1	8456	1	1.2606	0.025071	0.045976	0.955102	979	2	1.2606
ISX	4	0.060596	0.14949	0.937639	3138	3	-0.98304	0.025085	0.047484	0.955121	980	1	-0.98304
TMEM57	4	0.3512	0.51308	1	9597	2	0.50651	0.025205	0.047672	0.955121	981	2	0.50651
CD9	4	0.36322	0.52392	1	9884	2	-0.08647	0.025214	0.047685	0.955121	982	1	-0.08647
TLE3	4	0.59965	0.714	1	13586	1	1.0332	0.025214	0.047685	0.955121	983	1	1.0332
ZNF772	4	0.90875	0.90842	1	18014	0	1.1325	0.025219	0.047691	0.955121	984	2	1.1325
KARS	3	0.32045	0.4622	1	9104	2	-0.3841	0.025279	0.046327	0.955102	985	1	-0.3841
SNRPN	4	0.78908	0.80832	1	15846	1	0.3708	0.025343	0.047897	0.955121	986	1	0.3708
CD300C	4	0.98177	0.98176	1	19623	0	0.74412	0.025395	0.047979	0.955121	987	1	0.74412
PPM1F	4	0.92763	0.92737	1	18397	0	1.2521	0.025447	0.048053	0.955121	988	2	1.2521
HMG20B	4	0.87059	0.87059	1	17202	1	1.2567	0.025457	0.04807	0.955121	989	2	1.2567
AAK1	4	0.14522	0.29453	1	5633	1	0.8168	0.025524	0.048198	0.955121	990	1	0.8168
WDR34	4	0.16547	0.32649	1	6215	2	-0.065614	0.025524	0.048198	0.955121	991	1	-0.065614
LMAN1	4	0.90119	0.90076	1	17871	0	1.0307	0.025574	0.048276	0.955121	992	2	1.0307
RBMY1D	4	0.68045	0.74885	1	14402	1	0.052997	0.025602	0.048328	0.955121	993	1	0.052997
ACOT13	4	0.28406	0.45286	1	8500	2	-0.046479	0.025653	0.048418	0.955121	994	1	-0.046479
POMZP3	4	0.22228	0.3978	1	7501	1	0.71419	0.025659	0.048429	0.955121	995	2	0.71419
GLT8D1	4	0.72419	0.7706	1	14935	1	0.38555	0.025731	0.048547	0.955121	996	1	0.38555
HPS4	4	0.52494	0.67113	1	12646	1	0.9863	0.025762	0.048597	0.955121	997	2	0.9863
VEGFA	4	0.97972	0.97976	1	19576	0	0.99351	0.025762	0.048597	0.955121	998	2	0.99351
RIN2	4	0.0367	0.10486	0.898142	2237	2	-0.13494	0.025762	0.048597	0.955121	999	2	-0.13494
LOC101929983	4	0.26326	0.43422	1	8124	2	-0.031708	0.025808	0.048673	0.955121	1000	1	-0.031708
SMIM13	4	0.99803	0.99804	1	19998	0	1.2378	0.025871	0.048769	0.955121	1001	2	1.2378
DCDC2B	4	0.6967	0.75663	1	14598	1	1.0646	0.025913	0.048846	0.955121	1002	2	1.0646
EIF3D	3	0.52255	0.59857	1	12577	1	0.86504	0.025933	0.047423	0.955121	1003	2	0.86504
C1orf162	4	0.88123	0.88074	1	17439	1	0.33941	0.025963	0.048916	0.955121	1004	1	0.33941
MEX3D	4	0.61345	0.71961	1	13729	1	0.38061	0.026015	0.048995	0.955121	1005	1	0.38061
HOXD1	4	0.99182	0.99182	1	19839	0	1.095	0.026031	0.049016	0.955121	1006	2	1.095
HMBS	4	0.13631	0.28006	1	5412	2	-0.25179	0.026067	0.049071	0.955121	1007	1	-0.25179
ZNF536	4	0.43746	0.59131	1	11190	1	1.3704	0.026102	0.049123	0.955121	1008	2	1.3704
SLC35C2	4	0.95374	0.95356	1	18947	0	1.2442	0.026126	0.049158	0.955121	1009	2	1.2442
CCT8L2	4	0.021123	0.067148	0.835831	1581	3	-1.0375	0.02617	0.049237	0.955121	1010	1	-1.0375
CST11	4	0.056019	0.14116	0.91095	2958	2	-0.59868	0.02617	0.049237	0.955121	1011	1	-0.59868
PGM3	3	0.21544	0.34046	1	7352	1	1.4958	0.026223	0.047904	0.955121	1012	2	1.4958
JMJD1C	4	0.3512	0.51308	1	9599	2	0.035077	0.026273	0.049396	0.955121	1013	1	0.035077
CXorf57	4	0.87635	0.87603	1	17330	1	0.38593	0.026325	0.049487	0.955121	1014	1	0.38593
FRA10AC1	4	0.32638	0.49067	1	9227	2	0.35915	0.026377	0.049571	0.955121	1015	2	0.35915
PLAC9	4	0.62684	0.72519	1	13856	1	0.61504	0.026397	0.049604	0.955121	1016	2	0.61504
TTC37	4	0.43184	0.58628	1	11103	2	0.45895	0.026397	0.049604	0.955121	1017	2	0.45895
TFPI	4	0.56325	0.69998	1	13233	1	0.31553	0.02648	0.049747	0.955121	1018	1	0.31553
ADCK4	4	0.60721	0.71703	1	13656	1	1.2661	0.026487	0.049757	0.955121	1019	2	1.2661
CHODL	4	0.98516	0.98514	1	19695	0	0.93764	0.026583	0.049911	0.955121	1020	2	0.93764
GNL3L	4	0.32972	0.4937	1	9278	1	0.1003	0.026583	0.049911	0.955121	1021	1	0.1003
SLC39A11	4	0.95801	0.95793	1	19051	0	1.1732	0.026621	0.04997	0.955121	1022	2	1.1732
ANKMY1	4	0.94883	0.94872	1	18828	0	1.283	0.026735	0.050163	0.955121	1023	2	1.283
IMMP2L	4	0.9098	0.90947	1	18049	0	1.001	0.026735	0.050163	0.955121	1024	2	1.001
KCNIP2	4	0.63856	0.73013	1	13944	1	0.58667	0.026816	0.050297	0.955121	1025	1	0.58667
DDX59	4	0.18027	0.34954	1	6558	1	-0.28419	0.026816	0.050297	0.955121	1026	1	-0.28419
VANGL1	4	0.24126	0.41462	1	7800	1	1.1801	0.026831	0.050313	0.955121	1027	2	1.1801
FGF6	4	0.11836	0.25033	0.992369	4870	1	1.1351	0.026865	0.050369	0.955121	1028	2	1.1351
ZNF35	4	0.8502	0.85263	1	16865	1	1.2352	0.026913	0.050457	0.955121	1029	2	1.2352
ACAP2	4	0.99617	0.99619	1	19945	0	1.3064	0.026913	0.050457	0.955121	1030	2	1.3064
FAM160A1	4	0.8314	0.83774	1	16548	1	1.1189	0.026913	0.050457	0.955121	1031	2	1.1189
PRR9	4	0.045935	0.12236	0.91095	2590	2	-0.55802	0.026945	0.050508	0.955121	1032	1	-0.55802
SMARCA5	4	0.093969	0.20895	0.98145	4124	2	-0.39121	0.026996	0.050586	0.955121	1033	1	-0.39121
PCNXL4	3	0.21544	0.34046	1	7359	1	1.323	0.027011	0.049258	0.955121	1034	2	1.323
RABAC1	4	0.97019	0.97008	1	19346	0	1.1954	0.027074	0.050705	0.955121	1035	2	1.1954
ZBTB24	4	0.16843	0.3311	1	6281	1	0.62717	0.027074	0.050705	0.955121	1036	1	0.62717
ATP6V1G1	3	0.00012963	0.00039573	0.169554	52	2	-2.9639	0.027202	0.049589	0.955121	1037	1	-2.9639
TLN1	4	0.14522	0.29453	1	5640	2	0.13087	0.027351	0.051182	0.955121	1038	2	0.13087
CXorf49	4	0.70917	0.7628	1	14755	1	0.85555	0.027351	0.051182	0.955121	1039	2	0.85555
AQR	4	0.072865	0.17178	0.956342	3550	1	0.73876	0.027351	0.051182	0.955121	1040	2	0.73876
FASLG	4	0.80128	0.81639	1	16053	1	0.80883	0.027351	0.051182	0.955121	1041	2	0.80883
FUNDC2	4	0.92763	0.92737	1	18399	0	0.91415	0.027351	0.051182	0.955121	1042	2	0.91415
UTP14A	4	0.68365	0.75038	1	14434	1	0.53067	0.027351	0.051182	0.955121	1043	2	0.53067
RPAP3	4	0.20511	0.38247	1	7167	2	0.19968	0.027351	0.051182	0.955121	1044	2	0.19968
TMEM143	4	0.76804	0.79533	1	15545	1	0.75127	0.027351	0.051182	0.955121	1045	2	0.75127
SIAH2	4	0.90903	0.90869	1	18020	0	0.76604	0.027351	0.051182	0.955121	1046	2	0.76604
TACC2	4	0.69105	0.75391	1	14524	1	0.78355	0.027351	0.051182	0.955121	1047	2	0.78355
CSNK2A1	4	0.98826	0.98822	1	19770	0	0.94367	0.027351	0.051182	0.955121	1048	2	0.94367
C1orf87	4	0.93305	0.93279	1	18509	0	0.59621	0.027351	0.051182	0.955121	1049	2	0.59621
TSACC	4	0.99722	0.99722	1	19974	0	1.0564	0.027351	0.051182	0.955121	1050	2	1.0564
PLEKHO1	4	0.14522	0.29453	1	5719	2	0.077635	0.027719	0.051793	0.955121	1051	1	0.077635
SPRR2E	4	0.35495	0.51642	1	9774	1	0.93298	0.027719	0.051793	0.955121	1052	2	0.93298
UBXN7	4	0.28755	0.45597	1	8517	1	0.17161	0.027719	0.051793	0.955121	1053	1	0.17161
BGN	4	0.96099	0.96083	1	19122	0	0.60313	0.027719	0.051793	0.955121	1054	1	0.60313
ZNF727	4	0.77558	0.79987	1	15667	1	0.88678	0.027719	0.051793	0.955121	1055	1	0.88678
PTCHD4	4	0.25859	0.43011	1	8074	2	0.33873	0.027719	0.051793	0.955121	1056	2	0.33873
CLN8	4	0.87585	0.87555	1	17326	1	0.66281	0.027719	0.051793	0.955121	1057	1	0.66281
KRT6A	4	0.82806	0.83521	1	16482	1	0.53269	0.027719	0.051793	0.955121	1058	1	0.53269
RPF1	4	0.020495	0.065317	0.835831	1511	2	-1.2565	0.027719	0.051793	0.955121	1059	1	-1.2565
CLP1	4	0.33828	0.50134	1	9430	2	-0.42713	0.027719	0.051793	0.955121	1060	1	-0.42713
ZC3H13	4	0.39006	0.54827	1	10379	2	0.26284	0.027719	0.051793	0.955121	1061	1	0.26284
CARD6	4	0.99713	0.99712	1	19967	0	1.2834	0.027719	0.051793	0.955121	1062	2	1.2834
COL9A1	4	0.52775	0.67373	1	12680	1	0.069716	0.027719	0.051793	0.955121	1063	1	0.069716
GMNN	4	0.088316	0.19911	0.98145	3991	3	-0.82546	0.027719	0.051793	0.955121	1064	1	-0.82546
ZNF133	4	0.40972	0.56614	1	10697	2	-0.18264	0.027719	0.051793	0.955121	1065	1	-0.18264
ST6GALNAC1	4	0.86002	0.86108	1	16978	1	0.42581	0.027719	0.051793	0.955121	1066	1	0.42581
LEMD1	4	0.95418	0.95399	1	18958	0	0.4609	0.027719	0.051793	0.955121	1067	1	0.4609
RNF14	4	0.38282	0.54173	1	10232	2	0.35734	0.027915	0.05212	0.955121	1068	2	0.35734
FAM92A1	4	0.82538	0.83325	1	16430	1	0.8998	0.027915	0.05212	0.955121	1069	2	0.8998
ICOS	4	0.36769	0.52801	1	9931	1	1.0855	0.027915	0.05212	0.955121	1070	2	1.0855
GGH	4	0.71545	0.766	1	14840	1	0.65679	0.027915	0.05212	0.955121	1071	2	0.65679
COPRS	4	0.017279	0.055906	0.832383	1304	1	0.65062	0.027915	0.05212	0.955121	1072	2	0.65062
PRCC	4	0.086619	0.1961	0.977719	3948	2	-0.083371	0.027915	0.05212	0.955121	1073	2	-0.083371
IL18RAP	4	0.90271	0.90231	1	17903	0	0.61545	0.027915	0.05212	0.955121	1074	2	0.61545
CLDN9	4	0.38042	0.53955	1	10189	1	0.56091	0.027915	0.05212	0.955121	1075	2	0.56091
BAHD1	4	0.752	0.78598	1	15276	1	0.89102	0.027915	0.05212	0.955121	1076	2	0.89102
COPS3	3	0.57498	0.62895	1	13340	1	1.2129	0.028075	0.051049	0.955121	1077	1	1.2129
CCDC175	4	0.87918	0.87875	1	17403	1	1.033	0.028179	0.052546	0.96206	1078	2	1.033
S100B	4	0.55398	0.69654	1	13151	1	0.076432	0.028338	0.052795	0.964287	1079	1	0.076432
TRPM7	4	0.11836	0.25033	0.992369	4819	1	0.64309	0.02839	0.052888	0.964287	1080	2	0.64309
PLXDC2	4	0.056019	0.14116	0.91095	2969	1	0.68572	0.028429	0.052967	0.964287	1081	2	0.68572
GADD45G	4	0.11836	0.25033	0.992369	4909	1	0.40906	0.028464	0.053018	0.964287	1082	2	0.40906
SPIB	4	0.38468	0.54339	1	10269	2	0.17749	0.028467	0.053024	0.964287	1083	1	0.17749
ETS2	4	0.28617	0.45475	1	8507	2	0.39881	0.028513	0.053097	0.964287	1084	2	0.39881
TUB	4	0.69078	0.75379	1	14521	1	0.58428	0.028596	0.053226	0.964287	1085	1	0.58428
SLC16A14	4	0.01418	0.046469	0.804045	1121	1	1.2453	0.028612	0.053254	0.964287	1086	2	1.2453
CEACAM1	4	0.7774	0.80096	1	15675	1	0.17978	0.028648	0.053316	0.964287	1087	1	0.17978
LOC339862	4	0.57507	0.70436	1	13342	1	0.77461	0.028715	0.053432	0.964287	1088	2	0.77461
ASCL3	4	0.15828	0.31527	1	6055	1	0.83015	0.028802	0.053579	0.964287	1089	1	0.83015
GCC1	4	0.72706	0.77212	1	14970	1	0.025333	0.028802	0.053579	0.964287	1090	1	0.025333
RPP25	4	0.15506	0.31018	1	5989	1	0.49235	0.028802	0.053579	0.964287	1091	1	0.49235
CATSPER2	4	0.99342	0.99341	1	19877	0	1.1427	0.028802	0.053579	0.964287	1092	1	1.1427
GPR18	4	0.61372	0.71974	1	13733	1	1.2391	0.028804	0.053582	0.964287	1093	2	1.2391
KIAA1045	4	0.48007	0.6301	1	11833	1	0.29891	0.028957	0.053829	0.964287	1094	1	0.29891
MSANTD4	4	0.056019	0.14116	0.91095	2888	2	-0.60649	0.029009	0.053918	0.964287	1095	1	-0.60649
TMED6	3	0.15509	0.26808	1	5990	1	1.2533	0.029063	0.052746	0.964287	1096	1	1.2533
SCG2	4	0.20842	0.38548	1	7211	1	1.2425	0.029067	0.054011	0.964287	1097	2	1.2425
TMEM159	4	0.33296	0.49656	1	9353	1	0.5141	0.029067	0.054011	0.964287	1098	2	0.5141
AVPI1	4	0.92312	0.92293	1	18311	0	1.1176	0.029067	0.054011	0.964287	1099	2	1.1176
NOL9	4	0.62684	0.72519	1	13822	1	0.14588	0.029067	0.054011	0.964287	1100	2	0.14588
MAP3K7CL	4	0.3746	0.53426	1	10086	2	0.34766	0.029067	0.054011	0.964287	1101	2	0.34766
VMP1	2	0.74987	0.74931	1	15249	0	0.50603	0.029128	0.03871	0.944862	1102	1	0.50603
CCNE1	4	0.87088	0.87088	1	17207	1	0.42825	0.029163	0.054166	0.966199	1103	1	0.42825
MS4A6A	3	0.96515	0.96528	1	19224	0	1.4994	0.029239	0.053052	0.964287	1104	2	1.4994
IL1RAPL1	4	0.91448	0.91421	1	18150	0	1.5914	0.029276	0.054354	0.966363	1105	2	1.5914
IFI44	4	0.72994	0.77366	1	15001	1	1.0379	0.029306	0.054401	0.966363	1106	2	1.0379
PID1	4	0.77308	0.79835	1	15627	1	0.83837	0.029331	0.054455	0.966363	1107	2	0.83837
OR10A3	4	0.19826	0.37638	1	7104	2	0.48688	0.029346	0.054476	0.966363	1108	2	0.48688
NDUFB9	4	0.96532	0.96521	1	19232	0	0.84824	0.029431	0.0546	0.966363	1109	2	0.84824
HIST1H4D	4	0.65335	0.73648	1	14090	1	0.83859	0.029431	0.0546	0.966363	1110	2	0.83859
RBM33	4	0.73488	0.77631	1	15060	1	1.0398	0.029431	0.0546	0.966363	1111	2	1.0398
IRF2BPL	4	0.99289	0.9929	1	19869	0	1.1204	0.029472	0.054667	0.966363	1112	1	1.1204
HERC2	4	0.67597	0.74675	1	14360	1	0.45956	0.029472	0.054667	0.966363	1113	1	0.45956
VN1R2	4	0.83646	0.84159	1	16625	1	0.62511	0.029576	0.054831	0.966363	1114	2	0.62511
ATP6V0E2	4	0.65335	0.73648	1	14110	1	1.1958	0.029576	0.054831	0.966363	1115	2	1.1958
CEP78	4	0.68045	0.74885	1	14400	1	0.67205	0.029576	0.054831	0.966363	1116	2	0.67205
JMJD7	4	0.10837	0.23364	0.992369	4567	2	0.13237	0.029576	0.054831	0.966363	1117	2	0.13237
PRB1	3	0.99644	0.99651	1	19950	0	1.4055	0.029636	0.053738	0.964287	1118	2	1.4055
NTC_14	1	0.97031	0.97046	1	19350	0	2.006	0.029692	0.029619	0.94063	1119	1	2.006
ART1	3	0.3476	0.49294	1	9560	1	-0.106	0.029703	0.053854	0.964287	1120	1	-0.106
C2CD2L	4	0.026093	0.081265	0.862549	1811	2	-1.0023	0.02973	0.055073	0.966363	1121	1	-1.0023
GPRIN1	3	0.72832	0.73571	1	14984	1	1.3651	0.029771	0.053976	0.964287	1122	2	1.3651
ASCC2	4	0.089827	0.20176	0.98145	4040	1	0.68208	0.029782	0.055164	0.966363	1123	1	0.68208
ZNF319	4	0.59781	0.71326	1	13565	1	0.71481	0.029786	0.055174	0.966363	1124	2	0.71481
IL26	4	0.080386	0.18519	0.962704	3772	2	0.44762	0.029786	0.055174	0.966363	1125	2	0.44762
PEMT	4	0.76804	0.79533	1	15535	1	0.82107	0.029833	0.055245	0.966363	1126	2	0.82107
NCK1	4	0.62684	0.72519	1	13888	1	0.85399	0.029936	0.055398	0.966363	1127	1	0.85399
HSDL2	4	0.81114	0.82311	1	16210	1	0.75018	0.029983	0.05547	0.966363	1128	2	0.75018
CIB1	4	0.33828	0.50134	1	9414	2	0.21495	0.029983	0.05547	0.966363	1129	2	0.21495
MMEL1	4	0.017279	0.055906	0.832383	1308	1	0.47053	0.029988	0.055473	0.966363	1130	1	0.47053
NTC_251	1	0.96999	0.97014	1	19339	0	2.2411	0.030015	0.029931	0.94063	1131	1	2.2411
SLC22A4	4	0.83377	0.83955	1	16574	1	0.67502	0.030091	0.055633	0.967085	1132	2	0.67502
LNX2	4	0.5593	0.69847	1	13193	1	0.54099	0.030091	0.055633	0.967085	1133	2	0.54099
LOC101928436	4	0.9872	0.98717	1	19746	0	1.2198	0.030119	0.055684	0.967085	1134	2	1.2198
RPS6KC1	4	0.92157	0.92134	1	18280	0	0.7183	0.03022	0.055864	0.967085	1135	1	0.7183
PTPRN2	4	0.97434	0.97424	1	19447	0	1.1136	0.03022	0.055864	0.967085	1136	2	1.1136
NTC_448	1	0.96975	0.96991	1	19332	0	2.3139	0.030245	0.030144	0.94063	1137	1	2.3139
ANKRD66	4	0.86756	0.8678	1	17119	1	0.1758	0.030297	0.055982	0.967085	1138	1	0.1758
CD1A	4	0.15419	0.30881	1	5869	2	-0.37196	0.0304	0.056142	0.967085	1139	1	-0.37196
SVOP	4	0.82356	0.83193	1	16399	1	0.32827	0.0304	0.056142	0.967085	1140	1	0.32827
MCMDC2	4	0.40528	0.56214	1	10632	2	-0.39921	0.0304	0.056142	0.967085	1141	1	-0.39921
KCNIP1	3	0.19129	0.31196	1	6913	1	1.4112	0.030463	0.055154	0.966363	1142	2	1.4112
NUCKS1	4	0.74382	0.78128	1	15165	1	1.2528	0.030463	0.05624	0.967085	1143	2	1.2528
PQLC2	4	0.23365	0.40787	1	7675	1	1.1945	0.030488	0.056273	0.967085	1144	2	1.1945
ZNF559-ZNF177	4	0.28617	0.45475	1	8508	2	0.52721	0.030524	0.05634	0.967085	1145	2	0.52721
PHF14	4	0.22228	0.3978	1	7438	1	1.1382	0.030534	0.05636	0.967085	1146	2	1.1382
ADAP1	4	0.91746	0.91721	1	18216	0	1.0619	0.030559	0.056391	0.967085	1147	2	1.0619
AHNAK	4	0.70518	0.7608	1	14702	1	1.054	0.030559	0.056391	0.967085	1148	2	1.054
SMARCA1	4	0.12872	0.26758	1	5226	3	-0.41447	0.030606	0.056471	0.967085	1149	1	-0.41447
CNOT4	3	0.86143	0.86149	1	16996	0	0.83106	0.030651	0.055473	0.966363	1150	1	0.83106
RNMT	3	0.23595	0.36445	1	7707	2	-0.35057	0.030651	0.055473	0.966363	1151	1	-0.35057
PSMD3	3	0.21544	0.34046	1	7351	2	-0.50306	0.030651	0.055473	0.966363	1152	1	-0.50306
TRIM14	4	0.48625	0.63576	1	11889	2	-0.10453	0.030657	0.05656	0.967085	1153	1	-0.10453
TRMT2B	4	0.045935	0.12236	0.91095	2595	1	0.88165	0.030709	0.05665	0.967085	1154	1	0.88165
TTL	4	0.93744	0.93735	1	18575	0	0.67607	0.030778	0.056756	0.967085	1155	2	0.67607
CT47A1	4	0.18027	0.34954	1	6616	2	0.20061	0.030778	0.056756	0.967085	1156	2	0.20061
ALDH1L2	4	0.89544	0.89506	1	17755	0	0.8197	0.030778	0.056756	0.967085	1157	2	0.8197
DPY19L4	4	0.95987	0.95971	1	19097	0	0.94086	0.030778	0.056756	0.967085	1158	2	0.94086
POLR1D	4	0.49119	0.64027	1	12049	1	0.74823	0.030778	0.056756	0.967085	1159	2	0.74823
PPP1R3B	4	0.51561	0.66245	1	12433	2	0.31448	0.030863	0.056895	0.967085	1160	1	0.31448
UNC5B	4	0.22228	0.3978	1	7428	2	-0.2001	0.030915	0.056979	0.967085	1161	1	-0.2001
FBXO4	4	0.056019	0.14116	0.91095	2900	2	-0.76014	0.030966	0.057065	0.967085	1162	1	-0.76014
MS4A6E	4	0.4291	0.58378	1	11038	2	0.67633	0.030982	0.057087	0.967085	1163	2	0.67633
SLC35A1	4	0.22228	0.3978	1	7453	2	0.51261	0.031049	0.057201	0.967085	1164	2	0.51261
OR10X1	4	0.94482	0.94467	1	18725	0	1.0692	0.031049	0.057201	0.967085	1165	2	1.0692
FSCN2	4	0.017279	0.055906	0.832383	1276	2	-0.097132	0.031172	0.057424	0.967085	1166	1	-0.097132
FAM71D	4	0.041599	0.1142	0.91095	2425	3	-0.96371	0.031172	0.057424	0.967085	1167	1	-0.96371
PRR3	4	0.51212	0.65927	1	12366	2	0.41599	0.031172	0.057424	0.967085	1168	1	0.41599
DNAJA1	4	0.62684	0.72519	1	13874	1	0.038813	0.031172	0.057424	0.967085	1169	1	0.038813
TTC7A	4	0.72419	0.7706	1	14925	1	0.64904	0.031177	0.057429	0.967085	1170	2	0.64904
KCND2	4	0.56463	0.7005	1	13253	1	1.0957	0.031177	0.057429	0.967085	1171	2	1.0957
XPO7	4	0.99442	0.99443	1	19892	0	1.4041	0.031177	0.057429	0.967085	1172	2	1.4041
APOBEC4	4	0.71696	0.76677	1	14858	1	0.99245	0.031177	0.057429	0.967085	1173	2	0.99245
PCDHB14	4	0.15828	0.31527	1	6032	2	0.52857	0.031284	0.057599	0.967085	1174	2	0.52857
SLC9B1	4	0.14522	0.29453	1	5685	2	0.34411	0.031325	0.057671	0.967085	1175	2	0.34411
PRND	4	0.89544	0.89506	1	17761	0	0.70424	0.031325	0.057671	0.967085	1176	2	0.70424
HNRNPCL2	4	0.20788	0.385	1	7204	2	0.30062	0.031378	0.057756	0.967085	1177	1	0.30062
ATN1	4	0.93437	0.93418	1	18549	0	0.80231	0.031429	0.057835	0.967085	1178	1	0.80231
DSTYK	4	0.21971	0.39554	1	7386	2	0.2395	0.031438	0.057851	0.967085	1179	2	0.2395
CD1D	4	0.031249	0.09424	0.884326	2049	2	0.48958	0.031438	0.057851	0.967085	1180	2	0.48958
TEP1	4	0.96859	0.96848	1	19309	0	0.8296	0.031438	0.057851	0.967085	1181	2	0.8296
CDK17	4	0.14522	0.29453	1	5676	1	1.1251	0.031532	0.058006	0.967085	1182	2	1.1251
TMEM196	4	0.056061	0.14124	0.91095	3018	2	-1.0436	0.031584	0.058085	0.967085	1183	1	-1.0436
PLXNA2	4	0.92992	0.92967	1	18452	0	1.2854	0.031614	0.058132	0.967085	1184	2	1.2854
NIPAL3	4	0.98057	0.98057	1	19597	0	1.1252	0.031614	0.058132	0.967085	1185	2	1.1252
EPB41L2	4	0.70317	0.75978	1	14682	1	-0.12158	0.031687	0.058246	0.967085	1186	1	-0.12158
KRTAP5-1	4	0.39788	0.55543	1	10496	2	0.61806	0.031691	0.058253	0.967085	1187	2	0.61806
NDUFA10	4	0.97425	0.97414	1	19446	0	1.3884	0.031743	0.058327	0.967085	1188	2	1.3884
ARHGAP9	4	0.99182	0.99182	1	19835	0	1.0027	0.031862	0.058514	0.967085	1189	2	1.0027
HES7	4	0.38224	0.54121	1	10222	1	0.65888	0.031862	0.058514	0.967085	1190	2	0.65888
TBC1D22B	4	0.42483	0.57984	1	10973	2	-0.35542	0.031867	0.058518	0.967085	1191	1	-0.35542
LMCD1	4	0.8809	0.88041	1	17434	1	0.18408	0.031867	0.058518	0.967085	1192	1	0.18408
AP5S1	4	0.66518	0.74181	1	14265	1	0.8547	0.031996	0.058713	0.967085	1193	2	0.8547
RELB	4	0.72419	0.7706	1	14939	1	1.3206	0.032017	0.058747	0.967085	1194	2	1.3206
EHD1	4	0.97772	0.97772	1	19525	0	0.54084	0.032021	0.058755	0.967085	1195	1	0.54084
ACYP1	4	0.99836	0.99837	1	20007	0	1.4008	0.032043	0.058791	0.967085	1196	2	1.4008
HSPA13	4	0.27639	0.44604	1	8378	1	0.59391	0.032098	0.058878	0.967085	1197	1	0.59391
TRAF7	3	0.0068233	0.018633	0.71082	606	2	-1.8934	0.032122	0.057963	0.967085	1198	1	-1.8934
C15orf52	4	0.54275	0.68767	1	12939	2	-0.14128	0.032175	0.059007	0.967085	1199	1	-0.14128
GLP2R	4	0.66148	0.74011	1	14202	1	0.44894	0.032175	0.059007	0.967085	1200	1	0.44894
NOTCH4	4	0.93744	0.93735	1	18587	0	0.89164	0.032214	0.059082	0.967085	1201	2	0.89164
UGT1A9	4	0.8502	0.85263	1	16878	1	1.0529	0.032214	0.059082	0.967085	1202	2	1.0529
CMKLR1	4	0.8894	0.88902	1	17621	0	0.90111	0.032214	0.059082	0.967085	1203	2	0.90111
TAS2R60	4	0.92763	0.92737	1	18398	0	0.68418	0.032214	0.059082	0.967085	1204	2	0.68418
PDE12	4	0.19795	0.37611	1	7103	2	-0.33273	0.032252	0.05915	0.967085	1205	1	-0.33273
SRSF1	1	0.96772	0.96791	1	19287	0	1.3054	0.032281	0.032208	0.94132	1206	1	1.3054
RP2	4	0.92992	0.92967	1	18456	0	0.54945	0.032304	0.059244	0.967085	1207	1	0.54945
IVNS1ABP	4	0.36902	0.52922	1	9956	2	0.45207	0.032449	0.05948	0.967085	1208	2	0.45207
OR6C75	4	0.46116	0.6129	1	11565	1	0.1217	0.032484	0.059534	0.967085	1209	1	0.1217
PPP2R2D	4	0.47599	0.62639	1	11805	1	0.32848	0.032484	0.059534	0.967085	1210	1	0.32848
MUC7	4	0.7464	0.78275	1	15193	1	0.70104	0.032484	0.059534	0.967085	1211	1	0.70104
RGS18	4	0.037538	0.10648	0.898142	2300	2	0.1343	0.032484	0.059534	0.967085	1212	1	0.1343
GNG11	4	0.18027	0.34954	1	6640	2	-0.54679	0.032484	0.059534	0.967085	1213	1	-0.54679
ATP2B1	4	0.47814	0.62833	1	11818	1	0.87014	0.032485	0.059536	0.967085	1214	2	0.87014
RCOR1	4	0.78495	0.80567	1	15775	1	0.72333	0.032485	0.059536	0.967085	1215	2	0.72333
N4BP2L2	4	0.44115	0.5947	1	11276	2	0.56706	0.032527	0.059601	0.967085	1216	2	0.56706
ZNF479	4	0.9934	0.9934	1	19876	0	1.2319	0.032527	0.059601	0.967085	1217	2	1.2319
TFCP2L1	4	0.81826	0.8281	1	16321	1	0.95316	0.0326	0.059715	0.967085	1218	2	0.95316
AKR1B1	4	0.27639	0.44604	1	8279	1	0.53846	0.032689	0.059857	0.967085	1219	1	0.53846
ANKRD18A	4	0.15586	0.31144	1	6004	2	-0.33331	0.032689	0.059857	0.967085	1220	1	-0.33331
RPL5	3	0.94996	0.95021	1	18863	0	1.1449	0.032696	0.058944	0.967085	1221	2	1.1449
POLR1A	3	0.52255	0.59857	1	12576	1	1.1449	0.032696	0.058944	0.967085	1222	2	1.1449
SORT1	4	0.76735	0.79491	1	15528	1	0.27727	0.032766	0.059982	0.967085	1223	1	0.27727
NHLRC3	4	0.68724	0.75207	1	14470	1	0.85248	0.032778	0.06	0.967085	1224	2	0.85248
NLN	4	0.050227	0.13036	0.91095	2749	1	1.2991	0.03283	0.060078	0.967085	1225	2	1.2991
CERS5	4	0.99511	0.99511	1	19912	0	0.70827	0.032869	0.060149	0.967085	1226	1	0.70827
HMGB3	4	0.002238	0.0080666	0.565768	261	1	0.51194	0.032921	0.060237	0.967085	1227	1	0.51194
VPS4B	4	0.65335	0.73648	1	14113	1	-0.059714	0.033023	0.06039	0.967085	1228	1	-0.059714
PTPRT	4	0.26326	0.43422	1	8128	1	0.19667	0.033023	0.06039	0.967085	1229	1	0.19667
MDGA2	4	0.0069912	0.02404	0.747473	626	1	0.10061	0.033023	0.06039	0.967085	1230	1	0.10061
RGSL1	4	0.90543	0.90505	1	17964	0	0.75636	0.033109	0.060521	0.967085	1231	2	0.75636
FANCG	4	0.15828	0.31527	1	6040	2	-0.24519	0.033109	0.060521	0.967085	1232	2	-0.24519
LYSMD1	4	0.99491	0.99492	1	19908	0	1.111	0.033109	0.060521	0.967085	1233	2	1.111
RPL26	3	0.17183	0.28837	1	6416	1	-0.94002	0.033127	0.059692	0.967085	1234	1	-0.94002
COQ10B	4	0.90789	0.90756	1	18000	0	0.64454	0.033178	0.060633	0.967085	1235	1	0.64454
PGLS	4	0.92547	0.92523	1	18358	0	0.6042	0.033332	0.060902	0.967085	1236	1	0.6042
TRIOBP	4	0.99075	0.99071	1	19823	0	1.5347	0.033351	0.060932	0.967085	1237	2	1.5347
WIPF1	4	0.3052	0.47165	1	8821	2	0.15	0.033383	0.060992	0.967085	1238	1	0.15
FADS2	4	0.5139	0.66088	1	12394	1	1.0677	0.033462	0.061115	0.967085	1239	2	1.0677
BARX1	4	0.58342	0.70755	1	13427	1	0.93274	0.033483	0.061152	0.967085	1240	2	0.93274
RSF1	4	0.91541	0.91513	1	18168	0	0.64223	0.033563	0.061276	0.967085	1241	2	0.64223
KRT222	4	0.24126	0.41462	1	7795	1	1.0032	0.033563	0.061276	0.967085	1242	1	1.0032
PHYKPL	4	0.6946	0.75564	1	14571	1	0.46597	0.033563	0.061276	0.967085	1243	1	0.46597
HNRNPH3	4	0.36322	0.52392	1	9882	2	0.54239	0.033663	0.061431	0.967085	1244	2	0.54239
RNASE7	4	0.58342	0.70755	1	13426	1	1.4089	0.033663	0.061431	0.967085	1245	2	1.4089
NINL	4	0.00258	0.0092319	0.579886	305	2	-0.052481	0.033691	0.061475	0.967085	1246	1	-0.052481
HIST1H2AH	4	0.96252	0.9624	1	19156	0	0.54126	0.033743	0.061558	0.967085	1247	1	0.54126
RPLP1	3	0.52255	0.59857	1	12581	1	1.1036	0.033792	0.06081	0.967085	1248	2	1.1036
FMN1	4	0.22228	0.3978	1	7516	2	-0.58481	0.033794	0.061638	0.967085	1249	1	-0.58481
TAAR1	4	0.59012	0.71019	1	13493	1	0.78386	0.033812	0.061664	0.967085	1250	2	0.78386
SEC23A	4	0.067225	0.16158	0.937639	3358	1	0.82084	0.033812	0.061664	0.967085	1251	2	0.82084
KDM4A	4	0.68896	0.7529	1	14500	1	0.84236	0.033812	0.061664	0.967085	1252	2	0.84236
SKIL	4	0.10681	0.23097	0.992369	4528	2	-0.045074	0.033812	0.061664	0.967085	1253	2	-0.045074
BIK	4	0.7823	0.80401	1	15740	1	0.96712	0.033846	0.061717	0.967085	1254	1	0.96712
RPL11	2	0.74987	0.74931	1	15248	0	0.35112	0.033899	0.042985	0.954772	1255	1	0.35112
RPL35	2	0.74987	0.74931	1	15247	0	0.35112	0.033899	0.042985	0.954772	1256	1	0.35112
PDE4D	4	0.3769	0.53634	1	10121	2	0.40788	0.033945	0.061882	0.967085	1257	2	0.40788
ZBTB40	4	0.31592	0.48131	1	8992	2	0.21488	0.033948	0.061887	0.967085	1258	1	0.21488
KIAA2022	4	0.99805	0.99807	1	19999	0	1.4587	0.033966	0.061915	0.967085	1259	2	1.4587
AFAP1	4	0.10837	0.23364	0.992369	4569	1	0.92048	0.034	0.061974	0.967085	1260	1	0.92048
PET117	4	0.14522	0.29453	1	5755	2	-0.50242	0.034051	0.062063	0.967085	1261	1	-0.50242
KDM3A	4	0.79725	0.81367	1	15982	1	0.58404	0.034094	0.062135	0.967085	1262	2	0.58404
PRR16	4	0.62684	0.72519	1	13902	1	0.67678	0.034094	0.062135	0.967085	1263	2	0.67678
SRD5A1	4	0.82329	0.83174	1	16391	1	1.2613	0.034094	0.062135	0.967085	1264	2	1.2613
C15orf40	4	0.99567	0.99568	1	19935	0	0.98451	0.034231	0.062379	0.967085	1265	1	0.98451
MED14OS	4	0.067225	0.16158	0.937639	3387	2	0.40759	0.034231	0.062379	0.967085	1266	1	0.40759
DMAP1	4	0.60294	0.71535	1	13622	1	0.08648	0.034231	0.062379	0.967085	1267	1	0.08648
SELV	4	0.3404	0.50328	1	9470	2	-0.26877	0.034359	0.062588	0.967085	1268	1	-0.26877
SERPINB9	4	0.056019	0.14116	0.91095	2924	1	0.18144	0.034436	0.06271	0.967085	1269	1	0.18144
IFIT1	4	0.88406	0.8836	1	17507	0	0.95376	0.034436	0.06271	0.967085	1270	1	0.95376
PAQR3	4	0.19533	0.37252	1	7041	3	-0.35606	0.03459	0.062939	0.967085	1271	1	-0.35606
PRDM8	4	0.76039	0.79077	1	15445	1	0.80268	0.034667	0.063055	0.967085	1272	2	0.80268
TRRAP	3	0.52255	0.59857	1	12565	1	0.02407	0.034672	0.062315	0.967085	1273	1	0.02407
ALG6	3	0.034653	0.085941	0.879345	2161	2	-1.0566	0.034672	0.062315	0.967085	1274	1	-1.0566
CCNL1	3	0.55985	0.61993	1	13200	1	1.1242	0.034672	0.062315	0.967085	1275	1	1.1242
PRRC2A	4	0.80729	0.82046	1	16139	1	0.63002	0.034718	0.063139	0.967085	1276	2	0.63002
FARP2	4	0.044405	0.11954	0.91095	2491	2	-0.97068	0.034795	0.063261	0.967085	1277	1	-0.97068
NTC_785	1	0.9652	0.96545	1	19225	0	1.9152	0.034804	0.034744	0.94132	1278	1	1.9152
NUPR1	4	0.58644	0.70872	1	13456	1	0.5563	0.034872	0.063395	0.967085	1279	1	0.5563
NTC_741	1	0.96506	0.96532	1	19223	0	2.3964	0.034936	0.034888	0.94132	1280	1	2.3964
TMPRSS12	4	0.96928	0.96915	1	19326	0	0.35464	0.034975	0.063546	0.967085	1281	1	0.35464
MLANA	4	0.13546	0.27868	1	5397	3	-0.70568	0.035026	0.063635	0.967085	1282	1	-0.70568
FBRS	4	0.97207	0.97199	1	19395	0	0.84202	0.035059	0.063693	0.967085	1283	2	0.84202
FOXD1	4	0.056019	0.14116	0.91095	2986	2	-0.012852	0.035059	0.063693	0.967085	1284	2	-0.012852
RSU1	4	0.017279	0.055906	0.832383	1300	2	-0.18943	0.035059	0.063693	0.967085	1285	2	-0.18943
CNOT7	4	0.28934	0.45757	1	8549	2	0.081973	0.035059	0.063693	0.967085	1286	2	0.081973
MKS1	4	0.14522	0.29453	1	5651	2	0.32932	0.035059	0.063693	0.967085	1287	2	0.32932
SGCB	4	0.93305	0.93279	1	18516	0	1.1505	0.035059	0.063693	0.967085	1288	2	1.1505
CLDN22	4	0.50897	0.65641	1	12304	1	0.76629	0.035059	0.063693	0.967085	1289	2	0.76629
41526	4	0.83377	0.83955	1	16581	1	0.61347	0.035059	0.063693	0.967085	1290	2	0.61347
FIP1L1	4	0.42062	0.57602	1	10899	2	0.18099	0.035059	0.063693	0.967085	1291	2	0.18099
HELB	4	0.97256	0.97247	1	19401	0	0.93678	0.035059	0.063693	0.967085	1292	2	0.93678
HSPA4	4	0.46116	0.6129	1	11536	1	0.51799	0.035059	0.063693	0.967085	1293	2	0.51799
TBL1Y	4	0.36161	0.52248	1	9856	2	0.12361	0.035059	0.063693	0.967085	1294	2	0.12361
GPI	4	0.037538	0.10648	0.898142	2260	1	0.5785	0.035059	0.063693	0.967085	1295	2	0.5785
ZBTB18	4	0.80128	0.81639	1	16057	1	0.77772	0.035059	0.063693	0.967085	1296	2	0.77772
SH3GL2	4	0.48625	0.63576	1	12021	2	0.21683	0.035059	0.063693	0.967085	1297	2	0.21683
SETX	4	0.76639	0.79433	1	15519	1	0.34511	0.035059	0.063693	0.967085	1298	2	0.34511
HIST1H3C	4	0.13451	0.27712	1	5378	1	0.38974	0.035059	0.063693	0.967085	1299	2	0.38974
PPP1R2	4	0.91875	0.91852	1	18237	0	0.58421	0.035059	0.063693	0.967085	1300	2	0.58421
MRPL24	4	0.91975	0.91951	1	18256	0	0.44547	0.035059	0.063693	0.967085	1301	2	0.44547
EGR2	4	0.42483	0.57984	1	10971	2	0.201	0.035059	0.063693	0.967085	1302	2	0.201
TDRD7	3	0.95302	0.95331	1	18928	0	1.3657	0.035075	0.063021	0.967085	1303	2	1.3657
CMIP	4	0.50178	0.64983	1	12186	2	-0.23476	0.035129	0.063803	0.967299	1304	1	-0.23476
PTRHD1	4	0.034852	0.10127	0.897635	2189	3	-1.05	0.03518	0.063898	0.96801	1305	1	-1.05
CTAG2	4	0.79129	0.80974	1	15890	1	0.071023	0.035231	0.063991	0.968683	1306	1	0.071023
SYNGR2	4	0.83377	0.83955	1	16601	1	0.51704	0.035283	0.064065	0.969079	1307	1	0.51704
SF3B4	4	0.48625	0.63576	1	11956	2	-0.23231	0.035437	0.064313	0.970628	1308	1	-0.23231
TMOD2	4	0.8502	0.85263	1	16775	1	0.28288	0.035437	0.064313	0.970628	1309	1	0.28288
STK36	4	0.067032	0.16121	0.937639	3302	3	-0.78643	0.035437	0.064313	0.970628	1310	1	-0.78643
ZBTB22	4	0.70843	0.76244	1	14744	1	0.28657	0.035591	0.06456	0.973392	1311	1	0.28657
PSMD13	3	0.85251	0.85259	1	16891	0	0.20415	0.035599	0.063605	0.967085	1312	1	0.20415
ZNF704	4	0.079463	0.18363	0.962704	3698	3	-0.73429	0.03577	0.064835	0.973392	1313	1	-0.73429
ADAM2	4	0.25198	0.42418	1	7936	1	0.48197	0.03577	0.064835	0.973392	1314	1	0.48197
PFKM	4	0.42704	0.58187	1	11009	2	0.35848	0.03577	0.064835	0.973392	1315	1	0.35848
BEND7	4	0.9061	0.90573	1	17974	0	0.14548	0.03577	0.064835	0.973392	1316	1	0.14548
VIM	4	0.93744	0.93735	1	18601	0	0.45714	0.03577	0.064835	0.973392	1317	1	0.45714
GAN	4	0.27639	0.44604	1	8392	1	0.5072	0.03577	0.064835	0.973392	1318	1	0.5072
ACBD6	4	0.38156	0.5406	1	10211	2	0.04015	0.035975	0.065183	0.975705	1319	1	0.04015
RAB3GAP1	4	0.35495	0.51642	1	9665	2	-0.32293	0.035975	0.065183	0.975705	1320	1	-0.32293
MEF2A	4	0.60006	0.71417	1	13593	1	0.84066	0.03602	0.065255	0.976054	1321	2	0.84066
EME2	4	0.27639	0.44604	1	8340	1	0.50301	0.036052	0.065304	0.976057	1322	1	0.50301
PHB	2	0.72854	0.72802	1	14989	0	1.0557	0.036061	0.044913	0.954772	1323	1	1.0557
SHANK1	4	0.77308	0.79835	1	15626	1	1.0797	0.036107	0.065396	0.976708	1324	2	1.0797
BRD2	4	0.8502	0.85263	1	16778	1	0.12562	0.036232	0.065611	0.978314	1325	1	0.12562
IL6R	4	0.62684	0.72519	1	13844	1	0.79428	0.036299	0.065717	0.978314	1326	2	0.79428
APEH	4	0.99204	0.99205	1	19845	0	1.2059	0.036299	0.065717	0.978314	1327	2	1.2059
ADCY1	4	0.88532	0.88489	1	17530	0	0.80005	0.036299	0.065717	0.978314	1328	2	0.80005
GPR78	4	0.16177	0.32073	1	6104	2	0.15393	0.03636	0.065812	0.978314	1329	1	0.15393
C2orf42	4	0.70188	0.75913	1	14669	1	0.62315	0.036411	0.065902	0.978314	1330	1	0.62315
APLP2	4	0.71545	0.766	1	14837	1	0.82025	0.03643	0.065941	0.978314	1331	2	0.82025
IFNLR1	4	0.31748	0.4827	1	9033	2	-0.33339	0.036539	0.066126	0.978314	1332	1	-0.33339
GSTA3	4	0.74142	0.77989	1	15138	1	0.73872	0.036539	0.066126	0.978314	1333	1	0.73872
PSMA4	2	0.92061	0.92049	1	18269	0	1.5023	0.036539	0.045344	0.954772	1334	1	1.5023
CLCF1	4	0.8502	0.85263	1	16823	1	0.61878	0.036562	0.066169	0.978314	1335	2	0.61878
ICT1	4	0.6144	0.72001	1	13736	1	0.47247	0.036616	0.066257	0.978314	1336	1	0.47247
OR10J1	4	0.13394	0.27619	1	5364	2	-0.34942	0.036693	0.066383	0.978314	1337	1	-0.34942
RAB8B	4	0.81668	0.82704	1	16295	1	1.0413	0.036711	0.066404	0.978314	1338	2	1.0413
ASB4	4	0.95374	0.95356	1	18946	0	1.2566	0.03676	0.066487	0.978314	1339	2	1.2566
TMEM235	4	0.04727	0.12481	0.91095	2655	2	-0.76697	0.036795	0.06654	0.978314	1340	1	-0.76697
ENTPD4	4	0.95708	0.95698	1	19033	0	0.89684	0.036795	0.06654	0.978314	1341	1	0.89684
TNFSF10	4	0.20788	0.385	1	7205	2	0.0038573	0.036975	0.066836	0.978314	1342	1	0.0038573
FMR1	4	0.59781	0.71326	1	13574	1	0.61825	0.037053	0.066962	0.978314	1343	2	0.61825
N4BP2L1	4	0.32835	0.49244	1	9257	1	1.2566	0.037053	0.066962	0.978314	1344	2	1.2566
TMEM68	4	0.22228	0.3978	1	7543	1	0.64341	0.037053	0.066962	0.978314	1345	2	0.64341
C4orf51	4	0.57507	0.70436	1	13341	1	0.742	0.037191	0.067188	0.978314	1346	2	0.742
ANGPTL2	4	0.69268	0.75466	1	14546	1	1.1399	0.037241	0.067275	0.978314	1347	2	1.1399
EPHA1	4	0.34893	0.51097	1	9567	2	0.519	0.037241	0.067275	0.978314	1348	2	0.519
PROSER2	4	0.93101	0.93076	1	18472	0	0.92069	0.037241	0.067275	0.978314	1349	2	0.92069
TGM5	4	0.45735	0.60945	1	11482	2	-0.032876	0.037256	0.067297	0.978314	1350	1	-0.032876
YIPF3	4	0.35495	0.51642	1	9678	1	0.61005	0.037256	0.067297	0.978314	1351	1	0.61005
FGL2	4	0.73488	0.77631	1	15069	1	1.2861	0.037329	0.067422	0.978314	1352	2	1.2861
DCAF5	4	0.48401	0.63369	1	11868	1	1.2014	0.037329	0.067422	0.978314	1353	2	1.2014
CNTN6	4	0.075251	0.17602	0.962704	3615	2	-0.88867	0.037384	0.067507	0.978314	1354	1	-0.88867
FBXO24	4	0.96056	0.96042	1	19116	0	1.0731	0.037435	0.067584	0.978314	1355	2	1.0731
COX6B1	4	0.1723	0.33718	1	6427	3	-0.48786	0.037436	0.067585	0.978314	1356	1	-0.48786
FAM103A1	3	0.26731	0.40097	1	8193	1	-0.26383	0.037469	0.065082	0.975705	1357	1	-0.26383
ABCD3	4	0.46116	0.6129	1	11526	2	-0.21934	0.037487	0.067675	0.978314	1358	1	-0.21934
GPR50	4	0.81826	0.8281	1	16311	1	0.87578	0.03749	0.067677	0.978314	1359	2	0.87578
CFHR3	4	0.89627	0.89588	1	17770	0	0.94979	0.037513	0.067707	0.978314	1360	2	0.94979
PHLDB3	4	0.94627	0.94617	1	18744	0	1.0756	0.037563	0.067795	0.978314	1361	2	1.0756
GP1BA	3	0.63324	0.66591	1	13917	1	0.40662	0.037604	0.06518	0.975705	1362	1	0.40662
ZNF660	4	0.85585	0.85744	1	16897	1	1.174	0.037646	0.067921	0.978314	1363	2	1.174
MTA3	4	0.38108	0.54016	1	10204	2	0.30305	0.037666	0.067949	0.978314	1364	1	0.30305
ID2	4	0.15717	0.31353	1	6025	2	0.26049	0.037724	0.068043	0.978314	1365	2	0.26049
TMEM229B	4	0.70796	0.7622	1	14740	1	0.89043	0.037808	0.068176	0.978314	1366	2	0.89043
NPLOC4	4	0.11836	0.25033	0.992369	4927	1	0.37218	0.037808	0.068176	0.978314	1367	2	0.37218
NELFB	4	0.026093	0.081265	0.862549	1805	2	-0.27291	0.037845	0.068239	0.978314	1368	1	-0.27291
GALNS	4	0.91285	0.91261	1	18116	0	0.81435	0.037953	0.068414	0.978314	1369	2	0.81435
TBX21	4	0.78816	0.80774	1	15825	1	0.73894	0.037999	0.068487	0.978314	1370	2	0.73894
FNDC3A	4	0.88183	0.88135	1	17462	1	0.32856	0.038076	0.068615	0.978314	1371	1	0.32856
TNFRSF19	4	0.88532	0.88489	1	17527	0	0.15401	0.038153	0.068733	0.978314	1372	1	0.15401
APOL1	4	0.3746	0.53426	1	10087	2	0.13326	0.038204	0.068815	0.978314	1373	1	0.13326
TEX43	4	0.54096	0.68597	1	12916	2	0.58163	0.03828	0.068934	0.978314	1374	2	0.58163
SH3GL1	4	0.99747	0.99747	1	19982	0	1.1843	0.03828	0.068934	0.978314	1375	2	1.1843
TMCC3	4	0.8502	0.85263	1	16834	1	0.70242	0.038311	0.068981	0.978314	1376	2	0.70242
APLF	4	0.99013	0.99007	1	19810	0	1.066	0.038311	0.068981	0.978314	1377	2	1.066
UBXN4	4	0.17562	0.34241	1	6477	2	0.167	0.038311	0.068981	0.978314	1378	2	0.167
ARL17B	4	0.98625	0.9862	1	19720	0	1.0981	0.038311	0.068981	0.978314	1379	2	1.0981
MAN1A1	4	0.13631	0.28006	1	5414	2	-0.64852	0.038357	0.069066	0.978314	1380	1	-0.64852
TMEM105	4	0.7774	0.80096	1	15680	1	0.99641	0.03844	0.069214	0.978314	1381	2	0.99641
CEP19	4	0.86674	0.86707	1	17109	1	1.4656	0.038479	0.069265	0.978314	1382	2	1.4656
FAR2	4	0.89544	0.89506	1	17746	0	1.3546	0.038479	0.069265	0.978314	1383	2	1.3546
SYT7	4	0.72419	0.7706	1	14940	1	-0.067682	0.038485	0.069273	0.978314	1384	1	-0.067682
ZNF561	4	0.10084	0.2208	0.98145	4384	2	-0.51836	0.038485	0.069273	0.978314	1385	1	-0.51836
STC1	4	0.12252	0.25729	0.998897	5063	2	0.17309	0.038536	0.069355	0.978314	1386	2	0.17309
CCNB2	4	0.49819	0.64661	1	12121	1	0.63575	0.03862	0.069488	0.978314	1387	2	0.63575
SYF2	4	0.48007	0.6301	1	11838	2	0.12756	0.03871	0.069619	0.978314	1388	2	0.12756
NTC_855	1	0.96127	0.96153	1	19131	0	2.3559	0.038731	0.038636	0.944862	1389	1	2.3559
PROC	4	0.99233	0.99233	1	19857	0	1.2722	0.038795	0.069759	0.978314	1390	2	1.2722
COL19A1	4	0.70917	0.7628	1	14756	1	1.1952	0.03884	0.069829	0.978314	1391	2	1.1952
LOC100996634	4	0.52006	0.6666	1	12506	2	0.56757	0.03884	0.069829	0.978314	1392	2	0.56757
CD109	4	0.82538	0.83325	1	16425	1	-0.028138	0.038869	0.069864	0.978314	1393	1	-0.028138
DOCK3	4	0.89091	0.89053	1	17663	0	0.14306	0.038869	0.069864	0.978314	1394	1	0.14306
CRELD1	4	0.53658	0.68192	1	12843	1	-0.58871	0.038869	0.069864	0.978314	1395	1	-0.58871
CCL15	4	0.14522	0.29453	1	5737	2	0.57258	0.038919	0.069944	0.978314	1396	2	0.57258
PFN4	4	0.4989	0.64727	1	12139	2	0.53493	0.038971	0.070028	0.978314	1397	2	0.53493
FOXO1	4	0.86847	0.86866	1	17142	1	0.86559	0.039022	0.070111	0.978314	1398	1	0.86559
ASAP2	4	0.99548	0.99549	1	19929	0	1.3079	0.039026	0.070115	0.978314	1399	2	1.3079
DYRK2	4	0.98924	0.98922	1	19793	0	0.9091	0.039026	0.070115	0.978314	1400	2	0.9091
CORO7-PAM16	4	0.09396	0.20894	0.98145	4123	3	-0.61636	0.039074	0.070195	0.978314	1401	1	-0.61636
SYNM	4	0.70518	0.7608	1	14710	1	0.4264	0.039125	0.070268	0.978314	1402	1	0.4264
WDR33	3	0.15256	0.26502	1	5854	2	-0.80971	0.039144	0.066448	0.978314	1403	1	-0.80971
OTOA	4	0.026093	0.081265	0.862549	1798	1	0.92706	0.039213	0.070407	0.978314	1404	2	0.92706
SHISA9	4	0.47463	0.62516	1	11775	2	0.20505	0.039227	0.070424	0.978314	1405	1	0.20505
CDH18	4	0.72753	0.77238	1	14975	1	0.82697	0.039483	0.070871	0.978314	1406	1	0.82697
NFU1	4	0.99585	0.99586	1	19939	0	1.2152	0.039496	0.070888	0.978314	1407	2	1.2152
C8orf44-SGK3	4	0.7646	0.79329	1	15491	1	1.2264	0.039496	0.070888	0.978314	1408	2	1.2264
FAM160A2	3	0.83068	0.83075	1	16541	0	1.2591	0.039529	0.066761	0.978314	1409	1	1.2591
PCDHA9	4	0.44079	0.59436	1	11241	1	0.45634	0.039585	0.071033	0.978314	1410	1	0.45634
FAM45A	4	0.43139	0.58588	1	11059	1	1.0945	0.03973	0.07127	0.978314	1411	2	1.0945
NTC_718	1	0.96023	0.96048	1	19107	0	2.2654	0.039772	0.039669	0.948391	1412	1	2.2654
SYNPO	4	0.18027	0.34954	1	6593	1	1.1065	0.039775	0.071353	0.978314	1413	2	1.1065
RNF146	4	0.90776	0.90745	1	17998	0	1.3699	0.039775	0.071353	0.978314	1414	2	1.3699
SGCG	4	0.59781	0.71326	1	13573	1	0.89045	0.039838	0.071451	0.978314	1415	2	0.89045
KIF5A	4	0.33828	0.50134	1	9427	2	0.44337	0.039878	0.071523	0.978314	1416	2	0.44337
CARM1	4	0.9014	0.90097	1	17874	0	1.0034	0.039878	0.071523	0.978314	1417	2	1.0034
CCDC71L	4	0.92157	0.92134	1	18279	0	1.1944	0.039941	0.071623	0.978314	1418	2	1.1944
GM2A	4	0.56628	0.70109	1	13258	1	1.3853	0.040089	0.071857	0.978314	1419	2	1.3853
MACF1	4	0.88406	0.8836	1	17509	0	0.99375	0.040089	0.071857	0.978314	1420	2	0.99375
TMUB1	4	0.95418	0.95399	1	18955	0	1.306	0.040169	0.071987	0.978314	1421	2	1.306
RALGAPA2	4	0.19504	0.37208	1	7000	1	0.82075	0.040169	0.071987	0.978314	1422	2	0.82075
OR1J4	4	0.46194	0.61362	1	11627	2	0.48682	0.040169	0.071987	0.978314	1423	2	0.48682
CHMP2B	3	0.23142	0.35911	1	7640	1	0.30644	0.040221	0.067318	0.978314	1424	1	0.30644
TIAL1	4	0.84352	0.84715	1	16731	1	1.49	0.040267	0.072137	0.978314	1425	2	1.49
C1orf159	4	0.11932	0.25197	0.995144	4963	2	0.14502	0.040324	0.072225	0.978314	1426	2	0.14502
ARHGEF4	4	0.12549	0.26224	1	5133	2	0.16877	0.040324	0.072225	0.978314	1427	2	0.16877
PSG7	3	0.0073538	0.020007	0.71082	656	1	0.74085	0.040452	0.067516	0.978314	1428	1	0.74085
MEP1A	4	0.59012	0.71019	1	13494	1	1.1321	0.040468	0.072448	0.978314	1429	2	1.1321
CACNG1	4	0.17562	0.34241	1	6469	2	0.17568	0.040468	0.072448	0.978314	1430	2	0.17568
BOC	4	0.067225	0.16158	0.937639	3310	2	0.20312	0.040468	0.072448	0.978314	1431	2	0.20312
KHDRBS3	4	0.77558	0.79987	1	15661	1	1.3656	0.040623	0.0727	0.978314	1432	2	1.3656
EBF1	4	0.55229	0.69588	1	13135	1	0.8704	0.040658	0.072754	0.978314	1433	1	0.8704
CHP2	4	0.0013616	0.0049318	0.51816	187	3	-1.9852	0.040658	0.072754	0.978314	1434	1	-1.9852
TMEM182	4	0.54275	0.68767	1	12948	2	-0.2868	0.040658	0.072754	0.978314	1435	1	-0.2868
PTPRZ1	4	0.48293	0.63272	1	11861	1	0.66654	0.040658	0.072754	0.978314	1436	1	0.66654
PCNP	4	0.35495	0.51642	1	9684	2	0.057128	0.040658	0.072754	0.978314	1437	1	0.057128
TOPBP1	4	0.12992	0.26954	1	5264	3	-0.57887	0.040658	0.072754	0.978314	1438	1	-0.57887
CTSD	4	0.43746	0.59131	1	11192	1	1.3049	0.040658	0.072754	0.978314	1439	1	1.3049
TRAF5	4	0.10084	0.2208	0.98145	4379	3	-0.78345	0.040658	0.072754	0.978314	1440	1	-0.78345
KANSL3	4	0.27639	0.44604	1	8383	1	0.67508	0.040658	0.072754	0.978314	1441	2	0.67508
ICK	4	0.27639	0.44604	1	8311	2	-0.049803	0.040658	0.072754	0.978314	1442	1	-0.049803
CAMK2G	4	0.032574	0.096821	0.884326	2148	2	-0.8726	0.040658	0.072754	0.978314	1443	1	-0.8726
COA5	4	0.94482	0.94467	1	18730	0	0.71886	0.040658	0.072754	0.978314	1444	1	0.71886
C9orf64	4	0.83925	0.84373	1	16671	1	0.23325	0.040658	0.072754	0.978314	1445	1	0.23325
RANBP17	4	0.94627	0.94617	1	18752	0	0.61445	0.040658	0.072754	0.978314	1446	1	0.61445
USP33	4	0.12767	0.26581	1	5182	3	-0.51795	0.040658	0.072754	0.978314	1447	1	-0.51795
TANGO6	4	0.48625	0.63576	1	12020	2	-0.42247	0.040658	0.072754	0.978314	1448	1	-0.42247
ITGAD	4	0.004341	0.015259	0.674192	445	2	0.30678	0.040658	0.072754	0.978314	1449	1	0.30678
TRIM42	4	0.94718	0.94712	1	18781	0	0.77243	0.040658	0.072754	0.978314	1450	1	0.77243
PIGY	4	0.23365	0.40787	1	7666	1	0.10382	0.040658	0.072754	0.978314	1451	1	0.10382
ADORA2B	4	0.34733	0.50955	1	9554	2	-0.36802	0.040658	0.072754	0.978314	1452	1	-0.36802
LYPD2	4	0.22228	0.3978	1	7536	1	-0.016545	0.040658	0.072754	0.978314	1453	1	-0.016545
MMP3	4	0.86802	0.86823	1	17136	1	0.82382	0.040658	0.072754	0.978314	1454	2	0.82382
GPR4	4	0.35998	0.521	1	9848	2	0.11583	0.040658	0.072754	0.978314	1455	1	0.11583
GAA	4	0.91196	0.91173	1	18088	0	0.55049	0.040658	0.072754	0.978314	1456	1	0.55049
UGT2A3	4	0.43139	0.58588	1	11055	2	0.24457	0.040658	0.072754	0.978314	1457	1	0.24457
SRPK1	4	0.24126	0.41462	1	7787	2	0.33989	0.040658	0.072754	0.978314	1458	1	0.33989
RNF13	4	0.64037	0.73091	1	13966	1	-0.1078	0.040658	0.072754	0.978314	1459	1	-0.1078
MAP3K7	4	0.045113	0.12083	0.91095	2506	3	-1.1969	0.040658	0.072754	0.978314	1460	1	-1.1969
ACRC	4	0.74749	0.78338	1	15209	1	0.44997	0.040658	0.072754	0.978314	1461	1	0.44997
USP39	4	0.095471	0.21156	0.98145	4154	2	-1.0971	0.040658	0.072754	0.978314	1462	1	-1.0971
UPK1B	4	0.98805	0.98802	1	19763	0	1.3069	0.040767	0.072911	0.978463	1463	2	1.3069
SAMHD1	4	0.026093	0.081265	0.862549	1832	1	0.91725	0.040767	0.072911	0.978463	1464	2	0.91725
TRABD2B	4	0.8212	0.83022	1	16350	1	1.0178	0.040767	0.072911	0.978463	1465	2	1.0178
PTGDR2	4	0.88614	0.88574	1	17546	0	1.3471	0.040928	0.073171	0.981298	1466	2	1.3471
NTC_816	1	0.95896	0.95926	1	19079	0	2.1161	0.041036	0.040908	0.951645	1467	1	2.1161
RAMP1	4	0.985	0.98497	1	19691	0	1.0325	0.041159	0.073518	0.984627	1468	2	1.0325
PJA2	4	0.98869	0.98868	1	19781	0	1.2055	0.041159	0.073518	0.984627	1469	2	1.2055
NID2	4	0.69105	0.75391	1	14525	1	0.97086	0.041327	0.073792	0.987644	1470	2	0.97086
HS3ST4	4	0.35495	0.51642	1	9681	1	0.83803	0.041507	0.074092	0.988036	1471	2	0.83803
ROPN1	4	0.94544	0.94531	1	18739	0	0.50135	0.041507	0.074092	0.988036	1472	2	0.50135
USP51	4	0.15828	0.31527	1	6056	1	0.4973	0.041507	0.074092	0.988036	1473	2	0.4973
NTC_893	1	0.95848	0.95875	1	19070	0	2.1796	0.041524	0.041423	0.954772	1474	1	2.1796
SLC38A3	4	0.52775	0.67373	1	12681	1	1.423	0.041728	0.074442	0.988036	1475	2	1.423
ATXN2	4	0.51433	0.66128	1	12402	2	0.23721	0.041731	0.074449	0.988036	1476	1	0.23721
ARID3C	4	0.94401	0.94387	1	18707	0	0.85728	0.041809	0.074577	0.988036	1477	2	0.85728
GLS2	4	0.15466	0.30955	1	5912	3	-1.1603	0.041935	0.074779	0.988036	1478	1	-1.1603
HYOU1	4	0.25859	0.43011	1	8067	2	-0.10113	0.041935	0.074779	0.988036	1479	1	-0.10113
PRUNE2	4	0.98523	0.98521	1	19696	0	0.8687	0.041935	0.074779	0.988036	1480	2	0.8687
ANKRD13B	4	0.11162	0.23917	0.992369	4687	3	-0.60378	0.041935	0.074779	0.988036	1481	1	-0.60378
ZDHHC1	4	0.11836	0.25033	0.992369	4839	2	0.16559	0.041935	0.074779	0.988036	1482	1	0.16559
RUFY4	4	0.88662	0.88623	1	17560	0	1.1956	0.041984	0.074852	0.988036	1483	2	1.1956
NTC_664	1	0.9579	0.95817	1	19048	0	2.1936	0.042104	0.042013	0.954772	1484	1	2.1936
AHCYL2	4	0.11132	0.23867	0.992369	4680	2	-0.57661	0.042165	0.075132	0.988036	1485	1	-0.57661
TAF8	4	0.048727	0.12752	0.91095	2705	2	-0.74155	0.042165	0.075132	0.988036	1486	1	-0.74155
POTEB2	3	0.61941	0.65676	1	13769	1	0.11157	0.042181	0.068888	0.978314	1487	1	0.11157
MUC17	4	0.045935	0.12236	0.91095	2594	2	0.41907	0.042253	0.075282	0.988036	1488	2	0.41907
PYGO2	4	0.59012	0.71019	1	13496	1	0.92024	0.042267	0.075306	0.988036	1489	1	0.92024
PRSS2	4	0.8267	0.83423	1	16448	1	0.05706	0.042369	0.075471	0.988036	1490	1	0.05706
LRRIQ1	4	0.69882	0.75765	1	14630	1	0.5558	0.042445	0.075604	0.988036	1491	1	0.5558
TMEM190	4	0.41551	0.57134	1	10811	1	1.2742	0.042446	0.075606	0.988036	1492	2	1.2742
CCDC120	4	0.70917	0.7628	1	14757	1	0.90848	0.042469	0.075644	0.988036	1493	2	0.90848
PPP2R3B	4	0.66148	0.74011	1	14203	1	0.39585	0.042496	0.075681	0.988036	1494	1	0.39585
POLL	4	0.96285	0.96274	1	19166	0	0.99247	0.04261	0.07589	0.988036	1495	2	0.99247
PAQR8	4	0.41839	0.57399	1	10861	1	1.0771	0.04261	0.07589	0.988036	1496	2	1.0771
ERGIC1	4	0.94873	0.94864	1	18822	0	0.83321	0.04261	0.07589	0.988036	1497	2	0.83321
SLC17A2	4	0.87138	0.87134	1	17221	1	1.2981	0.042716	0.076057	0.988036	1498	2	1.2981
ASH1L	4	0.62684	0.72519	1	13862	1	0.87826	0.042769	0.07614	0.988036	1499	2	0.87826
RELL1	4	0.097416	0.21494	0.98145	4298	2	-0.21135	0.042904	0.076358	0.988036	1500	1	-0.21135
WFDC2	4	0.87635	0.87603	1	17329	1	0.34699	0.042904	0.076358	0.988036	1501	1	0.34699
GTF2IRD2	4	0.99743	0.99742	1	19979	0	1.1252	0.042904	0.076358	0.988036	1502	1	1.1252
RXRG	4	0.25853	0.43007	1	8046	2	-0.00051991	0.042904	0.076358	0.988036	1503	1	-0.00051991
CERK	4	0.89895	0.89856	1	17826	0	0.74424	0.042904	0.076358	0.988036	1504	2	0.74424
TRIM43	4	0.00086271	0.0031533	0.435873	137	3	-1.7252	0.042904	0.076358	0.988036	1505	1	-1.7252
LANCL1	4	0.64998	0.73501	1	14065	1	0.96646	0.04291	0.076367	0.988036	1506	2	0.96646
SRGAP2C	4	0.97932	0.97933	1	19568	0	1.028	0.04291	0.076367	0.988036	1507	2	1.028
CLDN23	4	0.85639	0.85791	1	16910	1	0.6882	0.04291	0.076367	0.988036	1508	2	0.6882
FOXE1	4	0.056019	0.14116	0.91095	2947	2	0.47389	0.043034	0.076578	0.988036	1509	2	0.47389
SNX17	4	0.92992	0.92967	1	18457	0	0.79968	0.043034	0.076578	0.988036	1510	2	0.79968
ZNF234	4	0.14522	0.29453	1	5662	1	0.97283	0.043034	0.076578	0.988036	1511	2	0.97283
TDGF1	4	0.69546	0.75603	1	14591	1	0.96951	0.043034	0.076578	0.988036	1512	2	0.96951
GBGT1	4	0.36454	0.5251	1	9896	2	0.41651	0.043034	0.076578	0.988036	1513	2	0.41651
NDUFV1	4	0.97851	0.97851	1	19549	0	1.1918	0.043093	0.076663	0.988036	1514	2	1.1918
NCF2	4	0.38938	0.54766	1	10327	1	0.86869	0.043111	0.076689	0.988036	1515	2	0.86869
ZFAND2B	4	0.752	0.78598	1	15285	1	1.2541	0.04314	0.076728	0.988036	1516	2	1.2541
ZXDC	4	0.91492	0.91465	1	18154	0	0.89055	0.043217	0.076845	0.988036	1517	2	0.89055
CDKN2C	4	0.67597	0.74675	1	14357	1	0.41092	0.043261	0.076923	0.988036	1518	1	0.41092
CHMP3	4	0.39966	0.55708	1	10525	2	0.41747	0.043261	0.076923	0.988036	1519	1	0.41747
PHF8	4	0.95976	0.95961	1	19094	0	0.96078	0.043261	0.076923	0.988036	1520	1	0.96078
SUGT1	3	0.75921	0.762	1	15423	1	1.1583	0.043372	0.069864	0.978314	1521	1	1.1583
C9orf43	3	0.52255	0.59857	1	12587	1	0.85701	0.043372	0.069864	0.978314	1522	1	0.85701
LYAR	4	0.81826	0.8281	1	16309	1	0.15104	0.04344	0.077208	0.988036	1523	1	0.15104
IFNGR2	4	0.8502	0.85263	1	16785	1	0.82643	0.043471	0.077262	0.988036	1524	2	0.82643
BLVRB	4	0.62684	0.72519	1	13869	1	0.77695	0.043471	0.077262	0.988036	1525	2	0.77695
BBS9	4	0.53658	0.68192	1	12842	1	1.1253	0.043471	0.077262	0.988036	1526	2	1.1253
BBX	4	0.70518	0.7608	1	14701	1	1.1365	0.043471	0.077262	0.988036	1527	2	1.1365
LCN2	4	0.25198	0.42418	1	7944	2	0.39294	0.043471	0.077262	0.988036	1528	2	0.39294
PAX9	4	0.011597	0.038574	0.788059	943	1	0.94403	0.043471	0.077262	0.988036	1529	2	0.94403
STAG2	4	0.89342	0.89305	1	17712	0	0.30536	0.043593	0.077465	0.988123	1530	1	0.30536
POU4F2	4	0.91875	0.91852	1	18231	0	0.14892	0.043593	0.077465	0.988123	1531	1	0.14892
MECR	4	0.53043	0.67618	1	12726	1	0.36405	0.043593	0.077465	0.988123	1532	1	0.36405
MLH3	4	0.92631	0.92609	1	18376	0	0.94004	0.043637	0.077537	0.988413	1533	2	0.94004
COX14	4	0.99866	0.99866	1	20015	0	1.357	0.043702	0.077645	0.988538	1534	2	1.357
STRBP	4	0.01418	0.046469	0.804045	1131	1	0.97959	0.043702	0.077645	0.988538	1535	2	0.97959
PAIP1	4	0.32835	0.49244	1	9266	1	1.1057	0.043822	0.077838	0.989652	1536	1	1.1057
XPNPEP3	4	0.81454	0.8255	1	16257	1	1.1266	0.043975	0.078079	0.989652	1537	1	1.1266
ZNF423	4	0.22193	0.39747	1	7405	2	0.25939	0.044	0.07812	0.989652	1538	2	0.25939
GNAI2	4	0.99889	0.99887	1	20027	0	1.327	0.044101	0.078284	0.989652	1539	2	1.327
RNASE3	4	0.94915	0.94903	1	18839	0	1.0424	0.044119	0.07831	0.989652	1540	2	1.0424
KIF20A	4	0.084947	0.19322	0.976448	3907	3	-0.87072	0.044153	0.07836	0.989652	1541	1	-0.87072
COMMD9	4	0.92763	0.92737	1	18396	0	0.91184	0.044178	0.078398	0.989652	1542	2	0.91184
TM4SF20	4	0.54999	0.69448	1	13102	1	0.42322	0.044229	0.078488	0.989652	1543	1	0.42322
FNTA	3	0.07399	0.16829	0.953509	3585	2	-1.9091	0.044235	0.070552	0.978314	1544	1	-1.9091
SUDS3	3	0.23092	0.35846	1	7633	2	-0.60928	0.044235	0.070552	0.978314	1545	1	-0.60928
SNX16	4	0.98714	0.98711	1	19744	0	0.5635	0.044331	0.078647	0.989652	1546	1	0.5635
RAPSN	4	0.067225	0.16158	0.937639	3329	1	0.63921	0.044333	0.07865	0.989652	1547	2	0.63921
ZNF638	4	0.35495	0.51642	1	9764	1	-0.037493	0.044333	0.07865	0.989652	1548	2	-0.037493
PLA2G4E	4	0.90673	0.90639	1	17979	0	0.99332	0.044333	0.07865	0.989652	1549	2	0.99332
NPM2	4	0.70188	0.75913	1	14670	1	0.66299	0.044382	0.078728	0.989652	1550	2	0.66299
KCNK17	4	0.98493	0.9849	1	19689	0	1.2544	0.044477	0.078871	0.989652	1551	2	1.2544
KRT76	4	0.65335	0.73648	1	14102	1	0.74515	0.044484	0.078878	0.989652	1552	1	0.74515
FAM161A	4	0.40736	0.564	1	10663	2	-0.066533	0.044484	0.078878	0.989652	1553	1	-0.066533
GCG	4	0.20971	0.38661	1	7222	2	-0.30499	0.044484	0.078878	0.989652	1554	1	-0.30499
NDUFAF5	4	0.8894	0.88902	1	17620	0	1.2532	0.044519	0.078936	0.989652	1555	2	1.2532
C10orf88	4	0.97683	0.9768	1	19505	0	1.012	0.044519	0.078936	0.989652	1556	2	1.012
HYAL4	4	0.96268	0.96256	1	19160	0	0.97303	0.044637	0.079127	0.989652	1557	1	0.97303
SH3BP5L	4	0.028828	0.088801	0.884316	1961	1	0.81951	0.044668	0.079172	0.989652	1558	2	0.81951
CYP7B1	4	0.88035	0.87988	1	17422	1	1.4082	0.044668	0.079172	0.989652	1559	2	1.4082
EPB41L4A	4	0.51109	0.65833	1	12338	2	0.6091	0.04474	0.079289	0.989652	1560	2	0.6091
ARL4A	4	0.11836	0.25033	0.992369	4913	3	-0.57729	0.044841	0.079447	0.989652	1561	1	-0.57729
IMMP1L	4	0.22228	0.3978	1	7535	2	0.039251	0.044841	0.079447	0.989652	1562	1	0.039251
DMXL1	4	0.080386	0.18519	0.962704	3729	1	0.44865	0.044841	0.079447	0.989652	1563	1	0.44865
ZNF812	4	0.18027	0.34954	1	6563	2	0.41567	0.044926	0.079585	0.989652	1564	2	0.41567
ZNF789	4	0.35495	0.51642	1	9691	2	0.13848	0.044926	0.079585	0.989652	1565	2	0.13848
GMDS	4	0.20511	0.38247	1	7196	1	0.2286	0.044993	0.079675	0.989652	1566	1	0.2286
PARP9	4	0.96455	0.96445	1	19212	0	1.0791	0.045022	0.079721	0.989652	1567	2	1.0791
USP20	4	0.29767	0.46492	1	8698	1	0.25955	0.045022	0.079721	0.989652	1568	2	0.25955
ZNF280C	4	0.15955	0.31723	1	6062	2	0.042255	0.045044	0.079751	0.989652	1569	1	0.042255
STAT3	4	0.87548	0.87518	1	17321	1	1.1729	0.045113	0.079856	0.989652	1570	2	1.1729
FKBP15	4	0.91663	0.91637	1	18195	0	0.59762	0.045113	0.079856	0.989652	1571	2	0.59762
GIT1	4	0.99887	0.99884	1	20026	0	1.3018	0.045121	0.079867	0.989652	1572	2	1.3018
MESP1	4	0.068814	0.16446	0.944096	3442	2	0.073037	0.045191	0.079973	0.989652	1573	2	0.073037
NDEL1	4	0.23502	0.40911	1	7694	2	-0.37809	0.045273	0.080105	0.989652	1574	1	-0.37809
COL17A1	4	0.47158	0.62239	1	11721	2	-0.31458	0.045273	0.080105	0.989652	1575	1	-0.31458
FRK	4	0.42514	0.58013	1	10981	1	0.65527	0.045273	0.080105	0.989652	1576	1	0.65527
PTCD2	4	0.59645	0.71271	1	13550	1	1.0314	0.045317	0.08017	0.989652	1577	2	1.0314
STOX1	4	0.87832	0.87794	1	17381	1	0.71344	0.045341	0.080208	0.989652	1578	2	0.71344
LHX8	4	0.20511	0.38247	1	7174	2	-0.3129	0.045502	0.080483	0.989652	1579	1	-0.3129
PLA2G12B	4	0.63856	0.73013	1	13939	1	0.66402	0.045553	0.080552	0.989652	1580	2	0.66402
RFC4	4	0.097416	0.21494	0.98145	4224	1	0.62335	0.045553	0.080552	0.989652	1581	2	0.62335
OR6X1	4	0.42315	0.57834	1	10947	1	0.72828	0.045553	0.080552	0.989652	1582	2	0.72828
C8orf44	4	0.9336	0.93338	1	18533	0	1.0386	0.045553	0.080552	0.989652	1583	2	1.0386
XPA	4	0.97046	0.97036	1	19356	0	0.87627	0.045553	0.080552	0.989652	1584	2	0.87627
C4orf48	4	0.16177	0.32073	1	6106	1	1.0346	0.045553	0.080552	0.989652	1585	2	1.0346
KRTAP22-1	4	0.026093	0.081265	0.862549	1837	1	0.61852	0.045553	0.080552	0.989652	1586	2	0.61852
PTPN14	4	0.97467	0.97457	1	19452	0	0.62637	0.045553	0.080552	0.989652	1587	1	0.62637
PIKFYVE	3	0.32045	0.4622	1	9088	2	-0.48425	0.045691	0.071734	0.978314	1588	1	-0.48425
C19orf60	4	0.52494	0.67113	1	12643	1	1.0475	0.045831	0.080995	0.989652	1589	2	1.0475
FAM19A5	4	0.95113	0.951	1	18891	0	0.96862	0.045831	0.080995	0.989652	1590	2	0.96862
ZNF845	4	0.82404	0.83228	1	16402	1	0.94511	0.045831	0.080995	0.989652	1591	2	0.94511
KRTAP10-10	4	0.99781	0.99782	1	19991	0	1.1964	0.045831	0.080995	0.989652	1592	2	1.1964
FCRL3	4	0.8502	0.85263	1	16883	1	0.95803	0.045831	0.080995	0.989652	1593	2	0.95803
EIF2S1	4	0.35495	0.51642	1	9754	1	-0.35595	0.04596	0.0812	0.989652	1594	1	-0.35595
SLC6A6	4	0.60294	0.71535	1	13626	1	0.86828	0.04596	0.0812	0.989652	1595	1	0.86828
RFT1	4	0.045935	0.12236	0.91095	2563	1	-0.1841	0.04596	0.0812	0.989652	1596	1	-0.1841
PDZD7	4	0.25853	0.43007	1	8028	1	-0.015193	0.04596	0.0812	0.989652	1597	1	-0.015193
CCDC60	4	0.95936	0.95922	1	19089	0	0.54067	0.04596	0.0812	0.989652	1598	1	0.54067
DIMT1	4	0.22228	0.3978	1	7445	1	0.22456	0.04596	0.0812	0.989652	1599	1	0.22456
SPIN1	4	0.86984	0.8699	1	17178	1	0.46834	0.04596	0.0812	0.989652	1600	1	0.46834
TOP1	4	0.088672	0.19973	0.98145	4008	3	-1.1941	0.04596	0.0812	0.989652	1601	1	-1.1941
ZNF680	4	0.99798	0.99799	1	19996	0	1.0813	0.046122	0.081444	0.989652	1602	2	1.0813
FBXO39	4	0.71303	0.76472	1	14800	1	0.62297	0.046122	0.081444	0.989652	1603	2	0.62297
PAPOLA	4	0.073646	0.17315	0.956607	3566	2	-0.10465	0.046122	0.081444	0.989652	1604	2	-0.10465
TXN2	4	0.8502	0.85263	1	16833	1	0.70285	0.046122	0.081444	0.989652	1605	2	0.70285
XPR1	4	0.63856	0.73013	1	13956	1	0.99895	0.046122	0.081444	0.989652	1606	2	0.99895
TCF3	4	0.99737	0.99736	1	19978	0	1.2028	0.046122	0.081444	0.989652	1607	2	1.2028
DUSP10	4	0.58342	0.70755	1	13418	1	0.31601	0.046367	0.081829	0.989652	1608	1	0.31601
CTHRC1	4	0.66682	0.74253	1	14279	1	0.38364	0.046469	0.081981	0.989652	1609	1	0.38364
FABP5	4	0.48625	0.63576	1	11891	2	0.17134	0.046646	0.082259	0.989652	1610	2	0.17134
PANK4	4	0.96099	0.96083	1	19125	0	0.66959	0.046646	0.082259	0.989652	1611	2	0.66959
FMO1	4	0.92992	0.92967	1	18458	0	1.0655	0.046646	0.082259	0.989652	1612	2	1.0655
SPDYC	4	0.48625	0.63576	1	11925	2	0.10283	0.046646	0.082259	0.989652	1613	2	0.10283
GLRA3	4	0.25617	0.42795	1	8002	2	0.18349	0.046646	0.082259	0.989652	1614	2	0.18349
RSPH6A	4	0.44079	0.59436	1	11264	1	0.6716	0.046646	0.082259	0.989652	1615	2	0.6716
C1orf43	4	0.43139	0.58588	1	11062	1	0.51266	0.046673	0.0823	0.989652	1616	1	0.51266
TFEC	4	0.01418	0.046469	0.804045	1134	1	0.49144	0.046673	0.0823	0.989652	1617	1	0.49144
FYTTD1	4	0.75477	0.78754	1	15318	1	0.32011	0.046673	0.0823	0.989652	1618	1	0.32011
CYP39A1	4	0.46194	0.61362	1	11631	2	0.51476	0.046914	0.082677	0.989652	1619	2	0.51476
OR1L3	4	0.45107	0.60369	1	11428	2	-0.071489	0.046927	0.0827	0.989652	1620	1	-0.071489
FAM117A	4	0.31593	0.48132	1	9005	1	0.90616	0.047012	0.082847	0.989652	1621	2	0.90616
PIK3R4	4	0.69268	0.75466	1	14539	1	0.78661	0.047012	0.082847	0.989652	1622	2	0.78661
CCP110	4	0.46116	0.6129	1	11549	1	0.70641	0.047012	0.082847	0.989652	1623	2	0.70641
PNLDC1	4	0.10084	0.2208	0.98145	4417	2	0.10198	0.047012	0.082847	0.989652	1624	2	0.10198
STOM	4	0.26436	0.4352	1	8151	2	0.2527	0.047012	0.082847	0.989652	1625	2	0.2527
NTC_268	1	0.95296	0.95319	1	18925	0	2.137	0.047045	0.04704	0.955121	1626	1	2.137
C15orf62	4	0.8502	0.85263	1	16846	1	0.60527	0.047159	0.083096	0.989652	1627	2	0.60527
FAM120AOS	4	0.73845	0.77824	1	15104	1	0.60527	0.047159	0.083096	0.989652	1628	2	0.60527
GRAMD1C	4	0.63735	0.72959	1	13934	1	1.0079	0.047159	0.083096	0.989652	1629	2	1.0079
SPARC	4	0.063872	0.15548	0.937639	3225	3	-0.85176	0.047181	0.083125	0.989652	1630	1	-0.85176
BCAT2	4	0.96358	0.96347	1	19187	0	0.46778	0.047181	0.083125	0.989652	1631	1	0.46778
CRYBA4	4	0.68365	0.75038	1	14430	1	1.0366	0.04727	0.083255	0.989652	1632	2	1.0366
AWAT1	4	0.92933	0.92909	1	18443	0	1.3158	0.04727	0.083255	0.989652	1633	2	1.3158
UBE4A	4	0.96142	0.96126	1	19134	0	1.3837	0.047319	0.083331	0.989652	1634	2	1.3837
CTNNB1	4	0.46116	0.6129	1	11529	1	0.98972	0.047331	0.083354	0.989652	1635	2	0.98972
PKNOX1	4	0.20971	0.38661	1	7252	2	-0.8914	0.047359	0.083392	0.989652	1636	1	-0.8914
OGN	4	0.78022	0.80268	1	15708	1	1.3378	0.047359	0.083392	0.989652	1637	2	1.3378
USP12	4	0.98826	0.98822	1	19771	0	1.2937	0.047448	0.083529	0.989652	1638	2	1.2937
ECHDC1	4	0.66518	0.74181	1	14263	1	0.90082	0.047448	0.083529	0.989652	1639	2	0.90082
PIK3R6	4	0.32188	0.48657	1	9143	1	1.0714	0.047448	0.083529	0.989652	1640	2	1.0714
TGIF2LX	4	0.57049	0.70261	1	13304	1	0.53531	0.047511	0.083636	0.989652	1641	1	0.53531
TVP23B	4	0.97127	0.97119	1	19375	0	0.78215	0.047511	0.083636	0.989652	1642	1	0.78215
FAM181B	4	0.92374	0.92356	1	18328	0	0.84561	0.047589	0.083768	0.989652	1643	2	0.84561
PRPF40B	4	0.64505	0.73289	1	14020	1	1.0915	0.047589	0.083768	0.989652	1644	2	1.0915
C14orf79	4	0.080386	0.18519	0.962704	3721	1	1.2567	0.047589	0.083768	0.989652	1645	2	1.2567
SLC6A18	4	0.72817	0.7727	1	14982	1	0.8936	0.047774	0.08406	0.989652	1646	2	0.8936
NDUFA1	4	0.97753	0.97753	1	19520	0	0.61915	0.04786	0.084194	0.989652	1647	2	0.61915
CCDC42	4	0.19018	0.36474	1	6878	3	-0.4186	0.047918	0.084284	0.989652	1648	1	-0.4186
VAV1	4	0.20511	0.38247	1	7193	2	0.16738	0.047918	0.084284	0.989652	1649	1	0.16738
ITGBL1	4	0.97285	0.97276	1	19413	0	0.345	0.047918	0.084284	0.989652	1650	1	0.345
SELK	4	0.41392	0.56992	1	10779	1	-0.096264	0.047918	0.084284	0.989652	1651	1	-0.096264
VOPP1	4	0.9098	0.90947	1	18048	0	0.56798	0.047918	0.084284	0.989652	1652	1	0.56798
ATP8A2	4	0.71863	0.76767	1	14865	1	0.88671	0.047918	0.084284	0.989652	1653	1	0.88671
NTC_832	1	0.9519	0.95215	1	18907	0	2.1728	0.048099	0.048108	0.955121	1654	1	2.1728
LRRC10	4	0.24126	0.41462	1	7792	1	0.58914	0.048197	0.084728	0.989652	1655	1	0.58914
PROX2	4	0.70917	0.7628	1	14748	1	0.33836	0.0482	0.08473	0.989652	1656	2	0.33836
IP6K3	4	0.71168	0.76404	1	14787	1	1.1789	0.0482	0.08473	0.989652	1657	2	1.1789
RYR3	4	0.82267	0.83128	1	16378	1	0.56572	0.0482	0.08473	0.989652	1658	2	0.56572
MS4A1	4	0.13193	0.27287	1	5307	1	0.74109	0.0482	0.08473	0.989652	1659	2	0.74109
PICALM	4	0.94401	0.94387	1	18714	0	0.72431	0.048299	0.084879	0.989652	1660	1	0.72431
TMEM200C	4	0.9762	0.97614	1	19481	0	0.92379	0.048349	0.084948	0.989652	1661	1	0.92379
CYTH2	4	0.88035	0.87988	1	17423	1	0.53247	0.0484	0.085041	0.989652	1662	1	0.53247
SERPINB8	4	0.45536	0.60764	1	11475	2	-0.014052	0.048451	0.085119	0.989652	1663	1	-0.014052
OR5H14	4	0.18334	0.35426	1	6758	2	0.24135	0.048502	0.08519	0.989652	1664	1	0.24135
LETM2	4	0.9435	0.94337	1	18691	0	0.57977	0.048553	0.085271	0.989652	1665	1	0.57977
HINT1	4	0.72419	0.7706	1	14937	1	1.0449	0.048572	0.085294	0.989652	1666	2	1.0449
CCDC112	4	0.79204	0.81022	1	15906	1	0.77088	0.048572	0.085294	0.989652	1667	2	0.77088
SAMD5	4	0.32139	0.48613	1	9119	1	1.2353	0.048572	0.085294	0.989652	1668	2	1.2353
ZSCAN9	4	0.40736	0.564	1	10668	2	0.33757	0.048572	0.085294	0.989652	1669	2	0.33757
SLC39A1	4	0.16177	0.32073	1	6108	1	0.51118	0.048572	0.085294	0.989652	1670	2	0.51118
MAD1L1	4	0.032574	0.096821	0.884326	2128	2	-0.42979	0.048572	0.085294	0.989652	1671	2	-0.42979
RPL28	4	0.77007	0.79654	1	15573	1	0.88836	0.048572	0.085294	0.989652	1672	2	0.88836
KLK1	4	0.021123	0.067148	0.835831	1576	1	0.92797	0.048572	0.085294	0.989652	1673	2	0.92797
ROBO3	4	0.7646	0.79329	1	15487	1	0.024403	0.048629	0.085376	0.989652	1674	1	0.024403
NOL11	4	0.5667	0.70123	1	13262	1	0.40854	0.048629	0.085376	0.989652	1675	1	0.40854
TMPRSS11F	4	0.30151	0.46837	1	8746	1	0.1513	0.04873	0.085534	0.989652	1676	1	0.1513
PEX13	4	0.3105	0.47646	1	8920	1	0.06442	0.048857	0.085741	0.989652	1677	1	0.06442
C16orf92	4	0.11836	0.25033	0.992369	4887	1	0.45011	0.048858	0.085742	0.989652	1678	2	0.45011
OR4D1	4	0.46677	0.61799	1	11681	2	0.51689	0.048926	0.085848	0.989652	1679	2	0.51689
CALB2	4	0.47599	0.62639	1	11797	2	0.60747	0.048926	0.085848	0.989652	1680	2	0.60747
IDI1	4	0.32528	0.4897	1	9215	2	0.28385	0.048926	0.085848	0.989652	1681	2	0.28385
PROX1	4	0.89544	0.89506	1	17749	0	0.61184	0.048926	0.085848	0.989652	1682	2	0.61184
NPS	4	0.89054	0.89016	1	17651	0	-0.039465	0.048959	0.085892	0.989652	1683	1	-0.039465
SDC4	4	0.051139	0.13209	0.91095	2780	1	0.62467	0.049009	0.085974	0.989652	1684	2	0.62467
OR2B3	4	0.9225	0.9223	1	18300	0	1.272	0.049057	0.086048	0.989652	1685	2	1.272
C1RL	4	0.4947	0.64346	1	12083	1	0.7422	0.049057	0.086048	0.989652	1686	2	0.7422
SLCO2A1	4	0.63856	0.73013	1	13955	1	0.28371	0.04906	0.08605	0.989652	1687	1	0.28371
MRPL9	4	0.98044	0.98044	1	19595	0	1.1547	0.049132	0.086177	0.989652	1688	2	1.1547
KNG1	4	0.28837	0.4567	1	8522	2	0.39267	0.049132	0.086177	0.989652	1689	2	0.39267
RSPO3	4	0.98011	0.98014	1	19583	0	0.53179	0.049162	0.086228	0.989652	1690	1	0.53179
FAM78B	4	0.197	0.37509	1	7084	2	-0.14755	0.049212	0.086317	0.989652	1691	1	-0.14755
C15orf32	4	0.73277	0.77518	1	15030	1	0.62821	0.049263	0.086405	0.989652	1692	1	0.62821
PNPLA1	4	0.54467	0.68942	1	12985	1	0.92899	0.049307	0.086476	0.989652	1693	2	0.92899
TANC1	4	0.93744	0.93735	1	18583	0	1.2409	0.049307	0.086476	0.989652	1694	2	1.2409
HYLS1	4	0.1333	0.27511	1	5350	2	0.063595	0.049307	0.086476	0.989652	1695	2	0.063595
PDSS1	4	0.94627	0.94617	1	18756	0	0.75791	0.049415	0.086653	0.989652	1696	1	0.75791
ZBED6	4	0.78495	0.80567	1	15780	1	0.86481	0.049463	0.086727	0.989652	1697	2	0.86481
SLC14A2	4	0.73277	0.77518	1	15031	1	1.0807	0.049463	0.086727	0.989652	1698	2	1.0807
OR2AE1	4	0.22228	0.3978	1	7502	1	0.8571	0.049526	0.086833	0.989652	1699	2	0.8571
POLR2D	4	0.8502	0.85263	1	16822	1	0.072985	0.049644	0.087039	0.989652	1700	1	0.072985
CCND3	4	0.79589	0.81278	1	15962	1	0.36058	0.049644	0.087039	0.989652	1701	1	0.36058
ERCC3	4	0.66518	0.74181	1	14254	1	-0.31392	0.049644	0.087039	0.989652	1702	1	-0.31392
GPR137	4	0.50008	0.64835	1	12150	1	0.23331	0.049644	0.087039	0.989652	1703	1	0.23331
YBEY	4	0.81454	0.8255	1	16256	1	0.66677	0.049645	0.087042	0.989652	1704	2	0.66677
COMMD8	4	0.90131	0.90088	1	17872	0	1.1368	0.049645	0.087042	0.989652	1705	2	1.1368
PTGS2	4	0.45957	0.61148	1	11504	2	0.51872	0.049645	0.087042	0.989652	1706	2	0.51872
SIAH1	4	0.22228	0.3978	1	7549	1	0.92491	0.049852	0.087383	0.989652	1707	2	0.92491
TBC1D7	4	0.14522	0.29453	1	5610	2	-0.43132	0.049897	0.087463	0.989652	1708	1	-0.43132
MTCH2	4	0.71992	0.76834	1	14879	1	0.96842	0.049921	0.087499	0.989652	1709	2	0.96842
C1QTNF6	4	0.064255	0.15621	0.937639	3249	2	-0.67985	0.049973	0.087576	0.989652	1710	1	-0.67985
ACBD7	4	0.10989	0.23622	0.992369	4621	1	1.2335	0.050015	0.08764	0.989652	1711	2	1.2335
TMEM101	4	0.38938	0.54766	1	10365	1	0.07343	0.050024	0.08765	0.989652	1712	1	0.07343
OSCAR	4	0.40562	0.56245	1	10647	2	0.39915	0.050097	0.087748	0.989652	1713	2	0.39915
MOSPD3	4	0.97328	0.97319	1	19419	0	1.1658	0.050097	0.087748	0.989652	1714	2	1.1658
KDSR	4	0.056061	0.14124	0.91095	3013	2	-1.1924	0.0501	0.087753	0.989652	1715	1	-1.1924
PA2G4	4	0.3412	0.504	1	9478	2	-0.27132	0.050176	0.087873	0.989652	1716	1	-0.27132
ESYT2	4	0.16843	0.3311	1	6278	1	0.92208	0.050303	0.088078	0.989652	1717	1	0.92208
OR2Y1	4	0.90925	0.90893	1	18031	0	0.68762	0.050303	0.088078	0.989652	1718	1	0.68762
NTC_562	1	0.94964	0.94994	1	18852	0	2.0393	0.050365	0.050409	0.955121	1719	1	2.0393
TMEM11	4	0.31748	0.4827	1	9030	2	0.45995	0.050367	0.088191	0.989652	1720	2	0.45995
C16orf91	4	0.45138	0.60399	1	11430	2	0.15772	0.050379	0.088207	0.989652	1721	1	0.15772
SBDS	3	0.12228	0.22815	0.992369	5048	2	-1.5434	0.050415	0.075663	0.988036	1722	1	-1.5434
NLE1	3	0.87491	0.87505	1	17301	0	0.63048	0.050415	0.075663	0.988036	1723	1	0.63048
HIST2H3C	3	0.18983	0.31018	1	6872	1	-0.94002	0.050415	0.075663	0.988036	1724	1	-0.94002
DDX10	3	0.52255	0.59857	1	12586	1	-0.94002	0.050415	0.075663	0.988036	1725	1	-0.94002
RABGGTB	3	0.18704	0.30682	1	6823	1	0.41531	0.050415	0.075663	0.988036	1726	1	0.41531
RIOK2	3	0.94132	0.94148	1	18644	0	0.38122	0.050415	0.075663	0.988036	1727	1	0.38122
XRRA1	3	0.48583	0.57846	1	11888	1	1.1292	0.050415	0.075663	0.988036	1728	1	1.1292
ZNF713	3	0.64168	0.67155	1	13976	1	0.53922	0.050415	0.075663	0.988036	1729	1	0.53922
DYNC1H1	3	0.50887	0.5909	1	12301	1	-0.94002	0.050415	0.075663	0.988036	1730	1	-0.94002
RPS6KA4	3	0.21544	0.34046	1	7363	1	-0.033421	0.050415	0.075663	0.988036	1731	1	-0.033421
OR2A4	4	0.73488	0.77631	1	15064	1	0.82087	0.050519	0.08844	0.989652	1732	2	0.82087
GALNTL6	4	0.18027	0.34954	1	6564	2	0.17658	0.050519	0.08844	0.989652	1733	2	0.17658
PCLO	4	0.86302	0.86374	1	17026	1	1.1021	0.050519	0.08844	0.989652	1734	2	1.1021
PPP1R1C	4	0.35495	0.51642	1	9674	1	1.2727	0.050519	0.08844	0.989652	1735	2	1.2727
NTC_153	1	0.94944	0.94975	1	18844	0	2.1921	0.050563	0.050598	0.955121	1736	1	2.1921
CCDC37	4	0.19608	0.37367	1	7064	3	-0.22261	0.050582	0.088536	0.989652	1737	1	-0.22261
CALCRL	4	0.87918	0.87875	1	17395	1	0.4923	0.050582	0.088536	0.989652	1738	1	0.4923
TRAPPC6B	4	0.097416	0.21494	0.98145	4231	1	0.32501	0.050582	0.088536	0.989652	1739	1	0.32501
CYP4Z1	4	0.097416	0.21494	0.98145	4198	1	0.013706	0.050582	0.088536	0.989652	1740	1	0.013706
KCNH2	4	0.98558	0.98556	1	19705	0	1.3833	0.050645	0.088641	0.989652	1741	2	1.3833
SLC4A7	4	0.8729	0.87277	1	17256	1	1.1864	0.05067	0.088677	0.989652	1742	2	1.1864
COX5A	4	0.91975	0.91951	1	18259	0	0.99642	0.050733	0.088776	0.989652	1743	2	0.99642
CD33	4	0.3776	0.53698	1	10140	2	0.21585	0.05081	0.088902	0.989652	1744	1	0.21585
SETD6	4	0.53996	0.68507	1	12905	2	0.55658	0.05081	0.088902	0.989652	1745	2	0.55658
WDPCP	4	0.8091	0.82169	1	16168	1	0.97001	0.050828	0.088934	0.989652	1746	2	0.97001
KLHL22	4	0.32453	0.48901	1	9176	1	0.7362	0.050937	0.089107	0.989652	1747	1	0.7362
CEL	4	0.41855	0.57414	1	10873	2	-0.029206	0.050937	0.089107	0.989652	1748	1	-0.029206
OR8D4	4	0.29814	0.46534	1	8701	1	0.38251	0.050937	0.089107	0.989652	1749	1	0.38251
MTPAP	4	0.99127	0.99124	1	19831	0	1.1288	0.050968	0.089151	0.989652	1750	2	1.1288
DNAH12	4	0.99967	0.99968	1	20062	0	1.3063	0.050968	0.089151	0.989652	1751	2	1.3063
ANKRD33B	4	0.52494	0.67113	1	12633	1	1.2676	0.050968	0.089151	0.989652	1752	2	1.2676
SLC37A4	4	0.5389	0.6841	1	12886	2	0.70306	0.051012	0.089223	0.989652	1753	2	0.70306
AAGAB	4	0.24126	0.41462	1	7799	2	0.5618	0.051025	0.08925	0.989652	1754	2	0.5618
CSN2	4	0.84425	0.84772	1	16754	1	0.7716	0.05105	0.089287	0.989652	1755	2	0.7716
ERGIC3	4	0.13193	0.27287	1	5304	2	-0.4345	0.051089	0.089345	0.989652	1756	1	-0.4345
ASAH2B	4	0.20971	0.38661	1	7249	2	-0.68673	0.051139	0.08943	0.989652	1757	1	-0.68673
LLPH	4	0.68045	0.74885	1	14390	1	1.013	0.051164	0.089465	0.989652	1758	2	1.013
UGT2B17	4	0.32835	0.49244	1	9260	1	0.61025	0.051164	0.089465	0.989652	1759	2	0.61025
LOC100130370	4	0.12692	0.26456	1	5166	2	-0.67306	0.051215	0.089547	0.989652	1760	1	-0.67306
TACR3	4	0.14358	0.2919	1	5575	2	-0.58959	0.051215	0.089547	0.989652	1761	1	-0.58959
MRPS9	4	0.19256	0.36838	1	6941	3	-0.52745	0.051291	0.089673	0.989652	1762	1	-0.52745
NDUFB6	4	0.99722	0.99722	1	19973	0	1.2142	0.051329	0.089736	0.989652	1763	2	1.2142
ARHGAP24	4	0.7646	0.79329	1	15489	1	1.2395	0.051329	0.089736	0.989652	1764	2	1.2395
C17orf78	4	0.95257	0.95238	1	18916	0	0.83112	0.051342	0.089764	0.989652	1765	1	0.83112
EMC10	4	0.045935	0.12236	0.91095	2572	3	-0.91066	0.051393	0.089845	0.989652	1766	1	-0.91066
TMEM9	4	0.96341	0.9633	1	19183	0	0.90772	0.051469	0.089959	0.989652	1767	1	0.90772
GABRA4	4	0.76215	0.79187	1	15456	1	0.74962	0.051482	0.089978	0.989652	1768	2	0.74962
EIF4A2	4	0.96681	0.9667	1	19262	0	1.26	0.05152	0.090037	0.989652	1769	2	1.26
ZNF587	4	0.96923	0.96909	1	19323	0	1.0518	0.051577	0.090124	0.989652	1770	2	1.0518
KDM4E	4	0.45735	0.60945	1	11498	2	0.49906	0.051577	0.090124	0.989652	1771	2	0.49906
CLPX	4	0.18833	0.36189	1	6849	3	-0.43507	0.051747	0.090405	0.989652	1772	1	-0.43507
DLL3	4	0.77558	0.79987	1	15653	1	0.83809	0.051798	0.090479	0.989652	1773	1	0.83809
LRP1B	4	0.50454	0.65238	1	12223	2	0.16787	0.051924	0.090675	0.989652	1774	1	0.16787
OR9I1	4	0.95611	0.95598	1	19011	0	0.75036	0.051924	0.090675	0.989652	1775	1	0.75036
ZNF414	4	0.54921	0.69374	1	13092	2	0.57284	0.052	0.090804	0.989652	1776	1	0.57284
OR10AD1	4	0.99213	0.99213	1	19848	0	0.91821	0.052102	0.090966	0.989652	1777	1	0.91821
MGA	4	0.49119	0.64027	1	12057	1	0.78515	0.052177	0.091081	0.989652	1778	2	0.78515
OVCH2	4	0.97416	0.97406	1	19442	0	0.94275	0.052177	0.091081	0.989652	1779	2	0.94275
NOP2	4	0.77007	0.79654	1	15576	1	0.67487	0.052177	0.091081	0.989652	1780	2	0.67487
YPEL1	4	0.26263	0.43365	1	8118	2	0.14617	0.052177	0.091081	0.989652	1781	2	0.14617
TOR1AIP1	4	0.54832	0.69289	1	13077	2	0.37762	0.052177	0.091081	0.989652	1782	2	0.37762
PAH	4	0.67597	0.74675	1	14359	1	0.58617	0.052177	0.091081	0.989652	1783	2	0.58617
NDUFB1	4	0.37406	0.53378	1	10075	1	1.1415	0.052177	0.091081	0.989652	1784	2	1.1415
SPATA13	4	0.99883	0.99881	1	20022	0	1.1483	0.052177	0.091081	0.989652	1785	2	1.1483
CTNND2	4	0.11062	0.23747	0.992369	4650	2	-0.12124	0.052177	0.091081	0.989652	1786	2	-0.12124
LSMEM1	4	0.8502	0.85263	1	16841	1	0.70177	0.052177	0.091081	0.989652	1787	2	0.70177
VTCN1	4	0.94889	0.94877	1	18831	0	0.77244	0.052177	0.091081	0.989652	1788	2	0.77244
PHIP	4	0.8502	0.85263	1	16857	1	1.1687	0.052177	0.091081	0.989652	1789	2	1.1687
VWA5A	4	0.27639	0.44604	1	8323	1	1.1178	0.052177	0.091081	0.989652	1790	2	1.1178
EFNA4	4	0.8502	0.85263	1	16826	1	0.63875	0.052177	0.091081	0.989652	1791	2	0.63875
TAS2R9	4	0.91196	0.91173	1	18102	0	0.77147	0.052177	0.091081	0.989652	1792	2	0.77147
PSMB6	4	0.98645	0.98641	1	19724	0	0.73915	0.052177	0.091081	0.989652	1793	2	0.73915
TMA7	4	0.067225	0.16158	0.937639	3408	2	0.37918	0.052177	0.091081	0.989652	1794	2	0.37918
MLLT6	4	0.90271	0.90231	1	17905	0	1.1228	0.052177	0.091081	0.989652	1795	2	1.1228
CDH9	4	0.98149	0.98148	1	19615	0	0.96475	0.052177	0.091081	0.989652	1796	2	0.96475
SPNS3	4	0.51754	0.66427	1	12459	2	0.37348	0.052177	0.091081	0.989652	1797	2	0.37348
ANXA8L1	4	0.18027	0.34954	1	6664	2	0.18395	0.052177	0.091081	0.989652	1798	2	0.18395
TMEM132E	4	0.25198	0.42418	1	7948	1	0.11431	0.052203	0.091123	0.989652	1799	1	0.11431
TRAF3IP3	4	0.028238	0.087115	0.879345	1918	3	-1.3352	0.052254	0.09121	0.990059	1800	1	-1.3352
LYZL2	4	0.75555	0.78797	1	15333	1	0.4281	0.052355	0.091375	0.990246	1801	1	0.4281
FAM26D	4	0.14223	0.28972	1	5553	3	-0.41511	0.052355	0.091375	0.990246	1802	1	-0.41511
MARK4	4	0.31061	0.47657	1	8921	2	-0.32567	0.052456	0.091537	0.991473	1803	1	-0.32567
APBB1	4	0.43746	0.59131	1	11187	1	0.78085	0.052507	0.091626	0.991632	1804	1	0.78085
RAVER1	4	0.90326	0.90286	1	17914	0	1.0343	0.052639	0.091824	0.991632	1805	2	1.0343
TRIM69	4	0.29082	0.45887	1	8564	2	0.32537	0.052639	0.091824	0.991632	1806	2	0.32537
MVK	4	0.44335	0.59665	1	11311	2	-0.1134	0.052734	0.091969	0.991632	1807	1	-0.1134
TRAF2	4	0.71376	0.76509	1	14807	1	0.20309	0.052734	0.091969	0.991632	1808	1	0.20309
VGLL2	4	0.39966	0.55708	1	10535	2	0.40571	0.052734	0.091969	0.991632	1809	2	0.40571
CASP1	4	0.83483	0.8404	1	16604	1	0.34538	0.052734	0.091969	0.991632	1810	1	0.34538
CADM3	4	0.69127	0.754	1	14528	1	0.3962	0.052734	0.091969	0.991632	1811	1	0.3962
CCDC93	4	0.44501	0.59817	1	11330	1	0.87798	0.05278	0.092044	0.991632	1812	2	0.87798
AKAP6	4	0.91131	0.91104	1	18077	0	0.9859	0.052818	0.092108	0.991632	1813	2	0.9859
HERC1	4	0.57126	0.70291	1	13311	1	1.2268	0.052838	0.092137	0.991632	1814	2	1.2268
BAG2	4	0.18027	0.34954	1	6587	1	1.0892	0.052857	0.09216	0.991632	1815	2	1.0892
IFI30	4	0.32453	0.48901	1	9174	1	-0.19565	0.052911	0.092239	0.991632	1816	1	-0.19565
WNT3A	4	0.90708	0.90677	1	17992	0	0.97225	0.052973	0.092333	0.991632	1817	2	0.97225
OR10A6	4	0.95317	0.95298	1	18936	0	0.76991	0.052987	0.092357	0.991632	1818	1	0.76991
FAM155B	4	0.70188	0.75913	1	14662	1	0.46268	0.052987	0.092357	0.991632	1819	1	0.46268
C17orf104	4	0.068814	0.16446	0.944096	3439	2	-0.17134	0.053089	0.092515	0.991632	1820	1	-0.17134
ODC1	4	0.30889	0.47499	1	8869	2	0.032727	0.053089	0.092515	0.991632	1821	1	0.032727
CYP51A1	4	0.99719	0.99718	1	19972	0	1.4005	0.053108	0.092539	0.991632	1822	2	1.4005
ICAM5	4	0.04168	0.11435	0.91095	2429	2	0.39652	0.053266	0.092804	0.993773	1823	1	0.39652
NTC_715	1	0.94672	0.947	1	18764	0	2.1067	0.053283	0.053299	0.964287	1824	1	2.1067
FUT11	4	0.19374	0.37011	1	6959	2	-0.5165	0.053367	0.092982	0.993773	1825	1	-0.5165
SOBP	4	0.62684	0.72519	1	13837	1	0.10567	0.053417	0.093067	0.993773	1826	1	0.10567
FBXO38	4	0.95678	0.95665	1	19024	0	1.0318	0.053424	0.093078	0.993773	1827	2	1.0318
WWC2	4	0.77558	0.79987	1	15652	1	0.58491	0.053468	0.093145	0.993773	1828	1	0.58491
HECA	4	0.18027	0.34954	1	6669	2	-0.50841	0.053518	0.09322	0.993773	1829	1	-0.50841
PIP4K2A	4	0.53928	0.68443	1	12895	1	0.90789	0.053579	0.093325	0.993773	1830	2	0.90789
DEPDC1	4	0.43635	0.59029	1	11169	2	0.59102	0.053579	0.093325	0.993773	1831	2	0.59102
KLHL14	4	0.96892	0.9688	1	19317	0	0.83791	0.053579	0.093325	0.993773	1832	2	0.83791
EXOC3L4	4	0.42036	0.57575	1	10891	1	0.86784	0.053645	0.093433	0.993773	1833	1	0.86784
CFTR	4	0.65828	0.73869	1	14160	1	0.18919	0.053645	0.093433	0.993773	1834	1	0.18919
FHOD1	4	0.69634	0.75645	1	14596	1	1.0994	0.053761	0.093635	0.993773	1835	2	1.0994
SEMA5A	4	0.39788	0.55543	1	10500	1	0.80279	0.053761	0.093635	0.993773	1836	2	0.80279
OR6F1	4	0.79725	0.81367	1	15980	1	0.3503	0.053847	0.093766	0.993773	1837	1	0.3503
AFP	4	0.11836	0.25033	0.992369	4860	1	0.62027	0.05389	0.09384	0.993773	1838	2	0.62027
MAST4	4	0.42036	0.57575	1	10890	1	0.60568	0.053999	0.094012	0.993773	1839	1	0.60568
CDCA7	4	0.32819	0.49228	1	9244	2	0.11251	0.053999	0.094012	0.993773	1840	1	0.11251
MEAF6	4	0.93744	0.93735	1	18577	0	1.0045	0.054079	0.094132	0.993773	1841	2	1.0045
SLC11A1	4	0.80314	0.81761	1	16083	1	1.4098	0.054124	0.094211	0.993773	1842	2	1.4098
SH3YL1	4	0.46116	0.6129	1	11521	1	0.84817	0.054124	0.094211	0.993773	1843	2	0.84817
FAM19A3	4	0.69078	0.75379	1	14522	1	-0.37066	0.05415	0.094256	0.993773	1844	1	-0.37066
ZNF221	4	0.12371	0.2593	1	5087	3	-0.55553	0.05415	0.094256	0.993773	1845	1	-0.55553
MATN2	4	0.96323	0.96312	1	19176	0	0.57814	0.05415	0.094256	0.993773	1846	1	0.57814
NEDD8-MDP1	4	0.1333	0.27511	1	5347	2	0.19237	0.054163	0.09427	0.993773	1847	2	0.19237
HINT2	4	0.80128	0.81639	1	16050	1	0.99741	0.054234	0.094384	0.993773	1848	2	0.99741
C4orf26	4	0.80272	0.81733	1	16081	1	0.66416	0.054234	0.094384	0.993773	1849	2	0.66416
FAM107A	4	0.94948	0.94938	1	18848	0	0.74689	0.054339	0.09455	0.993773	1850	2	0.74689
IL21	4	0.47283	0.62351	1	11749	1	0.52539	0.054339	0.09455	0.993773	1851	2	0.52539
LY6D	4	0.36902	0.52922	1	9959	2	0.37203	0.054339	0.09455	0.993773	1852	2	0.37203
ASPH	4	0.54171	0.68667	1	12923	1	0.25365	0.054378	0.094623	0.993773	1853	1	0.25365
OR2A1	4	0.64505	0.73289	1	14022	1	0.74689	0.054469	0.094765	0.993773	1854	2	0.74689
ZNF530	4	0.99788	0.9979	1	19994	0	1.3447	0.054527	0.094864	0.993773	1855	2	1.3447
TCIRG1	4	0.3512	0.51308	1	9617	2	0.39673	0.054566	0.094922	0.993773	1856	2	0.39673
FAM172A	4	0.13631	0.28006	1	5429	2	-0.1008	0.054605	0.094985	0.993773	1857	1	-0.1008
CBY3	4	0.56325	0.69998	1	13234	1	0.38734	0.054681	0.095104	0.993773	1858	1	0.38734
PSIP1	4	0.89278	0.8924	1	17696	0	1.1677	0.05469	0.095121	0.993773	1859	2	1.1677
NRG4	4	0.42664	0.5815	1	11004	2	0.47312	0.05469	0.095121	0.993773	1860	2	0.47312
FAM124A	3	0.5363	0.60638	1	12823	1	1.3003	0.054705	0.07918	0.989652	1861	1	1.3003
CTSW	4	0.019719	0.063047	0.835831	1405	3	-1.5461	0.054732	0.095178	0.993773	1862	1	-1.5461
SMAD2	4	0.81383	0.825	1	16243	1	0.60453	0.054788	0.095265	0.993773	1863	2	0.60453
OR1L1	4	0.71863	0.76767	1	14870	1	0.7346	0.054788	0.095265	0.993773	1864	2	0.7346
TSPAN6	4	0.80128	0.81639	1	16058	1	0.988	0.054788	0.095265	0.993773	1865	2	0.988
SMIM21	4	0.1319	0.27283	1	5298	2	-0.41874	0.054807	0.095294	0.993773	1866	1	-0.41874
KRTAP12-2	4	0.075094	0.17575	0.962704	3608	3	-0.57034	0.054883	0.095416	0.993773	1867	1	-0.57034
MURC	4	0.95789	0.95781	1	19047	0	1.2401	0.054899	0.095439	0.993773	1868	2	1.2401
MRPL22	4	0.73707	0.7775	1	15090	1	1.1565	0.054958	0.095522	0.993773	1869	2	1.1565
ZMYM2	4	0.61587	0.72061	1	13749	1	0.63073	0.054958	0.095522	0.993773	1870	2	0.63073
DHTKD1	4	0.81114	0.82311	1	16189	1	0.28592	0.054959	0.095525	0.993773	1871	1	0.28592
ZBED8	4	0.27639	0.44604	1	8267	2	0.45776	0.054997	0.095579	0.993773	1872	2	0.45776
RAB44	4	0.56579	0.70092	1	13255	1	1.2963	0.055023	0.095616	0.993773	1873	2	1.2963
LHX4	4	0.097416	0.21494	0.98145	4209	1	0.66747	0.055076	0.095708	0.993773	1874	2	0.66747
TSTD3	4	0.98036	0.98037	1	19592	0	0.9283	0.055076	0.095708	0.993773	1875	2	0.9283
PRDM7	4	0.8502	0.85263	1	16843	1	0.71793	0.055076	0.095708	0.993773	1876	2	0.71793
TUBB4B	2	0.26594	0.33972	1	8173	1	-0.32226	0.055098	0.062242	0.967085	1877	1	-0.32226
CEP41	4	0.46116	0.6129	1	11577	2	0.084145	0.055161	0.095853	0.993773	1878	1	0.084145
HSPBAP1	4	0.040992	0.11304	0.91095	2407	2	-0.26226	0.055161	0.095853	0.993773	1879	1	-0.26226
NDUFB2	4	0.63691	0.72939	1	13928	1	0.4973	0.055161	0.095853	0.993773	1880	1	0.4973
ZMAT5	4	0.29216	0.46004	1	8588	2	0.38897	0.055279	0.096025	0.994329	1881	2	0.38897
PTN	4	0.26538	0.43615	1	8172	2	0.43802	0.055318	0.096092	0.994329	1882	2	0.43802
RPL12	1	0.94467	0.94497	1	18722	0	1.387	0.055326	0.055286	0.966363	1883	1	1.387
ZMYND19	4	0.77226	0.79788	1	15611	1	0.82852	0.055331	0.096105	0.994329	1884	2	0.82852
PPP1R3G	4	0.83483	0.8404	1	16605	1	0.45518	0.055338	0.096114	0.994329	1885	1	0.45518
HOXB1	4	0.89254	0.89215	1	17695	0	0.91986	0.055364	0.096154	0.994329	1886	2	0.91986
UQCRC2	4	0.98032	0.98033	1	19589	0	1.3707	0.055397	0.096209	0.994388	1887	2	1.3707
NDRG2	4	0.87408	0.87386	1	17278	1	0.51477	0.055439	0.096265	0.994462	1888	1	0.51477
TRIM63	4	0.84352	0.84715	1	16733	1	-0.026917	0.05554	0.096417	0.994913	1889	1	-0.026917
PCDHGA3	4	0.8502	0.85263	1	16884	1	0.85336	0.055574	0.096472	0.994913	1890	2	0.85336
RBM14	4	0.65335	0.73648	1	14100	1	0.40962	0.05559	0.096499	0.994913	1891	1	0.40962
DYDC1	4	0.8267	0.83423	1	16447	1	0.62167	0.055646	0.096586	0.994913	1892	2	0.62167
SEMA6D	4	0.91309	0.91282	1	18120	0	0.45596	0.055666	0.096616	0.994913	1893	1	0.45596
FCHO2	4	0.98233	0.98231	1	19639	0	1.0191	0.055666	0.096616	0.994913	1894	1	1.0191
ANKRD20A2	4	0.11836	0.25033	0.992369	4817	1	1.0126	0.055811	0.096856	0.994976	1895	2	1.0126
ROS1	4	0.26185	0.43295	1	8098	2	0.0086985	0.055843	0.096909	0.994976	1896	1	0.0086985
XIRP2	4	0.9259	0.92569	1	18362	0	0.69096	0.055843	0.096909	0.994976	1897	1	0.69096
THBS4	4	0.22228	0.3978	1	7515	1	0.42769	0.055843	0.096909	0.994976	1898	1	0.42769
IFNB1	4	0.99182	0.99182	1	19838	0	1.2005	0.055883	0.096969	0.995082	1899	2	1.2005
ARAP2	4	0.81383	0.825	1	16239	1	0.66619	0.055962	0.097102	0.995155	1900	2	0.66619
PDZRN4	4	0.98736	0.98733	1	19748	0	1.3172	0.056054	0.097246	0.995155	1901	2	1.3172
C17orf98	4	0.84352	0.84715	1	16730	1	0.60551	0.056094	0.097323	0.995155	1902	2	0.60551
WDR1	4	0.9259	0.92569	1	18369	0	0.93627	0.05612	0.097359	0.995155	1903	1	0.93627
ZNF24	4	0.30751	0.47377	1	8848	2	0.55566	0.05616	0.097411	0.995155	1904	2	0.55566
UBC	4	0.88832	0.88795	1	17597	0	0.69538	0.056196	0.097476	0.995155	1905	1	0.69538
CXCL11	4	0.59686	0.71289	1	13559	1	0.13675	0.056272	0.097605	0.995155	1906	1	0.13675
TMEM251	4	0.73357	0.77561	1	15044	1	-0.18763	0.056272	0.097605	0.995155	1907	1	-0.18763
IFIT2	4	0.7464	0.78275	1	15192	1	0.88171	0.056279	0.097613	0.995155	1908	2	0.88171
CCDC63	3	0.21544	0.34046	1	7357	2	-0.62982	0.056284	0.080462	0.989652	1909	1	-0.62982
ZNF778	4	0.7774	0.80096	1	15683	1	0.65002	0.056338	0.097712	0.995155	1910	2	0.65002
AHSA1	4	0.8729	0.87277	1	17251	1	0.4946	0.056347	0.09773	0.995155	1911	1	0.4946
NUDT13	4	0.81383	0.825	1	16251	1	0.026192	0.056398	0.097817	0.995155	1912	1	0.026192
MFAP5	4	0.15828	0.31527	1	6053	1	-0.075527	0.056448	0.097882	0.995155	1913	1	-0.075527
MANF	4	0.27639	0.44604	1	8395	1	0.57467	0.056457	0.097898	0.995155	1914	2	0.57467
PRKG1	4	0.067225	0.16158	0.937639	3335	1	0.60198	0.056457	0.097898	0.995155	1915	2	0.60198
FDPS	4	0.09096	0.20374	0.98145	4063	2	-0.51417	0.056499	0.097966	0.995155	1916	1	-0.51417
SYCP3	4	0.98033	0.98035	1	19590	0	1.1561	0.056629	0.098171	0.995478	1917	2	1.1561
TCEA1	4	0.51433	0.66128	1	12404	2	0.44543	0.056629	0.098171	0.995478	1918	2	0.44543
DENND4C	4	0.40736	0.564	1	10662	2	-0.21496	0.056701	0.098291	0.995478	1919	1	-0.21496
PARD3	4	0.81114	0.82311	1	16198	1	1.4385	0.056768	0.098407	0.995478	1920	2	1.4385
TMPO	4	0.86897	0.8691	1	17154	1	0.9156	0.056776	0.098417	0.995478	1921	1	0.9156
USP36	4	0.056061	0.14124	0.91095	3036	2	-0.81837	0.056776	0.098417	0.995478	1922	1	-0.81837
SSBP4	4	0.62684	0.72519	1	13804	1	0.96452	0.056914	0.098626	0.995478	1923	2	0.96452
PLCXD2	4	0.96982	0.9697	1	19335	0	0.90066	0.056914	0.098626	0.995478	1924	2	0.90066
SLC4A10	4	0.19374	0.37011	1	6960	2	0.25555	0.057067	0.098867	0.995478	1925	2	0.25555
AGER	4	0.87812	0.87775	1	17378	1	1.2973	0.057067	0.098867	0.995478	1926	2	1.2973
SAMD9L	4	0.58342	0.70755	1	13421	1	0.52476	0.057213	0.099079	0.995478	1927	2	0.52476
C1orf210	4	0.7536	0.78688	1	15301	1	0.6242	0.057213	0.099079	0.995478	1928	2	0.6242
SPPL2A	4	0.6967	0.75663	1	14601	1	1.2401	0.057359	0.099307	0.995478	1929	2	1.2401
OR2A2	4	0.44335	0.59665	1	11312	2	-0.20441	0.057407	0.09937	0.995478	1930	1	-0.20441
HYPK	4	0.42315	0.57834	1	10936	1	-0.16016	0.057407	0.09937	0.995478	1931	1	-0.16016
ZNF200	4	0.11836	0.25033	0.992369	4835	1	0.32624	0.057407	0.09937	0.995478	1932	1	0.32624
PPP1R15A	4	0.40562	0.56245	1	10641	2	-0.56259	0.057407	0.09937	0.995478	1933	1	-0.56259
CPEB2	4	0.87503	0.87476	1	17307	1	-0.16513	0.057407	0.09937	0.995478	1934	1	-0.16513
KATNBL1	4	0.228	0.40287	1	7607	2	-0.45506	0.057407	0.09937	0.995478	1935	1	-0.45506
ZNF469	4	0.54636	0.69103	1	13024	2	-0.16234	0.057407	0.09937	0.995478	1936	1	-0.16234
41520	4	0.17108	0.33528	1	6377	2	-0.11681	0.057407	0.09937	0.995478	1937	1	-0.11681
HEATR1	4	0.09396	0.20894	0.98145	4120	3	-0.85298	0.057407	0.09937	0.995478	1938	1	-0.85298
FAAH2	4	0.14358	0.2919	1	5588	3	-0.72998	0.057407	0.09937	0.995478	1939	1	-0.72998
ABCD2	4	0.075314	0.17613	0.962704	3618	3	-0.73699	0.057407	0.09937	0.995478	1940	1	-0.73699
HDHD1	4	0.96773	0.96762	1	19288	0	1.2422	0.057479	0.099483	0.995478	1941	2	1.2422
CYP3A43	4	0.9953	0.9953	1	19920	0	1.0787	0.057479	0.099483	0.995478	1942	2	1.0787
MYCBPAP	4	0.8057	0.81938	1	16121	1	0.85145	0.057479	0.099483	0.995478	1943	2	0.85145
BPIFB2	4	0.1277	0.26587	1	5184	2	0.21318	0.057479	0.099483	0.995478	1944	2	0.21318
NTC_114	1	0.94232	0.94261	1	18665	0	1.8596	0.057678	0.057636	0.967085	1945	1	1.8596
ITGAL	4	0.88406	0.8836	1	17506	0	0.81656	0.057812	0.10002	0.996054	1946	2	0.81656
LIMS3L	4	0.045935	0.12236	0.91095	2555	1	1.1078	0.057812	0.10002	0.996054	1947	2	1.1078
IFT46	4	0.96809	0.96797	1	19297	0	0.98187	0.057812	0.10002	0.996054	1948	2	0.98187
DCAF16	4	0.8057	0.81938	1	16113	1	0.75174	0.057812	0.10002	0.996054	1949	2	0.75174
PIP5K1B	4	0.29228	0.46014	1	8603	2	0.2667	0.057812	0.10002	0.996054	1950	2	0.2667
MT4	4	0.80201	0.81685	1	16065	1	1.1571	0.057993	0.10031	0.996054	1951	2	1.1571
PLK3	4	0.43139	0.58588	1	11079	1	0.8988	0.058059	0.10041	0.996054	1952	2	0.8988
MPLKIP	4	0.056061	0.14124	0.91095	2992	2	-0.37636	0.058059	0.10041	0.996054	1953	2	-0.37636
ZNF880	4	0.93437	0.93418	1	18547	0	0.92438	0.058059	0.10041	0.996054	1954	2	0.92438
CDKL4	4	0.14522	0.29453	1	5629	1	0.2149	0.058087	0.10046	0.996054	1955	1	0.2149
LYPD6	4	0.35495	0.51642	1	9705	2	-0.14874	0.058087	0.10046	0.996054	1956	1	-0.14874
SPTAN1	4	0.96892	0.9688	1	19315	0	0.87518	0.058087	0.10046	0.996054	1957	2	0.87518
ZFP28	4	0.89761	0.89724	1	17793	0	1.1398	0.058193	0.10061	0.996054	1958	2	1.1398
ZDHHC5	4	0.48786	0.63723	1	12034	1	0.8856	0.058193	0.10061	0.996054	1959	2	0.8856
MAGEC1	4	0.66267	0.74065	1	14222	1	1.1601	0.058502	0.10109	0.996054	1960	2	1.1601
MED21	4	0.20971	0.38661	1	7303	2	-0.25641	0.058541	0.10116	0.996054	1961	1	-0.25641
TMEM41B	4	0.79204	0.81022	1	15904	1	0.25614	0.058541	0.10116	0.996054	1962	1	0.25614
TTLL6	4	0.23502	0.40911	1	7688	2	-0.54623	0.058541	0.10116	0.996054	1963	1	-0.54623
RRP9	4	0.10084	0.2208	0.98145	4386	3	-1.1582	0.058541	0.10116	0.996054	1964	1	-1.1582
ITGB7	4	0.98973	0.98968	1	19799	0	1.021	0.058541	0.10116	0.996054	1965	1	1.021
UIMC1	4	0.97392	0.97381	1	19435	0	0.73656	0.058541	0.10116	0.996054	1966	1	0.73656
CAPRIN1	4	0.45735	0.60945	1	11484	2	0.18092	0.058541	0.10116	0.996054	1967	1	0.18092
MTRF1L	4	0.92793	0.92767	1	18405	0	0.74691	0.058541	0.10116	0.996054	1968	1	0.74691
BARHL2	4	0.11836	0.25033	0.992369	4916	2	0.3146	0.058562	0.10119	0.996054	1969	2	0.3146
TWSG1	4	0.37826	0.53756	1	10151	2	0.41203	0.058562	0.10119	0.996054	1970	2	0.41203
CCDC38	4	0.97994	0.97997	1	19580	0	0.90399	0.058562	0.10119	0.996054	1971	2	0.90399
NTC_301	1	0.9414	0.94171	1	18645	0	2.1113	0.0586	0.058569	0.967085	1972	1	2.1113
UNC13C	4	0.3105	0.47646	1	8919	1	0.50983	0.058777	0.10152	0.996054	1973	2	0.50983
SERPINB13	4	0.17014	0.33383	1	6347	1	0.79536	0.058777	0.10152	0.996054	1974	2	0.79536
PAGE2B	4	0.76529	0.79367	1	15500	1	0.90382	0.058777	0.10152	0.996054	1975	2	0.90382
PGM2L1	4	0.37756	0.53693	1	10125	1	0.63573	0.058777	0.10152	0.996054	1976	2	0.63573
IFI44L	4	0.91254	0.91229	1	18113	0	0.75912	0.058777	0.10152	0.996054	1977	2	0.75912
PCDHB4	3	0.5835	0.63409	1	13435	1	0.16422	0.058906	0.082584	0.989652	1978	1	0.16422
STK17B	4	0.031249	0.09424	0.884326	2054	2	0.016385	0.058969	0.10182	0.996054	1979	1	0.016385
PRMT7	4	0.0037116	0.013152	0.635556	389	3	-1.9218	0.058969	0.10182	0.996054	1980	1	-1.9218
C7orf57	4	0.0017644	0.0063714	0.527666	225	1	0.43243	0.058969	0.10182	0.996054	1981	1	0.43243
ITK	4	0.20996	0.38683	1	7321	2	-0.0011821	0.059069	0.10199	0.996054	1982	1	-0.0011821
FCGR3A	4	0.3105	0.47646	1	8901	1	0.94711	0.059262	0.10231	0.996054	1983	2	0.94711
ZNF77	4	0.13451	0.27712	1	5376	1	1.2006	0.059262	0.10231	0.996054	1984	2	1.2006
C8orf59	4	0.30151	0.46837	1	8760	2	0.47954	0.059262	0.10231	0.996054	1985	2	0.47954
MAT1A	4	0.18027	0.34954	1	6642	1	0.9911	0.059262	0.10231	0.996054	1986	2	0.9911
HEMGN	4	0.021123	0.067148	0.835831	1542	1	-0.52202	0.059271	0.10233	0.996054	1987	1	-0.52202
KLHL17	4	0.46116	0.6129	1	11599	1	0.18254	0.059321	0.1024	0.996054	1988	1	0.18254
CLIC1	4	0.99103	0.99101	1	19825	0	1.1219	0.059336	0.10243	0.996054	1989	2	1.1219
C1orf100	4	0.62684	0.72519	1	13817	1	0.32868	0.059397	0.10252	0.996054	1990	1	0.32868
KRTAP7-1	4	0.80888	0.82153	1	16165	1	0.62943	0.059464	0.10263	0.996054	1991	2	0.62943
KEAP1	4	0.99938	0.99939	1	20051	0	1.3527	0.059518	0.10271	0.996054	1992	2	1.3527
KCNN4	4	0.92886	0.92862	1	18433	0	1.0171	0.059518	0.10271	0.996054	1993	2	1.0171
PCNX	4	0.49598	0.64462	1	12091	1	0.63798	0.059592	0.10283	0.996054	1994	2	0.63798
AKNA	4	0.22914	0.40391	1	7623	2	0.2904	0.05964	0.10291	0.996054	1995	2	0.2904
PLEKHN1	4	0.0036579	0.012973	0.635556	382	2	0.27787	0.059648	0.10292	0.996054	1996	1	0.27787
NME7	4	0.15057	0.303	1	5839	2	-0.54853	0.059648	0.10292	0.996054	1997	1	-0.54853
GPR27	4	0.51212	0.65927	1	12369	2	-0.14742	0.059648	0.10292	0.996054	1998	1	-0.14742
EPS8L1	4	0.056019	0.14116	0.91095	2912	3	-0.74802	0.059648	0.10292	0.996054	1999	1	-0.74802
[truncated: 18,104 more rows]

## Sheet: Replicate_A_Round_2
id	num	neg|score	neg|p-value	neg|fdr	neg|rank	neg|goodsgrna	neg|lfc	pos|score	pos|p-value	pos|fdr	pos|rank	pos|goodsgrna	pos|lfc
TP53	4	1	1	1	20100	0	5.7372	5.62e-11	2.46e-07	0.000619	1	4	5.7372
PDCD10	3	1	1	1	20099	0	7.3711	7.89e-11	2.46e-07	0.000619	2	3	7.3711
RALGAPB	4	1	1	1	20098	0	5.397	2.31e-10	2.46e-07	0.000619	3	4	5.397
NF2	4	1	1	1	20096	0	5.6743	5.24e-10	2.46e-07	0.000619	4	4	5.6743
PTEN	4	1	1	1	20097	0	5.4473	9.48e-10	2.46e-07	0.000619	5	4	5.4473
ATG3	4	1	1	1	20091	0	5.1607	7.27e-09	2.46e-07	0.000619	6	4	5.1607
AP2S1	4	1	1	1	20095	0	5.6393	1.18e-08	2.46e-07	0.000619	7	4	5.6393
TSC2	4	1	1	1	20094	0	5.5514	1.21e-08	2.46e-07	0.000619	8	4	5.5514
SMG7	4	1	1	1	20093	0	4.1657	2.34e-07	1.23e-06	0.00275	9	4	4.1657
AP2M1	4	1	1	1	20092	0	4.4445	4.87e-07	2.22e-06	0.004455	10	4	4.4445
CAB39	4	1	1	1	20090	0	4.4669	1.17e-06	3.69e-06	0.005712	11	4	4.4669
ULK1	4	1	1	1	20089	0	3.499	1.2e-06	3.69e-06	0.005712	12	4	3.499
ITGB1	4	1	1	1	20088	0	4.4964	1.21e-06	3.69e-06	0.005712	13	4	4.4964
KCTD5	4	1	1	1	20087	0	3.2989	1.32e-06	4.19e-06	0.006011	14	4	3.2989
MAP4K4	4	1	1	1	20086	0	3.6422	2.21e-06	7.64e-06	0.010192	15	4	3.6422
TAOK1	4	0.99996	0.99996	1	20076	0	4.3046	2.64e-06	8.62e-06	0.010192	16	4	4.3046
ARIH2	4	1	1	1	20085	0	3.1458	2.67e-06	8.62e-06	0.010192	17	4	3.1458
CCM2	4	1	0.99999	1	20084	0	3.184	4.65e-06	1.8e-05	0.019095	18	4	3.184
PSMC2	4	0.87245	0.88052	1	17515	1	2.8653	5.19e-06	1.95e-05	0.019095	19	3	2.8653
PCBP2	4	0.99999	0.99999	1	20083	0	3.0968	5.3e-06	1.95e-05	0.019095	20	4	3.0968
ATG101	4	0.99999	0.99999	1	20082	0	3.0477	5.43e-06	2e-05	0.019095	21	4	3.0477
CIC	4	0.99999	0.99999	1	20081	0	3.0039	6.35e-06	2.34e-05	0.021377	22	4	3.0039
STK24	4	0.99999	0.99999	1	20080	0	3.4943	8.66e-06	3.33e-05	0.029057	23	4	3.4943
KIRREL	4	0.99999	0.99999	1	20079	0	3.5504	9.6e-06	3.62e-05	0.030322	24	4	3.5504
ATG14	4	0.99826	0.99826	1	20004	0	3.9814	1.23e-05	4.95e-05	0.038652	25	3	3.9814
ACVR1B	4	0.99442	0.99444	1	19890	0	3.2707	1.23e-05	5e-05	0.038652	26	3	3.2707
SOX7	4	0.99999	0.99998	1	20078	0	3.5034	1.41e-05	5.49e-05	0.040887	27	4	3.5034
COPG2	4	0.092446	0.21618	0.968171	4103	2	0.67107	1.64e-05	6.43e-05	0.046146	28	2	0.67107
FAM127C	4	0.36988	0.55545	1	10736	2	1.7651	1.78e-05	6.92e-05	0.047969	29	2	1.7651
STK25	4	0.99998	0.99998	1	20077	0	2.9709	2.16e-05	8.69e-05	0.058251	30	4	2.9709
KDM1A	4	0.94348	0.9435	1	18737	0	1.272	2.64e-05	0.00010566	0.068508	31	2	1.272
TSC1	4	0.99992	0.99992	1	20069	0	3.2821	4.21e-05	0.0001628	0.102259	32	4	3.2821
SRGAP2	4	0.99995	0.99994	1	20075	0	2.7223	5.02e-05	0.00019383	0.118062	33	4	2.7223
RBM15	4	0.99964	0.99963	1	20059	0	3.1958	5.22e-05	0.00020122	0.118957	34	4	3.1958
GNPAT	4	0.99994	0.99993	1	20074	0	2.5195	6.45e-05	0.00025787	0.146452	35	4	2.5195
CATSPER2	4	0.99993	0.99993	1	20073	0	2.1962	6.55e-05	0.0002623	0.146452	36	4	2.1962
SUFU	4	0.99993	0.99993	1	20072	0	1.9168	6.85e-05	0.00027609	0.149987	37	4	1.9168
MESDC1	4	0.99993	0.99992	1	20071	0	3.5754	7.17e-05	0.00028595	0.151251	38	4	3.5754
HHEX	4	0.99992	0.99992	1	20070	0	2.3565	7.54e-05	0.00030417	0.156766	39	4	2.3565
CFHR4	4	0.94842	0.94836	1	18845	0	0.97559	7.92e-05	0.00031747	0.15953	40	1	0.97559
NCR2	4	0.99956	0.99955	1	20055	0	2.7897	0.00010515	0.00041599	0.199081	41	3	2.7897
ATG10	4	0.99985	0.99985	1	20067	0	3.3226	0.00011248	0.00044357	0.207345	42	4	3.3226
PSMD12	3	0.78657	0.79421	1	16356	1	2.9764	0.00012898	0.00039481	0.193552	43	2	2.9764
ZNF556	4	0.022813	0.071703	0.878761	1535	3	-1.1105	0.00013195	0.00052288	0.237731	44	1	-1.1105
SMARCD2	4	0.82814	0.85292	1	16852	1	2.714	0.00013486	0.00053717	0.237731	45	3	2.714
STK38L	4	0.99972	0.99971	1	20062	0	3.0769	0.00013731	0.00054406	0.237731	46	4	3.0769
ERG	4	0.99986	0.99985	1	20068	0	1.9155	0.00014495	0.00057509	0.245945	47	4	1.9155
NPRL3	4	0.99926	0.99926	1	20041	0	3.1293	0.00015036	0.00059381	0.248659	48	3	3.1293
C12orf66	4	0.99984	0.99983	1	20066	0	2.8826	0.00016452	0.00064258	0.263589	49	4	2.8826
ATF5	4	0.49283	0.65329	1	12528	1	2.037	0.0001769	0.00068346	0.274752	50	2	2.037
MIER1	4	0.96317	0.96311	1	19190	0	0.45669	0.00018472	0.00070563	0.277133	51	1	0.45669
PSMB4	4	0.44394	0.61392	1	11858	1	1.545	0.00018861	0.00071696	0.277133	52	2	1.545
CABP7	4	0.4866	0.6482	1	12418	2	1.5859	0.00020756	0.00079085	0.299925	53	2	1.5859
MTIF3	4	0.99526	0.99525	1	19905	0	2.7605	0.00021614	0.0008273	0.30234	54	3	2.7605
HMGB1	4	0.1401	0.29212	1	5651	1	3.0858	0.00022597	0.00086326	0.304933	55	3	3.0858
ATG9A	4	0.99977	0.99977	1	20065	0	1.9565	0.00022624	0.00086474	0.304933	56	4	1.9565
OBSCN	4	0.997	0.997	1	19960	0	2.0346	0.0002331	0.00089232	0.308357	57	3	2.0346
DIP2B	4	0.30276	0.5029	1	9610	1	1.1934	0.00023749	0.00090513	0.308357	58	2	1.1934
SURF4	4	0.99975	0.99974	1	20064	0	1.9778	0.000251	0.00095143	0.318729	59	4	1.9778
USP28	4	0.99973	0.99972	1	20063	0	2.0603	0.00027083	0.0010233	0.337202	60	4	2.0603
VPS37D	4	0.93622	0.93619	1	18645	0	2.1531	0.00027723	0.001047	0.339428	61	3	2.1531
METTL25	4	0.97278	0.97283	1	19381	0	2.6017	0.00028237	0.0010642	0.339541	62	3	2.6017
PBX4	4	0.50936	0.66663	1	12821	1	1.6603	0.00029026	0.0010953	0.343982	63	2	1.6603
AP2B1	4	0.90663	0.90742	1	18066	1	2.5534	0.00029923	0.0011288	0.34454	64	3	2.5534
MST1R	4	0.052633	0.148	0.968171	2992	1	2.4305	0.00030324	0.0011445	0.34454	65	3	2.4305
SOS1	4	0.47651	0.64007	1	12264	1	1.7542	0.00030453	0.0011485	0.34454	66	2	1.7542
LOC200726	4	0.89773	0.89977	1	17916	1	2.2822	0.00034059	0.0012751	0.370509	67	3	2.2822
NPRL2	4	0.99788	0.99788	1	19989	0	2.9968	0.00034428	0.0012889	0.370509	68	3	2.9968
KEAP1	4	0.99966	0.99964	1	20061	0	1.628	0.0003446	0.0012903	0.370509	69	4	1.628
SBF1	4	0.99965	0.99963	1	20060	0	1.8519	0.00035186	0.001315	0.372263	70	4	1.8519
SGCA	4	0.99963	0.99961	1	20058	0	2.2405	0.00037414	0.0014066	0.388105	71	4	2.2405
TBC1D32	4	0.7505	0.81518	1	15983	1	2.3023	0.00037572	0.0014095	0.388105	72	3	2.3023
SP100	4	0.74189	0.81157	1	15876	1	2.8763	0.00038979	0.0014608	0.396775	73	3	2.8763
DEFB134	4	0.50936	0.66663	1	12853	2	-0.91229	0.0003958	0.0014819	0.397162	74	1	-0.91229
ATRAID	4	0.10651	0.23893	0.997762	4653	1	2.3011	0.00040941	0.0015292	0.404442	75	2	2.3011
PLEKHA1	4	0.99958	0.99957	1	20057	0	2.3447	0.0004165	0.0015524	0.405233	76	4	2.3447
PSMC6	2	0.99958	0.99958	1	20056	0	3.3193	0.00041777	0.00081695	0.30234	77	2	3.3193
SREK1	4	0.9993	0.9993	1	20044	0	3.0933	0.00042847	0.0015903	0.409812	78	3	3.0933
LRRC61	4	0.72746	0.80578	1	15732	1	2.4421	0.00046276	0.0016928	0.410488	79	2	2.4421
ATG7	4	0.93622	0.93619	1	18585	0	2.67	0.00046922	0.0017135	0.410488	80	3	2.67
SMARCC2	4	0.54631	0.69674	1	13374	1	2.2178	0.0004733	0.0017258	0.410488	81	3	2.2178
LYL1	4	0.44394	0.61392	1	11831	1	2.1672	0.00048003	0.0017455	0.410488	82	3	2.1672
NR2F2	4	0.8485	0.86472	1	17096	1	2.7259	0.00048003	0.0017455	0.410488	83	3	2.7259
BRSK1	4	0.21921	0.40907	1	7866	3	-0.44982	0.00050132	0.0018021	0.416354	84	1	-0.44982
RNMTL1	4	0.99333	0.99335	1	19869	0	2.5211	0.00052811	0.001876	0.423796	85	3	2.5211
IFNAR2	4	0.9958	0.99577	1	19918	0	2.2605	0.00052828	0.0018765	0.423796	86	3	2.2605
NPAT	4	0.52892	0.68263	1	13162	2	-1.2553	0.00055408	0.0019455	0.434488	87	1	-1.2553
CLEC1B	3	0.99944	0.99945	1	20048	0	1.7704	0.00056158	0.001613	0.41039	88	3	1.7704
DEPDC5	4	0.81293	0.84461	1	16669	1	2.6034	0.00057914	0.0020218	0.446578	89	2	2.6034
CNGA1	4	0.9135	0.91369	1	18184	1	2.4986	0.00059895	0.0020652	0.447388	90	3	2.4986
SOX4	4	0.99333	0.99335	1	19868	0	2.1401	0.00060243	0.0020706	0.447388	91	3	2.1401
KRIT1	4	0.87245	0.88052	1	17425	1	2.8907	0.00060899	0.0020923	0.447388	92	3	2.8907
YKT6	3	0.92418	0.92424	1	18377	0	2.6736	0.00061072	0.0017563	0.410488	93	2	2.6736
ADAM10	4	0.87245	0.88052	1	17473	1	1.9193	0.00063651	0.0021622	0.457478	94	2	1.9193
GARNL3	4	0.91757	0.91761	1	18265	1	1.7962	0.00065677	0.002212	0.463129	95	2	1.7962
FAM20A	4	0.38538	0.56755	1	10954	2	0.17554	0.00071235	0.0023642	0.489895	96	1	0.17554
FAM43A	4	0.99803	0.99803	1	19996	0	3.1372	0.0007298	0.0024065	0.493585	97	3	3.1372
CCNH	4	0.93622	0.93619	1	18583	0	2.1468	0.0007651	0.0024952	0.498235	98	3	2.1468
HSP90AB1	4	0.9895	0.98949	1	19768	0	2.194	0.00076852	0.0025036	0.498235	99	3	2.194
NMT1	4	0.94828	0.94822	1	18841	0	2.538	0.00080619	0.0026001	0.507283	100	3	2.538
TCTEX1D4	4	0.3329	0.52636	1	10110	2	0.27767	0.00081785	0.0026247	0.507283	101	2	0.27767
GNRH2	4	0.99527	0.99526	1	19906	0	2.3683	0.00083377	0.002672	0.511504	102	2	2.3683
FRMPD3	4	0.49283	0.65329	1	12535	1	0.61961	0.0008706	0.0027725	0.515249	103	1	0.61961
RNF7	4	0.99912	0.99912	1	20035	0	1.904	0.00087088	0.002773	0.515249	104	3	1.904
LOXHD1	4	0.83004	0.85401	1	16880	1	2.5157	0.00087088	0.002773	0.515249	105	3	2.5157
ACACB	4	0.99718	0.99719	1	19967	0	2.2904	0.00089929	0.0028508	0.515249	106	2	2.2904
C2orf74	4	0.4817	0.64424	1	12338	1	2.2681	0.00090262	0.0028568	0.515249	107	3	2.2681
PHACTR1	4	0.65414	0.77936	1	15042	1	1.0235	0.00090693	0.0028666	0.515249	108	2	1.0235
FRG1	4	0.99955	0.99954	1	20054	0	1.9394	0.00090889	0.002871	0.515249	109	3	1.9394
TBC1D24	4	0.95401	0.9539	1	18979	0	0.67731	0.00092335	0.0029159	0.518282	110	1	0.67731
AMOTL2	4	0.99618	0.99617	1	19928	0	2.6268	0.0009322	0.0029395	0.518282	111	3	2.6268
MOB1A	4	0.99291	0.99292	1	19854	0	2.5161	0.000963	0.0030257	0.528842	112	3	2.5161
VPS72	4	0.57565	0.72086	1	13865	2	0.060003	0.00097609	0.0030602	0.529457	113	1	0.060003
KRT1	4	0.97141	0.97143	1	19347	0	2.4342	0.001014	0.0031513	0.529457	114	3	2.4342
C1GALT1	4	0.58505	0.72872	1	14025	1	2.04	0.0010247	0.0031799	0.529457	115	3	2.04
FAM92A1	4	0.50936	0.66663	1	12793	2	1.2675	0.0010264	0.0031828	0.529457	116	2	1.2675
HIST1H2AH	4	0.95683	0.95672	1	19057	0	1.6594	0.0010264	0.0031828	0.529457	117	2	1.6594
C1orf122	4	0.50936	0.66663	1	12780	1	0.936	0.0010288	0.0031873	0.529457	118	2	0.936
REL	4	0.91165	0.91195	1	18149	1	2.0617	0.0010468	0.0032356	0.533071	119	3	2.0617
ARID2	4	0.99927	0.99926	1	20042	0	2.7038	0.0010625	0.0032789	0.533907	120	3	2.7038
OR4D9	4	0.032419	0.098403	0.926055	2050	3	-2.1516	0.0010816	0.0033282	0.533907	121	1	-2.1516
ORMDL3	4	0.99772	0.99773	1	19982	0	2.217	0.0010835	0.0033341	0.533907	122	3	2.217
IFIT3	4	0.90286	0.90414	1	18006	1	1.8632	0.0010874	0.0033469	0.533907	123	3	1.8632
SMG9	4	0.74981	0.81487	1	15979	1	1.8212	0.0011045	0.0033932	0.536191	124	3	1.8212
IGSF23	4	0.92301	0.92311	1	18359	0	2.146	0.0011234	0.003441	0.536191	125	3	2.146
GKAP1	4	0.71806	0.80212	1	15642	1	1.8692	0.0011295	0.0034552	0.536191	126	2	1.8692
NLGN2	4	0.41657	0.59228	1	11409	1	1.6019	0.0011343	0.0034685	0.536191	127	2	1.6019
MTIF2	4	0.96559	0.96551	1	19235	0	2.4883	0.0011492	0.0035094	0.536191	128	3	2.4883
IL15RA	4	0.61922	0.75733	1	14580	2	1.7495	0.0011531	0.0035213	0.536191	129	2	1.7495
PDE1C	4	0.64824	0.77742	1	14993	1	2.3537	0.0011726	0.0035735	0.540051	130	2	2.3537
GALT	4	0.58505	0.72872	1	14019	1	1.7226	0.0012098	0.0036705	0.546498	131	2	1.7226
AFMID	4	0.2174	0.40658	1	7666	1	1.7589	0.0012302	0.0037227	0.547532	132	3	1.7589
CCR1	4	0.037403	0.11185	0.937487	2344	3	-1.095	0.0012398	0.0037483	0.547532	133	1	-1.095
ECSCR	4	0.98088	0.98086	1	19568	0	2.5145	0.0012449	0.0037592	0.547532	134	3	2.5145
DHX15	2	0.4308	0.48069	1	11637	1	1.9384	0.0012795	0.0024858	0.498235	135	1	1.9384
ACTR3B	4	0.15289	0.31174	1	5992	2	-0.29319	0.0012925	0.0038774	0.560688	136	1	-0.29319
PRB1	3	0.99871	0.99873	1	20026	0	1.7998	0.0012948	0.0036611	0.546498	137	3	1.7998
PARD3	4	0.28862	0.49196	1	9346	1	2.4722	0.001343	0.004006	0.573661	138	3	2.4722
RCE1	4	0.99858	0.99856	1	20020	0	2.6738	0.0013486	0.0040242	0.573661	139	3	2.6738
EPC1	4	0.99551	0.99549	1	19910	0	1.8701	0.0013843	0.0041247	0.579762	140	3	1.8701
PPM1A	4	0.98993	0.98989	1	19778	0	1.5287	0.0013843	0.0041247	0.579762	141	2	1.5287
MMP14	4	0.12698	0.27153	0.997762	5237	2	-0.66876	0.001398	0.0041611	0.580824	142	1	-0.66876
SMARCA4	4	0.60389	0.74447	1	14310	1	1.2498	0.0014534	0.0042936	0.590321	143	2	1.2498
ARHGAP9	4	0.88161	0.88712	1	17653	1	1.7504	0.0014609	0.0043173	0.590321	144	3	1.7504
B4GALT1	4	0.74189	0.81157	1	15895	1	1.9412	0.0014879	0.0043892	0.5961	145	3	1.9412
ERICH3	3	0.5375	0.64571	1	13237	1	2.9229	0.0014957	0.0042138	0.584124	146	2	2.9229
SLC10A7	4	0.4628	0.629	1	12089	2	-0.1635	0.0015561	0.004567	0.613304	147	1	-0.1635
ZC3H15	4	0.36908	0.55484	1	10709	2	0.99256	0.0015652	0.0045912	0.613304	148	2	0.99256
RBM48	4	0.99804	0.99804	1	19998	0	1.6677	0.0015714	0.0046074	0.613304	149	3	1.6677
SLC12A1	4	0.31263	0.51063	1	9737	1	1.9127	0.0016051	0.0047	0.619006	150	3	1.9127
RCN1	4	0.010651	0.035564	0.797278	845	3	-1.2588	0.0016088	0.0047118	0.619006	151	1	-1.2588
LRRC57	4	0.99841	0.9984	1	20013	0	2.3704	0.0016279	0.0047641	0.621801	152	3	2.3704
TJP1	4	0.98014	0.98016	1	19551	0	2.1335	0.0016637	0.0048498	0.624608	153	3	2.1335
FRYL	4	0.90118	0.9027	1	17979	1	2.3529	0.001685	0.0049025	0.624608	154	2	2.3529
HEG1	4	0.98799	0.988	1	19735	0	1.8207	0.0016876	0.0049099	0.624608	155	2	1.8207
PRDX2	4	0.3329	0.52636	1	10100	1	1.6129	0.0017034	0.0049567	0.625774	156	3	1.6129
PSMA6	3	0.99829	0.99832	1	20007	0	0.71448	0.0017123	0.004834	0.624608	157	3	0.71448
C8orf44-SGK3	4	0.97123	0.97124	1	19345	0	2.405	0.0017272	0.0050232	0.627114	158	3	2.405
NTC_482	1	0.99826	0.99828	1	20005	0	4.494	0.0017352	0.0017115	0.410488	159	1	4.494
CAV1	4	0.92739	0.92748	1	18417	0	2.4435	0.0017609	0.0051167	0.632969	160	3	2.4435
EIF4B	4	0.99651	0.99653	1	19943	0	2.0072	0.0017776	0.0051645	0.632969	161	3	2.0072
AVPI1	4	0.82814	0.85292	1	16860	1	1.714	0.0017776	0.0051645	0.632969	162	3	1.714
ATG13	4	0.62146	0.7592	1	14616	1	2.2945	0.0017959	0.0052064	0.634233	163	3	2.2945
TUBGCP3	3	0.75717	0.7721	1	16072	1	0.71448	0.0018791	0.0052887	0.640373	164	2	0.71448
MPDZ	4	0.98903	0.98903	1	19762	0	2.2659	0.0018804	0.0054286	0.647729	165	3	2.2659
SRGAP1	4	0.96355	0.96349	1	19197	0	2.7259	0.001885	0.0054423	0.647729	166	3	2.7259
WAC	4	0.99837	0.99837	1	20011	0	1.8273	0.0018959	0.0054783	0.647729	167	3	1.8273
MGST2	4	0.12698	0.27153	0.997762	5226	2	0.33438	0.0018959	0.0054783	0.647729	168	2	0.33438
LRRC46	4	0.69721	0.79434	1	15444	1	2.0359	0.0019239	0.0055586	0.649602	169	3	2.0359
ZNF507	4	0.50326	0.66178	1	12646	2	0.37496	0.0019251	0.0055645	0.649602	170	1	0.37496
NR2C2	4	0.99935	0.99935	1	20047	0	2.5131	0.001937	0.0055911	0.649602	171	3	2.5131
SAP25	4	0.89433	0.89701	1	17854	1	2.04	0.0019591	0.0056458	0.652185	172	3	2.04
PRKACA	4	0.18754	0.36357	1	6963	2	0.98959	0.0019778	0.0056985	0.654512	173	2	0.98959
KRTAP9-9	4	0.9987	0.99869	1	20025	0	2.1183	0.0020056	0.0057719	0.655451	174	3	2.1183
KLRG1	4	0.99946	0.99946	1	20049	0	1.6528	0.0020056	0.0057719	0.655451	175	3	1.6528
SRGAP2B	4	0.77562	0.82625	1	16209	1	2.2487	0.0020451	0.0058931	0.658441	176	3	2.2487
RGS10	4	0.28862	0.49196	1	9318	1	2.1249	0.0020539	0.0059128	0.658441	177	3	2.1249
TMC4	4	0.99872	0.99871	1	20027	0	1.6847	0.0020568	0.005927	0.658441	178	3	1.6847
CDKL2	4	0.76482	0.82137	1	16142	1	2.3407	0.0020807	0.0059857	0.658441	179	3	2.3407
CD300C	4	0.826	0.85166	1	16825	1	1.1259	0.0020832	0.0059926	0.658441	180	1	1.1259
GALR1	4	0.9982	0.9982	1	20001	0	2.1237	0.0020871	0.0060083	0.658441	181	3	2.1237
DLC1	4	0.4817	0.64424	1	12340	1	2.8186	0.0021364	0.0061458	0.658441	182	3	2.8186
JUND	4	0.99356	0.9936	1	19872	0	2.4371	0.0021423	0.0061664	0.658441	183	2	2.4371
EDRF1	4	0.80814	0.84208	1	16613	1	1.7902	0.0021496	0.0061852	0.658441	184	2	1.7902
FAM160A2	4	0.98481	0.98478	1	19668	0	1.7225	0.0021571	0.0062034	0.658441	185	3	1.7225
NLE1	3	0.99645	0.99653	1	19936	0	2.1729	0.0021869	0.0061241	0.658441	186	2	2.1729
NPR1	4	0.20269	0.38546	1	7336	3	-0.38548	0.0021886	0.0062763	0.658441	187	1	-0.38548
CDC42	4	0.3329	0.52636	1	10076	1	2.0893	0.0021892	0.0062788	0.658441	188	2	2.0893
CUL3	4	0.85285	0.86742	1	17163	1	1.7343	0.0021951	0.0062955	0.658441	189	3	1.7343
NKIRAS2	4	0.99437	0.99439	1	19889	0	2.4478	0.0022026	0.0063137	0.658441	190	3	2.4478
C4orf48	4	0.052633	0.148	0.968171	2984	1	1.8576	0.0022154	0.0063551	0.658441	191	3	1.8576
T	4	0.74911	0.8146	1	15973	1	1.8487	0.0022154	0.0063551	0.658441	192	3	1.8487
AK5	4	0.98164	0.98159	1	19588	0	1.2371	0.0022413	0.0064251	0.662275	193	2	1.2371
C12orf56	4	0.92739	0.92748	1	18432	0	1.5353	0.0022674	0.0064965	0.662839	194	3	1.5353
OR4D6	4	0.46619	0.63167	1	12133	1	1.5664	0.0022674	0.0064965	0.662839	195	3	1.5664
TEX37	4	0.73102	0.80715	1	15779	1	2.0172	0.002294	0.006561	0.666042	196	3	2.0172
CT45A10	4	0.78584	0.83108	1	16337	1	1.7925	0.002328	0.006662	0.667689	197	3	1.7925
ACAP2	4	0.98973	0.9897	1	19772	0	2.0099	0.0023418	0.006691	0.667689	198	3	2.0099
LOC101927844	4	0.0079404	0.02686	0.766468	661	3	-1.7522	0.0023467	0.0067048	0.667689	199	1	-1.7522
PUS10	4	0.98449	0.98445	1	19656	0	2.4446	0.0023503	0.0067147	0.667689	200	3	2.4446
C17orf97	4	0.99159	0.99162	1	19818	0	2.093	0.0023694	0.006764	0.667689	201	3	2.093
41526	4	0.98164	0.98159	1	19581	0	1.5689	0.0023832	0.0068061	0.667689	202	2	1.5689
KPTN	4	0.9982	0.9982	1	20002	0	1.9039	0.0023844	0.0068098	0.667689	203	3	1.9039
FAM175B	4	0.85897	0.87132	1	17245	1	2.0923	0.0024016	0.0068546	0.668821	204	3	2.0923
FASTKD1	4	0.97901	0.97907	1	19529	0	2.0809	0.0024362	0.0069408	0.671085	205	3	2.0809
SNRPN	4	0.94234	0.94234	1	18718	0	0.87434	0.0024521	0.0069817	0.671085	206	1	0.87434
TPR	4	0.4817	0.64424	1	12328	1	1.5744	0.0024762	0.0070447	0.671085	207	2	1.5744
RETN	4	0.28862	0.49196	1	9345	2	1.24	0.0024762	0.0070447	0.671085	208	2	1.24
HEXA	3	0.9975	0.99752	1	19976	0	1.8773	0.002501	0.0069827	0.671085	209	3	1.8773
CSAD	4	0.99113	0.99114	1	19808	0	2.3743	0.0025069	0.007125	0.675532	210	3	2.3743
NTC_992	1	0.99745	0.99746	1	19974	0	5.5584	0.0025533	0.0025292	0.498398	211	1	5.5584
LATS2	4	0.91995	0.91999	1	18308	1	2.0539	0.0025756	0.0072945	0.688351	212	3	2.0539
MZF1	4	0.7869	0.83158	1	16379	1	0.90994	0.0026101	0.0073915	0.69102	213	1	0.90994
RMND1	3	0.99735	0.99738	1	19972	0	1.6416	0.0026463	0.0073797	0.69102	214	3	1.6416
CEP152	4	0.70062	0.79559	1	15472	1	1.8859	0.0026771	0.007557	0.703222	215	2	1.8859
COPS8	4	0.63738	0.77243	1	14895	1	1.1813	0.0027326	0.0077048	0.707152	216	2	1.1813
PPIG	4	0.99305	0.99306	1	19858	0	1.4684	0.0027326	0.0077048	0.707152	217	2	1.4684
DNPEP	4	0.3464	0.53702	1	10267	1	1.7569	0.0027326	0.0077048	0.707152	218	2	1.7569
LRRN1	4	0.025924	0.08039	0.878761	1655	2	0.17575	0.0027681	0.0078068	0.713254	219	2	0.17575
DRG1	4	0.91757	0.91761	1	18268	1	2.41	0.0027872	0.0078595	0.71482	220	3	2.41
DCK	4	0.996	0.99597	1	19925	0	2.3569	0.0028057	0.0079136	0.716353	221	3	2.3569
POC5	4	0.0020413	0.0073137	0.646445	216	3	-1.9716	0.0028208	0.0079491	0.716353	222	1	-1.9716
SLC44A2	4	0.99946	0.99946	1	20052	0	1.7077	0.0028488	0.0080269	0.716353	223	3	1.7077
WDR76	4	0.86373	0.87452	1	17368	1	0.88222	0.0028735	0.0080895	0.716353	224	1	0.88222
KRTAP10-10	4	0.9135	0.91369	1	18176	1	1.8813	0.0028929	0.0081412	0.716353	225	3	1.8813
ZNF234	4	0.44394	0.61392	1	11813	1	2.2691	0.0029143	0.0081984	0.716353	226	3	2.2691
CCDC65	4	0.97096	0.97095	1	19335	0	1.829	0.0029387	0.0082609	0.716353	227	3	1.829
RLIM	4	0.9395	0.93953	1	18658	0	2.0966	0.0029448	0.0082811	0.716353	228	3	2.0966
TOR3A	4	0.46731	0.63257	1	12149	2	-0.013165	0.0029788	0.0083624	0.716353	229	1	-0.013165
PRDM8	4	0.96108	0.96096	1	19140	0	2.0464	0.0029807	0.0083663	0.716353	230	2	2.0464
KCNA10	3	0.99701	0.99705	1	19961	0	1.3743	0.0029872	0.0083053	0.716353	231	3	1.3743
CUX1	4	0.99841	0.9984	1	20015	0	2.5503	0.0030198	0.0084821	0.716353	232	3	2.5503
SLC17A5	4	0.80585	0.84092	1	16578	1	0.23065	0.0030314	0.0085048	0.716353	233	1	0.23065
NSUN5	4	0.46081	0.62744	1	12072	1	1.7743	0.003043	0.0085338	0.716353	234	3	1.7743
FOXD3	4	0.82686	0.85216	1	16838	1	1.9606	0.0030756	0.0086082	0.716353	235	2	1.9606
EFNA3	4	0.79769	0.83681	1	16507	1	1.6382	0.0030776	0.0086131	0.716353	236	3	1.6382
LEPROT	4	0.28862	0.49196	1	9353	2	-0.76629	0.0030841	0.0086328	0.716353	237	1	-0.76629
MURC	4	0.54158	0.6929	1	13296	1	2.2383	0.0030909	0.0086491	0.716353	238	3	2.2383
BAG6	4	0.99955	0.99954	1	20053	0	2.1324	0.0030973	0.0086663	0.716353	239	3	2.1324
AMPH	4	0.91083	0.91119	1	18132	1	1.7345	0.0031034	0.0086831	0.716353	240	2	1.7345
AP2A1	4	0.20248	0.38517	1	7332	1	2.0343	0.0031049	0.008688	0.716353	241	3	2.0343
IMPG1	4	0.83048	0.85426	1	16888	1	2.0051	0.0031221	0.0087284	0.716353	242	3	2.0051
AP1S3	4	0.67601	0.7868	1	15231	1	2.0503	0.0031304	0.008752	0.716353	243	3	2.0503
NEU1	4	0.996	0.99597	1	19926	0	2.1755	0.0031304	0.008752	0.716353	244	3	2.1755
SLC22A12	4	0.42427	0.59837	1	11526	2	0.68086	0.0031368	0.0087673	0.716353	245	2	0.68086
HIVEP1	4	0.99916	0.99916	1	20036	0	2.212	0.0031889	0.00892	0.720444	246	3	2.212
ZNF138	4	0.63738	0.77243	1	14894	1	0.57258	0.003209	0.0089683	0.720444	247	2	0.57258
RAP1B	4	0.99055	0.99053	1	19792	0	2.2706	0.0032227	0.0090023	0.720444	248	3	2.2706
CCNB2	4	0.006056	0.020854	0.766216	537	2	0.95453	0.0032232	0.0090037	0.720444	249	2	0.95453
PBRM1	4	0.86154	0.87303	1	17322	1	2.1397	0.0032279	0.009018	0.720444	250	3	2.1397
PAN2	4	0.44394	0.61392	1	11878	1	0.2345	0.0032421	0.0090525	0.720444	251	1	0.2345
ZNF705A	4	0.46306	0.6292	1	12093	1	1.8776	0.0032488	0.0090683	0.720444	252	3	1.8776
DPF2	4	0.99833	0.99832	1	20009	0	2.4692	0.0032696	0.0091234	0.720554	253	2	2.4692
UTF1	4	0.36988	0.55545	1	10739	2	1.3683	0.0032785	0.00915	0.720554	254	2	1.3683
KAT2B	4	0.3329	0.52636	1	10037	1	1.373	0.0033474	0.009321	0.720554	255	2	1.373
GRB10	4	0.96619	0.96613	1	19250	0	1.9312	0.0033648	0.0093653	0.720554	256	3	1.9312
VNN3	4	0.99696	0.99697	1	19959	0	2.056	0.0033768	0.0093978	0.720554	257	3	2.056
ZNF644	4	0.42903	0.60221	1	11596	1	1.3842	0.0033887	0.0094298	0.720554	258	2	1.3842
HUS1B	4	0.6528	0.77892	1	15033	1	1.548	0.0033896	0.0094343	0.720554	259	3	1.548
CHTF18	4	0.24836	0.44943	1	8614	2	-0.4761	0.0034	0.0094604	0.720554	260	1	-0.4761
RB1CC1	4	0.98846	0.98848	1	19750	0	1.9227	0.0034356	0.0095564	0.720554	261	3	1.9227
DUSP6	4	0.9893	0.98929	1	19765	0	1.772	0.0034356	0.0095564	0.720554	262	3	1.772
ATG12	4	0.99654	0.99656	1	19944	0	1.7419	0.0034527	0.0095958	0.720554	263	2	1.7419
EBLN1	4	0.3329	0.52636	1	10012	1	1.5033	0.0034813	0.0096702	0.720554	264	3	1.5033
ARNT	4	0.95306	0.95299	1	18950	0	1.637	0.0034859	0.0096791	0.720554	265	3	1.637
GSR	4	0.44394	0.61392	1	11758	1	1.3253	0.0034859	0.0096791	0.720554	266	2	1.3253
AQP5	4	0.60389	0.74447	1	14327	1	1.4208	0.0034859	0.0096791	0.720554	267	3	1.4208
OR8D4	4	0.23426	0.43005	1	8236	1	1.2793	0.0034859	0.0096791	0.720554	268	2	1.2793
NSRP1	4	0.17682	0.34779	1	6643	2	-0.20907	0.0034859	0.0096791	0.720554	269	2	-0.20907
C1GALT1C1	4	0.87245	0.88052	1	17454	1	2.4806	0.0035136	0.0097461	0.721262	270	3	2.4806
SBF2	4	0.99563	0.9956	1	19914	0	1.5753	0.0035198	0.0097604	0.721262	271	3	1.5753
MTX1	4	0.42082	0.59562	1	11463	1	1.9791	0.0035434	0.00982	0.722755	272	2	1.9791
NPHP3	4	0.52587	0.6802	1	12988	1	0.54871	0.003558	0.0098579	0.722755	273	1	0.54871
DNAI2	4	0.17682	0.34779	1	6605	2	-0.98955	0.0036106	0.0099968	0.722755	274	1	-0.98955
OR8J1	4	0.24836	0.44943	1	8617	1	1.3489	0.0036182	0.010016	0.722755	275	2	1.3489
RASAL2	4	0.85771	0.87054	1	17227	1	1.8059	0.0036602	0.010127	0.722755	276	3	1.8059
H2BFM	4	0.05975	0.16041	0.968171	3149	3	-0.84276	0.0036632	0.010137	0.722755	277	1	-0.84276
CTSA	4	0.95547	0.95537	1	19020	0	1.5483	0.003688	0.010204	0.722755	278	2	1.5483
SSFA2	4	0.68839	0.79116	1	15364	1	1.5195	0.0036893	0.010211	0.722755	279	3	1.5195
DOCK9	4	0.9983	0.9983	1	20008	0	2.1396	0.0037036	0.010248	0.722755	280	3	2.1396
AFAP1	4	0.5509	0.70046	1	13440	1	1.9535	0.0037121	0.010273	0.722755	281	3	1.9535
RYK	4	0.63169	0.76774	1	14772	1	1.6985	0.0037264	0.010308	0.722755	282	3	1.6985
CSNK1A1	4	0.98449	0.98445	1	19658	0	1.24	0.0037375	0.010336	0.722755	283	2	1.24
OTUD6A	4	0.92739	0.92748	1	18395	0	0.70377	0.0037422	0.010346	0.722755	284	1	0.70377
COL19A1	4	0.72746	0.80578	1	15723	1	2.109	0.0037876	0.010463	0.722755	285	3	2.109
G6PC	4	0.99045	0.99043	1	19791	0	1.6692	0.0037956	0.010484	0.722755	286	3	1.6692
BCL2L15	4	0.49023	0.65108	1	12481	2	0.32588	0.0038211	0.010548	0.722755	287	2	0.32588
ABO	4	0.69066	0.79198	1	15377	1	1.5822	0.0038297	0.010572	0.722755	288	2	1.5822
ERO1L	4	0.49283	0.65329	1	12522	1	1.4144	0.0038297	0.010572	0.722755	289	2	1.4144
RNF157	4	0.99925	0.99924	1	20040	0	1.9321	0.0038297	0.010572	0.722755	290	3	1.9321
NLN	4	0.35783	0.54593	1	10486	1	2.0666	0.0038626	0.010658	0.724254	291	3	2.0666
HIST1H4K	4	0.72026	0.80299	1	15653	1	1.0071	0.0038738	0.010685	0.724254	292	2	1.0071
XPO7	4	0.99934	0.99934	1	20046	0	2.4235	0.0039008	0.010753	0.724254	293	3	2.4235
FAM8A1	4	0.58505	0.72872	1	14048	1	2.1019	0.0039141	0.010784	0.724254	294	3	2.1019
ZNF574	4	0.63738	0.77243	1	14890	1	1.9627	0.003923	0.010807	0.724254	295	3	1.9627
SDC4	4	0.19875	0.37978	1	7210	1	1.3034	0.0039264	0.010814	0.724254	296	3	1.3034
NRP2	4	0.94513	0.94505	1	18768	0	2.104	0.0039504	0.010873	0.724254	297	3	2.104
MRPL21	4	0.71307	0.80018	1	15591	1	2.065	0.0039641	0.01091	0.724254	298	2	2.065
BOLA3	3	0.59527	0.67412	1	14163	1	1.1087	0.0039731	0.010082	0.722755	299	1	1.1087
CTNNB1	4	0.87245	0.88052	1	17531	1	1.8466	0.0039772	0.010948	0.724254	300	3	1.8466
ARID3A	4	0.25422	0.45748	1	8733	2	-0.17024	0.003979	0.010954	0.724254	301	1	-0.17024
FAM193A	4	0.98978	0.98975	1	19775	0	2.3199	0.0040193	0.01107	0.728497	302	2	2.3199
HNRNPM	4	0.99671	0.99672	1	19950	0	1.6855	0.0040418	0.011127	0.728497	303	3	1.6855
DLX2	4	0.65619	0.78004	1	15068	1	1.7827	0.0040418	0.011127	0.728497	304	3	1.7827
PLEC	4	0.92739	0.92748	1	18494	0	2.2538	0.0040729	0.011209	0.730895	305	3	2.2538
BRE	4	0.81697	0.84676	1	16707	1	1.5678	0.0040842	0.011236	0.730895	306	3	1.5678
NDUFS8	4	0.9941	0.99414	1	19883	0	1.8063	0.0041093	0.011306	0.731786	307	3	1.8063
TDRD7	3	0.83202	0.83279	1	16913	1	2.7819	0.0041263	0.010352	0.722755	308	2	2.7819
PRAMEF12	4	0.27557	0.48182	1	9202	2	-0.46873	0.0041369	0.011379	0.731786	309	1	-0.46873
RBM5	4	0.99922	0.99922	1	20039	0	2.0236	0.0041852	0.011505	0.731786	310	3	2.0236
PSMC5	4	0.99519	0.99517	1	19903	0	1.6578	0.004187	0.011508	0.731786	311	2	1.6578
FMR1	4	0.04567	0.13347	0.957394	2679	1	1.565	0.004187	0.011508	0.731786	312	2	1.565
PYCARD	4	0.32234	0.5181	1	9881	2	0.30526	0.0041895	0.011514	0.731786	313	1	0.30526
SPTBN1	4	0.9984	0.99839	1	20012	0	1.8496	0.0041999	0.011546	0.731786	314	3	1.8496
NDUFAF1	4	0.95463	0.95451	1	18996	0	1.7183	0.0041999	0.011546	0.731786	315	3	1.7183
TMUB1	4	0.98976	0.98973	1	19773	0	1.7126	0.0042107	0.011578	0.731786	316	3	1.7126
PYHIN1	3	0.82599	0.82727	1	16821	1	2.3963	0.0042184	0.010509	0.722755	317	2	2.3963
XPR1	4	0.2174	0.40658	1	7757	1	1.7144	0.0042301	0.011624	0.732039	318	3	1.7144
CASP5	4	0.48843	0.64963	1	12452	2	-0.071585	0.0042421	0.011654	0.732039	319	1	-0.071585
NT5C1B-RDH14	4	0.10651	0.23893	0.997762	4644	2	0.85186	0.0042946	0.011788	0.734804	320	2	0.85186
CCDC174	4	0.58505	0.72872	1	13972	1	0.38078	0.0042947	0.011788	0.734804	321	2	0.38078
IRF2BPL	4	0.9823	0.98226	1	19604	0	2.304	0.0043012	0.011808	0.734804	322	3	2.304
SMARCB1	4	0.02092	0.06632	0.878761	1432	2	1.3397	0.0043458	0.011918	0.738744	323	2	1.3397
USPL1	4	0.3329	0.52636	1	10112	1	0.14171	0.0043787	0.011993	0.738744	324	2	0.14171
HS3ST4	4	0.77562	0.82625	1	16255	1	1.2398	0.0043906	0.012018	0.738744	325	3	1.2398
ACOT1	4	0.88743	0.89159	1	17744	1	1.4176	0.0043906	0.012018	0.738744	326	3	1.4176
SCHIP1	4	0.90899	0.90953	1	18106	1	1.625	0.0044525	0.012172	0.743164	327	3	1.625
MORN2	4	0.98703	0.98698	1	19709	0	1.7952	0.0044969	0.01229	0.743164	328	2	1.7952
CEP295	4	0.16257	0.32655	1	6192	3	-0.54151	0.0045051	0.012313	0.743164	329	1	-0.54151
CYB5R2	4	0.40589	0.58378	1	11231	1	1.3418	0.0045126	0.012337	0.743164	330	3	1.3418
TDRD3	4	0.88497	0.88965	1	17699	1	1.0431	0.0045577	0.012453	0.743164	331	2	1.0431
MGAT1	4	0.99779	0.9978	1	19984	0	2.1007	0.0045818	0.012516	0.743164	332	3	2.1007
TBCCD1	4	0.29384	0.49597	1	9490	2	0.9992	0.0046081	0.012577	0.743164	333	2	0.9992
TMEM104	4	0.98141	0.98136	1	19578	0	2.2029	0.0046103	0.012582	0.743164	334	2	2.2029
CEBPD	4	0.98832	0.98833	1	19744	0	1.7415	0.0046335	0.012648	0.743164	335	2	1.7415
MACF1	4	0.81028	0.84321	1	16635	1	1.3623	0.0046649	0.012719	0.743164	336	3	1.3623
SMAD2	4	0.85352	0.86786	1	17169	1	1.2109	0.0046649	0.012719	0.743164	337	3	1.2109
SLC22A4	4	0.67601	0.7868	1	15296	1	1.6664	0.0046649	0.012719	0.743164	338	3	1.6664
C10orf54	4	0.98141	0.98136	1	19579	0	1.8421	0.0046649	0.012719	0.743164	339	3	1.8421
TMEM169	4	0.8485	0.86472	1	17111	1	1.2099	0.0046649	0.012719	0.743164	340	3	1.2099
SAP30	4	0.91479	0.91493	1	18200	1	0.7863	0.0047155	0.012866	0.747425	341	1	0.7863
POLM	4	0.57277	0.71844	1	13838	1	1.4922	0.0047421	0.012939	0.749028	342	2	1.4922
AP5B1	4	0.94416	0.94416	1	18749	0	2.0092	0.0047557	0.012974	0.749028	343	3	2.0092
ST20	4	0.52892	0.68263	1	13130	2	0.24878	0.0047681	0.013006	0.749028	344	1	0.24878
SLC39A6	4	0.97377	0.97381	1	19397	0	1.7756	0.0048065	0.013114	0.752207	345	2	1.7756
HIST1H3E	4	0.62458	0.76181	1	14666	1	1.5662	0.0048146	0.013136	0.752207	346	3	1.5662
SLC22A17	4	0.67601	0.7868	1	15273	1	0.53159	0.0048733	0.013289	0.758846	347	1	0.53159
CTNNA1	4	0.069298	0.177	0.968171	3520	1	2.0687	0.0048995	0.013354	0.760399	348	3	2.0687
OGFOD3	4	0.95923	0.95916	1	19101	0	1.9839	0.0049415	0.013453	0.76371	349	3	1.9839
NUPR1	4	0.35783	0.54593	1	10483	1	1.2119	0.0049629	0.013503	0.76371	350	2	1.2119
UNC5B	4	0.58736	0.73065	1	14089	2	0.060077	0.0049785	0.013545	0.76371	351	1	0.060077
LOC653602	4	0.99729	0.99728	1	19970	0	2.0658	0.0049975	0.013586	0.76371	352	3	2.0658
ZNF740	4	0.59838	0.73979	1	14225	1	2.0003	0.0050209	0.013647	0.76371	353	3	2.0003
SLC25A35	4	0.70966	0.79891	1	15565	1	0.40895	0.0050311	0.013678	0.76371	354	1	0.40895
NTC_76	1	0.99495	0.99499	1	19899	0	4.6661	0.0050472	0.0049813	0.625774	355	1	4.6661
ZNF479	4	0.99799	0.99799	1	19995	0	1.6679	0.005061	0.013754	0.765818	356	3	1.6679
RNF146	4	0.7479	0.81411	1	15958	1	2.1224	0.0051047	0.013876	0.766237	357	3	2.1224
AKAP10	4	0.8292	0.85351	1	16869	1	1.9289	0.0051126	0.013897	0.766237	358	3	1.9289
SFRP1	4	0.3329	0.52636	1	9969	2	0.98798	0.0051362	0.013943	0.766237	359	2	0.98798
AUNIP	4	0.72746	0.80578	1	15729	1	1.5099	0.0051505	0.013974	0.766237	360	2	1.5099
CKM	4	0.24136	0.4398	1	8388	2	0.98231	0.0051639	0.014011	0.766237	361	2	0.98231
TARP	4	0.99918	0.99918	1	20038	0	1.386	0.0051708	0.014029	0.766237	362	3	1.386
LRRC10	4	0.17682	0.34779	1	6617	2	0.84797	0.0052512	0.014253	0.769597	363	2	0.84797
CMTR1	3	0.86012	0.86019	1	17297	0	1.8344	0.0052882	0.012489	0.743164	364	2	1.8344
LIPG	4	0.57782	0.72268	1	13897	2	-0.090027	0.0052939	0.014358	0.769597	365	1	-0.090027
TTC27	4	0.67601	0.7868	1	15294	1	0.99186	0.0052939	0.014358	0.769597	366	2	0.99186
SLC9C2	4	0.89261	0.89561	1	17831	1	1.5538	0.0052939	0.014358	0.769597	367	2	1.5538
ANP32D	4	0.22118	0.41178	1	7882	3	-0.59638	0.0052939	0.014358	0.769597	368	1	-0.59638
MAPKAPK5	4	0.99648	0.9965	1	19942	0	1.4878	0.0053171	0.01441	0.770315	369	3	1.4878
SNAPC3	3	0.84473	0.84493	1	17050	1	-0.073901	0.0053937	0.012669	0.743164	370	1	-0.073901
PEX6	4	0.092607	0.21644	0.968171	4253	1	1.7407	0.0054077	0.014645	0.775793	371	3	1.7407
SFXN4	4	0.89156	0.89479	1	17809	1	1.5858	0.0054077	0.014645	0.775793	372	3	1.5858
SLC47A2	4	0.79297	0.83448	1	16452	1	1.8189	0.0054188	0.014673	0.775793	373	2	1.8189
SGMS1	4	0.31545	0.51284	1	9793	2	-0.13517	0.0054516	0.014763	0.775793	374	1	-0.13517
ZNF799	4	0.99372	0.99376	1	19875	0	1.9534	0.0054725	0.014812	0.775793	375	3	1.9534
RNF113A	3	0.90467	0.90475	1	18028	0	2.4339	0.0054919	0.012822	0.747008	376	2	2.4339
ERICH2	4	0.16257	0.32655	1	6302	1	1.4016	0.0055029	0.014892	0.775793	377	3	1.4016
LTN1	4	0.99866	0.99864	1	20021	0	1.5345	0.0055342	0.014967	0.775793	378	3	1.5345
GFOD1	4	0.89217	0.89527	1	17826	1	1.4077	0.0055568	0.015027	0.775793	379	2	1.4077
ERLIN1	4	0.99177	0.99178	1	19825	0	1.9301	0.0055583	0.01503	0.775793	380	3	1.9301
TACC2	4	0.26908	0.47674	1	9117	1	1.0524	0.0055681	0.015053	0.775793	381	2	1.0524
FAM71A	4	0.17682	0.34779	1	6667	2	0.34637	0.0055681	0.015053	0.775793	382	2	0.34637
DLD	4	0.0080248	0.027134	0.766468	677	2	0.19308	0.0055681	0.015053	0.775793	383	2	0.19308
UBXN11	4	0.44394	0.61392	1	11785	2	0.25948	0.0056093	0.015164	0.779532	384	1	0.25948
RASSF8	4	0.79452	0.83526	1	16479	1	1.7894	0.0056393	0.01524	0.779974	385	3	1.7894
IFI44L	4	0.35783	0.54593	1	10479	1	1.7733	0.005689	0.015371	0.784151	386	2	1.7733
EPHA2	4	0.10651	0.23893	0.997762	4692	1	0.6966	0.0057144	0.015433	0.784236	387	1	0.6966
RELB	4	0.87245	0.88052	1	17445	1	1.5004	0.0057305	0.015476	0.784236	388	3	1.5004
LINGO4	4	0.39158	0.57245	1	11048	2	1.2286	0.0057358	0.01549	0.784236	389	2	1.2286
PRIMPOL	4	0.98449	0.98445	1	19654	0	1.9345	0.0058111	0.015676	0.785209	390	2	1.9345
MAP4K5	4	0.99677	0.99679	1	19952	0	2.0856	0.00583	0.01573	0.785209	391	2	2.0856
CBLN3	4	0.79452	0.83526	1	16469	1	1.6383	0.0058417	0.015761	0.785209	392	3	1.6383
LST1	4	0.93254	0.93256	1	18550	0	1.4107	0.0058494	0.015782	0.785209	393	3	1.4107
KCNH2	4	0.99764	0.99764	1	19979	0	1.7532	0.0058494	0.015782	0.785209	394	3	1.7532
ZNF469	4	0.27168	0.47883	1	9141	2	-0.18973	0.0058721	0.015849	0.785209	395	1	-0.18973
TDG	4	0.97585	0.97595	1	19445	0	1.6182	0.0059128	0.015952	0.785209	396	3	1.6182
HIST1H4C	4	0.8485	0.86472	1	17090	1	1.5506	0.0059128	0.015952	0.785209	397	3	1.5506
AKTIP	4	0.67601	0.7868	1	15301	1	0.58229	0.0059153	0.015958	0.785209	398	2	0.58229
RIC8B	4	0.20546	0.38948	1	7416	2	0.74127	0.0059153	0.015958	0.785209	399	2	0.74127
KIAA0430	4	0.048711	0.14097	0.957394	2897	3	-0.95906	0.0059246	0.01598	0.785209	400	1	-0.95906
ADH1C	4	0.95592	0.95583	1	19030	0	1.6798	0.0059379	0.016017	0.785209	401	3	1.6798
TCF12	4	0.99021	0.99019	1	19786	0	2.1719	0.0059869	0.016156	0.787706	402	2	2.1719
ATP6V0E2	4	0.27922	0.48474	1	9250	2	0.92158	0.0060205	0.016246	0.787706	403	2	0.92158
CCNT2	4	0.9394	0.93942	1	18655	0	1.2115	0.0060373	0.016296	0.787706	404	2	1.2115
SP5	4	0.30938	0.50807	1	9693	1	0.88515	0.006056	0.016345	0.787706	405	2	0.88515
FEM1C	4	0.50936	0.66663	1	12753	1	0.59752	0.006056	0.016345	0.787706	406	1	0.59752
PCNXL4	3	0.57056	0.66152	1	13783	1	2.2974	0.0061061	0.013929	0.766237	407	2	2.2974
UGT1A4	4	0.60614	0.74634	1	14370	2	1.2189	0.006112	0.016485	0.787706	408	2	1.2189
NUPL2	4	0.44394	0.61392	1	11868	1	0.83707	0.0061348	0.016539	0.787706	409	1	0.83707
DES	4	0.20546	0.38948	1	7426	2	1.0705	0.0061873	0.016682	0.787706	410	2	1.0705
OR6C3	4	0.67601	0.7868	1	15209	1	1.7777	0.0062345	0.016797	0.787706	411	3	1.7777
CELSR2	4	0.77562	0.82625	1	16297	1	1.3461	0.0062345	0.016797	0.787706	412	3	1.3461
F8A3	4	0.99784	0.99784	1	19987	0	1.2798	0.0062345	0.016797	0.787706	413	3	1.2798
YES1	4	0.19875	0.37978	1	7208	1	1.1431	0.0062345	0.016797	0.787706	414	3	1.1431
IRS4	4	0.92219	0.92228	1	18347	0	1.283	0.0062345	0.016797	0.787706	415	3	1.283
RSF1	4	0.69721	0.79434	1	15448	1	1.1449	0.0062345	0.016797	0.787706	416	3	1.1449
UTP3	4	0.93622	0.93619	1	18614	0	0.71448	0.0062345	0.016797	0.787706	417	3	0.71448
GLYR1	4	0.87245	0.88052	1	17441	1	0.93133	0.0062345	0.016797	0.787706	418	3	0.93133
MRPL48	4	0.82372	0.85042	1	16792	1	1.3499	0.0062345	0.016797	0.787706	419	3	1.3499
SPZ1	4	0.92739	0.92748	1	18403	0	0.72382	0.0062399	0.016812	0.787706	420	1	0.72382
MFSD3	4	0.80585	0.84092	1	16592	1	1.6534	0.0063265	0.017024	0.790722	421	2	1.6534
SPTAN1	4	0.92108	0.92114	1	18339	0	1.9142	0.0063412	0.017062	0.790722	422	2	1.9142
USP29	4	0.38538	0.56755	1	10979	2	0.63073	0.0063449	0.017073	0.790722	423	2	0.63073
NDUFA5	4	0.97183	0.97186	1	19356	0	1.178	0.0063449	0.017073	0.790722	424	1	1.178
PDCD11	4	0.92108	0.92114	1	18328	0	1.0252	0.0064004	0.017218	0.793748	425	2	1.0252
RPN2	4	0.87245	0.88052	1	17521	1	1.2371	0.0064004	0.017218	0.793748	426	2	1.2371
FRRS1	4	0.36908	0.55484	1	10729	2	-0.13956	0.00645	0.017337	0.797415	427	1	-0.13956
DOCK7	4	0.80585	0.84092	1	16573	1	1.8281	0.0064996	0.01746	0.799714	428	2	1.8281
UQCC2	4	0.96685	0.96677	1	19262	0	1.2583	0.0065025	0.017466	0.799714	429	2	1.2583
TRAF3IP3	4	0.010651	0.035564	0.797278	844	3	-1.3372	0.006555	0.017611	0.804512	430	1	-1.3372
SPANXB1	4	0.29384	0.49597	1	9491	2	0.71889	0.0065745	0.017658	0.804843	431	2	0.71889
SNRPD3	3	0.95606	0.95632	1	19037	0	0.2202	0.0065962	0.014782	0.775793	432	1	0.2202
RIMKLB	4	0.94513	0.94505	1	18766	0	1.5267	0.0066322	0.017803	0.808585	433	2	1.5267
CYP3A43	4	0.99907	0.99907	1	20031	0	1.9301	0.0066447	0.017837	0.808585	434	2	1.9301
CRHR1	4	0.87245	0.88052	1	17509	1	1.1111	0.0066601	0.017875	0.808585	435	2	1.1111
HMG20B	4	0.97218	0.97221	1	19366	0	2.0706	0.0066834	0.017942	0.808585	436	3	2.0706
NDUFAF5	4	0.48375	0.64588	1	12399	1	1.761	0.0066834	0.017942	0.808585	437	3	1.761
PALD1	4	0.3329	0.52636	1	10093	1	1.0227	0.0067126	0.018024	0.810475	438	1	1.0227
MUC12	4	0.91654	0.91663	1	18240	1	1.9636	0.0067305	0.018086	0.811428	439	2	1.9636
DNMT3A	4	0.99162	0.99164	1	19819	0	1.6532	0.0068432	0.018356	0.813222	440	3	1.6532
ATAT1	4	0.94252	0.94252	1	18723	0	1.5165	0.0068432	0.018356	0.813222	441	3	1.5165
HMGA1	4	0.59838	0.73979	1	14233	1	1.0561	0.0068432	0.018356	0.813222	442	3	1.0561
ZMAT3	4	0.49283	0.65329	1	12516	1	1.4815	0.0068432	0.018356	0.813222	443	3	1.4815
CMTM7	4	0.94788	0.94783	1	18832	0	1.5887	0.0069037	0.018502	0.813222	444	2	1.5887
CLDN9	4	0.069298	0.177	0.968171	3519	2	0.73956	0.0069627	0.018643	0.813222	445	2	0.73956
UGT1A10	4	0.47038	0.63508	1	12193	1	1.7762	0.0069627	0.018643	0.813222	446	2	1.7762
AKAP11	4	0.77562	0.82625	1	16233	1	1.3196	0.0069627	0.018643	0.813222	447	2	1.3196
ABCA3	4	0.36908	0.55484	1	10604	2	0.39308	0.0069751	0.018683	0.813222	448	1	0.39308
OGN	4	0.84682	0.8637	1	17074	1	1.6701	0.0070043	0.018763	0.813222	449	3	1.6701
RNF40	4	0.36908	0.55484	1	10713	2	0.37173	0.0070277	0.018813	0.813222	450	2	0.37173
UQCRFS1	4	0.76284	0.82051	1	16127	1	1.5025	0.007028	0.018813	0.813222	451	3	1.5025
COL4A6	4	0.80585	0.84092	1	16576	1	1.8671	0.007028	0.018813	0.813222	452	3	1.8671
SUV420H2	4	0.4911	0.65183	1	12487	2	0.20895	0.0070802	0.018942	0.813222	453	1	0.20895
TARBP2	4	0.99492	0.99492	1	19898	0	2.3504	0.0070892	0.018969	0.813222	454	3	2.3504
PRDM7	4	0.12174	0.26335	0.997762	5127	1	1.4786	0.0070961	0.018988	0.813222	455	3	1.4786
ATG4B	4	0.28862	0.49196	1	9328	1	1.9893	0.0071145	0.019037	0.813222	456	3	1.9893
CFAP52	4	0.68839	0.79116	1	15365	1	1.7706	0.0071327	0.019092	0.813222	457	2	1.7706
HRC	4	0.9875	0.98749	1	19723	0	2.1804	0.0071516	0.019139	0.813222	458	3	2.1804
TMEM231	4	0.96931	0.96926	1	19305	0	1.7999	0.0071689	0.019186	0.813222	459	3	1.7999
TANC1	4	0.99946	0.99946	1	20051	0	1.545	0.0072236	0.01931	0.813222	460	3	1.545
CRBN	4	0.51522	0.67138	1	12911	2	-0.097806	0.0072376	0.019348	0.813222	461	1	-0.097806
GNAI2	4	0.99714	0.99714	1	19964	0	1.8437	0.0072698	0.019426	0.813222	462	3	1.8437
C18orf8	4	0.98103	0.98099	1	19572	0	1.7193	0.007305	0.019514	0.813222	463	3	1.7193
TSPAN15	4	0.91423	0.91438	1	18192	1	0.77547	0.0073164	0.01954	0.813222	464	1	0.77547
PTPRN	4	0.87901	0.88524	1	17605	1	1.5915	0.0073164	0.01954	0.813222	465	2	1.5915
P2RY13	4	0.82421	0.85069	1	16801	1	1.4979	0.0073782	0.019688	0.813222	466	3	1.4979
CSNK1G3	4	0.76092	0.81965	1	16096	1	0.66578	0.0073951	0.019731	0.813222	467	1	0.66578
DHX9	2	0.74745	0.74734	1	15944	0	1.2497	0.0074283	0.014174	0.769597	468	1	1.2497
AHCTF1	4	0.67601	0.7868	1	15212	1	1.075	0.0074409	0.019848	0.813222	469	2	1.075
MRPL24	4	0.85039	0.86591	1	17118	1	0.94078	0.0074409	0.019848	0.813222	470	2	0.94078
STX19	4	0.36908	0.55484	1	10608	2	0.35414	0.0074409	0.019848	0.813222	471	2	0.35414
BRD2	4	0.93254	0.93256	1	18551	0	0.69105	0.0074409	0.019848	0.813222	472	2	0.69105
PRRC2A	4	0.2889	0.49218	1	9440	2	0.37973	0.0074409	0.019848	0.813222	473	2	0.37973
INTS4	4	0.87901	0.88524	1	17599	1	0.82401	0.0074409	0.019848	0.813222	474	2	0.82401
FBRS	4	0.97668	0.97681	1	19459	0	1.2337	0.0074409	0.019848	0.813222	475	2	1.2337
TCP10	4	0.38473	0.56704	1	10833	2	0.025639	0.0074476	0.019865	0.813222	476	1	0.025639
CEP112	3	0.20011	0.33704	1	7261	2	-0.79794	0.0074827	0.016306	0.787706	477	1	-0.79794
ZNF264	4	0.4866	0.6482	1	12419	2	0.063553	0.0075526	0.020118	0.821913	478	1	0.063553
PPM1F	4	0.97945	0.97952	1	19537	0	1.654	0.0075845	0.020199	0.823539	479	3	1.654
AP1S2	4	0.56337	0.71073	1	13643	2	0.4077	0.0076051	0.020252	0.824037	480	1	0.4077
CCDC6	4	0.63738	0.77243	1	14882	1	1.4661	0.0076321	0.020305	0.824512	481	3	1.4661
TNRC6A	4	0.2174	0.40658	1	7800	1	0.7359	0.0076575	0.020363	0.825206	482	1	0.7359
KDM2B	4	0.91757	0.91761	1	18256	1	1.2932	0.00771	0.020492	0.828077	483	2	1.2932
UAP1L1	4	0.87901	0.88524	1	17601	1	1.8334	0.007741	0.020566	0.828077	484	2	1.8334
ZNF77	4	0.40012	0.57925	1	11148	1	1.5363	0.0077451	0.020577	0.828077	485	3	1.5363
MLLT11	4	0.060338	0.16145	0.968171	3230	2	-0.40154	0.0077625	0.020623	0.828077	486	1	-0.40154
MYEF2	4	0.56979	0.71601	1	13766	1	2.1384	0.007768	0.02064	0.828077	487	3	2.1384
CHEK2	4	0.98784	0.98785	1	19731	0	1.3162	0.0078412	0.020831	0.829615	488	1	1.3162
FAM71D	4	0.21527	0.40355	1	7604	3	-0.36582	0.0078412	0.020831	0.829615	489	1	-0.36582
ASAP2	4	0.99513	0.99512	1	19902	0	1.7319	0.0078637	0.020886	0.829623	490	3	1.7319
ING3	3	0.67398	0.71743	1	15168	1	1.7704	0.0078745	0.016986	0.790722	491	2	1.7704
TTYH3	4	0.21869	0.40838	1	7845	2	0.57132	0.0078822	0.020926	0.829623	492	2	0.57132
ITPKB	4	0.98811	0.98812	1	19738	0	1.661	0.0079183	0.021026	0.830526	493	3	1.661
CLEC2L	4	0.17682	0.34779	1	6571	2	0.066323	0.0079199	0.021032	0.830526	494	1	0.066323
GNAS	4	0.5287	0.68245	1	13032	1	1.8574	0.0079952	0.021219	0.831462	495	3	1.8574
TNFSF18	4	0.27557	0.48182	1	9206	1	1.9041	0.0079972	0.021225	0.831462	496	2	1.9041
ZYG11B	4	0.99631	0.9963	1	19932	0	1.58	0.0080245	0.021296	0.831462	497	3	1.58
GPR152	4	0.86154	0.87303	1	17327	1	0.84761	0.0080248	0.021297	0.831462	498	1	0.84761
RWDD2A	4	0.98014	0.98016	1	19549	0	1.1246	0.0080773	0.021432	0.83484	499	2	1.1246
CPA1	4	0.99251	0.99253	1	19842	0	1.2628	0.0081566	0.021636	0.836057	500	3	1.2628
AKR1C3	4	0.99909	0.99909	1	20032	0	1.4997	0.0081755	0.021684	0.836057	501	3	1.4997
DGKG	4	0.2174	0.40658	1	7798	2	0.30677	0.0081933	0.021725	0.836057	502	2	0.30677
NFKBIE	4	0.99866	0.99864	1	20022	0	1.6141	0.0081993	0.021743	0.836057	503	3	1.6141
USP17L28	4	0.36908	0.55484	1	10647	2	-0.70336	0.0082084	0.021767	0.836057	504	1	-0.70336
ZNHIT6	4	0.36908	0.55484	1	10636	2	-0.52494	0.0082084	0.021767	0.836057	505	2	-0.52494
SOX18	4	0.42903	0.60221	1	11592	2	0.44827	0.0082084	0.021767	0.836057	506	1	0.44827
SDHAF2	4	0.11756	0.25667	0.997762	4977	2	0.53777	0.0082239	0.021796	0.836057	507	2	0.53777
GPR151	4	0.22423	0.41608	1	7950	3	-0.5573	0.0083396	0.022097	0.836443	508	1	-0.5573
CYP1A2	4	0.99749	0.99748	1	19975	0	1.9666	0.0083548	0.022133	0.836443	509	3	1.9666
PSPC1	4	0.99797	0.99797	1	19993	0	1.6063	0.0083692	0.02217	0.836443	510	2	1.6063
CDC40	4	0.87245	0.88052	1	17484	1	-0.45256	0.008392	0.022221	0.836443	511	1	-0.45256
PPP1R1C	4	0.77562	0.82625	1	16280	1	1.5636	0.0084006	0.022241	0.836443	512	3	1.5636
SLC38A3	4	0.80381	0.83989	1	16570	1	1.8937	0.0084282	0.022303	0.836443	513	2	1.8937
IL25	4	0.89773	0.89977	1	17926	1	1.7593	0.0084393	0.022337	0.836443	514	3	1.7593
XCL2	4	0.98221	0.98217	1	19603	0	0.81036	0.0084445	0.022344	0.836443	515	1	0.81036
GTF2I	4	0.99932	0.99933	1	20045	0	1.7342	0.0084769	0.022429	0.836443	516	3	1.7342
NDUFB5	4	0.98613	0.98611	1	19694	0	1.6675	0.0084769	0.022429	0.836443	517	3	1.6675
PANO1	4	0.99684	0.99686	1	19954	0	1.6756	0.008494	0.022471	0.836443	518	3	1.6756
FAM19A3	4	0.3179	0.51475	1	9820	2	-0.43224	0.0084969	0.022477	0.836443	519	1	-0.43224
SOX11	4	0.35468	0.54352	1	10379	2	0.84594	0.008527	0.022553	0.836443	520	2	0.84594
ETS2	4	0.21117	0.39774	1	7518	2	0.67655	0.008527	0.022553	0.836443	521	2	0.67655
INSM2	4	0.881	0.88667	1	17639	1	1.8278	0.008527	0.022553	0.836443	522	2	1.8278
CDK17	4	0.44394	0.61392	1	11876	1	2.0143	0.0085497	0.022609	0.836443	523	2	2.0143
PLXNA2	4	0.99039	0.99038	1	19789	0	1.4123	0.0085635	0.022638	0.836443	524	3	1.4123
OMD	4	0.8901	0.89364	1	17787	1	1.0768	0.0086018	0.022741	0.838705	525	1	1.0768
CALCRL	4	0.80585	0.84092	1	16593	1	1.3036	0.0086321	0.022823	0.840021	526	2	1.3036
MAGEA4	4	0.50936	0.66663	1	12779	1	1.2755	0.0086542	0.022877	0.840021	527	1	1.2755
RNF20	4	0.77562	0.82625	1	16286	1	1.5636	0.0086629	0.022902	0.840021	528	3	1.5636
EPC2	4	0.24836	0.44943	1	8638	2	0.1489	0.0087067	0.023013	0.842567	529	1	0.1489
TMEM114	4	0.89627	0.89857	1	17895	1	1.3366	0.0087263	0.023063	0.842835	530	2	1.3366
ELAVL1	4	0.99786	0.99786	1	19988	0	1.8722	0.0087469	0.023118	0.843318	531	3	1.8722
RINT1	4	0.18754	0.36357	1	6972	1	-0.34683	0.0087853	0.023216	0.844959	532	1	-0.34683
GLOD4	4	0.99207	0.99207	1	19832	0	1.3633	0.0088189	0.023293	0.845114	533	3	1.3633
FAM151B	4	0.6215	0.75923	1	14630	2	0.11968	0.008864	0.023404	0.847605	534	1	0.11968
ARHGEF2	4	0.49283	0.65329	1	12543	1	1.5423	0.0088815	0.023448	0.847683	535	2	1.5423
CNFN	4	0.66415	0.78271	1	15143	1	1.9654	0.0089441	0.023598	0.849408	536	3	1.9654
MAGEA2B	4	0.3329	0.52636	1	9977	2	1.0381	0.0089625	0.023646	0.849408	537	2	1.0381
YARS	4	0.52892	0.68263	1	13133	2	0.0051098	0.0089625	0.023646	0.849408	538	2	0.0051098
FZD10	4	0.26318	0.4697	1	9001	3	-0.1621	0.0089688	0.023665	0.849408	539	1	-0.1621
CNPPD1	4	0.59693	0.73858	1	14205	1	0.99329	0.0090212	0.023802	0.851756	540	1	0.99329
MSMO1	4	0.17728	0.34849	1	6703	1	1.7254	0.0090263	0.023817	0.851756	541	2	1.7254
ZNF821	4	0.67601	0.7868	1	15264	1	1.4663	0.0090513	0.023878	0.851756	542	3	1.4663
CEACAM1	4	0.61599	0.7546	1	14526	2	0.4187	0.0090737	0.023935	0.851756	543	1	0.4187
PSMB6	3	0.84473	0.84493	1	17046	1	1.6298	0.0090779	0.019058	0.813222	544	2	1.6298
FLI1	4	0.42082	0.59562	1	11457	1	0.92699	0.0090846	0.023962	0.851756	545	2	0.92699
FERMT3	3	0.97385	0.97394	1	19398	0	2.2069	0.0091345	0.019148	0.813222	546	2	2.2069
DBT	4	0.99254	0.99256	1	19844	0	1.3215	0.0091658	0.024168	0.851875	547	3	1.3215
HDGFRP3	4	0.87245	0.88052	1	17496	1	1.2097	0.0091723	0.024186	0.851875	548	2	1.2097
VPS13C	4	0.20086	0.38281	1	7281	2	-0.1621	0.0091785	0.0242	0.851875	549	1	-0.1621
MEIKIN	4	0.82115	0.84899	1	16759	1	1.1748	0.0092309	0.024336	0.852492	550	1	1.1748
USP17L4	3	0.38215	0.53361	1	10807	2	-0.21296	0.0092738	0.019408	0.813222	551	1	-0.21296
C1QTNF4	3	0.67398	0.71743	1	15171	1	1.2684	0.0092738	0.019408	0.813222	552	1	1.2684
PRRC1	3	0.0086062	0.023214	0.766468	705	2	-2.1077	0.0092738	0.019408	0.813222	553	1	-2.1077
RAB44	4	0.693	0.79284	1	15400	1	1.8674	0.0092747	0.024436	0.852492	554	3	1.8674
CS	4	0.42245	0.59696	1	11504	2	0.1122	0.0092833	0.02446	0.852492	555	1	0.1122
RRH	4	0.55813	0.70642	1	13574	1	1.396	0.0092958	0.024498	0.852492	556	2	1.396
LCE3C	4	0.98542	0.98538	1	19677	0	1.8028	0.0093095	0.024534	0.852492	557	3	1.8028
FOXO1	4	0.73789	0.80989	1	15847	1	1.2732	0.0093357	0.024593	0.852492	558	2	1.2732
HES4	4	0.60389	0.74447	1	14345	1	1.5689	0.0093392	0.024604	0.852492	559	3	1.5689
NSD1	4	0.98401	0.98397	1	19648	0	1.6577	0.0093392	0.024604	0.852492	560	3	1.6577
GUCA1A	4	0.92739	0.92748	1	18440	0	0.59477	0.0093882	0.024735	0.852492	561	1	0.59477
GRAMD1C	4	0.52892	0.68263	1	13139	2	1.0109	0.0093992	0.024763	0.852492	562	2	1.0109
KRT6C	4	0.94513	0.94505	1	18770	0	1.6697	0.00942	0.024811	0.852492	563	2	1.6697
MASP1	3	0.80209	0.80661	1	16557	1	2.3255	0.0094395	0.01969	0.813222	564	2	2.3255
SPP2	4	0.44394	0.61392	1	11807	1	1.2202	0.0094406	0.024859	0.852676	565	2	1.2202
GAGE2B	4	0.42082	0.59562	1	11467	1	0.7679	0.009493	0.025003	0.855333	566	1	0.7679
LIMA1	4	0.025665	0.079692	0.878761	1608	1	1.3931	0.0095181	0.025058	0.855333	567	2	1.3931
KLHL21	4	0.96432	0.96428	1	19209	0	2.1695	0.0095251	0.025076	0.855333	568	3	2.1695
CLK1	4	0.706	0.79754	1	15532	1	0.77652	0.0095454	0.025133	0.855333	569	1	0.77652
UCN	4	0.30061	0.50126	1	9557	2	-0.27664	0.0095978	0.025265	0.855333	570	1	-0.27664
ZNF35	4	0.93622	0.93619	1	18607	0	1.7545	0.0096381	0.025364	0.855333	571	3	1.7545
PPP1R3C	4	0.18754	0.36357	1	6875	1	1.0941	0.0096381	0.025364	0.855333	572	3	1.0941
CYYR1	4	0.44394	0.61392	1	11804	1	1.3264	0.0096381	0.025364	0.855333	573	3	1.3264
CUTA	4	0.72026	0.80299	1	15659	1	1.3614	0.0096381	0.025364	0.855333	574	3	1.3614
AGA	4	0.65032	0.77812	1	15011	1	1.5078	0.0096798	0.025467	0.855333	575	2	1.5078
KIAA2022	4	0.9969	0.99692	1	19956	0	1.6966	0.0097373	0.025629	0.855333	576	3	1.6966
FKTN	4	0.27424	0.48079	1	9184	1	2.139	0.0097506	0.025653	0.855333	577	3	2.139
NSDHL	4	0.62646	0.76337	1	14703	2	0.33734	0.009755	0.025662	0.855333	578	1	0.33734
LEMD1	4	0.63738	0.77243	1	14889	1	1.0065	0.009755	0.025662	0.855333	579	2	1.0065
KIAA1522	4	0.98832	0.98833	1	19746	0	1.7652	0.0097652	0.025689	0.855333	580	3	1.7652
GALNT2	4	0.99729	0.99728	1	19971	0	1.7531	0.0097905	0.025756	0.855333	581	3	1.7531
ZBTB2	4	0.63738	0.77243	1	14865	1	1.8593	0.0097905	0.025756	0.855333	582	3	1.8593
CPXCR1	4	0.15045	0.30794	1	5904	2	0.98694	0.0098034	0.025788	0.855333	583	2	0.98694
PHB	2	0.33704	0.41697	1	10171	1	1.2392	0.0098588	0.018665	0.813222	584	1	1.2392
SERPINE2	4	0.99772	0.99773	1	19981	0	2.0132	0.0099188	0.026072	0.862093	585	3	2.0132
CRYAA	4	0.99679	0.99681	1	19953	0	1.4735	0.0099336	0.026106	0.862093	586	3	1.4735
LPO	4	0.2174	0.40658	1	7688	1	1.6138	0.0099726	0.026212	0.862751	587	3	1.6138
OTUD6B	4	0.99076	0.99076	1	19799	0	1.7491	0.0099969	0.026271	0.862751	588	3	1.7491
SURF2	4	0.46377	0.62976	1	12096	1	1.6339	0.010001	0.02628	0.862751	589	2	1.6339
C11orf71	4	0.94586	0.94579	1	18784	0	1.6933	0.010012	0.026312	0.862751	590	3	1.6933
ATP13A4	4	0.5509	0.70046	1	13435	1	1.1993	0.010069	0.026464	0.864673	591	2	1.1993
AIFM2	4	0.99868	0.99867	1	20024	0	1.629	0.010077	0.026475	0.864673	592	2	1.629
HSFX2	4	0.24836	0.44943	1	8637	1	1.5782	0.010085	0.026499	0.864673	593	3	1.5782
SOCS6	3	0.8405	0.84079	1	16999	1	2.2145	0.010101	0.020844	0.829615	594	2	2.2145
SLC9B1	4	0.092446	0.21618	0.968171	4169	2	-0.87605	0.010122	0.026595	0.866369	595	1	-0.87605
VRK2	4	0.90286	0.90414	1	18016	1	1.7617	0.010145	0.026654	0.866905	596	2	1.7617
OAS1	4	0.10651	0.23893	0.997762	4686	1	1.3367	0.010233	0.026885	0.87268	597	3	1.3367
TBX10	4	0.24836	0.44943	1	8534	2	0.49212	0.010277	0.027003	0.87268	598	2	0.49212
LINGO2	4	0.3464	0.53702	1	10258	1	1.2607	0.010277	0.027003	0.87268	599	2	1.2607
IGSF9B	4	0.079979	0.19524	0.968171	3802	2	0.90066	0.010279	0.027005	0.87268	600	2	0.90066
FHOD1	4	0.6528	0.77892	1	15030	1	1.8067	0.010301	0.027061	0.873075	601	3	1.8067
SMIM6	4	0.3329	0.52636	1	10079	1	1.072	0.010331	0.027141	0.874246	602	1	1.072
KMT2C	4	0.99929	0.9993	1	20043	0	1.7941	0.010385	0.027287	0.876135	603	3	1.7941
SGTA	4	0.93622	0.93619	1	18577	0	-0.18145	0.010488	0.027555	0.880344	604	1	-0.18145
TBX6	4	0.99909	0.99909	1	20033	0	1.5095	0.01049	0.027559	0.880344	605	3	1.5095
WNT5A	4	0.94658	0.94651	1	18799	0	1.013	0.010579	0.027791	0.880344	606	2	1.013
SCAF8	4	0.38538	0.56755	1	10878	1	1.6065	0.010579	0.027791	0.880344	607	2	1.6065
RTN4RL1	4	0.77562	0.82625	1	16231	1	1.7092	0.010579	0.027791	0.880344	608	2	1.7092
ODF4	4	0.60389	0.74447	1	14320	1	1.1578	0.010579	0.027791	0.880344	609	2	1.1578
COL16A1	4	0.94816	0.9481	1	18838	0	0.41528	0.010593	0.027825	0.880344	610	1	0.41528
NAPG	4	0.25422	0.45748	1	8816	2	-1.1625	0.010645	0.027956	0.880344	611	1	-1.1625
ZNF319	4	0.04567	0.13347	0.957394	2737	1	1.291	0.010654	0.02798	0.880344	612	2	1.291
ATHL1	4	0.58505	0.72872	1	14026	1	1.5099	0.010658	0.027987	0.880344	613	3	1.5099
KNSTRN	4	0.8485	0.86472	1	17094	1	1.4905	0.010658	0.027987	0.880344	614	3	1.4905
ACSM6	4	0.75415	0.81676	1	16025	1	0.93581	0.010698	0.028071	0.88118	615	1	0.93581
POLR1A	3	0.86012	0.86019	1	17280	0	1.9737	0.010746	0.021976	0.836443	616	2	1.9737
SNX32	4	0.026213	0.081218	0.878761	1719	3	-1.3201	0.01075	0.028166	0.88135	617	1	-1.3201
VPS11	4	0.5509	0.70046	1	13443	1	0.64525	0.010802	0.028263	0.882118	618	1	0.64525
NOL9	4	0.92739	0.92748	1	18415	0	0.53828	0.010869	0.028365	0.882575	619	2	0.53828
KCNIP2	4	0.54631	0.69674	1	13348	1	1.6189	0.010869	0.028365	0.882575	620	2	1.6189
DLL3	4	0.24836	0.44943	1	8585	1	1.0451	0.010959	0.0285	0.885404	621	1	1.0451
GLT8D1	4	0.5596	0.70762	1	13593	2	0.27113	0.011064	0.028675	0.885404	622	1	0.27113
APEH	4	0.99803	0.99803	1	19997	0	1.9666	0.011099	0.028736	0.885404	623	2	1.9666
AMIGO3	4	0.99095	0.99096	1	19804	0	1.4956	0.011105	0.02875	0.885404	624	2	1.4956
INSL6	3	0.332	0.48059	1	9957	1	2.56	0.01111	0.022623	0.836443	625	2	2.56
NRF1	4	0.77562	0.82625	1	16289	1	1.3174	0.011117	0.028773	0.885404	626	2	1.3174
TFCP2L1	4	0.38538	0.56755	1	10850	1	1.6516	0.011124	0.028786	0.885404	627	2	1.6516
C2orf42	4	0.88161	0.88712	1	17661	1	1.5608	0.011141	0.028809	0.885404	628	2	1.5608
BBX	4	0.84682	0.8637	1	17075	1	1.0108	0.011169	0.028853	0.885413	629	2	1.0108
EXOSC8	2	0.98875	0.98877	1	19754	0	1.1601	0.011245	0.021188	0.831462	630	2	1.1601
DSG4	4	0.3329	0.52636	1	10088	1	0.39631	0.011274	0.029012	0.887585	631	1	0.39631
SH3GL1	4	0.9193	0.91931	1	18296	1	1.4089	0.011378	0.029181	0.890274	632	2	1.4089
CERK	4	0.3625	0.54962	1	10517	2	0.88963	0.011457	0.029311	0.890274	633	2	0.88963
ROPN1B	4	0.59782	0.73931	1	14216	2	0.27285	0.011457	0.029311	0.890274	634	1	0.27285
METTL10	4	0.67601	0.7868	1	15216	1	1.0969	0.011464	0.029321	0.890274	635	2	1.0969
SCN3A	4	0.49933	0.65859	1	12618	2	0.69102	0.011464	0.029321	0.890274	636	2	0.69102
FAM103A1	3	0.20011	0.33704	1	7263	2	-0.79794	0.011475	0.023247	0.844959	637	1	-0.79794
LGALS4	4	0.72746	0.80578	1	15719	1	0.14066	0.011535	0.029431	0.892246	638	1	0.14066
EEF1E1	4	0.59989	0.74108	1	14254	2	0.66678	0.011614	0.029552	0.893821	639	2	0.66678
GCC1	4	0.092607	0.21644	0.968171	4296	2	-0.40827	0.01164	0.0296	0.893821	640	1	-0.40827
PLEKHG6	4	0.0070014	0.023902	0.766468	590	2	0.49806	0.011692	0.029681	0.893821	641	2	0.49806
PLAC9	4	0.2174	0.40658	1	7727	1	0.96691	0.011702	0.029698	0.893821	642	2	0.96691
HPCA	4	0.49283	0.65329	1	12514	1	0.17077	0.011744	0.02976	0.893821	643	1	0.17077
PTCD2	4	0.7228	0.80398	1	15679	1	1.6701	0.011788	0.029836	0.893821	644	2	1.6701
TUB	4	0.53083	0.68415	1	13181	1	0.86943	0.011797	0.02985	0.893821	645	1	0.86943
OR56B1	4	0.70062	0.79559	1	15489	1	1.3807	0.011874	0.029977	0.893821	646	2	1.3807
CTHRC1	4	0.41931	0.59442	1	11448	2	0.35002	0.011901	0.030019	0.893821	647	1	0.35002
UPF1	3	0.30584	0.45263	1	9655	2	-0.14279	0.011927	0.024027	0.851756	648	1	-0.14279
DIMT1	3	0.48299	0.62089	1	12350	1	1.2192	0.011927	0.024027	0.851756	649	2	1.2192
DMC1	4	0.99654	0.99656	1	19946	0	1.5908	0.011954	0.03011	0.893821	650	2	1.5908
CACNG8	4	0.89773	0.89977	1	17915	1	1.7967	0.011973	0.030139	0.893821	651	2	1.7967
TRAF1	4	0.92739	0.92748	1	18464	0	1.7842	0.011973	0.030139	0.893821	652	2	1.7842
UNC5C	4	0.10784	0.24108	0.997762	4740	2	0.48031	0.011986	0.030158	0.893821	653	2	0.48031
CLDND2	4	0.96184	0.96175	1	19158	0	1.4112	0.012006	0.030187	0.893821	654	2	1.4112
TTC34	3	0.95012	0.95037	1	18884	0	2.2643	0.012034	0.0242	0.851875	655	2	2.2643
SMARCC1	4	0.17196	0.34063	1	6489	1	1.9036	0.012066	0.030284	0.893821	656	2	1.9036
CHRM5	4	0.9135	0.91369	1	18173	1	1.3435	0.012106	0.030353	0.893821	657	2	1.3435
TMCC3	4	0.44394	0.61392	1	11830	1	0.087847	0.012153	0.030426	0.893821	658	2	0.087847
PCDHB3	4	0.20086	0.38281	1	7298	2	-0.03723	0.012346	0.030735	0.893821	659	1	-0.03723
CHRDL1	4	0.52892	0.68263	1	13121	2	-0.4804	0.012346	0.030735	0.893821	660	1	-0.4804
GPR6	4	0.40865	0.58598	1	11258	2	0.58407	0.012346	0.030735	0.893821	661	2	0.58407
SERPINC1	4	0.90166	0.90312	1	17993	1	1.0199	0.012346	0.030735	0.893821	662	1	1.0199
COL4A2	4	0.76284	0.82051	1	16128	1	0.88085	0.012346	0.030735	0.893821	663	1	0.88085
C9orf171	4	0.38657	0.56848	1	11004	2	-0.081269	0.012346	0.030735	0.893821	664	1	-0.081269
COL9A1	4	0.10651	0.23893	0.997762	4682	3	-0.80795	0.012346	0.030735	0.893821	665	1	-0.80795
GHITM	4	0.42861	0.6019	1	11586	2	0.024335	0.012346	0.030735	0.893821	666	1	0.024335
TEX29	4	0.67601	0.7868	1	15218	1	1.2136	0.012346	0.030735	0.893821	667	2	1.2136
PRIM1	3	0.0711	0.16423	0.968171	3590	2	-2.7066	0.012359	0.024773	0.852492	668	1	-2.7066
USH1G	3	0.42112	0.57451	1	11489	2	-0.20615	0.012359	0.024773	0.852492	669	1	-0.20615
ATP8B4	3	0.029901	0.075113	0.878761	1932	2	-0.094268	0.012359	0.024773	0.852492	670	1	-0.094268
PANX1	4	0.4479	0.61707	1	11919	2	1.0243	0.012361	0.030764	0.893821	671	2	1.0243
SEC24D	4	0.27232	0.47932	1	9170	2	0.82489	0.012381	0.03079	0.893821	672	2	0.82489
NTC_855	1	0.98762	0.98765	1	19726	0	4.1733	0.012384	0.012309	0.743164	673	1	4.1733
FAM181B	4	0.83763	0.85831	1	16968	1	1.8514	0.012408	0.030828	0.893821	674	2	1.8514
PTGS2	4	0.058418	0.15807	0.968171	3126	2	0.37379	0.012456	0.03091	0.893931	675	2	0.37379
KCND2	4	0.7869	0.83158	1	16386	1	1.1776	0.012493	0.030964	0.894226	676	2	1.1776
SLC8A3	4	0.87812	0.8846	1	17596	1	2.0238	0.012527	0.03101	0.89425	677	2	2.0238
C3orf33	3	0.5375	0.64571	1	13235	1	0.030303	0.012673	0.025281	0.855333	678	1	0.030303
AP4B1	4	0.8543	0.86834	1	17174	1	1.0676	0.012686	0.031281	0.89604	679	2	1.0676
ZSWIM3	4	0.58736	0.73065	1	14075	2	0.99453	0.012734	0.031352	0.89604	680	2	0.99453
UIMC1	4	0.17682	0.34779	1	6669	2	0.25824	0.012734	0.031352	0.89604	681	2	0.25824
CLIC5	4	0.44394	0.61392	1	11806	1	1.0781	0.012738	0.031357	0.89604	682	1	1.0781
TYROBP	4	0.99837	0.99837	1	20010	0	1.8709	0.012813	0.031481	0.89604	683	2	1.8709
SQRDL	4	0.95592	0.95583	1	19027	0	1.1271	0.012869	0.031566	0.89604	684	2	1.1271
OR10V1	3	0.88343	0.88351	1	17678	0	0.58933	0.012869	0.025639	0.855333	685	1	0.58933
ZNF85	4	0.76092	0.81965	1	16097	1	1.6168	0.012878	0.031583	0.89604	686	2	1.6168
GALNTL6	4	0.39566	0.57573	1	11095	2	0.7967	0.012878	0.031583	0.89604	687	2	0.7967
RSG1	4	0.12907	0.27485	1	5362	1	1.4952	0.012944	0.031692	0.89604	688	2	1.4952
STEAP1B	4	0.9135	0.91369	1	18181	1	1.3401	0.012944	0.031692	0.89604	689	2	1.3401
PLS3	4	0.54054	0.69204	1	13285	2	0.90314	0.012944	0.031692	0.89604	690	2	0.90314
PRDM16	4	0.31518	0.51263	1	9783	1	1.5477	0.012947	0.031696	0.89604	691	2	1.5477
PEX19	4	0.95923	0.95916	1	19104	0	1.2807	0.013019	0.031818	0.896224	692	2	1.2807
SMIM4	4	0.89433	0.89701	1	17867	1	1.2592	0.013052	0.031862	0.896224	693	2	1.2592
EXTL1	4	0.18754	0.36357	1	6902	1	1.4934	0.013113	0.03196	0.896224	694	2	1.4934
RAP2C	4	0.98078	0.98075	1	19566	0	1.1507	0.013156	0.032027	0.896224	695	2	1.1507
LOC113230	3	0.90467	0.90475	1	18029	0	2.2025	0.013164	0.02612	0.862093	696	2	2.2025
NCF2	4	0.092446	0.21618	0.968171	4164	2	0.81274	0.013203	0.032101	0.896224	697	2	0.81274
COL17A1	4	0.18196	0.3554	1	6719	3	-0.39816	0.013208	0.03211	0.896224	698	1	-0.39816
RAB7A	4	0.16257	0.32655	1	6210	2	0.19659	0.013261	0.032199	0.896224	699	1	0.19659
C10orf113	4	0.92219	0.92228	1	18353	0	1.2606	0.013311	0.032273	0.896224	700	2	1.2606
TIA1	4	0.98754	0.98752	1	19725	0	1.3934	0.013311	0.032273	0.896224	701	2	1.3934
MEDAG	4	0.65816	0.78067	1	15086	1	1.2814	0.013313	0.032277	0.896224	702	2	1.2814
C15orf40	4	0.50936	0.66663	1	12749	1	1.1196	0.013365	0.032357	0.896224	703	1	1.1196
GJA9	4	0.50936	0.66663	1	12750	1	1.5479	0.013374	0.032371	0.896224	704	2	1.5479
CBWD6	4	0.54631	0.69674	1	13349	1	1.8296	0.013374	0.032371	0.896224	705	2	1.8296
RFPL4AL1	4	0.7921	0.83408	1	16444	1	1.527	0.013374	0.032371	0.896224	706	2	1.527
BCL7A	4	0.80913	0.8426	1	16620	1	1.5725	0.013444	0.032485	0.898127	707	2	1.5725
SMCR8	4	0.26741	0.47521	1	9086	1	0.84958	0.01347	0.032529	0.898127	708	2	0.84958
MMEL1	4	0.055048	0.15228	0.968171	3058	2	0.33927	0.01357	0.0327	0.898611	709	2	0.33927
GAD2	4	0.057521	0.15652	0.968171	3115	2	0.073418	0.013574	0.032706	0.898611	710	2	0.073418
ACTL10	4	0.15203	0.3104	1	5947	2	0.85976	0.013595	0.032735	0.898611	711	2	0.85976
ITGB1BP1	4	0.14321	0.2969	1	5721	2	-0.10081	0.013626	0.032792	0.898611	712	1	-0.10081
GALR2	4	0.14702	0.30268	1	5802	3	-0.38306	0.013679	0.032881	0.898611	713	1	-0.38306
ZNF608	4	0.81957	0.84815	1	16751	1	1.7513	0.013687	0.032891	0.898611	714	2	1.7513
CFHR3	4	0.97641	0.97652	1	19453	0	1.6062	0.013715	0.032941	0.898611	715	2	1.6062
NTC_816	1	0.98628	0.98631	1	19696	0	3.6997	0.013716	0.013609	0.76371	716	1	3.6997
DEXI	4	0.14069	0.29302	1	5684	2	-0.34167	0.013731	0.032962	0.898611	717	1	-0.34167
ME2	4	0.58505	0.72872	1	14004	1	1.3731	0.01375	0.032993	0.898611	718	2	1.3731
EFHB	4	0.55831	0.70658	1	13576	1	0.92786	0.013783	0.033042	0.898611	719	2	0.92786
FXYD5	4	0.092607	0.21644	0.968171	4292	2	-0.064749	0.013835	0.033137	0.898611	720	1	-0.064749
LIPT1	4	0.91593	0.91603	1	18225	1	1.4915	0.013867	0.033186	0.898611	721	2	1.4915
CMTM2	4	0.92739	0.92748	1	18407	0	1.2818	0.013867	0.033186	0.898611	722	2	1.2818
HIST1H2AB	4	0.20746	0.39243	1	7468	2	0.58945	0.013867	0.033186	0.898611	723	2	0.58945
TMEM260	4	0.95401	0.9539	1	18981	0	1.4895	0.013888	0.033217	0.898611	724	2	1.4895
AWAT1	4	0.9126	0.91284	1	18158	1	1.6953	0.013921	0.033272	0.898868	725	2	1.6953
CXorf57	4	0.63471	0.77022	1	14831	2	0.51038	0.013992	0.03339	0.900864	726	1	0.51038
PET117	4	0.44394	0.61392	1	11796	1	0.68371	0.014097	0.033558	0.902906	727	1	0.68371
TAAR2	4	0.416	0.59181	1	11391	2	-0.25736	0.014149	0.033644	0.902906	728	1	-0.25736
BST1	4	0.074314	0.18553	0.968171	3663	1	1.0883	0.01416	0.033664	0.902906	729	2	1.0883
NTC_116	1	0.98582	0.98582	1	19685	0	4.0939	0.014178	0.014074	0.766656	730	1	4.0939
OSBPL8	4	0.49283	0.65329	1	12533	1	-1.005	0.014227	0.033766	0.902906	731	1	-1.005
LDLRAP1	4	0.16439	0.32933	1	6367	2	-0.050221	0.014227	0.033766	0.902906	732	1	-0.050221
PAX9	4	0.4817	0.64424	1	12334	1	1.2267	0.014236	0.03378	0.902906	733	2	1.2267
BAX	4	0.99434	0.99436	1	19885	0	1.7689	0.014282	0.033861	0.903863	734	2	1.7689
WDR86	3	0.91846	0.91855	1	18275	0	0.68577	0.01436	0.028194	0.88135	735	1	0.68577
RCSD1	4	0.0070014	0.023902	0.766468	603	2	0.78174	0.014391	0.034042	0.905934	736	2	0.78174
PANK4	4	0.85935	0.87156	1	17254	1	1.1853	0.014391	0.034042	0.905934	737	2	1.1853
GFI1	4	0.80871	0.84238	1	16614	1	0.14883	0.01441	0.034074	0.905934	738	1	0.14883
ACO1	4	0.3329	0.52636	1	10070	1	0.96868	0.014462	0.034159	0.906987	739	2	0.96868
AZI2	4	0.059713	0.16034	0.968171	3137	2	0.31594	0.01451	0.034242	0.907506	740	2	0.31594
OR4A47	4	0.29263	0.49504	1	9482	2	-0.33406	0.014566	0.034339	0.908175	741	1	-0.33406
NTC_786	1	0.98535	0.98537	1	19674	0	3.7718	0.014653	0.014547	0.775599	742	1	3.7718
IFI44	4	0.5708	0.71683	1	13799	2	0.58967	0.014671	0.034509	0.911183	743	1	0.58967
NUCKS1	4	0.97476	0.97483	1	19422	0	1.5981	0.014692	0.034543	0.911183	744	2	1.5981
PRR16	4	0.92739	0.92748	1	18451	0	1.195	0.014758	0.034636	0.911247	745	2	1.195
OR2T10	4	0.96791	0.96786	1	19285	0	1.5931	0.014758	0.034636	0.911247	746	2	1.5931
POLR3H	2	0.52631	0.55124	1	13006	1	0.19517	0.014855	0.027754	0.880344	747	1	0.19517
ZNF844	4	0.80585	0.84092	1	16575	1	0.45446	0.01488	0.034866	0.916075	748	1	0.45446
S100A12	4	0.16257	0.32655	1	6196	1	0.084197	0.014932	0.034955	0.917231	749	1	0.084197
XKRY2	4	0.079979	0.19524	0.968171	3887	2	0.022944	0.014984	0.035038	0.918217	750	1	0.022944
KIZ	4	0.92739	0.92748	1	18414	0	0.95606	0.015062	0.035171	0.91878	751	2	0.95606
MGLL	4	0.67601	0.7868	1	15281	1	1.4378	0.015062	0.035171	0.91878	752	2	1.4378
RWDD1	4	0.91083	0.91119	1	18138	1	1.621	0.015122	0.035264	0.918798	753	2	1.621
VCX3B	4	0.1401	0.29212	1	5626	2	0.12636	0.015141	0.035289	0.918798	754	1	0.12636
SLC39A1	4	0.71167	0.79966	1	15580	1	0.99047	0.015204	0.035375	0.919803	755	2	0.99047
NSMF	4	0.10553	0.23732	0.997762	4588	3	-0.9021	0.015271	0.035474	0.919803	756	1	-0.9021
C1orf146	4	0.028909	0.088717	0.923615	1853	2	0.23719	0.015286	0.035498	0.919803	757	2	0.23719
NRDE2	4	0.80062	0.83826	1	16533	1	1.1417	0.015297	0.035511	0.919803	758	2	1.1417
NTC_849	1	0.98465	0.98467	1	19665	0	2.2899	0.015346	0.01525	0.779974	759	1	2.2899
ACOT13	4	0.38538	0.56755	1	10983	2	0.37295	0.015349	0.035601	0.920964	760	2	0.37295
CTAG1A	4	0.50745	0.66512	1	12691	2	0.44984	0.015401	0.035685	0.921931	761	2	0.44984
GMDS	4	0.2174	0.40658	1	7686	2	0.20623	0.015454	0.035766	0.922845	762	1	0.20623
PSMA4	2	0.9606	0.96073	1	19128	0	2.466	0.015497	0.02892	0.886131	763	1	2.466
DEGS1	4	0.20546	0.38948	1	7411	1	1.3005	0.015543	0.035915	0.924969	764	2	1.3005
RBMY1D	4	0.50936	0.66663	1	12831	1	0.57259	0.015558	0.03594	0.924969	765	1	0.57259
C3orf38	4	0.092446	0.21618	0.968171	4157	2	-0.45344	0.015688	0.036152	0.926373	766	1	-0.45344
SLC25A15	4	0.20086	0.38281	1	7296	3	-0.57626	0.015688	0.036152	0.926373	767	1	-0.57626
IL22RA1	4	0.91995	0.91999	1	18307	1	0.37639	0.015767	0.036284	0.926474	768	1	0.37639
SIAH2	4	0.85523	0.86895	1	17193	1	0.88189	0.015878	0.036468	0.926474	769	2	0.88189
PPT2	4	0.98449	0.98445	1	19655	0	1.1163	0.015878	0.036468	0.926474	770	2	1.1163
TAX1BP1	4	0.93622	0.93619	1	18569	0	0.81594	0.015878	0.036468	0.926474	771	2	0.81594
KCTD18	4	0.95818	0.9581	1	19083	0	1.1589	0.015878	0.036468	0.926474	772	2	1.1589
REEP2	4	0.27922	0.48474	1	9240	2	0.24498	0.015878	0.036468	0.926474	773	2	0.24498
NTC_589	1	0.98411	0.98414	1	19649	0	3.2549	0.015894	0.015802	0.785209	774	1	3.2549
LOC100130370	4	0.0238	0.074478	0.878761	1573	3	-0.29481	0.016027	0.036714	0.928144	775	1	-0.29481
NPHS2	4	0.92739	0.92748	1	18431	0	1.6341	0.016228	0.037037	0.928144	776	2	1.6341
BIK	4	0.72201	0.80365	1	15669	1	1.6042	0.016228	0.037037	0.928144	777	2	1.6042
FAM3C	4	0.39566	0.57573	1	11071	2	0.73614	0.016228	0.037037	0.928144	778	2	0.73614
RRM1	3	0.99645	0.99653	1	19939	0	0.71448	0.01626	0.03145	0.89604	779	2	0.71448
RSL24D1	3	0.39902	0.55134	1	11137	1	-1.3208	0.01626	0.03145	0.89604	780	1	-1.3208
TLE3	4	0.2351	0.4312	1	8256	2	0.7243	0.016293	0.037154	0.928144	781	2	0.7243
VAV2	4	0.80207	0.839	1	16556	1	0.52321	0.016444	0.037392	0.928144	782	1	0.52321
POF1B	4	0.9408	0.94079	1	18691	0	0.64088	0.016444	0.037392	0.928144	783	1	0.64088
SULT1A3	4	0.93622	0.93619	1	18601	0	0.88543	0.016444	0.037392	0.928144	784	2	0.88543
HAUS2	4	0.87245	0.88052	1	17542	1	-1.005	0.016444	0.037392	0.928144	785	1	-1.005
DAZ2	4	0.20086	0.38281	1	7286	2	-0.34826	0.016444	0.037392	0.928144	786	1	-0.34826
KRT74	4	0.067248	0.17347	0.968171	3410	2	-0.24912	0.016444	0.037392	0.928144	787	1	-0.24912
PPIAL4E	4	0.93622	0.93619	1	18578	0	0.69257	0.016444	0.037392	0.928144	788	2	0.69257
CDAN1	4	0.12698	0.27153	0.997762	5271	2	-1.0548	0.016444	0.037392	0.928144	789	1	-1.0548
LMF1	4	0.9193	0.91931	1	18293	1	0.84703	0.016444	0.037392	0.928144	790	2	0.84703
ZNF727	4	0.60389	0.74447	1	14321	1	1.0872	0.016444	0.037392	0.928144	791	2	1.0872
HORMAD2	4	0.99842	0.9984	1	20016	0	1.6925	0.016451	0.037403	0.928144	792	2	1.6925
ZNF720	3	0.99645	0.99653	1	19937	0	1.8421	0.016502	0.031894	0.896224	793	2	1.8421
FAM193B	4	0.3329	0.52636	1	10123	2	0.6734	0.016535	0.037534	0.930247	794	2	0.6734
ENPP1	2	0.98338	0.98346	1	19630	0	1.6721	0.016625	0.030861	0.893821	795	2	1.6721
PRR14L	4	0.9536	0.95349	1	18966	0	1.3018	0.016659	0.037741	0.934235	796	2	1.3018
STXBP5L	4	0.019542	0.062364	0.878761	1317	2	0.12896	0.016826	0.037996	0.938067	797	2	0.12896
UBE2F	4	0.73102	0.80715	1	15781	1	1.5083	0.016903	0.03811	0.938067	798	2	1.5083
RIN2	4	0.069298	0.177	0.968171	3558	2	-0.19425	0.016903	0.03811	0.938067	799	2	-0.19425
SRP72	4	0.69066	0.79198	1	15391	1	0.97254	0.016913	0.038129	0.938067	800	2	0.97254
ZC3H4	4	0.92301	0.92311	1	18366	0	1.4132	0.016958	0.038207	0.938833	801	2	1.4132
CCDC168	4	0.17682	0.34779	1	6628	2	-0.52831	0.01707	0.038383	0.941723	802	1	-0.52831
41531	4	0.36988	0.55545	1	10738	1	1.2252	0.017165	0.038542	0.94284	803	2	1.2252
APOL1	4	0.24233	0.4411	1	8403	2	-0.094888	0.017174	0.038558	0.94284	804	1	-0.094888
MYOZ1	4	0.21238	0.39941	1	7552	3	-0.10766	0.017226	0.038633	0.943523	805	1	-0.10766
CCL15	4	0.44394	0.61392	1	11880	1	1.4101	0.017358	0.038864	0.946128	806	2	1.4101
TNR	4	0.9785	0.97858	1	19520	0	1.0169	0.01748	0.039045	0.946128	807	2	1.0169
TMEM40	4	0.4817	0.64424	1	12333	1	0.9076	0.01748	0.039045	0.946128	808	2	0.9076
ADH5	4	0.55226	0.70157	1	13461	2	0.68409	0.01748	0.039045	0.946128	809	2	0.68409
DGKA	4	0.48316	0.64541	1	12362	2	0.44118	0.017539	0.039131	0.946128	810	1	0.44118
GAL3ST4	4	0.82525	0.85124	1	16815	1	0.48019	0.017591	0.03922	0.946128	811	1	0.48019
SLC25A38	4	0.42903	0.60221	1	11594	1	1.5694	0.017603	0.039237	0.946128	812	2	1.5694
WDR66	4	0.98969	0.98966	1	19769	0	1.5067	0.017647	0.039291	0.946128	813	2	1.5067
MED14OS	4	0.24836	0.44943	1	8572	2	0.65857	0.017669	0.039322	0.946128	814	2	0.65857
ATN1	4	0.89943	0.90122	1	17942	1	1.3922	0.017747	0.03944	0.946128	815	2	1.3922
LILRA5	4	0.81788	0.84723	1	16719	1	0.81271	0.017799	0.039522	0.946128	816	1	0.81271
MMADHC	4	0.21381	0.40146	1	7574	2	0.42053	0.01781	0.03954	0.946128	817	2	0.42053
PRKRIR	4	0.99499	0.995	1	19901	0	1.4608	0.01781	0.03954	0.946128	818	2	1.4608
IL37	4	0.49635	0.65615	1	12590	2	0.81719	0.01781	0.03954	0.946128	819	2	0.81719
COQ5	3	0.97946	0.97957	1	19540	0	2.1372	0.017881	0.034269	0.907506	820	2	2.1372
GPR162	4	0.91654	0.91663	1	18235	1	1.6058	0.017922	0.03971	0.946751	821	2	1.6058
SVOP	4	0.73543	0.80888	1	15817	1	0.69384	0.017981	0.039801	0.946751	822	1	0.69384
CASP1	4	0.28495	0.48916	1	9291	2	-0.30311	0.017981	0.039801	0.946751	823	1	-0.30311
TRAF2	4	0.7869	0.83158	1	16384	1	0.70363	0.017981	0.039801	0.946751	824	2	0.70363
ATP8A2	4	0.95306	0.95299	1	18958	0	0.65057	0.017981	0.039801	0.946751	825	1	0.65057
ZDHHC12	4	0.88369	0.88867	1	17679	1	1.0467	0.018046	0.039908	0.947193	826	2	1.0467
MAST4	4	0.39763	0.57727	1	11107	1	0.78362	0.018111	0.040014	0.947193	827	1	0.78362
ARMCX4	4	0.49283	0.65329	1	12551	1	0.84325	0.018164	0.040095	0.947193	828	1	0.84325
PRUNE2	4	0.88652	0.89084	1	17727	1	1.0673	0.018211	0.040162	0.947193	829	2	1.0673
ASCL3	4	0.42082	0.59562	1	11475	2	0.47172	0.018216	0.040169	0.947193	830	1	0.47172
NRBF2	4	0.99704	0.99705	1	19962	0	1.9341	0.018268	0.040248	0.947193	831	2	1.9341
PHF10	4	0.9126	0.91284	1	18164	1	1.2633	0.01832	0.040334	0.947193	832	2	1.2633
KLK7	4	0.89684	0.89903	1	17907	1	1.0119	0.018344	0.040365	0.947193	833	2	1.0119
FOXO3	4	0.18754	0.36357	1	6883	2	1.1443	0.018344	0.040365	0.947193	834	2	1.1443
FOSL1	4	0.048711	0.14097	0.957394	2855	2	-0.61583	0.018372	0.040411	0.947193	835	1	-0.61583
BTBD9	4	0.93254	0.93256	1	18534	0	1.3518	0.018417	0.040492	0.947193	836	2	1.3518
TBC1D22B	4	0.31518	0.51263	1	9786	1	0.15783	0.018424	0.040502	0.947193	837	1	0.15783
PGM3	3	0.57056	0.66152	1	13788	1	2.0764	0.018434	0.035197	0.91878	838	2	2.0764
PNRC1	4	0.18845	0.36493	1	7012	2	0.23384	0.018528	0.040678	0.947193	839	2	0.23384
GLB1	4	0.88935	0.89303	1	17779	1	0.010043	0.018736	0.04098	0.947193	840	1	0.010043
LAMTOR5	4	0.55226	0.70157	1	13465	2	0.91299	0.018738	0.040986	0.947193	841	2	0.91299
TDRD9	4	0.49283	0.65329	1	12539	1	1.6479	0.018738	0.040986	0.947193	842	2	1.6479
LNX2	4	0.4776	0.64091	1	12279	2	0.48156	0.018788	0.041061	0.947193	843	1	0.48156
HESX1	4	0.99792	0.99792	1	19991	0	1.6241	0.018845	0.041151	0.947193	844	2	1.6241
OR5H14	4	0.41251	0.58908	1	11317	2	0.94842	0.018869	0.041191	0.947193	845	2	0.94842
TAF8	4	0.25422	0.45748	1	8775	2	-1.1248	0.018918	0.041276	0.947193	846	1	-1.1248
STRIP2	4	0.59838	0.73979	1	14237	1	0.48929	0.018918	0.041276	0.947193	847	1	0.48929
SNX31	4	0.28862	0.49196	1	9373	1	1.5613	0.018931	0.041296	0.947193	848	2	1.5613
STK19	4	0.63046	0.7667	1	14765	1	1.4633	0.018931	0.041296	0.947193	849	2	1.4633
TPTE2	3	0.96471	0.96485	1	19223	0	2.1853	0.018954	0.036135	0.926373	850	2	2.1853
CLNS1A	3	0.20814	0.34597	1	7474	1	0.50549	0.018979	0.036179	0.926373	851	1	0.50549
ZNF528	4	0.84205	0.86083	1	17020	1	0.57946	0.018996	0.041405	0.947193	852	1	0.57946
COX4I1	4	0.61024	0.74975	1	14435	2	1.0504	0.019013	0.041427	0.947193	853	2	1.0504
PRR9	4	0.13688	0.28706	1	5503	2	-0.60606	0.019048	0.041489	0.947193	854	1	-0.60606
SYNM	4	0.32585	0.52085	1	9910	2	0.50798	0.01912	0.041598	0.947193	855	2	0.50798
RBM14	4	0.89433	0.89701	1	17856	1	0.86358	0.01912	0.041598	0.947193	856	2	0.86358
TREML4	4	0.18754	0.36357	1	6910	2	0.66257	0.01912	0.041598	0.947193	857	2	0.66257
EPB41L2	4	0.59541	0.73734	1	14194	2	0.011678	0.019152	0.041645	0.947193	858	1	0.011678
DDX19A	3	0.07481	0.17176	0.968171	3699	1	1.8652	0.019174	0.036506	0.926474	859	2	1.8652
PAM	4	0.014344	0.046914	0.869351	1047	2	-0.49173	0.019256	0.041816	0.947193	860	1	-0.49173
OR52N2	4	0.44394	0.61392	1	11842	1	1.2449	0.019331	0.04196	0.947193	861	2	1.2449
GSTT2B	4	0.95443	0.95432	1	18993	0	1.1799	0.01936	0.042004	0.947193	862	2	1.1799
ZNF845	4	0.052633	0.148	0.968171	2953	1	1.3109	0.019409	0.042078	0.947193	863	2	1.3109
SUZ12	4	0.45397	0.62189	1	11977	2	0.82973	0.019409	0.042078	0.947193	864	2	0.82973
TMEFF1	4	0.18754	0.36357	1	6974	1	-0.051782	0.019412	0.042086	0.947193	865	2	-0.051782
ZNF530	4	0.99667	0.99669	1	19948	0	1.7197	0.019501	0.042215	0.947193	866	2	1.7197
IFIT1	4	0.81028	0.84321	1	16640	1	1.4666	0.019516	0.042237	0.947193	867	1	1.4666
CCNL1	3	0.20011	0.33704	1	7266	2	-0.77473	0.019584	0.03719	0.928144	868	1	-0.77473
EIF2S1	3	0.67398	0.71743	1	15170	1	-0.75785	0.019584	0.03719	0.928144	869	1	-0.75785
CD207	4	0.53684	0.68898	1	13229	1	1.9359	0.019613	0.042374	0.947193	870	2	1.9359
LOC101928436	4	0.77562	0.82625	1	16287	1	0.93665	0.01962	0.042385	0.947193	871	2	0.93665
WRB	4	0.15279	0.31159	1	5967	3	-1.0367	0.01962	0.042385	0.947193	872	1	-1.0367
SCUBE1	4	0.14986	0.30706	1	5882	2	0.63553	0.019738	0.042586	0.947193	873	2	0.63553
EMC1	4	0.24836	0.44943	1	8527	1	-0.45256	0.01975	0.042605	0.947193	874	2	-0.45256
ATXN2	4	0.23096	0.42539	1	8141	2	0.13187	0.01975	0.042605	0.947193	875	1	0.13187
ZAP70	4	0.44394	0.61392	1	11817	1	1.5888	0.019755	0.042612	0.947193	876	2	1.5888
STC2	4	0.33778	0.53026	1	10174	2	0.52796	0.019776	0.042645	0.947193	877	2	0.52796
SORCS1	4	0.69402	0.79321	1	15412	1	1.2164	0.019826	0.042729	0.947193	878	2	1.2164
SHISA9	4	0.60614	0.74634	1	14373	2	0.051767	0.019828	0.042731	0.947193	879	1	0.051767
KIF5A	4	0.17682	0.34779	1	6660	2	0.59887	0.019847	0.042763	0.947193	880	2	0.59887
CBLC	4	0.65181	0.77861	1	15019	1	1.5171	0.019856	0.042782	0.947193	881	2	1.5171
SLBP	4	0.067248	0.17347	0.968171	3416	2	-0.66963	0.01988	0.04282	0.947193	882	1	-0.66963
APBB1	4	0.20546	0.38948	1	7436	1	1.3534	0.019885	0.042828	0.947193	883	2	1.3534
CCDC22	4	0.2174	0.40658	1	7807	2	0.88404	0.019885	0.042828	0.947193	884	2	0.88404
MEX3D	4	0.43752	0.60882	1	11691	2	-0.067114	0.019932	0.042907	0.947193	885	1	-0.067114
ZNF792	3	0.86012	0.86019	1	17295	0	1.0397	0.019955	0.037836	0.935424	886	1	1.0397
LZTS1	4	0.96943	0.96938	1	19308	0	1.7987	0.019965	0.042956	0.947193	887	2	1.7987
LYSMD2	4	0.51415	0.67049	1	12901	2	-0.04432	0.019984	0.042983	0.947193	888	1	-0.04432
TRPM7	4	0.067248	0.17347	0.968171	3365	2	-0.66807	0.020088	0.043146	0.947193	889	1	-0.66807
TMEM159	4	0.38538	0.56755	1	10921	1	1.2361	0.020167	0.043275	0.947193	890	2	1.2361
IL6R	4	0.58505	0.72872	1	14002	1	1.1439	0.020167	0.043275	0.947193	891	2	1.1439
BRDT	4	0.96411	0.96406	1	19204	0	0.98529	0.020167	0.043275	0.947193	892	2	0.98529
TBX21	4	0.84475	0.86244	1	17054	1	1.5323	0.020192	0.043312	0.947193	893	2	1.5323
WIPI2	4	0.36526	0.55183	1	10556	1	1.6733	0.020244	0.04339	0.947193	894	2	1.6733
CBX5	3	0.31837	0.46602	1	9829	1	1.2209	0.020268	0.038419	0.941723	895	1	1.2209
CT45A6	4	0.82552	0.85138	1	16817	1	1.0154	0.020319	0.043507	0.947193	896	2	1.0154
CST11	4	0.51522	0.67138	1	12921	2	0.13735	0.020348	0.043559	0.947193	897	1	0.13735
STAC3	4	0.97748	0.97761	1	19492	0	1.275	0.020353	0.043564	0.947193	898	2	1.275
PIK3R6	4	0.53117	0.68443	1	13186	1	1.4328	0.020374	0.0436	0.947193	899	2	1.4328
AAK1	4	0.2398	0.43766	1	8368	3	-0.51486	0.0204	0.043637	0.947193	900	1	-0.51486
YIPF3	4	0.77562	0.82625	1	16296	1	0.8293	0.020478	0.043758	0.947193	901	2	0.8293
CLDN22	4	0.22791	0.42116	1	8046	1	-0.033776	0.020478	0.043758	0.947193	902	1	-0.033776
CHI3L1	4	0.056277	0.15446	0.968171	3086	2	-0.37548	0.020493	0.043784	0.947193	903	2	-0.37548
SLC35E4	4	0.99262	0.99264	1	19847	0	1.5262	0.020493	0.043784	0.947193	904	2	1.5262
MGAT2	4	0.9877	0.98769	1	19730	0	1.9812	0.02054	0.04386	0.947193	905	2	1.9812
ATP8B2	4	0.25422	0.45748	1	8774	2	-1.6617	0.020556	0.043885	0.947193	906	1	-1.6617
NDUFA10	4	0.88403	0.88893	1	17684	1	1.3577	0.020608	0.043969	0.947193	907	2	1.3577
ARMC2	4	0.67601	0.7868	1	15207	1	1.7457	0.020621	0.043991	0.947193	908	2	1.7457
FEN1	3	0.41043	0.56328	1	11288	2	-0.20853	0.020736	0.039251	0.946128	909	1	-0.20853
SSBP4	4	0.92739	0.92748	1	18405	0	1.6773	0.02074	0.044169	0.947193	910	2	1.6773
CD3G	4	0.63194	0.76795	1	14795	2	0.91958	0.02074	0.044169	0.947193	911	2	0.91958
NTC_14	1	0.9792	0.97926	1	19532	0	2.8241	0.020796	0.020743	0.829615	912	1	2.8241
KIAA1958	4	0.3481	0.53834	1	10287	1	1.2187	0.020916	0.044434	0.947193	913	2	1.2187
PURG	4	0.11328	0.24992	0.997762	4849	2	-0.1919	0.020946	0.044482	0.947193	914	1	-0.1919
ZC3H13	4	0.58505	0.72872	1	14043	1	0.66558	0.020946	0.044482	0.947193	915	1	0.66558
SF3B5	4	0.85771	0.87054	1	17229	1	0.1577	0.020946	0.044482	0.947193	916	1	0.1577
ADAP1	4	0.70062	0.79559	1	15470	1	0.75174	0.020946	0.044482	0.947193	917	1	0.75174
SLC12A6	4	0.90565	0.90656	1	18051	1	0.66312	0.020946	0.044482	0.947193	918	1	0.66312
GPR12	4	0.060338	0.16145	0.968171	3158	3	-0.24252	0.020946	0.044482	0.947193	919	1	-0.24252
DDX18	4	0.77562	0.82625	1	16199	1	-1.6196	0.020946	0.044482	0.947193	920	1	-1.6196
PLRG1	4	0.079979	0.19524	0.968171	3892	1	0.17089	0.020946	0.044482	0.947193	921	1	0.17089
COMMD3-BMI1	4	0.21381	0.40146	1	7575	2	-0.42425	0.020946	0.044482	0.947193	922	1	-0.42425
MED29	4	0.25185	0.45423	1	8699	3	-0.52191	0.020946	0.044482	0.947193	923	1	-0.52191
EDNRA	4	0.24836	0.44943	1	8645	2	-0.16632	0.020946	0.044482	0.947193	924	1	-0.16632
NUBPL	4	0.9394	0.93942	1	18654	0	1.5113	0.020985	0.044535	0.947193	925	2	1.5113
INSRR	4	0.76092	0.81965	1	16104	1	1.1346	0.020985	0.044535	0.947193	926	2	1.1346
CT47A1	4	0.19529	0.37476	1	7131	2	0.46129	0.021105	0.044732	0.947193	927	2	0.46129
SDCBP	4	0.86556	0.87576	1	17382	1	0.80293	0.021105	0.044732	0.947193	928	2	0.80293
IBA57	4	0.6013	0.74227	1	14289	2	0.9634	0.021105	0.044732	0.947193	929	2	0.9634
TAS2R40	4	0.91479	0.91493	1	18206	1	1.2999	0.0212	0.044888	0.947193	930	2	1.2999
THOC5	4	0.030523	0.093239	0.926055	1974	3	-2.1536	0.021283	0.045013	0.947193	931	1	-2.1536
PODN	4	0.97533	0.97543	1	19436	0	1.3761	0.021343	0.045098	0.947193	932	2	1.3761
NTC_741	1	0.97863	0.9787	1	19521	0	3.6364	0.02137	0.021304	0.831462	933	1	3.6364
FAM120AOS	4	0.75699	0.81795	1	16062	1	1.6474	0.021399	0.045178	0.947193	934	2	1.6474
USP21	4	0.80062	0.83826	1	16540	1	1.3792	0.021399	0.045178	0.947193	935	2	1.3792
CLDN1	4	0.73316	0.80799	1	15801	1	0.65292	0.021413	0.045199	0.947193	936	1	0.65292
CHODL	4	0.98478	0.98475	1	19667	0	0.69069	0.021413	0.045199	0.947193	937	1	0.69069
NKX2-2	4	0.90286	0.90414	1	18019	1	0.11598	0.021413	0.045199	0.947193	938	1	0.11598
IRF2BP2	4	0.092607	0.21644	0.968171	4242	1	-0.79275	0.021413	0.045199	0.947193	939	1	-0.79275
DSTYK	4	0.34458	0.53559	1	10233	2	0.58171	0.021464	0.045286	0.947193	940	2	0.58171
NOMO1	4	0.87245	0.88052	1	17474	1	1.5026	0.021464	0.045286	0.947193	941	2	1.5026
GABRD	4	0.35586	0.54442	1	10426	1	1.3145	0.021591	0.045492	0.949342	942	2	1.3145
DLX4	4	0.574	0.71945	1	13861	2	0.85942	0.021621	0.045529	0.949342	943	2	0.85942
EED	4	0.12174	0.26335	0.997762	5095	1	1.7549	0.021634	0.045555	0.949342	944	2	1.7549
KIAA2012	4	0.92739	0.92748	1	18507	0	1.1576	0.021678	0.045625	0.949342	945	2	1.1576
TDGF1	4	0.79678	0.83636	1	16495	1	1.4588	0.021678	0.045625	0.949342	946	2	1.4588
TMEM101	4	0.11715	0.25601	0.997762	4942	3	-0.80841	0.021751	0.045742	0.949796	947	1	-0.80841
HCFC1	2	0.96634	0.96651	1	19254	0	1.5611	0.021758	0.039267	0.946128	948	1	1.5611
METTL21B	4	0.95557	0.95547	1	19022	0	1.5531	0.021769	0.045766	0.949796	949	2	1.5531
CLEC4A	3	0.63481	0.69519	1	14843	1	1.522	0.021777	0.041018	0.947193	950	2	1.522
FHAD1	4	0.92739	0.92748	1	18392	0	0.72887	0.021803	0.045821	0.949796	951	1	0.72887
DAO	4	0.81347	0.8449	1	16675	1	0.96582	0.021813	0.045836	0.949796	952	2	0.96582
ART4	4	0.24836	0.44943	1	8525	1	-0.3797	0.021855	0.045896	0.950062	953	1	-0.3797
OR9I1	4	0.81149	0.84385	1	16647	1	0.36333	0.021907	0.045979	0.950806	954	1	0.36333
PCLO	4	0.97065	0.97063	1	19329	0	1.5725	0.021975	0.046086	0.95193	955	2	1.5725
GGT6	4	0.73404	0.80833	1	15803	1	0.93265	0.022019	0.046158	0.95193	956	2	0.93265
CCNG1	4	0.95592	0.95583	1	19028	0	1.8375	0.022041	0.046189	0.95193	957	2	1.8375
JMJD1C	4	0.41251	0.58908	1	11321	2	-0.32687	0.022062	0.046223	0.95193	958	1	-0.32687
SRRT	3	0.24719	0.38877	1	8476	1	-1.6196	0.0222	0.041745	0.947193	959	1	-1.6196
SUPT16H	3	0.12459	0.25171	0.997762	5188	1	-1.6196	0.0222	0.041745	0.947193	960	1	-1.6196
CNOT4	3	0.10703	0.23157	0.997762	4724	1	1.2067	0.0222	0.041745	0.947193	961	1	1.2067
CCDC94	4	0.99805	0.99805	1	19999	0	1.8541	0.022257	0.046533	0.957293	962	2	1.8541
RHBDL1	4	0.075505	0.18758	0.968171	3713	2	0.42007	0.022319	0.046636	0.957293	963	2	0.42007
CDY2B	4	0.98608	0.98606	1	19691	0	1.4054	0.022363	0.046706	0.957293	964	2	1.4054
PRR20B	4	0.36526	0.55183	1	10526	1	0.98304	0.022374	0.046722	0.957293	965	1	0.98304
RBP4	4	0.33498	0.52801	1	10151	2	0.12212	0.022477	0.046879	0.957304	966	1	0.12212
PLCB1	4	0.18754	0.36357	1	6900	2	-0.16517	0.022529	0.046962	0.957304	967	1	-0.16517
MOGAT3	4	0.96396	0.9639	1	19203	0	0.99847	0.022581	0.047043	0.957304	968	2	0.99847
NTC_562	1	0.97742	0.97747	1	19489	0	3.4281	0.022584	0.022531	0.836443	969	1	3.4281
SOX12	4	0.94973	0.94967	1	18876	0	1.6362	0.022629	0.047111	0.957304	970	2	1.6362
C1QTNF6	4	0.24836	0.44943	1	8586	2	-0.10951	0.022633	0.047117	0.957304	971	1	-0.10951
NOP2	4	0.3329	0.52636	1	10015	1	1.0803	0.022656	0.04716	0.957304	972	2	1.0803
PTRHD1	4	0.43392	0.60601	1	11656	2	-0.36059	0.022685	0.047198	0.957304	973	1	-0.36059
PRKAG1	4	0.16257	0.32655	1	6296	1	-0.37387	0.022841	0.047444	0.961309	974	1	-0.37387
TNFSF10	4	0.40326	0.58176	1	11190	1	0.68917	0.022944	0.047588	0.963263	975	1	0.68917
RLN2	4	0.96452	0.96446	1	19217	0	1.3084	0.022996	0.047677	0.963408	976	2	1.3084
SRGAP2C	4	0.82886	0.85332	1	16865	1	1.4174	0.023036	0.047746	0.963408	977	2	1.4174
CCDC90B	4	0.24836	0.44943	1	8597	2	0.059431	0.023178	0.047979	0.963408	978	1	0.059431
PHC1	4	0.5708	0.71683	1	13808	2	-0.27223	0.023178	0.047979	0.963408	979	1	-0.27223
RBM4	4	0.039668	0.11782	0.940451	2452	3	-1.029	0.023178	0.047979	0.963408	980	1	-1.029
R3HDM4	4	0.40589	0.58378	1	11225	1	0.74919	0.023178	0.047979	0.963408	981	1	0.74919
GORASP1	4	0.2019	0.3843	1	7324	1	1.3577	0.023233	0.048079	0.964462	982	2	1.3577
THBS4	4	0.58505	0.72872	1	14007	1	0.7653	0.023359	0.048277	0.967459	983	1	0.7653
ISPD	4	0.96725	0.96718	1	19271	0	1.7318	0.023509	0.048503	0.970066	984	2	1.7318
FASLG	4	0.092446	0.21618	0.968171	4180	2	-1.3158	0.023567	0.048596	0.970844	985	1	-1.3158
MDGA2	4	0.04567	0.13347	0.957394	2682	2	-0.43887	0.023618	0.048671	0.970844	986	1	-0.43887
ABCD3	4	0.93622	0.93619	1	18572	0	0.86534	0.02367	0.04876	0.970844	987	1	0.86534
RUNX2	4	0.61922	0.75733	1	14583	2	-0.0032381	0.023722	0.048841	0.970844	988	1	-0.0032381
GRPR	4	0.9838	0.98375	1	19638	0	1.5265	0.023758	0.048903	0.970844	989	2	1.5265
FRMPD2	4	0.0080248	0.027134	0.766468	669	3	-1.7782	0.023774	0.048927	0.970844	990	1	-1.7782
SRSF12	3	0.99188	0.99197	1	19828	0	1.2122	0.023798	0.04445	0.947193	991	1	1.2122
OR6V1	4	0.30276	0.5029	1	9589	1	0.54421	0.023929	0.049165	0.970844	992	1	0.54421
IFNLR1	4	0.12698	0.27153	0.997762	5286	2	-1.4269	0.024007	0.04929	0.970844	993	1	-1.4269
LRRC2	4	0.87901	0.88524	1	17610	1	0.55052	0.024007	0.04929	0.970844	994	1	0.55052
CCDC9	4	0.40589	0.58378	1	11224	2	0.44057	0.024054	0.049375	0.970844	995	2	0.44057
NRROS	4	0.0051888	0.017957	0.763057	461	2	0.19347	0.024054	0.049375	0.970844	996	2	0.19347
SLC19A2	4	0.98386	0.98381	1	19640	0	1.0964	0.024054	0.049375	0.970844	997	2	1.0964
IL18BP	4	0.6528	0.77892	1	15031	1	0.85774	0.024054	0.049375	0.970844	998	2	0.85774
STK3	4	0.47038	0.63508	1	12183	1	1.1796	0.024054	0.049375	0.970844	999	2	1.1796
DAP	4	0.25422	0.45748	1	8759	2	-0.48264	0.024054	0.049375	0.970844	1000	2	-0.48264
NOL7	4	0.87245	0.88052	1	17498	1	-0.11075	0.024054	0.049375	0.970844	1001	2	-0.11075
ARFIP1	4	0.54217	0.69338	1	13298	1	0.50738	0.024137	0.049493	0.971178	1002	1	0.50738
ACSM3	4	0.89773	0.89977	1	17918	1	0.31103	0.024189	0.049582	0.971178	1003	1	0.31103
CYP24A1	3	0.94649	0.94671	1	18794	0	0.53855	0.024207	0.045134	0.947193	1004	1	0.53855
HMBS	4	0.36908	0.55484	1	10616	2	-0.93504	0.02424	0.049663	0.971178	1005	1	-0.93504
OR56A5	4	0.035748	0.10744	0.926055	2240	2	-0.4091	0.024292	0.049743	0.971178	1006	1	-0.4091
BCOR	4	0.86556	0.87576	1	17385	1	1.3153	0.024486	0.050033	0.971178	1007	2	1.3153
TCL1B	4	0.15203	0.3104	1	5941	2	0.74288	0.024518	0.050079	0.971178	1008	2	0.74288
BPGM	4	0.18754	0.36357	1	6991	1	0.32524	0.024525	0.050088	0.971178	1009	1	0.32524
CEP192	4	0.77562	0.82625	1	16283	1	-0.96758	0.024525	0.050088	0.971178	1010	1	-0.96758
CYLD	4	0.99283	0.99284	1	19849	0	1.0983	0.024603	0.050212	0.971178	1011	1	1.0983
TRAPPC6B	4	0.51679	0.67267	1	12934	2	-0.0095652	0.024655	0.050293	0.971178	1012	1	-0.0095652
STK26	4	0.76482	0.82137	1	16138	1	1.5484	0.024698	0.050366	0.971178	1013	2	1.5484
CYP2C18	4	0.62682	0.76365	1	14709	1	1.7225	0.024708	0.050382	0.971178	1014	2	1.7225
PRKG1	4	0.17682	0.34779	1	6613	2	0.41445	0.024777	0.050496	0.971178	1015	2	0.41445
DOCK4	4	0.20086	0.38281	1	7279	2	-0.52478	0.024784	0.050512	0.971178	1016	1	-0.52478
CCNE1	4	0.86034	0.87224	1	17307	1	0.48179	0.024784	0.050512	0.971178	1017	1	0.48179
CNGB1	4	0.89261	0.89561	1	17830	1	1.7596	0.024842	0.050596	0.971178	1018	2	1.7596
TRIOBP	4	0.9778	0.97792	1	19505	0	1.9622	0.024856	0.050614	0.971178	1019	2	1.9622
CTAG2	4	0.87901	0.88524	1	17602	1	0.26564	0.024862	0.050626	0.971178	1020	1	0.26564
DYDC1	4	0.50326	0.66178	1	12653	2	0.84293	0.024912	0.050718	0.971178	1021	2	0.84293
SETD6	4	0.50936	0.66663	1	12767	1	1.1145	0.025005	0.050864	0.971178	1022	2	1.1145
CRY1	4	0.58505	0.72872	1	14038	1	0.85754	0.025017	0.050889	0.971178	1023	2	0.85754
TMEM200C	4	0.72746	0.80578	1	15733	1	1.59	0.025033	0.05091	0.971178	1024	2	1.59
HNRNPCL2	4	0.52309	0.67792	1	12976	1	0.87687	0.025069	0.050958	0.971178	1025	1	0.87687
KHDRBS3	4	0.58342	0.72736	1	13953	2	1.0087	0.025102	0.051017	0.971178	1026	2	1.0087
COA6	4	0.87245	0.88052	1	17422	1	0.048866	0.025121	0.051043	0.971178	1027	1	0.048866
ESX1	4	0.5287	0.68245	1	13027	1	1.5623	0.025168	0.051112	0.971178	1028	2	1.5623
MLANA	4	0.30582	0.50528	1	9646	2	0.10198	0.025173	0.051121	0.971178	1029	1	0.10198
PYGO2	4	0.44358	0.61363	1	11745	2	0.40631	0.025276	0.051282	0.971178	1030	1	0.40631
MAT2B	4	0.74189	0.81157	1	15886	1	1.0404	0.025294	0.051308	0.971178	1031	2	1.0404
DUSP11	4	0.18754	0.36357	1	6874	1	1.208	0.025294	0.051308	0.971178	1032	2	1.208
SYNPO	4	0.50936	0.66663	1	12817	1	0.25469	0.025328	0.051364	0.971224	1033	1	0.25469
C4B	4	0.49283	0.65329	1	12540	1	1.6356	0.025364	0.051423	0.971428	1034	2	1.6356
COPS3	3	0.41376	0.56682	1	11370	1	1.9727	0.025394	0.047183	0.957304	1035	2	1.9727
FAM124A	3	0.65809	0.70825	1	15083	1	1.684	0.025397	0.047187	0.957304	1036	2	1.684
KIAA0226L	4	0.3985	0.57795	1	11117	1	-0.56536	0.025432	0.051519	0.971472	1037	1	-0.56536
ADH6	4	0.55061	0.70021	1	13422	2	0.7392	0.025483	0.051608	0.971633	1038	2	0.7392
PLXNB1	4	0.97533	0.97543	1	19437	0	1.1809	0.025505	0.051642	0.971633	1039	2	1.1809
MIB2	4	0.97123	0.97124	1	19341	0	1.5356	0.025547	0.051713	0.971633	1040	2	1.5356
PPP2R2D	4	0.45715	0.62449	1	11997	2	0.047596	0.025587	0.051772	0.971633	1041	1	0.047596
HSPBAP1	4	0.079979	0.19524	0.968171	3873	2	-0.91242	0.025587	0.051772	0.971633	1042	1	-0.91242
FRMD6	4	0.98333	0.98329	1	19625	0	1.6449	0.025691	0.051939	0.973848	1043	2	1.6449
TRIM63	4	0.12698	0.27153	0.997762	5211	3	-1.1885	0.025742	0.052013	0.974105	1044	1	-1.1885
SERPINB11	4	0.72485	0.80477	1	15698	1	1.1931	0.025792	0.052092	0.974105	1045	2	1.1931
MECR	4	0.37323	0.55808	1	10774	2	0.44041	0.025794	0.052098	0.974105	1046	1	0.44041
SYT8	3	0.16794	0.30092	1	6441	1	0.25031	0.025841	0.047917	0.963408	1047	1	0.25031
NR4A1	4	0.069298	0.177	0.968171	3528	2	0.46787	0.025846	0.052175	0.974636	1048	2	0.46787
PROX1	4	0.8485	0.86472	1	17086	1	1.6048	0.025962	0.05235	0.975211	1049	2	1.6048
MYO1B	4	0.98299	0.98295	1	19620	0	1.3252	0.025962	0.05235	0.975211	1050	2	1.3252
ZNF624	4	0.83626	0.85752	1	16948	1	0.64028	0.026027	0.052448	0.975211	1051	2	0.64028
MAB21L2	4	0.014514	0.047447	0.869351	1071	2	0.17548	0.026027	0.052448	0.975211	1052	1	0.17548
TBC1D19	4	0.033919	0.10252	0.926055	2099	3	-1.3031	0.026027	0.052448	0.975211	1053	1	-1.3031
ESR1	4	0.66415	0.78271	1	15144	1	1.1656	0.026085	0.052533	0.975893	1054	2	1.1656
UBE2D3	3	0.87308	0.87322	1	17573	0	1.4278	0.026145	0.04842	0.969365	1055	2	1.4278
MFSD4	4	0.77562	0.82625	1	16271	1	0.12587	0.026208	0.052731	0.976902	1056	1	0.12587
SAPCD1	4	0.92108	0.92114	1	18338	0	1.1366	0.02626	0.052808	0.976902	1057	2	1.1366
ARHGEF18	4	0.44394	0.61392	1	11767	1	0.27596	0.026261	0.052808	0.976902	1058	2	0.27596
TCTEX1D1	4	0.18686	0.36258	1	6851	2	0.11133	0.026363	0.052978	0.976902	1059	1	0.11133
CXorf67	4	0.12698	0.27153	0.997762	5254	2	0.39899	0.026389	0.053022	0.976902	1060	2	0.39899
RUFY4	4	0.60116	0.74215	1	14285	1	1.5474	0.026513	0.053197	0.976902	1061	2	1.5474
DEFB133	4	0.46619	0.63167	1	12131	1	1.3737	0.026518	0.053207	0.976902	1062	1	1.3737
ADAM2	4	0.12174	0.26335	0.997762	5117	2	-0.073928	0.026518	0.053207	0.976902	1063	1	-0.073928
CKMT2	4	0.2174	0.40658	1	7782	2	0.1373	0.026518	0.053207	0.976902	1064	2	0.1373
ZNF18	4	0.23223	0.42718	1	8177	1	1.2624	0.026537	0.053236	0.976902	1065	2	1.2624
HPS4	4	0.58505	0.72872	1	13982	1	1.5885	0.026618	0.053365	0.976902	1066	2	1.5885
PDLIM3	4	0.079979	0.19524	0.968171	3826	1	1.5605	0.026618	0.053365	0.976902	1067	2	1.5605
KARS	3	0.74177	0.76114	1	15867	1	-0.3857	0.026639	0.049247	0.970844	1068	1	-0.3857
GIT1	4	0.99444	0.99446	1	19891	0	1.6566	0.0267	0.053503	0.977873	1069	2	1.6566
FNDC3A	4	0.98903	0.98903	1	19759	0	1.325	0.026725	0.053545	0.977873	1070	2	1.325
ERN1	3	0.8662	0.86626	1	17394	0	1.1813	0.026736	0.049412	0.970844	1071	1	1.1813
ANKRD20A3	4	0.99247	0.99248	1	19840	0	1.5603	0.026738	0.053564	0.977873	1072	2	1.5603
TMEM105	4	0.72026	0.80299	1	15656	1	1.2255	0.026796	0.053652	0.978213	1073	2	1.2255
GSTA3	4	0.092607	0.21644	0.968171	4295	1	0.35529	0.026829	0.053692	0.978213	1074	1	0.35529
SYPL2	4	0.17682	0.34779	1	6671	2	-0.47696	0.026877	0.053767	0.978213	1075	2	-0.47696
FRA10AC1	4	0.2351	0.4312	1	8262	1	0.67439	0.02688	0.053777	0.978213	1076	1	0.67439
CMIP	4	0.35783	0.54593	1	10475	1	0.39327	0.027036	0.054017	0.981689	1077	1	0.39327
SLCO2A1	4	0.25422	0.45748	1	8786	2	-0.095313	0.027191	0.054253	0.981881	1078	1	-0.095313
ABHD1	4	0.2351	0.4312	1	8254	2	-0.57071	0.027242	0.05434	0.981881	1079	1	-0.57071
RPL12	1	0.97275	0.97282	1	19379	0	2.1729	0.027248	0.027189	0.8744	1080	1	2.1729
CEL	4	0.39745	0.57713	1	11105	2	0.063557	0.027346	0.054501	0.981881	1081	1	0.063557
ERGIC3	4	0.036007	0.10814	0.928083	2291	3	-1.152	0.027398	0.05457	0.981881	1082	1	-1.152
ZNF736	4	0.97656	0.97668	1	19456	0	1.1674	0.027486	0.054714	0.981881	1083	2	1.1674
DPCR1	4	0.93622	0.93619	1	18597	0	0.97155	0.027486	0.054714	0.981881	1084	2	0.97155
PCDHB4	3	0.80745	0.81106	1	16605	1	0.53069	0.027513	0.050685	0.971178	1085	1	0.53069
EXD3	3	0.86012	0.86019	1	17273	0	1.3867	0.027528	0.05071	0.971178	1086	2	1.3867
CCDC42	4	0.11534	0.25313	0.997762	4920	2	-0.29367	0.027553	0.054826	0.981881	1087	1	-0.29367
C14orf28	4	0.36908	0.55484	1	10672	2	-0.43696	0.027553	0.054826	0.981881	1088	1	-0.43696
MVP	4	0.048711	0.14097	0.957394	2848	3	-1.2814	0.027553	0.054826	0.981881	1089	1	-1.2814
ZBTB24	4	0.060338	0.16145	0.968171	3161	2	0.66697	0.027554	0.054827	0.981881	1090	2	0.66697
ZNF222	3	0.76695	0.77925	1	16164	1	0.76238	0.02763	0.050888	0.971178	1091	1	0.76238
APOA1BP	4	0.95401	0.9539	1	18983	0	1.04	0.027675	0.055027	0.981881	1092	2	1.04
KLHL17	4	0.87245	0.88052	1	17448	1	0.67421	0.027708	0.055082	0.981881	1093	1	0.67421
LRRC4C	4	0.46444	0.63028	1	12110	2	1.0321	0.027709	0.055084	0.981881	1094	2	1.0321
NTC_448	1	0.97223	0.97231	1	19368	0	3.0951	0.027769	0.027709	0.880344	1095	1	3.0951
MTURN	4	0.58342	0.72736	1	13936	2	-0.0086327	0.027811	0.055242	0.981881	1096	1	-0.0086327
LOC101929983	4	0.029876	0.091431	0.923615	1928	2	-0.19961	0.027811	0.055242	0.981881	1097	1	-0.19961
HNRNPH3	4	0.35459	0.54345	1	10368	2	1.0071	0.027812	0.055243	0.981881	1098	2	1.0071
FBXO36	4	0.97447	0.97454	1	19413	0	1.5479	0.027836	0.055274	0.981881	1099	2	1.5479
PCDHA9	4	0.50936	0.66663	1	12740	1	0.88312	0.027914	0.055392	0.981881	1100	1	0.88312
RGS8	4	0.48495	0.64688	1	12406	1	1.7272	0.027929	0.055407	0.981881	1101	2	1.7272
FAM155B	4	0.42082	0.59562	1	11471	1	0.70265	0.027966	0.055465	0.981881	1102	1	0.70265
ATG2A	4	0.67601	0.7868	1	15251	1	0.86029	0.028018	0.055557	0.981881	1103	1	0.86029
ACHE	4	0.18754	0.36357	1	6888	1	0.93102	0.028105	0.055691	0.981881	1104	2	0.93102
SIGLEC10	4	0.022192	0.069955	0.878761	1497	2	-0.61586	0.028105	0.055691	0.981881	1105	2	-0.61586
RSAD2	4	0.89528	0.89777	1	17874	1	0.98005	0.028105	0.055691	0.981881	1106	2	0.98005
PEX1	4	0.91995	0.91999	1	18306	1	1.0315	0.028105	0.055691	0.981881	1107	2	1.0315
NTC_206	1	0.97183	0.97193	1	19357	0	3.2686	0.028165	0.028101	0.88118	1108	1	3.2686
MYH10	4	0.085717	0.2049	0.968171	4026	1	0.73962	0.028173	0.055788	0.981881	1109	1	0.73962
CPQ	4	0.95838	0.9583	1	19087	0	1.2798	0.028224	0.055857	0.981881	1110	2	1.2798
TRIM8	4	0.0058607	0.020172	0.76502	514	2	-0.43312	0.028328	0.056017	0.981881	1111	2	-0.43312
E2F7	4	0.99841	0.9984	1	20014	0	1.9428	0.028346	0.056046	0.981881	1112	2	1.9428
UNC80	4	0.092607	0.21644	0.968171	4249	2	0.36	0.028385	0.056115	0.981881	1113	2	0.36
SAMHD1	4	0.12174	0.26335	0.997762	5086	1	1.2382	0.028385	0.056115	0.981881	1114	2	1.2382
PPP1R3B	4	0.6021	0.74297	1	14295	2	-0.015186	0.028483	0.056261	0.981881	1115	1	-0.015186
PCDHB14	4	0.1401	0.29212	1	5593	2	0.72596	0.028484	0.056262	0.981881	1116	2	0.72596
NCK1	4	0.92739	0.92748	1	18502	0	1.0784	0.028534	0.056341	0.981881	1117	2	1.0784
MRPL9	4	0.96437	0.96431	1	19212	0	1.7848	0.028568	0.056395	0.981881	1118	2	1.7848
PSAPL1	4	0.95068	0.95061	1	18903	0	0.77921	0.028586	0.056423	0.981881	1119	1	0.77921
CRELD1	4	0.067248	0.17347	0.968171	3414	2	-1.1346	0.028689	0.0566	0.981881	1120	1	-1.1346
INPP5K	4	0.99635	0.99635	1	19935	0	1.7163	0.028691	0.056604	0.981881	1121	2	1.7163
NRG4	4	0.53201	0.68508	1	13188	1	0.97245	0.028691	0.056604	0.981881	1122	2	0.97245
NTC_664	1	0.97129	0.97139	1	19346	0	3.2177	0.028706	0.028611	0.885404	1123	1	3.2177
ZNF28	4	0.18196	0.3554	1	6725	3	-0.43988	0.028741	0.056673	0.981881	1124	1	-0.43988
KRTAP12-2	4	0.13696	0.28718	1	5510	3	-0.48567	0.028792	0.056758	0.981881	1125	1	-0.48567
TNNI3	4	0.61188	0.75117	1	14464	1	0.9256	0.02882	0.056811	0.981881	1126	2	0.9256
TMED6	3	0.0038941	0.010771	0.716029	355	1	1.0664	0.028872	0.05296	0.976902	1127	1	1.0664
MUC21	4	0.93254	0.93256	1	18542	0	1.032	0.028896	0.056918	0.981881	1128	2	1.032
PFKM	4	0.24836	0.44943	1	8619	2	0.33029	0.028896	0.056918	0.981881	1129	1	0.33029
IVNS1ABP	4	0.060338	0.16145	0.968171	3181	2	0.58127	0.029009	0.057108	0.981881	1130	2	0.58127
MAP1LC3C	4	0.94513	0.94505	1	18767	0	1.335	0.029024	0.057127	0.981881	1131	2	1.335
ART1	3	0.31442	0.46189	1	9755	2	-0.35644	0.029086	0.053326	0.976902	1132	1	-0.35644
MASP2	4	0.46619	0.63167	1	12125	2	1.1615	0.029088	0.057241	0.981881	1133	2	1.1615
RNASE7	4	0.83177	0.85499	1	16899	1	1.8007	0.029163	0.05736	0.981881	1134	2	1.8007
TMTC4	4	0.50936	0.66663	1	12849	1	1.5735	0.029263	0.057519	0.981881	1135	2	1.5735
ANGPTL2	4	0.49283	0.65329	1	12529	2	0.96208	0.029338	0.057646	0.981881	1136	2	0.96208
MRPS31	4	0.99216	0.99217	1	19834	0	1.5887	0.029423	0.05777	0.981881	1137	2	1.5887
TRAF5	4	0.019559	0.062407	0.878761	1381	2	-1.3337	0.029489	0.057881	0.981881	1138	1	-1.3337
XRCC2	4	0.58505	0.72872	1	13962	1	0.85319	0.029489	0.057881	0.981881	1139	2	0.85319
C14orf39	4	0.0050552	0.017517	0.760612	452	2	-0.38857	0.029489	0.057881	0.981881	1140	2	-0.38857
KRBOX4	4	0.81957	0.84815	1	16742	1	0.46547	0.029489	0.057881	0.981881	1141	1	0.46547
OR4D11	4	0.4866	0.6482	1	12424	2	-0.13788	0.029489	0.057881	0.981881	1142	1	-0.13788
C19orf60	4	0.96002	0.95994	1	19122	0	1.2316	0.029489	0.057881	0.981881	1143	2	1.2316
SI	4	0.82814	0.85292	1	16857	1	1.3926	0.029489	0.057881	0.981881	1144	2	1.3926
TTC28	4	0.092446	0.21618	0.968171	4173	2	0.16731	0.029489	0.057881	0.981881	1145	2	0.16731
UGT2A3	4	0.63738	0.77243	1	14868	1	0.047869	0.029489	0.057881	0.981881	1146	1	0.047869
CYP3A7	4	0.80276	0.83935	1	16562	1	0.36683	0.029489	0.057881	0.981881	1147	1	0.36683
WDR45	4	0.99828	0.99828	1	20006	0	1.9951	0.029563	0.058002	0.981881	1148	2	1.9951
BORA	4	0.2174	0.40658	1	7730	1	1.1083	0.029713	0.058246	0.981881	1149	2	1.1083
CALM1	4	0.25422	0.45748	1	8758	2	0.33565	0.029713	0.058246	0.981881	1150	2	0.33565
BAGE2	4	0.88535	0.88995	1	17706	1	0.69153	0.029713	0.058246	0.981881	1151	2	0.69153
ATP8B3	4	0.17682	0.34779	1	6655	2	0.16794	0.029713	0.058246	0.981881	1152	2	0.16794
BAZ2A	4	0.80585	0.84092	1	16588	1	1.8842	0.02997	0.058653	0.981881	1153	2	1.8842
TMED7-TICAM2	4	0.36988	0.55545	1	10743	1	1.1574	0.030031	0.058764	0.981881	1154	2	1.1574
SLC14A2	4	0.48996	0.65086	1	12474	1	1.3134	0.030071	0.058823	0.981881	1155	2	1.3134
ERVFRD-1	4	0.009125	0.030652	0.766468	743	3	-2.3977	0.030109	0.058879	0.981881	1156	1	-2.3977
C9orf84	4	0.59838	0.73979	1	14232	1	1.2317	0.030208	0.059037	0.981881	1157	2	1.2317
SELENBP1	4	0.74189	0.81157	1	15894	1	1.0536	0.030208	0.059037	0.981881	1158	2	1.0536
MEP1A	4	0.91083	0.91119	1	18140	1	1.3998	0.030208	0.059037	0.981881	1159	2	1.3998
CD109	4	0.48316	0.64541	1	12375	2	-0.097401	0.030263	0.059134	0.981881	1160	1	-0.097401
OR2T34	4	0.70062	0.79559	1	15499	1	1.0904	0.030294	0.059176	0.981881	1161	2	1.0904
NTC_251	1	0.96968	0.96984	1	19312	0	2.8627	0.030316	0.030205	0.893821	1162	1	2.8627
SPIB	4	0.61024	0.74975	1	14451	2	0.88648	0.030365	0.059293	0.981881	1163	2	0.88648
UFSP1	4	0.45931	0.62622	1	12046	1	1.4596	0.030365	0.059293	0.981881	1164	2	1.4596
KLHL22	4	0.18754	0.36357	1	6886	1	1.468	0.030365	0.059293	0.981881	1165	2	1.468
HCN3	4	0.25463	0.45802	1	8844	3	-0.72539	0.030392	0.059336	0.981881	1166	1	-0.72539
SLC25A47	4	0.24836	0.44943	1	8564	2	0.69715	0.030444	0.059414	0.981881	1167	2	0.69715
GPM6A	4	0.71418	0.80062	1	15606	1	1.2814	0.030456	0.059431	0.981881	1168	2	1.2814
BCAN	4	0.44394	0.61392	1	11773	1	0.33787	0.030573	0.059609	0.981881	1169	1	0.33787
HYOU1	4	0.15279	0.31159	1	5980	3	-0.73388	0.030573	0.059609	0.981881	1170	1	-0.73388
MUSK	4	0.40785	0.58534	1	11251	2	0.61671	0.030624	0.059701	0.981881	1171	2	0.61671
CFHR2	4	0.3329	0.52636	1	10045	2	0.52834	0.030624	0.059701	0.981881	1172	2	0.52834
LYZL2	4	0.33051	0.52453	1	9953	2	0.50305	0.030624	0.059701	0.981881	1173	2	0.50305
RSPO3	4	0.8858	0.8903	1	17714	1	0.2818	0.030702	0.059833	0.981881	1174	1	0.2818
TC2N	4	0.92219	0.92228	1	18351	0	1.5644	0.030726	0.059863	0.981881	1175	2	1.5644
AFP	4	0.21117	0.39774	1	7527	2	0.52254	0.030792	0.059962	0.981881	1176	2	0.52254
ZFP62	4	0.72485	0.80477	1	15697	1	1.4883	0.030792	0.059962	0.981881	1177	2	1.4883
TACR3	4	0.074366	0.18561	0.968171	3681	3	-1.0983	0.030805	0.05998	0.981881	1178	1	-1.0983
DPYSL3	4	0.17728	0.34849	1	6684	1	0.89409	0.030848	0.060049	0.981881	1179	2	0.89409
COQ2	4	0.97877	0.97884	1	19523	0	1.3858	0.030848	0.060049	0.981881	1180	2	1.3858
KIAA1045	4	0.029837	0.091319	0.923615	1885	3	-1.2566	0.030856	0.060064	0.981881	1181	1	-1.2566
PIK3C2A	4	0.3329	0.52636	1	9986	2	0.92351	0.030904	0.060143	0.981881	1182	2	0.92351
ZBED6	4	0.82115	0.84899	1	16758	1	1.1816	0.030956	0.060238	0.981881	1183	2	1.1816
ANKRD18A	4	0.3179	0.51475	1	9818	1	0.45275	0.030959	0.06024	0.981881	1184	1	0.45275
EHD1	4	0.44394	0.61392	1	11850	1	0.56052	0.031062	0.060408	0.981881	1185	1	0.56052
MLH3	4	0.99843	0.99841	1	20018	0	1.6478	0.031063	0.060409	0.981881	1186	2	1.6478
EFCAB9	4	0.18754	0.36357	1	6976	1	1.3616	0.031166	0.060581	0.981881	1187	2	1.3616
CYP7B1	4	0.55506	0.70387	1	13519	1	1.8245	0.031212	0.06065	0.981881	1188	2	1.8245
HOXD11	4	0.036279	0.10886	0.93075	2293	3	-0.96072	0.031217	0.060656	0.981881	1189	1	-0.96072
GPATCH2	4	0.86556	0.87576	1	17387	1	1.141	0.031217	0.060656	0.981881	1190	2	1.141
TCEB1	4	0.22647	0.41918	1	8014	2	-1.3154	0.031217	0.060656	0.981881	1191	1	-1.3154
SCAF1	4	0.50542	0.66347	1	12676	2	0.83868	0.03134	0.060847	0.981881	1192	2	0.83868
C10orf126	3	0.71815	0.74511	1	15643	1	0.93354	0.031351	0.057133	0.981881	1193	2	0.93354
ZNF766	3	0.86764	0.86769	1	17409	0	0.93354	0.031351	0.057133	0.981881	1194	2	0.93354
CRNKL1	3	0.99645	0.99653	1	19941	0	0.93354	0.031351	0.057133	0.981881	1195	2	0.93354
SEMA3D	3	0.5007	0.62876	1	12631	1	0.93354	0.031351	0.057133	0.981881	1196	2	0.93354
LHFPL3	4	0.74189	0.81157	1	15873	1	1.6236	0.031469	0.061039	0.981881	1197	2	1.6236
ST18	4	0.20086	0.38281	1	7285	2	0.26908	0.031501	0.06109	0.981881	1198	2	0.26908
FADS2	4	0.61435	0.75324	1	14500	1	1.2944	0.031505	0.061101	0.981881	1199	2	1.2944
CPEB1	4	0.50116	0.66006	1	12633	2	1.0603	0.031577	0.061218	0.981881	1200	2	1.0603
C2CD2L	4	0.12174	0.26335	0.997762	5134	3	-1.2005	0.031604	0.061251	0.981881	1201	1	-1.2005
TCF25	4	0.24836	0.44943	1	8641	2	0.52124	0.031681	0.061367	0.981881	1202	1	0.52124
MSANTD4	4	0.12698	0.27153	0.997762	5232	2	-0.27424	0.031732	0.061439	0.981881	1203	1	-0.27424
FMO1	4	0.67601	0.7868	1	15235	1	1.2894	0.03182	0.061575	0.981881	1204	2	1.2894
ZNF384	4	0.28862	0.49196	1	9412	1	0.72199	0.03182	0.061575	0.981881	1205	2	0.72199
TFPI	4	0.21063	0.39696	1	7514	3	-0.19161	0.031835	0.061599	0.981881	1206	1	-0.19161
ICAM3	4	0.24836	0.44943	1	8579	2	0.24756	0.031938	0.061744	0.981881	1207	1	0.24756
TMEM165	4	0.24836	0.44943	1	8511	1	1.4282	0.03199	0.061819	0.981881	1208	2	1.4282
S100B	4	0.27335	0.48011	1	9174	2	-0.17681	0.032093	0.061993	0.981881	1209	1	-0.17681
PTCHD4	4	0.50936	0.66663	1	12727	2	0.62426	0.032184	0.062147	0.981881	1210	2	0.62426
TPD52	4	0.63738	0.77243	1	14884	1	1.6425	0.032225	0.062219	0.981881	1211	2	1.6425
VAMP2	4	0.80062	0.83826	1	16534	1	0.97006	0.032273	0.062296	0.981881	1212	2	0.97006
PRLH	4	0.50936	0.66663	1	12759	1	0.32537	0.032273	0.062296	0.981881	1213	1	0.32537
TIMD4	4	0.21217	0.39912	1	7549	2	-0.033244	0.032351	0.062424	0.981881	1214	1	-0.033244
OR2T1	4	0.91593	0.91603	1	18223	1	1.19	0.032356	0.062431	0.981881	1215	2	1.19
CCDC38	4	0.97656	0.97668	1	19458	0	1.4885	0.032356	0.062431	0.981881	1216	2	1.4885
C17orf104	4	0.44394	0.61392	1	11873	2	0.27983	0.032402	0.062501	0.981881	1217	1	0.27983
ALG11	3	0.71555	0.74341	1	15618	1	0.29746	0.032459	0.058963	0.981881	1218	1	0.29746
TFDP1	3	0.86012	0.86019	1	17265	0	-0.14727	0.032459	0.058963	0.981881	1219	1	-0.14727
DDX6	4	0.18754	0.36357	1	6869	1	0.22805	0.032507	0.062664	0.981881	1220	2	0.22805
SPRED2	4	0.89217	0.89527	1	17827	1	1.237	0.032507	0.062664	0.981881	1221	2	1.237
TOR2A	4	0.94513	0.94505	1	18769	0	1.3377	0.032507	0.062664	0.981881	1222	2	1.3377
KRTAP22-1	4	0.12174	0.26335	0.997762	5149	1	0.61891	0.032608	0.062823	0.981881	1223	2	0.61891
MYDGF	4	0.35595	0.54449	1	10442	2	0.59676	0.032706	0.062973	0.981881	1224	2	0.59676
ANKRD34B	4	0.82347	0.85028	1	16790	1	-0.012283	0.032711	0.06298	0.981881	1225	1	-0.012283
UMOD	4	0.96123	0.9611	1	19143	0	1.429	0.032758	0.063055	0.981881	1226	2	1.429
CNTNAP2	4	0.81697	0.84676	1	16714	1	1.1164	0.032865	0.063209	0.981881	1227	1	1.1164
ZNF106	4	0.89156	0.89479	1	17810	1	0.46189	0.032943	0.06334	0.981881	1228	1	0.46189
PRF1	4	0.84508	0.86264	1	17057	1	1.2967	0.032948	0.063349	0.981881	1229	2	1.2967
MYSM1	4	0.80062	0.83826	1	16525	1	1.0471	0.032984	0.063403	0.981881	1230	2	1.0471
NPS	4	0.36908	0.55484	1	10627	2	-0.27057	0.03302	0.063454	0.981881	1231	1	-0.27057
STC1	4	0.23728	0.43418	1	8319	2	0.55678	0.033058	0.063505	0.981881	1232	2	0.55678
FBXO38	4	0.9855	0.98546	1	19678	0	1.605	0.033105	0.063579	0.981881	1233	2	1.605
FAM204A	4	0.80585	0.84092	1	16596	1	0.28917	0.033174	0.063683	0.981881	1234	1	0.28917
TMEM229B	4	0.37323	0.55808	1	10776	1	0.37492	0.033174	0.063683	0.981881	1235	1	0.37492
FAM45A	4	0.28862	0.49196	1	9423	1	1.7207	0.033179	0.06369	0.981881	1236	2	1.7207
FAM221B	4	0.58505	0.72872	1	13974	1	1.546	0.033248	0.063793	0.981881	1237	2	1.546
MYT1L	4	0.50936	0.66663	1	12762	1	1.1458	0.033277	0.063845	0.981881	1238	2	1.1458
ASB4	4	0.94168	0.94166	1	18703	0	1.33	0.033301	0.063893	0.981881	1239	2	1.33
ZAK	4	0.092607	0.21644	0.968171	4228	3	-0.65338	0.033483	0.064169	0.981881	1240	1	-0.65338
HIPK1	4	0.91863	0.91864	1	18283	1	1.153	0.033483	0.064169	0.981881	1241	2	1.153
CHRNA1	4	0.57565	0.72086	1	13881	2	0.49019	0.033483	0.064169	0.981881	1242	1	0.49019
BACH1	4	0.88291	0.88811	1	17673	1	1.1925	0.033528	0.064236	0.981881	1243	2	1.1925
NTC_943	1	0.96645	0.96671	1	19256	0	2.9697	0.033549	0.033489	0.902317	1244	1	2.9697
ITGA8	4	0.89077	0.89417	1	17795	1	1.3892	0.033634	0.064393	0.981881	1245	2	1.3892
FRY	4	0.069298	0.177	0.968171	3530	2	0.8932	0.033634	0.064393	0.981881	1246	2	0.8932
ZNF503	4	0.19375	0.37253	1	7107	2	0.43525	0.033634	0.064393	0.981881	1247	2	0.43525
SARM1	4	0.16582	0.33147	1	6389	3	-0.66221	0.033637	0.064398	0.981881	1248	1	-0.66221
ADCK4	4	0.92108	0.92114	1	18334	0	1.5981	0.033719	0.064524	0.981881	1249	2	1.5981
MT1HL1	4	0.91131	0.91162	1	18143	1	1.4611	0.033756	0.064592	0.981881	1250	2	1.4611
SKA1	4	0.98449	0.98445	1	19660	0	1.523	0.033792	0.064643	0.981881	1251	2	1.523
NR4A3	4	0.88613	0.89056	1	17716	1	0.82303	0.033843	0.064721	0.981881	1252	2	0.82303
MKRN2	4	0.60917	0.74884	1	14428	1	1.6615	0.033847	0.064728	0.981881	1253	2	1.6615
OR2B3	4	0.94788	0.94783	1	18830	0	1.3213	0.033884	0.064781	0.981881	1254	2	1.3213
FOXRED1	4	0.83763	0.85831	1	16967	1	0.71704	0.033946	0.064894	0.981881	1255	1	0.71704
GPR78	4	0.57296	0.71861	1	13847	2	0.14763	0.033997	0.064972	0.981881	1256	1	0.14763
PLOD1	4	0.98805	0.98806	1	19737	0	0.96603	0.034049	0.065051	0.981881	1257	1	0.96603
MYLK4	4	0.96225	0.96217	1	19170	0	1.3986	0.034071	0.065084	0.981881	1258	2	1.3986
HYLS1	4	0.21217	0.39912	1	7548	2	0.41353	0.034071	0.065084	0.981881	1259	2	0.41353
AFF4	4	0.99671	0.99672	1	19949	0	1.529	0.034071	0.065084	0.981881	1260	2	1.529
CLTC	2	0.97674	0.97691	1	19472	0	0.93722	0.03413	0.049998	0.971178	1261	1	0.93722
GJD2	4	0.89701	0.89916	1	17909	1	0.39526	0.034152	0.065221	0.981881	1262	1	0.39526
OR1L3	4	0.17462	0.34457	1	6544	3	-0.15984	0.034203	0.065298	0.981881	1263	1	-0.15984
PSMB8	4	0.73316	0.80799	1	15799	1	0.84752	0.034254	0.065383	0.981881	1264	1	0.84752
MESP1	4	0.17682	0.34779	1	6675	2	0.538	0.034274	0.065412	0.981881	1265	2	0.538
SH2D1A	4	0.63169	0.76774	1	14769	1	1.5006	0.034295	0.065438	0.981881	1266	2	1.5006
PPM1M	4	0.80062	0.83826	1	16535	1	1.634	0.034317	0.065478	0.981881	1267	2	1.634
FMOD	4	0.41931	0.59442	1	11440	2	0.1748	0.034357	0.06554	0.981881	1268	1	0.1748
LETM2	4	0.90565	0.90656	1	18047	1	1.4147	0.034409	0.065625	0.981881	1269	2	1.4147
REEP5	4	0.9811	0.98105	1	19574	0	1.207	0.034413	0.065631	0.981881	1270	2	1.207
TNFRSF19	4	0.96598	0.96591	1	19244	0	0.78246	0.034511	0.06577	0.981881	1271	1	0.78246
ZNF812	4	0.18547	0.36053	1	6831	2	0.55064	0.034552	0.06583	0.981881	1272	2	0.55064
IFIH1	4	0.97141	0.97143	1	19351	0	1.5986	0.034633	0.065956	0.981881	1273	2	1.5986
XPNPEP3	4	0.53201	0.68508	1	13187	1	1.6724	0.034666	0.066009	0.981881	1274	2	1.6724
POU2AF1	4	0.89943	0.90122	1	17953	1	-0.25338	0.034717	0.06609	0.981881	1275	1	-0.25338
TNFAIP8L2	4	0.21869	0.40838	1	7841	2	0.43127	0.034746	0.066137	0.981881	1276	2	0.43127
USP16	4	0.19875	0.37978	1	7213	1	1.1466	0.034746	0.066137	0.981881	1277	2	1.1466
TMTC3	4	0.2174	0.40658	1	7704	1	1.0577	0.034746	0.066137	0.981881	1278	2	1.0577
DNAJC2	4	0.80062	0.83826	1	16542	1	1.3207	0.034746	0.066137	0.981881	1279	2	1.3207
CCDC18	4	0.8485	0.86472	1	17107	1	0.67214	0.034746	0.066137	0.981881	1280	2	0.67214
RNF10	3	0.89561	0.89571	1	17886	0	0.21678	0.034761	0.062814	0.981881	1281	1	0.21678
OR14C36	4	0.13863	0.28984	1	5545	2	0.072737	0.034769	0.066167	0.981881	1282	1	0.072737
ABHD8	4	0.50936	0.66663	1	12778	2	0.40093	0.03482	0.066259	0.981881	1283	1	0.40093
SAMD10	4	0.092446	0.21618	0.968171	4160	2	0.32127	0.034859	0.066325	0.981881	1284	2	0.32127
PEMT	4	0.31518	0.51263	1	9757	2	0.83162	0.034902	0.066394	0.981881	1285	2	0.83162
COX14	4	0.99779	0.9978	1	19983	0	1.8	0.034902	0.066394	0.981881	1286	2	1.8
STRBP	4	0.079979	0.19524	0.968171	3849	2	0.3596	0.034902	0.066394	0.981881	1287	2	0.3596
PCNX	4	0.2398	0.43766	1	8363	2	0.71945	0.03494	0.06645	0.981881	1288	2	0.71945
CEP19	4	0.86373	0.87452	1	17344	1	1.8082	0.034951	0.066463	0.981881	1289	2	1.8082
AHNAK	4	0.97901	0.97907	1	19531	0	1.2627	0.034999	0.066531	0.981881	1290	2	1.2627
CD9	4	0.19529	0.37476	1	7129	2	-0.23386	0.035	0.066531	0.981881	1291	1	-0.23386
AGAP9	4	0.034229	0.10338	0.926055	2145	3	-0.96724	0.035	0.066531	0.981881	1292	1	-0.96724
DCAF5	4	0.11244	0.24857	0.997762	4834	1	0.66447	0.035	0.066531	0.981881	1293	1	0.66447
PRAMEF7	4	0.22161	0.41238	1	7906	3	-0.47175	0.035	0.066531	0.981881	1294	1	-0.47175
PVR	4	0.95905	0.95898	1	19098	0	1.1829	0.035064	0.066651	0.981881	1295	2	1.1829
SORT1	4	0.7856	0.83097	1	16333	1	0.41508	0.035128	0.066748	0.981881	1296	1	0.41508
ZSCAN25	4	0.8392	0.8592	1	16990	1	1.833	0.035129	0.06675	0.981881	1297	2	1.833
TMEM196	4	0.0026891	0.0095584	0.695369	271	3	-1.4509	0.03518	0.066839	0.981881	1298	1	-1.4509
SOCS7	4	0.97754	0.97767	1	19493	0	1.3319	0.035205	0.066885	0.981881	1299	2	1.3319
LRP1B	4	0.9421	0.9421	1	18713	0	0.20552	0.035231	0.066926	0.981881	1300	1	0.20552
KDM4A	4	0.30276	0.5029	1	9612	2	-0.14621	0.035346	0.067107	0.981881	1301	2	-0.14621
LYPD2	4	0.58505	0.72872	1	13990	1	0.97811	0.035346	0.067107	0.981881	1302	2	0.97811
TMEM234	4	0.50936	0.66663	1	12724	2	0.59022	0.035346	0.067107	0.981881	1303	2	0.59022
GLTSCR1L	4	0.10651	0.23893	0.997762	4696	1	1.0991	0.035346	0.067107	0.981881	1304	2	1.0991
INS-IGF2	4	0.18754	0.36357	1	6988	1	1.4722	0.035346	0.067107	0.981881	1305	2	1.4722
HMGN5	4	0.18754	0.36357	1	6971	1	0.66284	0.035359	0.067137	0.981881	1306	2	0.66284
KLHDC2	4	0.52892	0.68263	1	13114	2	0.14644	0.035359	0.067137	0.981881	1307	1	0.14644
NAIF1	3	0.85384	0.85395	1	17172	0	0.66517	0.035418	0.063945	0.981881	1308	1	0.66517
SMS	4	0.21381	0.40146	1	7578	3	-0.56807	0.035539	0.067411	0.981881	1309	1	-0.56807
PSMC1	3	0.78657	0.79421	1	16364	1	0.087632	0.035573	0.064191	0.981881	1310	1	0.087632
RBMY1J	4	0.96108	0.96096	1	19142	0	1.4772	0.035617	0.067517	0.981881	1311	2	1.4772
NDUFC2-KCTD14	4	0.35202	0.54145	1	10329	1	0.89648	0.035617	0.067517	0.981881	1312	2	0.89648
SRD5A1	4	0.48996	0.65086	1	12472	1	1.3498	0.035617	0.067517	0.981881	1313	2	1.3498
TRIM64	4	0.53987	0.69148	1	13255	1	1.503	0.035617	0.067517	0.981881	1314	2	1.503
HIST1H4D	4	0.55138	0.70085	1	13457	2	0.75559	0.035617	0.067517	0.981881	1315	2	0.75559
NDUFB9	4	0.83004	0.85401	1	16884	1	0.89082	0.035617	0.067517	0.981881	1316	2	0.89082
TOB2	4	0.60447	0.74496	1	14365	2	0.093294	0.035642	0.067557	0.981881	1317	1	0.093294
DYNC1H1	2	0.50161	0.53239	1	12640	1	0.59427	0.03566	0.051313	0.971178	1318	1	0.59427
RPL14	2	0.24187	0.35703	1	8394	1	0.217	0.03566	0.051313	0.971178	1319	1	0.217
KCNK4	4	0.16684	0.33296	1	6407	3	-0.39497	0.035693	0.067642	0.981881	1320	1	-0.39497
ZBTB22	4	0.42627	0.6	1	11558	2	0.25598	0.035745	0.067721	0.981881	1321	1	0.25598
HIST1H3A	4	0.34098	0.53277	1	10198	2	0.60275	0.035792	0.067799	0.981881	1322	2	0.60275
GTF2E1	4	0.50936	0.66663	1	12845	1	1.1845	0.035796	0.067805	0.981881	1323	2	1.1845
PID1	4	0.16086	0.32395	1	6144	2	0.58005	0.035857	0.067896	0.981881	1324	2	0.58005
NRK	4	0.76284	0.82051	1	16123	1	1.6324	0.035873	0.067919	0.981881	1325	2	1.6324
SLX1B	4	0.17682	0.34779	1	6568	2	-1.3462	0.035924	0.068001	0.981881	1326	1	-1.3462
EYA3	4	0.74981	0.81487	1	15978	1	0.50819	0.035924	0.068001	0.981881	1327	1	0.50819
ARHGAP19	3	0.83851	0.83886	1	16978	1	1.526	0.035973	0.064856	0.981881	1328	2	1.526
HELB	4	0.99437	0.99439	1	19886	0	0.9638	0.036001	0.068114	0.981881	1329	1	0.9638
FBXL16	4	0.053192	0.14898	0.968171	3015	3	-1.1299	0.036053	0.068196	0.981881	1330	1	-1.1299
TRPM2	4	0.02124	0.067238	0.878761	1439	3	-1.5635	0.036156	0.068362	0.981881	1331	1	-1.5635
QRFP	4	0.91654	0.91663	1	18242	1	1.0642	0.03618	0.068403	0.981881	1332	2	1.0642
AKIRIN2	3	0.35544	0.50554	1	10397	2	-0.8456	0.036249	0.065302	0.981881	1333	1	-0.8456
ZSWIM6	4	0.28862	0.49196	1	9367	1	1.6097	0.036262	0.068532	0.981881	1334	2	1.6097
IL4R	4	0.79297	0.83448	1	16451	1	1.3455	0.036262	0.068532	0.981881	1335	2	1.3455
NAP1L5	4	0.58505	0.72872	1	14022	1	1.0737	0.036262	0.068532	0.981881	1336	2	1.0737
LSM3	4	0.87245	0.88052	1	17469	1	-0.29358	0.03631	0.068601	0.981881	1337	1	-0.29358
ZNF664	4	0.81028	0.84321	1	16639	1	0.2277	0.036387	0.068717	0.981881	1338	2	0.2277
PPIAL4D	4	0.18754	0.36357	1	6906	2	-1.0178	0.036387	0.068717	0.981881	1339	1	-1.0178
DOCK3	4	0.21381	0.40146	1	7571	2	-0.13943	0.036464	0.068847	0.981881	1340	2	-0.13943
INSL5	4	0.16257	0.32655	1	6245	1	1.0087	0.036487	0.068892	0.981881	1341	2	1.0087
PRSS57	4	0.92739	0.92748	1	18493	0	1.0911	0.036487	0.068892	0.981881	1342	2	1.0911
FANCG	4	0.1401	0.29212	1	5668	1	0.031813	0.036487	0.068892	0.981881	1343	2	0.031813
FAM227A	4	0.10067	0.22946	0.997762	4493	2	0.12969	0.036487	0.068892	0.981881	1344	2	0.12969
IRS1	4	0.96619	0.96613	1	19248	0	1.0361	0.036487	0.068892	0.981881	1345	2	1.0361
CSNK2A1	4	0.93622	0.93619	1	18595	0	1.4274	0.036487	0.068892	0.981881	1346	2	1.4274
PMP22	3	0.98367	0.98381	1	19634	0	1.6695	0.036526	0.065751	0.981881	1347	2	1.6695
PSMD1	4	0.17682	0.34779	1	6587	2	-0.52366	0.036669	0.06918	0.981881	1348	1	-0.52366
CFC1B	4	0.31518	0.51263	1	9772	1	0.1712	0.036669	0.06918	0.981881	1349	1	0.1712
TSPY10	4	0.79184	0.83395	1	16440	1	1.6154	0.036806	0.069388	0.981881	1350	2	1.6154
KIAA1586	4	0.75415	0.81676	1	16032	1	0.45123	0.036848	0.069464	0.981881	1351	1	0.45123
OR10AD1	4	0.99714	0.99714	1	19965	0	1.2768	0.036848	0.069464	0.981881	1352	1	1.2768
DECR1	4	0.76579	0.8218	1	16154	1	1.1957	0.036867	0.069492	0.981881	1353	2	1.1957
PHLDB3	4	0.9796	0.97968	1	19541	0	1.1819	0.036925	0.069589	0.981881	1354	2	1.1819
IMMP2L	4	0.86373	0.87452	1	17360	1	0.91198	0.036977	0.069671	0.981881	1355	2	0.91198
GNG10	4	0.75415	0.81676	1	16030	1	1.2328	0.037	0.069709	0.981881	1356	2	1.2328
METAP1D	4	0.12174	0.26335	0.997762	5116	1	1.4101	0.037061	0.069796	0.981881	1357	2	1.4101
IPO11	4	0.3329	0.52636	1	10106	1	-0.34303	0.037105	0.069866	0.981881	1358	2	-0.34303
BOP1	4	0.23223	0.42718	1	8187	2	-0.78744	0.037105	0.069866	0.981881	1359	1	-0.78744
WDR34	4	0.12174	0.26335	0.997762	5126	1	0.56622	0.037105	0.069866	0.981881	1360	1	0.56622
CYP21A2	4	0.98596	0.98593	1	19689	0	1.0436	0.037105	0.069866	0.981881	1361	1	1.0436
SLC39A11	4	0.96218	0.9621	1	19169	0	1.54	0.037249	0.0701	0.981881	1362	2	1.54
FAM19A5	4	0.95168	0.95162	1	18928	0	0.69103	0.037285	0.070147	0.981881	1363	1	0.69103
PPAP2C	4	0.29683	0.49833	1	9517	2	0.63927	0.037316	0.070187	0.981881	1364	2	0.63927
ZNF587B	4	0.91757	0.91761	1	18255	1	1.3428	0.037316	0.070187	0.981881	1365	2	1.3428
PIPOX	4	0.42082	0.59562	1	11477	2	0.37658	0.037362	0.070265	0.981881	1366	1	0.37658
HIST1H3I	3	0.92151	0.92157	1	18344	0	1.1482	0.037376	0.067163	0.981881	1367	2	1.1482
MS4A8	4	0.45181	0.62015	1	11958	2	0.19416	0.037438	0.070372	0.981881	1368	1	0.19416
VANGL1	4	0.51377	0.67018	1	12899	2	1.1379	0.037471	0.070423	0.981881	1369	2	1.1379
SGCB	4	0.18754	0.36357	1	6918	1	0.71131	0.037483	0.070438	0.981881	1370	2	0.71131
ZNF737	4	0.94348	0.9435	1	18738	0	0.90097	0.037538	0.070521	0.981881	1371	2	0.90097
BEND7	4	0.080592	0.19626	0.968171	3910	3	-0.97229	0.037592	0.070598	0.981881	1372	1	-0.97229
ZFYVE26	4	0.34458	0.53559	1	10228	2	0.053151	0.037592	0.070598	0.981881	1373	1	0.053151
ZFAND2B	4	0.58505	0.72872	1	13975	1	1.3067	0.037592	0.070598	0.981881	1374	2	1.3067
GTF2IRD2	4	0.99333	0.99335	1	19866	0	1.6407	0.037592	0.070598	0.981881	1375	2	1.6407
ARHGDIG	4	0.092446	0.21618	0.968171	4119	2	-0.18332	0.037677	0.070722	0.981881	1376	2	-0.18332
PJA2	4	0.96852	0.96849	1	19293	0	1.6164	0.037677	0.070722	0.981881	1377	2	1.6164
PTPRZ1	4	0.71418	0.80062	1	15609	1	1.2183	0.037677	0.070722	0.981881	1378	2	1.2183
PPP2R3B	4	0.58342	0.72736	1	13957	2	0.18866	0.037746	0.070823	0.981881	1379	1	0.18866
EPS8L2	4	0.72369	0.80432	1	15685	1	0.792	0.037849	0.070993	0.981881	1380	1	0.792
ERGIC1	4	0.81697	0.84676	1	16704	1	1.2159	0.03789	0.07106	0.981881	1381	2	1.2159
ACTN2	4	0.25422	0.45748	1	8718	2	0.41575	0.03789	0.07106	0.981881	1382	2	0.41575
CBY3	4	0.82475	0.85098	1	16808	1	0.46549	0.0379	0.071072	0.981881	1383	1	0.46549
CASD1	4	0.88709	0.89129	1	17737	1	1.7641	0.037973	0.071183	0.981881	1384	2	1.7641
DNAJC18	4	0.97265	0.97269	1	19377	0	1.9331	0.037985	0.071191	0.981881	1385	2	1.9331
ZNF217	4	0.60614	0.74634	1	14375	2	0.060456	0.038028	0.071262	0.981881	1386	1	0.060456
OSCAR	4	0.89433	0.89701	1	17852	1	0.79904	0.038028	0.071262	0.981881	1387	1	0.79904
KIF20A	4	0.24836	0.44943	1	8562	3	-0.19852	0.038028	0.071262	0.981881	1388	1	-0.19852
FMO2	4	0.42903	0.60221	1	11590	1	0.58	0.038156	0.07145	0.981881	1389	1	0.58
ACP6	4	0.20932	0.39512	1	7496	3	-0.29013	0.038208	0.071524	0.981881	1390	1	-0.29013
PEA15	4	0.83177	0.85499	1	16900	1	1.2053	0.038242	0.071574	0.981881	1391	2	1.2053
SMG5	4	0.77562	0.82625	1	16246	1	0.91213	0.038242	0.071574	0.981881	1392	2	0.91213
RPP25	4	0.19113	0.36883	1	7054	2	0.12646	0.038242	0.071574	0.981881	1393	2	0.12646
MGA	4	0.86373	0.87452	1	17345	1	1.2132	0.038242	0.071574	0.981881	1394	2	1.2132
MFAP5	4	0.0078277	0.026501	0.766468	654	3	-1.299	0.038259	0.071599	0.981881	1395	1	-1.299
WDR11	4	0.079979	0.19524	0.968171	3854	2	-0.54406	0.038413	0.071846	0.981881	1396	1	-0.54406
FAM84B	4	0.89077	0.89417	1	17797	1	0.57705	0.038413	0.071846	0.981881	1397	1	0.57705
RPS6KC1	4	0.50936	0.66663	1	12809	1	1.0717	0.038413	0.071846	0.981881	1398	1	1.0717
TPSD1	4	0.79248	0.83426	1	16446	1	1.1385	0.038495	0.071978	0.981881	1399	2	1.1385
RALBP1	4	0.44394	0.61392	1	11825	1	0.1349	0.038515	0.072007	0.981881	1400	1	0.1349
HLA-DMB	4	0.74189	0.81157	1	15891	1	0.58574	0.038592	0.072133	0.981881	1401	1	0.58574
CCL4	4	0.99055	0.99053	1	19794	0	1.8505	0.038597	0.072141	0.981881	1402	2	1.8505
CRYBA4	4	0.706	0.79754	1	15534	1	1.2216	0.038597	0.072141	0.981881	1403	2	1.2216
SRGN	4	0.76651	0.82213	1	16160	1	1.1344	0.038659	0.072229	0.981881	1404	2	1.1344
COMMD8	4	0.96755	0.96749	1	19276	0	1.5496	0.038659	0.072229	0.981881	1405	2	1.5496
C15orf61	4	0.98357	0.98351	1	19633	0	1.3753	0.038659	0.072229	0.981881	1406	2	1.3753
MSMB	4	0.38538	0.56755	1	10932	1	0.77951	0.038659	0.072229	0.981881	1407	2	0.77951
SGK223	4	0.27922	0.48474	1	9235	2	0.42581	0.038715	0.072313	0.981881	1408	2	0.42581
SLC38A2	4	0.34458	0.53559	1	10223	2	0.24436	0.03872	0.072322	0.981881	1409	2	0.24436
PQLC1	4	0.25607	0.45999	1	8862	3	-0.26009	0.038771	0.072409	0.981881	1410	1	-0.26009
AP5S1	4	0.060338	0.16145	0.968171	3211	2	0.71197	0.038811	0.072468	0.981881	1411	2	0.71197
LYAR	4	0.51522	0.67138	1	12909	2	0.22842	0.038823	0.072486	0.981881	1412	1	0.22842
KIF1A	4	0.052633	0.148	0.968171	2996	2	-0.12688	0.038896	0.072595	0.981881	1413	2	-0.12688
C1orf159	4	0.18754	0.36357	1	6879	2	0.66109	0.039043	0.072808	0.981881	1414	2	0.66109
TUBA3D	4	0.97796	0.97807	1	19506	0	1.4061	0.039043	0.072808	0.981881	1415	2	1.4061
CD33	4	0.04567	0.13347	0.957394	2711	2	-0.062816	0.039079	0.072869	0.981881	1416	1	-0.062816
STAT1	4	0.97945	0.97952	1	19538	0	1.2963	0.039111	0.07292	0.981881	1417	2	1.2963
RNF165	4	0.074314	0.18553	0.968171	3661	1	0.54545	0.03913	0.072949	0.981881	1418	1	0.54545
ICT1	4	0.85139	0.86649	1	17143	1	0.39548	0.039181	0.073028	0.981881	1419	1	0.39548
HMGB3	4	0.016835	0.054496	0.878761	1177	1	0.43255	0.039232	0.073099	0.981881	1420	1	0.43255
CDKL4	4	0.44394	0.61392	1	11814	1	1.1121	0.039236	0.073108	0.981881	1421	2	1.1121
FAM189B	4	0.60389	0.74447	1	14307	1	0.9588	0.039236	0.073108	0.981881	1422	2	0.9588
PAGE2B	4	0.41251	0.58908	1	11320	2	0.38617	0.039338	0.073283	0.981881	1423	2	0.38617
GNL3L	4	0.0080248	0.027134	0.766468	667	3	-1.5592	0.03936	0.073311	0.981881	1424	1	-1.5592
ZNF76	4	0.3329	0.52636	1	10071	1	0.34972	0.03936	0.073311	0.981881	1425	1	0.34972
CHMP2B	3	0.32597	0.47418	1	9933	1	0.83543	0.039413	0.070581	0.981881	1426	1	0.83543
TMEM251	4	0.72201	0.80365	1	15670	1	-0.14701	0.039488	0.073517	0.981881	1427	1	-0.14701
NIPAL3	4	0.98578	0.98573	1	19683	0	1.6592	0.039497	0.07353	0.981881	1428	2	1.6592
PQLC2	4	0.039668	0.11782	0.940451	2427	2	0.88059	0.039497	0.07353	0.981881	1429	2	0.88059
PFN4	4	0.62714	0.76394	1	14710	1	0.91696	0.039497	0.07353	0.981881	1430	2	0.91696
RPL10A	3	0.99645	0.99653	1	19940	0	0.71448	0.039513	0.070764	0.981881	1431	2	0.71448
URB2	3	0.86012	0.86019	1	17291	0	0.71448	0.039513	0.070764	0.981881	1432	2	0.71448
KIF24	3	0.32329	0.47133	1	9890	1	0.71448	0.039513	0.070764	0.981881	1433	2	0.71448
RPL13	3	0.96944	0.96957	1	19311	0	0.71448	0.039513	0.070764	0.981881	1434	2	0.71448
MED11	3	0.99645	0.99653	1	19938	0	0.71448	0.039513	0.070764	0.981881	1435	2	0.71448
TIPRL	3	0.14424	0.27407	1	5743	1	0.71448	0.039513	0.070764	0.981881	1436	2	0.71448
DDAH1	3	0.64815	0.70259	1	14991	1	0.71448	0.039513	0.070764	0.981881	1437	2	0.71448
CDC6	3	0.91799	0.91807	1	18274	0	0.71448	0.039513	0.070764	0.981881	1438	2	0.71448
GOLGA4	3	0.19275	0.3289	1	7075	1	0.71448	0.039513	0.070764	0.981881	1439	2	0.71448
PSMA5	3	0.87308	0.87322	1	17571	0	0.71448	0.039513	0.070764	0.981881	1440	2	0.71448
GTPBP10	4	0.9484	0.94834	1	18844	0	0.91394	0.03954	0.073598	0.981881	1441	1	0.91394
NTC_718	1	0.96041	0.96066	1	19126	0	3.0175	0.039592	0.039491	0.946128	1442	1	3.0175
SNF8	4	0.52892	0.68263	1	13086	2	0.050671	0.039594	0.073685	0.981881	1443	2	0.050671
RAPSN	4	0.24836	0.44943	1	8515	1	1.4508	0.039611	0.073718	0.981881	1444	2	1.4508
ISG20L2	3	0.81592	0.81825	1	16699	1	0.56607	0.039624	0.070947	0.981881	1445	1	0.56607
TDRD6	4	0.56337	0.71073	1	13652	2	0.8354	0.039634	0.073753	0.981881	1446	2	0.8354
MN1	4	0.2174	0.40658	1	7682	1	1.5456	0.039642	0.073765	0.981881	1447	2	1.5456
RPL26	3	0.48299	0.62089	1	12346	1	-0.75785	0.039663	0.071009	0.981881	1448	1	-0.75785
SNX16	4	0.98204	0.98201	1	19597	0	0.90052	0.039693	0.073847	0.981881	1449	1	0.90052
GNA12	4	0.85727	0.87026	1	17222	1	1.0467	0.039725	0.073904	0.981881	1450	2	1.0467
PICALM	4	0.87245	0.88052	1	17489	1	0.5382	0.039796	0.074017	0.981881	1451	1	0.5382
EMC10	4	0.14702	0.30268	1	5809	3	-0.62177	0.039847	0.074095	0.981881	1452	1	-0.62177
TTC37	4	0.90286	0.90414	1	18008	1	0.35864	0.039898	0.074171	0.981881	1453	1	0.35864
CSTL1	4	0.90054	0.90216	1	17967	1	1.1751	0.039902	0.07418	0.981881	1454	2	1.1751
SLC5A11	4	0.92219	0.92228	1	18348	0	1.317	0.039902	0.07418	0.981881	1455	2	1.317
EGLN2	4	0.91757	0.91761	1	18271	1	1.4862	0.039902	0.07418	0.981881	1456	2	1.4862
TMPO	4	0.97434	0.9744	1	19411	0	1.3224	0.039902	0.07418	0.981881	1457	2	1.3224
ELOVL6	4	0.72746	0.80578	1	15731	1	0.37924	0.039949	0.074254	0.981881	1458	1	0.37924
UPF3B	4	0.99562	0.99559	1	19912	0	1.3829	0.04	0.07433	0.981881	1459	2	1.3829
LRRIQ1	4	0.65562	0.77983	1	15059	1	0.25617	0.040052	0.074402	0.981881	1460	1	0.25617
CBX6	4	0.092607	0.21644	0.968171	4250	1	1.2089	0.040114	0.074506	0.981881	1461	2	1.2089
TCEB3	4	0.079979	0.19524	0.968171	3807	1	1.3424	0.040114	0.074506	0.981881	1462	2	1.3424
PFKFB1	4	0.63013	0.76644	1	14757	1	1.1102	0.040142	0.074545	0.981881	1463	2	1.1102
ESYT2	4	0.060338	0.16145	0.968171	3165	1	0.83401	0.040154	0.074558	0.981881	1464	1	0.83401
PDGFRA	4	0.62858	0.76513	1	14726	1	0.14871	0.040154	0.074558	0.981881	1465	1	0.14871
ANKAR	4	0.27168	0.47883	1	9142	1	1.4537	0.04016	0.074564	0.981881	1466	2	1.4537
SUPT20HL2	4	0.95757	0.95749	1	19076	0	1.3981	0.040228	0.074663	0.981881	1467	2	1.3981
KCNH6	4	0.99164	0.99166	1	19821	0	1.6521	0.040228	0.074663	0.981881	1468	2	1.6521
FXYD4	4	0.43782	0.60907	1	11694	2	0.39133	0.040308	0.074771	0.981881	1469	1	0.39133
GLP2R	4	0.12698	0.27153	0.997762	5250	2	0.01814	0.040308	0.074771	0.981881	1470	1	0.01814
ADAM17	4	0.3329	0.52636	1	10087	2	-0.65406	0.040308	0.074771	0.981881	1471	1	-0.65406
PSIP1	4	0.89528	0.89777	1	17881	1	1.5975	0.040326	0.074795	0.981881	1472	2	1.5975
VWA3A	4	0.56979	0.71601	1	13772	2	0.3256	0.04041	0.074928	0.981881	1473	1	0.3256
ADAMTS12	4	0.60389	0.74447	1	14324	2	0.89976	0.040435	0.074967	0.981881	1474	2	0.89976
POTEB3	3	0.87308	0.87322	1	17560	0	0.59698	0.040472	0.072375	0.981881	1475	1	0.59698
SERPINB9	4	0.2174	0.40658	1	7766	2	-0.64652	0.040487	0.07505	0.981881	1476	1	-0.64652
OR13A1	4	0.92739	0.92748	1	18472	0	0.56533	0.040487	0.07505	0.981881	1477	1	0.56533
BCAM	4	0.34912	0.53914	1	10292	1	0.97952	0.040608	0.075241	0.981881	1478	2	0.97952
JMJD7-PLA2G4B	4	0.44923	0.61811	1	11934	2	0.381	0.040615	0.075254	0.981881	1479	1	0.381
ZNF143	4	0.50936	0.66663	1	12799	2	-0.91125	0.040666	0.07533	0.981881	1480	1	-0.91125
EXT1	4	0.54631	0.69674	1	13373	2	0.85339	0.040758	0.075458	0.981881	1481	2	0.85339
KLHL2	4	0.079979	0.19524	0.968171	3874	1	0.7769	0.040768	0.075478	0.981881	1482	1	0.7769
SAMD5	4	0.36908	0.55484	1	10675	2	0.72003	0.040786	0.075503	0.981881	1483	2	0.72003
GNL3	4	0.3329	0.52636	1	9971	1	-0.75785	0.040845	0.075582	0.981881	1484	1	-0.75785
FYTTD1	4	0.47871	0.64183	1	12292	2	0.42428	0.040973	0.075797	0.981881	1485	1	0.42428
ARPC1B	4	0.58505	0.72872	1	14041	1	0.81982	0.040973	0.075797	0.981881	1486	2	0.81982
LEFTY2	4	0.99531	0.9953	1	19907	0	1.2737	0.041023	0.075878	0.981881	1487	2	1.2737
TMEM68	4	0.89943	0.90122	1	17944	1	1.0159	0.041023	0.075878	0.981881	1488	2	1.0159
TTC39A	4	0.052633	0.148	0.968171	2970	2	-0.1951	0.041023	0.075878	0.981881	1489	2	-0.1951
ZSCAN22	4	0.48316	0.64541	1	12369	2	0.50252	0.041023	0.075878	0.981881	1490	2	0.50252
SGIP1	4	0.58505	0.72872	1	14054	1	1.0022	0.041023	0.075878	0.981881	1491	2	1.0022
ZBTB18	4	0.81957	0.84815	1	16734	1	0.47405	0.041023	0.075878	0.981881	1492	2	0.47405
B3GALT4	3	0.24419	0.38551	1	8448	1	1.3743	0.041035	0.073288	0.981881	1493	2	1.3743
OTC	4	0.47974	0.64268	1	12309	2	0.13061	0.041126	0.076032	0.981881	1494	1	0.13061
RAB40C	4	0.99782	0.99783	1	19986	0	1.9903	0.041232	0.076187	0.981881	1495	2	1.9903
MRPS35	4	0.7869	0.83158	1	16380	1	0.53299	0.041254	0.076231	0.981881	1496	1	0.53299
SPARC	4	0.22647	0.41918	1	8010	3	-0.55889	0.041254	0.076231	0.981881	1497	1	-0.55889
PRR5-ARHGAP8	4	0.0080248	0.027134	0.766468	681	3	-1.3552	0.041254	0.076231	0.981881	1498	1	-1.3552
MTA3	4	0.48941	0.65045	1	12464	2	0.046977	0.041254	0.076231	0.981881	1499	1	0.046977
ADGRF3	4	0.079979	0.19524	0.968171	3875	1	1.5712	0.041325	0.076351	0.981881	1500	2	1.5712
PYROXD1	4	0.3329	0.52636	1	9985	1	0.4167	0.041325	0.076351	0.981881	1501	2	0.4167
DCDC2B	4	0.38868	0.57016	1	11021	2	0.62939	0.041325	0.076351	0.981881	1502	2	0.62939
COL5A2	4	0.26139	0.46724	1	8939	2	0.55146	0.041433	0.076521	0.981881	1503	1	0.55146
NTC_772	1	0.95853	0.95881	1	19088	0	2.8792	0.041466	0.041367	0.947193	1504	1	2.8792
GRM8	4	0.60044	0.74156	1	14271	1	1.0688	0.041569	0.076728	0.981881	1505	2	1.0688
PTPRN2	4	0.9651	0.96503	1	19229	0	1.0811	0.041586	0.07676	0.981881	1506	2	1.0811
PIP4K2C	4	0.56979	0.71601	1	13755	1	0.26442	0.041663	0.076878	0.981881	1507	1	0.26442
ZNF221	4	0.19714	0.3774	1	7180	2	-0.3904	0.041663	0.076878	0.981881	1508	1	-0.3904
PRSS2	4	0.58505	0.72872	1	14061	2	0.13081	0.04174	0.07699	0.981881	1509	1	0.13081
CUL5	4	0.56313	0.71054	1	13638	1	1.6329	0.041772	0.077031	0.981881	1510	2	1.6329
ZPBP2	4	0.87245	0.88052	1	17426	1	1.0064	0.041772	0.077031	0.981881	1511	2	1.0064
AKR1B10	4	0.22301	0.41438	1	7923	2	0.35068	0.041772	0.077031	0.981881	1512	2	0.35068
MAFG	4	0.4817	0.64424	1	12341	1	0.88276	0.041791	0.077059	0.981881	1513	1	0.88276
TM4SF5	4	0.99333	0.99335	1	19867	0	1.2958	0.041854	0.077152	0.981881	1514	2	1.2958
LHX8	4	0.19113	0.36883	1	7052	2	-0.46731	0.041868	0.077176	0.981881	1515	1	-0.46731
SREBF2	4	0.96598	0.96591	1	19246	0	1.1507	0.041907	0.077245	0.981881	1516	2	1.1507
PXK	4	0.75579	0.81745	1	16050	1	1.1477	0.041953	0.077316	0.981881	1517	2	1.1477
FKBP14	4	0.35097	0.54063	1	10310	2	0.84255	0.041994	0.077377	0.981881	1518	2	0.84255
ZNF100	3	0.41376	0.56682	1	11365	1	1.0413	0.042016	0.074923	0.981881	1519	2	1.0413
ARAP2	4	0.25422	0.45748	1	8735	2	0.5395	0.042076	0.077503	0.981881	1520	2	0.5395
MLLT6	4	0.38538	0.56755	1	10912	2	0.74299	0.042123	0.077565	0.981881	1521	2	0.74299
ATP11AUN	4	0.88161	0.88712	1	17659	1	1.406	0.042164	0.077628	0.981881	1522	2	1.406
NARS2	4	0.26835	0.47618	1	9095	2	0.55709	0.042205	0.077693	0.981881	1523	2	0.55709
ZNF280C	4	0.89528	0.89777	1	17882	1	1.1683	0.042205	0.077693	0.981881	1524	2	1.1683
OR7A17	4	0.77562	0.82625	1	16253	1	1.5201	0.042258	0.077768	0.981881	1525	2	1.5201
ATXN1	4	0.96639	0.96633	1	19255	0	1.3596	0.042258	0.077768	0.981881	1526	2	1.3596
ZNF579	4	0.83493	0.85678	1	16932	1	2.0565	0.042351	0.077904	0.981881	1527	2	2.0565
SLC39A7	4	0.32585	0.52085	1	9913	2	0.62674	0.042375	0.077938	0.981881	1528	2	0.62674
ZNF273	4	0.49635	0.65615	1	12580	2	0.78492	0.042433	0.078022	0.981881	1529	2	0.78492
TRMT61A	4	0.092607	0.21644	0.968171	4232	1	0.058946	0.042533	0.07818	0.981881	1530	2	0.058946
FOPNL	4	0.62146	0.7592	1	14606	1	1.3015	0.042533	0.07818	0.981881	1531	2	1.3015
SLC4A10	4	0.73102	0.80715	1	15778	1	1.0446	0.042533	0.07818	0.981881	1532	2	1.0446
RAMP1	4	0.90084	0.9024	1	17972	1	1.2381	0.042751	0.078529	0.981881	1533	2	1.2381
BUB3	2	0.74745	0.74734	1	15947	0	0.39965	0.042838	0.057567	0.981881	1534	1	0.39965
RCOR1	4	0.3321	0.52578	1	9968	2	0.62692	0.04288	0.078728	0.981881	1535	2	0.62692
SCGN	4	0.10784	0.24108	0.997762	4736	2	0.28994	0.04288	0.078728	0.981881	1536	2	0.28994
ST3GAL6	4	0.12698	0.27153	0.997762	5266	2	0.17419	0.042998	0.078907	0.981881	1537	2	0.17419
KCNB1	4	0.67601	0.7868	1	15297	1	1.0541	0.042998	0.078907	0.981881	1538	2	1.0541
MASTL	4	0.24836	0.44943	1	8592	2	0.26602	0.043043	0.078975	0.981881	1539	2	0.26602
WBP11	4	0.92739	0.92748	1	18479	0	-0.45256	0.043043	0.078975	0.981881	1540	1	-0.45256
FZD6	4	0.25422	0.45748	1	8832	2	-0.44465	0.043043	0.078975	0.981881	1541	1	-0.44465
GIMAP8	4	0.18754	0.36357	1	6917	2	0.068561	0.043043	0.078975	0.981881	1542	1	0.068561
ZNF251	4	0.93156	0.93161	1	18523	0	0.56384	0.043043	0.078975	0.981881	1543	1	0.56384
CXorf58	4	0.8385	0.85881	1	16976	1	0.048973	0.043043	0.078975	0.981881	1544	1	0.048973
CHP2	4	0.0041123	0.014388	0.725593	379	3	-1.8644	0.043043	0.078975	0.981881	1545	1	-1.8644
SLC7A8	4	0.048711	0.14097	0.957394	2909	2	-1.1176	0.043043	0.078975	0.981881	1546	1	-1.1176
AGPAT2	4	0.87245	0.88052	1	17513	1	0.96625	0.043043	0.078975	0.981881	1547	2	0.96625
HOXA7	4	0.99484	0.99485	1	19895	0	1.4559	0.043043	0.078975	0.981881	1548	2	1.4559
ADGRF1	4	0.83626	0.85752	1	16951	1	0.71546	0.043043	0.078975	0.981881	1549	1	0.71546
RBM42	4	0.16787	0.33451	1	6420	3	-1.3414	0.043043	0.078975	0.981881	1550	1	-1.3414
ZNF133	4	0.28495	0.48916	1	9279	2	0.036171	0.043043	0.078975	0.981881	1551	1	0.036171
DBF4B	4	0.95791	0.95783	1	19080	0	0.6851	0.043043	0.078975	0.981881	1552	1	0.6851
CNOT7	4	0.52189	0.67693	1	12958	2	-0.43105	0.043043	0.078975	0.981881	1553	1	-0.43105
SCN11A	4	0.65414	0.77936	1	15036	1	0.33869	0.043043	0.078975	0.981881	1554	1	0.33869
EBF1	4	0.70801	0.7983	1	15550	1	0.72348	0.043043	0.078975	0.981881	1555	1	0.72348
RSRC1	4	0.0034527	0.012174	0.716029	323	2	-0.93495	0.043043	0.078975	0.981881	1556	1	-0.93495
CD209	4	0.75415	0.81676	1	16029	1	1.2135	0.043043	0.078975	0.981881	1557	2	1.2135
FBP2	4	0.16658	0.33259	1	6406	3	-0.4239	0.043043	0.078975	0.981881	1558	1	-0.4239
SORCS2	4	0.56769	0.71426	1	13730	2	0.10064	0.043043	0.078975	0.981881	1559	1	0.10064
CMA1	4	0.95143	0.95137	1	18922	0	1.0341	0.043043	0.078975	0.981881	1560	2	1.0341
ENO4	4	0.22301	0.41438	1	7922	2	-0.25048	0.043043	0.078975	0.981881	1561	1	-0.25048
UBA1	4	0.77562	0.82625	1	16188	1	-0.75785	0.043043	0.078975	0.981881	1562	1	-0.75785
TRIM42	4	0.6962	0.79398	1	15430	1	1.3493	0.043043	0.078975	0.981881	1563	2	1.3493
GMEB2	4	0.10651	0.23893	0.997762	4623	2	0.16033	0.043043	0.078975	0.981881	1564	1	0.16033
KANSL2	4	0.3329	0.52636	1	10075	1	-0.60902	0.043043	0.078975	0.981881	1565	1	-0.60902
DISP1	4	0.94176	0.94176	1	18705	0	1.1724	0.043043	0.078975	0.981881	1566	1	1.1724
DCLK3	4	0.36908	0.55484	1	10710	2	-0.61992	0.043043	0.078975	0.981881	1567	1	-0.61992
PLEKHO1	4	0.092446	0.21618	0.968171	4174	2	-0.62554	0.043043	0.078975	0.981881	1568	1	-0.62554
RPF1	4	0.50936	0.66663	1	12721	2	0.73579	0.043043	0.078975	0.981881	1569	2	0.73579
HSPA14	4	0.99904	0.99904	1	20030	0	1.7966	0.043063	0.079006	0.981881	1570	2	1.7966
SH2B2	4	0.98611	0.98609	1	19692	0	1.4756	0.043063	0.079006	0.981881	1571	2	1.4756
MIER2	4	0.079957	0.19521	0.968171	3796	2	0.33373	0.043211	0.079221	0.981881	1572	2	0.33373
ZKSCAN1	4	0.91654	0.91663	1	18243	1	1.3739	0.043235	0.079261	0.981881	1573	2	1.3739
EIF4A2	4	0.95306	0.95299	1	18953	0	1.6244	0.043247	0.079287	0.981881	1574	2	1.6244
IL1RAPL1	4	0.95252	0.95246	1	18944	0	1.4998	0.043282	0.079337	0.981881	1575	2	1.4998
RGS14	4	0.56454	0.71168	1	13669	2	0.98487	0.043282	0.079337	0.981881	1576	2	0.98487
TESPA1	4	0.87812	0.8846	1	17587	1	1.6041	0.043407	0.079525	0.981881	1577	2	1.6041
HSD17B4	4	0.87901	0.88524	1	17604	1	1.4197	0.043442	0.07958	0.981881	1578	2	1.4197
PRRT4	4	0.83299	0.85567	1	16916	1	1.32	0.043442	0.07958	0.981881	1579	2	1.32
ZNF91	3	0.76723	0.77947	1	16169	1	0.67382	0.043473	0.07736	0.981881	1580	1	0.67382
OLFML2A	4	0.029876	0.091431	0.923615	1893	1	1.1956	0.043496	0.079658	0.981881	1581	2	1.1956
ITGB7	3	0.99253	0.99263	1	19843	0	1.3733	0.043541	0.077475	0.981881	1582	2	1.3733
AKAP6	4	0.58176	0.72597	1	13932	2	1.0639	0.043549	0.079737	0.981881	1583	2	1.0639
POLL	4	0.98401	0.98397	1	19643	0	1.2226	0.043549	0.079737	0.981881	1584	2	1.2226
ZNF680	4	0.50936	0.66663	1	12755	1	1.349	0.043602	0.079836	0.981881	1585	2	1.349
PXT1	4	0.18754	0.36357	1	6912	1	1.1823	0.043709	0.08	0.981881	1586	2	1.1823
ZBTB40	4	0.30482	0.50449	1	9633	2	0.58755	0.043834	0.080206	0.981881	1587	2	0.58755
SLC35D2	4	0.67601	0.7868	1	15268	1	0.49878	0.043834	0.080206	0.981881	1588	2	0.49878
PIK3C2B	4	0.97265	0.97269	1	19376	0	1.4402	0.043918	0.080331	0.981881	1589	2	1.4402
MX1	4	0.27557	0.48182	1	9205	2	0.7688	0.043947	0.080377	0.981881	1590	2	0.7688
PEX5	4	0.93622	0.93619	1	18617	0	1.6667	0.043977	0.080423	0.981881	1591	2	1.6667
CXXC5	4	0.2438	0.44314	1	8423	2	0.76877	0.044007	0.080464	0.981881	1592	2	0.76877
NTC_158	1	0.95574	0.95593	1	19026	0	2.6394	0.044263	0.044214	0.947193	1593	1	2.6394
SC5D	4	0.54784	0.69797	1	13382	2	0.50738	0.044264	0.080845	0.981881	1594	2	0.50738
PRPF40B	4	0.55608	0.70472	1	13531	1	1.4345	0.044264	0.080845	0.981881	1595	2	1.4345
IQCE	4	0.88743	0.89159	1	17742	1	0.81169	0.044264	0.080845	0.981881	1596	2	0.81169
OR2A4	4	0.61685	0.75533	1	14548	2	0.65745	0.044264	0.080845	0.981881	1597	2	0.65745
NOTCH4	4	0.96377	0.96371	1	19199	0	0.78946	0.044264	0.080845	0.981881	1598	2	0.78946
RBM26	4	0.077421	0.19084	0.968171	3747	2	-0.038442	0.044264	0.080845	0.981881	1599	2	-0.038442
RIMBP2	4	0.8546	0.86855	1	17181	1	1.3896	0.044264	0.080845	0.981881	1600	2	1.3896
CLEC11A	4	0.9647	0.96463	1	19221	0	1.0912	0.044264	0.080845	0.981881	1601	2	1.0912
KANSL3	4	0.21869	0.40838	1	7850	2	0.17649	0.044264	0.080845	0.981881	1602	2	0.17649
PLA2G12B	4	0.91863	0.91864	1	18286	1	1.0261	0.044264	0.080845	0.981881	1603	2	1.0261
FKBP2	4	0.31946	0.51594	1	9843	1	0.77652	0.044293	0.080893	0.981881	1604	2	0.77652
HIST1H2BJ	4	0.060338	0.16145	0.968171	3233	2	0.00014548	0.044395	0.08105	0.981881	1605	1	0.00014548
UBAP2	4	0.52892	0.68263	1	13090	2	-1.335	0.044395	0.08105	0.981881	1606	1	-1.335
SPANXN2	4	0.39178	0.5726	1	11050	2	0.086505	0.044497	0.081185	0.981881	1607	1	0.086505
SYNE1	4	0.60795	0.74781	1	14402	2	0.75247	0.044587	0.081319	0.981881	1608	2	0.75247
FCGR3A	4	0.25422	0.45748	1	8837	2	0.34817	0.044587	0.081319	0.981881	1609	2	0.34817
GMFG	4	0.67601	0.7868	1	15258	1	1.0486	0.044587	0.081319	0.981881	1610	2	1.0486
MCU	4	0.97218	0.97221	1	19365	0	1.3276	0.044587	0.081319	0.981881	1611	2	1.3276
NTC_375	1	0.95535	0.95555	1	19017	0	3.0822	0.044646	0.04462	0.947193	1612	1	3.0822
NTC_153	1	0.95534	0.95553	1	19016	0	3.0848	0.044659	0.044635	0.947193	1613	1	3.0848
EIF2AK1	4	0.85935	0.87156	1	17252	1	0.87698	0.044701	0.081495	0.981881	1614	2	0.87698
AHCYL2	4	0.2367	0.43342	1	8306	2	-0.040308	0.044701	0.081495	0.981881	1615	1	-0.040308
ANXA8L1	4	0.12698	0.27153	0.997762	5313	3	-2.3094	0.044701	0.081495	0.981881	1616	1	-2.3094
NTC_301	1	0.95526	0.95544	1	19013	0	3.1386	0.044738	0.044718	0.947193	1617	1	3.1386
ZNF561	4	0.36988	0.55545	1	10747	2	0.70194	0.044785	0.081615	0.981881	1618	2	0.70194
NUGGC	4	0.2174	0.40658	1	7760	1	1.5614	0.044785	0.081615	0.981881	1619	2	1.5614
GPRC6A	4	0.012755	0.042037	0.831562	989	3	-2.2622	0.044803	0.081649	0.981881	1620	1	-2.2622
ATXN7	4	0.3464	0.53702	1	10248	1	0.032937	0.044905	0.081803	0.981881	1621	1	0.032937
41333	7	0.54496	0.77318	1	13327	3	0.79155	0.044918	0.10441	0.981881	1622	3	0.79155
TMEM190	4	0.42635	0.60006	1	11559	2	0.60676	0.044941	0.081859	0.981881	1623	2	0.60676
MELK	4	0.21217	0.39912	1	7547	2	0.36178	0.044941	0.081859	0.981881	1624	2	0.36178
ZNF428	4	0.2174	0.40658	1	7770	2	0.66031	0.044941	0.081859	0.981881	1625	2	0.66031
DNAJA3	4	0.98164	0.98159	1	19585	0	0.97007	0.044941	0.081859	0.981881	1626	2	0.97007
KITLG	4	0.98716	0.98711	1	19710	0	0.60697	0.044956	0.081881	0.981881	1627	1	0.60697
CNTN6	4	0.16257	0.32655	1	6261	2	-0.15066	0.045007	0.081948	0.981881	1628	1	-0.15066
MGAT3	4	0.60389	0.74447	1	14335	1	0.98919	0.045055	0.08202	0.981881	1629	2	0.98919
SSMEM1	3	0.32105	0.46889	1	9868	1	1.7599	0.045086	0.08001	0.981881	1630	2	1.7599
TSPAN14	4	0.97468	0.97475	1	19421	0	1.5536	0.045098	0.082081	0.981881	1631	2	1.5536
HUS1	4	0.025665	0.079692	0.878761	1628	3	-1.4058	0.045109	0.082101	0.981881	1632	1	-1.4058
ATAD3B	4	0.5708	0.71683	1	13798	2	-0.21288	0.045109	0.082101	0.981881	1633	1	-0.21288
MUC1	4	0.97722	0.97735	1	19486	0	1.4594	0.045152	0.08216	0.981881	1634	2	1.4594
CCNE2	4	0.99634	0.99633	1	19934	0	1.4776	0.045152	0.08216	0.981881	1635	2	1.4776
FMN1	4	0.58505	0.72872	1	14013	1	-0.58876	0.045237	0.08228	0.981881	1636	1	-0.58876
KLHL14	4	0.92108	0.92114	1	18337	0	0.7413	0.045237	0.08228	0.981881	1637	2	0.7413
ZNF645	4	0.12174	0.26335	0.997762	5131	2	0.84875	0.045278	0.082349	0.981881	1638	2	0.84875
PGM2L1	4	0.6962	0.79398	1	15432	1	1.1399	0.045278	0.082349	0.981881	1639	2	1.1399
ARMCX2	4	0.78968	0.8329	1	16416	1	0.65883	0.045313	0.082399	0.981881	1640	1	0.65883
TRRAP	3	0.86012	0.86019	1	17275	0	0.53069	0.045335	0.080429	0.981881	1641	1	0.53069
OPN1SW	4	0.8607	0.87247	1	17319	1	1.3231	0.045339	0.082441	0.981881	1642	2	1.3231
WIPF1	4	0.53987	0.69148	1	13256	1	0.54096	0.045364	0.082482	0.981881	1643	1	0.54096
SLC36A2	4	0.49859	0.65797	1	12613	2	1.0042	0.045381	0.082506	0.981881	1644	2	1.0042
BEND6	4	0.98537	0.98533	1	19675	0	1.1323	0.045514	0.082727	0.981881	1645	2	1.1323
FGFR1OP2	4	0.36908	0.55484	1	10704	2	0.13902	0.045514	0.082727	0.981881	1646	2	0.13902
SELK	4	0.42903	0.60221	1	11606	2	-0.064917	0.045517	0.082732	0.981881	1647	1	-0.064917
FCGR1B	4	0.092857	0.21685	0.968171	4393	3	-1.1228	0.045517	0.082732	0.981881	1648	1	-1.1228
CD1A	4	0.014514	0.047447	0.869351	1072	2	-0.62153	0.045517	0.082732	0.981881	1649	1	-0.62153
OPTN	4	0.63282	0.76867	1	14804	1	1.4281	0.045708	0.083008	0.981881	1650	2	1.4281
PABPC1L2B	4	0.067248	0.17347	0.968171	3401	3	-1.0828	0.045746	0.083065	0.981881	1651	1	-1.0828
NUDCD1	4	0.19309	0.37163	1	7093	3	-0.42906	0.045746	0.083065	0.981881	1652	1	-0.42906
PPP1R3G	4	0.38538	0.56755	1	10981	2	0.61184	0.045746	0.083065	0.981881	1653	2	0.61184
TTC22	4	0.24836	0.44943	1	8620	1	1.1865	0.045756	0.083081	0.981881	1654	2	1.1865
HOXB1	4	0.96819	0.96814	1	19287	0	1.3145	0.045756	0.083081	0.981881	1655	2	1.3145
CUEDC2	4	0.92739	0.92748	1	18499	0	1.2453	0.045817	0.083185	0.981881	1656	2	1.2453
FAM104B	4	0.26473	0.47172	1	9034	3	-0.051123	0.045874	0.083277	0.981881	1657	1	-0.051123
OR2G2	4	0.12983	0.27603	1	5374	2	0.77335	0.045902	0.083317	0.981881	1658	2	0.77335
HMGB2	3	0.98696	0.98713	1	19707	0	1.3724	0.045903	0.081334	0.981881	1659	2	1.3724
TKTL2	3	0.94748	0.94773	1	18823	0	1.3724	0.045903	0.081334	0.981881	1660	2	1.3724
CARD10	4	0.39566	0.57573	1	11075	2	-0.32375	0.045925	0.083348	0.981881	1661	1	-0.32375
TRIM36	4	0.28862	0.49196	1	9316	1	1.3626	0.045969	0.083422	0.981881	1662	2	1.3626
VWA5B2	4	0.2174	0.40658	1	7667	1	1.1181	0.045976	0.083435	0.981881	1663	2	1.1181
VPS4B	4	0.40465	0.5828	1	11201	2	-0.063929	0.046078	0.083595	0.981881	1664	1	-0.063929
SLC17A8	4	0.30882	0.50761	1	9686	2	0.35226	0.046169	0.083728	0.981881	1665	2	0.35226
AGXT	4	0.059713	0.16034	0.968171	3141	2	-0.063756	0.046169	0.083728	0.981881	1666	2	-0.063756
CGB1	4	0.30276	0.5029	1	9600	1	0.80171	0.046169	0.083728	0.981881	1667	2	0.80171
PLD4	4	0.60044	0.74156	1	14267	1	1.367	0.046169	0.083728	0.981881	1668	2	1.367
APLF	4	0.96002	0.95994	1	19119	0	1.1972	0.046169	0.083728	0.981881	1669	2	1.1972
CCDC141	4	0.25422	0.45748	1	8741	2	0.25883	0.046169	0.083728	0.981881	1670	2	0.25883
UBE2D2	4	0.40589	0.58378	1	11233	1	-0.027585	0.046169	0.083728	0.981881	1671	2	-0.027585
SAMM50	4	0.048312	0.14014	0.957394	2794	3	-2.1988	0.04623	0.083818	0.981881	1672	1	-2.1988
SIX5	4	0.64233	0.77549	1	14932	1	1.2594	0.046358	0.084025	0.981881	1673	2	1.2594
DUS2	4	0.23096	0.42539	1	8143	2	0.58265	0.046382	0.084061	0.981881	1674	2	0.58265
COQ10B	4	0.18845	0.36493	1	7007	2	0.35574	0.046383	0.084061	0.981881	1675	2	0.35574
SMC4	3	0.15127	0.28203	1	5918	2	-2.3634	0.046448	0.082238	0.981881	1676	1	-2.3634
CIB1	4	0.56979	0.71601	1	13765	2	0.67727	0.046504	0.084237	0.981881	1677	2	0.67727
MAFA	4	0.36908	0.55484	1	10613	2	0.48927	0.046504	0.084237	0.981881	1678	2	0.48927
DMXL2	4	0.39896	0.57831	1	11130	2	0.41687	0.046504	0.084237	0.981881	1679	2	0.41687
ISX	4	0.098804	0.22652	0.997762	4448	3	-0.62618	0.046536	0.084285	0.981881	1680	1	-0.62618
SH2D6	4	0.15936	0.3217	1	6110	2	-1.2767	0.046612	0.084402	0.981881	1681	1	-1.2767
FAM169A	4	0.25422	0.45748	1	8820	2	0.10104	0.046612	0.084402	0.981881	1682	1	0.10104
MCCC1	4	0.079979	0.19524	0.968171	3810	2	0.38207	0.046633	0.084427	0.981881	1683	2	0.38207
YAP1	4	0.60389	0.74447	1	14333	1	1.1785	0.046633	0.084427	0.981881	1684	2	1.1785
G6PC3	4	0.83626	0.85752	1	16950	1	0.83687	0.046633	0.084427	0.981881	1685	2	0.83687
NTC_268	1	0.95331	0.95354	1	18962	0	2.8545	0.046691	0.046701	0.957293	1686	1	2.8545
PHF14	4	0.58505	0.72872	1	14044	1	1.6301	0.04674	0.084584	0.981881	1687	2	1.6301
C6orf132	4	0.38538	0.56755	1	10915	1	0.86939	0.046791	0.084672	0.981881	1688	1	0.86939
SLC31A1	4	0.416	0.59181	1	11401	2	0.84644	0.046822	0.084715	0.981881	1689	2	0.84644
NTC_968	1	0.95316	0.95341	1	18961	0	2.823	0.046836	0.046835	0.957304	1690	1	2.823
CCDC175	4	0.61922	0.75733	1	14581	2	0.76878	0.046853	0.084758	0.981881	1691	2	0.76878
FUT7	4	0.92739	0.92748	1	18420	0	0.36207	0.046867	0.084783	0.981881	1692	1	0.36207
ENPP5	4	0.41931	0.59442	1	11443	2	0.54905	0.046932	0.084873	0.981881	1693	2	0.54905
DSCAML1	4	0.9702	0.97016	1	19322	0	0.56748	0.046994	0.084969	0.981881	1694	1	0.56748
CD163L1	4	0.95242	0.95236	1	18940	0	1.0968	0.047012	0.085004	0.981881	1695	2	1.0968
ARSA	4	0.98256	0.98253	1	19611	0	1.2061	0.047116	0.08516	0.981881	1696	2	1.2061
WDR20	4	0.96317	0.96311	1	19189	0	2.062	0.047141	0.085199	0.981881	1697	2	2.062
C17orf78	4	0.99789	0.99789	1	19990	0	1.637	0.047288	0.085424	0.981881	1698	2	1.637
CC2D2B	3	0.86012	0.86019	1	17287	0	1.1431	0.047387	0.083782	0.981881	1699	1	1.1431
DFNB31	3	0.71665	0.74413	1	15629	1	1.7753	0.047404	0.083807	0.981881	1700	2	1.7753
41520	4	0.07238	0.18227	0.968171	3615	2	-0.34929	0.047427	0.08563	0.981881	1701	1	-0.34929
GPR108	4	0.30698	0.5062	1	9666	1	1.3327	0.047427	0.08563	0.981881	1702	1	1.3327
LPL	4	0.54158	0.6929	1	13294	1	1.3248	0.047485	0.085727	0.981881	1703	2	1.3248
MAGEC1	4	0.69721	0.79434	1	15442	1	1.8075	0.047516	0.085777	0.981881	1704	2	1.8075
NEFL	4	0.3329	0.52636	1	10002	2	0.81372	0.047559	0.08584	0.981881	1705	2	0.81372
AHSA1	4	0.89217	0.89527	1	17828	1	0.57037	0.047656	0.086003	0.981881	1706	1	0.57037
NTC_893	1	0.95231	0.95257	1	18939	0	2.7434	0.047694	0.047701	0.963408	1707	1	2.7434
YLPM1	4	0.18754	0.36357	1	6965	2	1.0039	0.047756	0.086166	0.981881	1708	2	1.0039
SLC46A2	4	0.38538	0.56755	1	10958	1	0.64028	0.047758	0.086167	0.981881	1709	2	0.64028
ERMN	4	0.38538	0.56755	1	10923	1	0.50271	0.047809	0.086236	0.981881	1710	1	0.50271
MYEOV	4	0.1401	0.29212	1	5673	2	0.12921	0.047859	0.086308	0.981881	1711	1	0.12921
DEFB124	4	0.21117	0.39774	1	7519	2	0.65671	0.047868	0.086318	0.981881	1712	2	0.65671
AOC3	4	0.45931	0.62622	1	12045	2	0.77873	0.047892	0.086359	0.981881	1713	2	0.77873
FADS3	4	0.45748	0.62475	1	12016	2	0.72411	0.04791	0.086388	0.981881	1714	2	0.72411
COMP	4	0.014344	0.046914	0.869351	1051	2	-0.92735	0.047961	0.08646	0.981881	1715	1	-0.92735
PARP9	4	0.85984	0.8719	1	17262	1	1.2081	0.047991	0.086508	0.981881	1716	2	1.2081
RALGAPA2	4	0.18754	0.36357	1	6923	1	1.139	0.047991	0.086508	0.981881	1717	2	1.139
NCKIPSD	4	0.62928	0.76575	1	14742	2	0.28414	0.048114	0.086691	0.981881	1718	1	0.28414
ASH1L	4	0.92739	0.92748	1	18447	0	1.1874	0.04814	0.086737	0.981881	1719	2	1.1874
DSG1	4	0.15279	0.31159	1	5982	3	-0.68326	0.048165	0.086776	0.981881	1720	1	-0.68326
MKRN3	4	0.9536	0.95349	1	18967	0	1.4834	0.048226	0.086877	0.981881	1721	2	1.4834
THY1	4	0.88317	0.8883	1	17677	1	0.98722	0.048264	0.086925	0.981881	1722	2	0.98722
MECP2	4	0.079979	0.19524	0.968171	3828	3	-0.63826	0.048266	0.086927	0.981881	1723	1	-0.63826
CMKLR1	4	0.11102	0.24629	0.997762	4791	3	-0.68594	0.048266	0.086927	0.981881	1724	1	-0.68594
SPATS2	4	0.77562	0.82625	1	16274	1	0.64088	0.048368	0.087086	0.981881	1725	1	0.64088
RAB15	4	0.60389	0.74447	1	14330	1	0.8905	0.0484	0.087133	0.981881	1726	2	0.8905
CCL25	4	0.12174	0.26335	0.997762	5115	2	0.19786	0.0484	0.087133	0.981881	1727	2	0.19786
PIK3R4	4	0.18754	0.36357	1	6916	1	1.6466	0.0484	0.087133	0.981881	1728	2	1.6466
WWC2	4	0.89773	0.89977	1	17920	1	0.2756	0.048419	0.087158	0.981881	1729	1	0.2756
HNRNPA1	3	0.66229	0.71062	1	15120	1	1.164	0.048556	0.085737	0.981881	1730	1	1.164
ZNF382	3	0.32074	0.46857	1	9863	2	-0.44462	0.048556	0.085737	0.981881	1731	1	-0.44462
GNPTG	4	0.99108	0.99109	1	19806	0	1.4226	0.048649	0.087483	0.981881	1732	2	1.4226
CCDC91	4	0.52309	0.67792	1	12971	1	1.0617	0.048649	0.087483	0.981881	1733	2	1.0617
IL26	4	0.45397	0.62189	1	11982	2	0.27246	0.048826	0.08776	0.981881	1734	1	0.27246
OCLM	4	0.99017	0.99014	1	19785	0	0.93954	0.048927	0.087906	0.981881	1735	1	0.93954
LOC100996634	4	0.63194	0.76795	1	14799	2	-0.07726	0.048927	0.087906	0.981881	1736	1	-0.07726
DMXL1	4	0.83177	0.85499	1	16911	1	0.84906	0.048927	0.087906	0.981881	1737	1	0.84906
KCNJ10	4	0.079979	0.19524	0.968171	3889	2	0.40832	0.048954	0.087948	0.981881	1738	2	0.40832
E2F3	4	0.93622	0.93619	1	18560	0	1.1824	0.048954	0.087948	0.981881	1739	2	1.1824
STAT3	4	0.96094	0.96083	1	19133	0	1.4288	0.048954	0.087948	0.981881	1740	2	1.4288
BLVRB	4	0.92739	0.92748	1	18474	0	0.79325	0.048954	0.087948	0.981881	1741	2	0.79325
ABL1	4	0.79452	0.83526	1	16471	1	1.3194	0.04908	0.088145	0.981881	1742	2	1.3194
HDX	4	0.2174	0.40658	1	7689	1	0.62513	0.049181	0.088313	0.981881	1743	2	0.62513
SLURP1	4	0.95187	0.95181	1	18931	0	1.2666	0.049185	0.088318	0.981881	1744	2	1.2666
XKR8	4	0.98357	0.98351	1	19632	0	1.7725	0.04921	0.088357	0.981881	1745	2	1.7725
ATP2B1	4	0.10041	0.22905	0.997762	4487	1	0.78009	0.049232	0.088396	0.981881	1746	1	0.78009
PRPF18	4	0.92739	0.92748	1	18446	0	0.86054	0.049266	0.088452	0.981881	1747	2	0.86054
SPOPL	4	0.21888	0.40863	1	7862	3	-0.26903	0.049283	0.088476	0.981881	1748	1	-0.26903
SMCP	4	0.93254	0.93256	1	18541	0	0.91469	0.049385	0.088647	0.981881	1749	2	0.91469
CLPX	4	0.27168	0.47883	1	9161	2	0.05888	0.049436	0.088729	0.981881	1750	1	0.05888
PRR3	4	0.55608	0.70472	1	13530	1	0.76403	0.04946	0.088761	0.981881	1751	2	0.76403
ATP4A	4	0.94936	0.9493	1	18867	0	1.3685	0.04946	0.088761	0.981881	1752	2	1.3685
GBGT1	4	0.56979	0.71601	1	13774	2	0.70967	0.04946	0.088761	0.981881	1753	2	0.70967
MSH3	4	0.92739	0.92748	1	18481	0	0.35092	0.049486	0.088802	0.981881	1754	1	0.35092
CDHR1	3	0.93589	0.93605	1	18555	0	1.7325	0.049496	0.087251	0.981881	1755	2	1.7325
FAM19A1	4	0.97608	0.9762	1	19448	0	1.3802	0.049561	0.088914	0.981881	1756	2	1.3802
PRMT7	4	0.022073	0.069609	0.878761	1464	3	-1.2474	0.049563	0.088915	0.981881	1757	1	-1.2474
DNAH2	4	0.96171	0.96163	1	19154	0	1.5742	0.049617	0.089001	0.981881	1758	2	1.5742
TRAF7	3	0.0711	0.16423	0.968171	3589	2	-2.7066	0.049723	0.087612	0.981881	1759	1	-2.7066
SIRT5	3	0.045604	0.11049	0.934638	2672	1	1.6541	0.049727	0.087619	0.981881	1760	2	1.6541
MAGI1	4	0.95265	0.95259	1	18947	0	1.3676	0.04973	0.089182	0.981881	1761	2	1.3676
CSDE1	4	0.34098	0.53277	1	10211	2	0.50968	0.04973	0.089182	0.981881	1762	2	0.50968
NLRP12	4	0.1401	0.29212	1	5565	1	1.0155	0.049805	0.089298	0.981881	1763	2	1.0155
TMEM143	4	0.93622	0.93619	1	18593	0	0.52773	0.049817	0.089322	0.981881	1764	1	0.52773
MPG	4	0.0058607	0.020172	0.76502	506	3	-1.3248	0.049817	0.089322	0.981881	1765	1	-1.3248
SLC4A8	4	0.98658	0.98651	1	19703	0	1.4256	0.049956	0.089533	0.981881	1766	2	1.4256
TOP2A	1	0.95004	0.95035	1	18883	0	1.9853	0.049957	0.05003	0.971178	1767	1	1.9853
ENTPD4	4	0.95923	0.95916	1	19107	0	0.5505	0.049994	0.089587	0.981881	1768	1	0.5505
ACSL1	4	0.61319	0.75226	1	14483	1	0.24745	0.050096	0.089735	0.981881	1769	1	0.24745
ZNF703	4	0.18754	0.36357	1	6861	3	-1.121	0.050096	0.089735	0.981881	1770	1	-1.121
NTC_856	1	0.94985	0.95016	1	18882	0	2.7736	0.050148	0.050219	0.971178	1771	1	2.7736
LMBRD2	4	0.39686	0.57668	1	11103	1	1.2524	0.050309	0.090063	0.981881	1772	2	1.2524
FAM200A	4	0.88161	0.88712	1	17646	1	0.50607	0.050309	0.090063	0.981881	1773	2	0.50607
SKIL	4	0.7516	0.81567	1	15994	1	0.60144	0.050309	0.090063	0.981881	1774	2	0.60144
CYCS	4	0.43392	0.60601	1	11659	2	0.40334	0.050309	0.090063	0.981881	1775	2	0.40334
OR9Q1	4	0.025665	0.079692	0.878761	1598	1	1.3453	0.050309	0.090063	0.981881	1776	2	1.3453
MARK4	4	0.16167	0.32515	1	6164	3	-0.14599	0.050324	0.090086	0.981881	1777	1	-0.14599
NTC_851	1	0.94964	0.94995	1	18875	0	2.8143	0.05036	0.050404	0.971178	1778	1	2.8143
CCL8	4	0.52892	0.68263	1	13111	2	0.31446	0.050477	0.09033	0.981881	1779	1	0.31446
DNAH10	4	0.85194	0.86683	1	17151	1	0.73363	0.050477	0.09033	0.981881	1780	1	0.73363
PCP4L1	4	0.092446	0.21618	0.968171	4090	3	-0.91202	0.050553	0.090456	0.981881	1781	1	-0.91202
SIDT2	4	0.706	0.79754	1	15530	1	0.92252	0.050663	0.090627	0.981881	1782	2	0.92252
LMAN1	4	0.98692	0.98686	1	19706	0	1.5815	0.050663	0.090627	0.981881	1783	2	1.5815
SLC38A5	4	0.99064	0.99063	1	19797	0	1.293	0.050663	0.090627	0.981881	1784	2	1.293
CCT8L2	4	0.25849	0.46327	1	8898	3	-0.40128	0.05068	0.090651	0.981881	1785	1	-0.40128
KRTAP10-11	4	0.19602	0.37579	1	7142	2	0.52393	0.050745	0.090761	0.981881	1786	2	0.52393
SCN2A	4	0.74572	0.81322	1	15917	1	0.13256	0.050908	0.09102	0.981881	1787	1	0.13256
IL18	4	0.93156	0.93161	1	18522	0	0.44409	0.050959	0.091084	0.981881	1788	1	0.44409
TBCD	3	0.23097	0.37092	1	8163	2	-1.6321	0.051004	0.089743	0.981881	1789	1	-1.6321
IL36RN	4	0.8485	0.86472	1	17102	1	0.78486	0.051005	0.09115	0.981881	1790	2	0.78486
LRFN5	4	0.32031	0.51658	1	9858	2	0.54849	0.051005	0.09115	0.981881	1791	2	0.54849
PCDHGA3	4	0.93622	0.93619	1	18628	0	0.85245	0.051005	0.09115	0.981881	1792	2	0.85245
TTC23L	4	0.22647	0.41918	1	8019	2	0.24198	0.051005	0.09115	0.981881	1793	2	0.24198
RTN4R	4	0.36526	0.55183	1	10533	1	1.1862	0.051111	0.09133	0.981881	1794	2	1.1862
ATP6V1G1	3	0.0029939	0.0083259	0.679502	283	2	-2.4171	0.051138	0.089951	0.981881	1795	1	-2.4171
NELFB	4	0.12174	0.26335	0.997762	5052	2	-0.56025	0.051162	0.091396	0.981881	1796	2	-0.56025
FDPS	4	0.25422	0.45748	1	8744	2	-1.5606	0.051213	0.091471	0.981881	1797	1	-1.5606
SPATA31E1	4	0.11328	0.24992	0.997762	4857	2	0.84115	0.051234	0.091505	0.981881	1798	2	0.84115
C2orf88	4	0.83177	0.85499	1	16894	1	1.4408	0.051234	0.091505	0.981881	1799	2	1.4408
SMKR1	4	0.45397	0.62189	1	11978	2	-0.24023	0.051263	0.091547	0.981881	1800	1	-0.24023
RP2	4	0.67601	0.7868	1	15303	1	0.56417	0.051314	0.09162	0.981881	1801	1	0.56417
ZFP28	4	0.96345	0.96337	1	19192	0	1.3531	0.05139	0.091749	0.981881	1802	2	1.3531
SMIM21	4	0.016835	0.054496	0.878761	1193	2	-0.41516	0.05139	0.091749	0.981881	1803	1	-0.41516
ZNF536	4	0.74702	0.81376	1	15938	1	1.1273	0.051399	0.091761	0.981881	1804	2	1.1273
CLDN3	4	0.31518	0.51263	1	9761	1	0.98897	0.05145	0.091838	0.981881	1805	2	0.98897
NTC_155	1	0.94852	0.94882	1	18847	0	2.8341	0.051481	0.051522	0.971472	1806	1	2.8341
BAG2	4	0.50936	0.66663	1	12816	1	1.5057	0.051495	0.091905	0.981881	1807	2	1.5057
NKX6-1	4	0.83556	0.85712	1	16943	1	1.6274	0.051641	0.092119	0.981881	1808	2	1.6274
NEK3	4	0.83873	0.85892	1	16982	1	1.4447	0.051673	0.092174	0.981881	1809	2	1.4447
PCDH18	4	0.63816	0.77311	1	14906	2	0.90424	0.051699	0.092215	0.981881	1810	2	0.90424
TLR10	4	0.15739	0.3187	1	6075	2	0.15008	0.051718	0.092248	0.981881	1811	2	0.15008
THAP11	4	0.96738	0.96731	1	19272	0	1.4392	0.051743	0.092282	0.981881	1812	2	1.4392
UGT1A7	4	0.2889	0.49218	1	9438	2	0.10937	0.051745	0.092286	0.981881	1813	1	0.10937
DDB1	4	0.50936	0.66663	1	12841	2	-0.55867	0.051745	0.092286	0.981881	1814	1	-0.55867
C5orf28	4	0.58736	0.73065	1	14079	2	0.27964	0.051745	0.092286	0.981881	1815	1	0.27964
MZB1	4	0.17196	0.34063	1	6509	1	0.35301	0.051745	0.092286	0.981881	1816	1	0.35301
SCYL3	4	0.019559	0.062407	0.878761	1376	3	-2.1459	0.051745	0.092286	0.981881	1817	1	-2.1459
CKAP2L	4	0.38538	0.56755	1	10920	1	0.41917	0.051745	0.092286	0.981881	1818	1	0.41917
SLC15A2	4	0.32585	0.52085	1	9925	2	-0.24247	0.051745	0.092286	0.981881	1819	1	-0.24247
PEX16	4	0.91757	0.91761	1	18250	1	0.56469	0.051745	0.092286	0.981881	1820	1	0.56469
OR13H1	4	0.17682	0.34779	1	6649	2	-0.30042	0.051745	0.092286	0.981881	1821	1	-0.30042
NDUFV1	4	0.94739	0.94735	1	18820	0	1.4369	0.051762	0.092309	0.981881	1822	2	1.4369
HDDC2	4	0.62146	0.7592	1	14614	1	1.2385	0.052012	0.092686	0.981881	1823	2	1.2385
CALB2	4	0.18754	0.36357	1	6933	2	0.25471	0.052075	0.092784	0.981881	1824	1	0.25471
B9D2	4	0.95786	0.95778	1	19079	0	0.40282	0.052126	0.092864	0.981881	1825	1	0.40282
OR2Y1	4	0.96279	0.96271	1	19183	0	0.50111	0.052202	0.092988	0.981881	1826	1	0.50111
CD1D	4	0.1401	0.29212	1	5589	2	0.64264	0.052204	0.092994	0.981881	1827	2	0.64264
EFCAB11	4	0.49283	0.65329	1	12536	1	0.80901	0.052204	0.092994	0.981881	1828	2	0.80901
F8	4	0.4817	0.64424	1	12331	2	0.70133	0.052204	0.092994	0.981881	1829	2	0.70133
HDHD1	4	0.98098	0.98095	1	19571	0	1.3758	0.052204	0.092994	0.981881	1830	2	1.3758
GPR173	4	0.96437	0.96431	1	19211	0	0.91323	0.052204	0.092994	0.981881	1831	2	0.91323
ZKSCAN7	4	0.25607	0.45999	1	8873	3	-0.28399	0.052278	0.093128	0.981881	1832	1	-0.28399
DOK4	4	0.019542	0.062364	0.878761	1337	2	-0.60595	0.052329	0.093208	0.981881	1833	1	-0.60595
NME8	4	0.73543	0.80888	1	15818	1	1.2255	0.052364	0.093267	0.981881	1834	2	1.2255
ACADL	4	0.015223	0.049602	0.869978	1104	3	-2.1089	0.052379	0.093282	0.981881	1835	1	-2.1089
SFRP4	4	0.94658	0.94651	1	18797	0	1.1758	0.052409	0.093332	0.981881	1836	2	1.1758
C1orf198	4	0.99108	0.99109	1	19805	0	1.2485	0.052409	0.093332	0.981881	1837	2	1.2485
CYTH2	4	0.65601	0.77997	1	15065	1	0.57458	0.05243	0.093361	0.981881	1838	1	0.57458
ACOT6	4	0.73897	0.81034	1	15852	1	1.5597	0.052538	0.093524	0.981881	1839	2	1.5597
OAS3	4	0.3329	0.52636	1	10094	2	0.67222	0.052538	0.093524	0.981881	1840	2	0.67222
FN1	4	0.99572	0.9957	1	19916	0	1.4316	0.052538	0.093524	0.981881	1841	2	1.4316
MRM1	4	0.97635	0.97646	1	19451	0	1.2399	0.052538	0.093524	0.981881	1842	2	1.2399
C6orf226	4	0.99486	0.99486	1	19897	0	1.2777	0.052582	0.093593	0.981881	1843	2	1.2777
BARX1	4	0.28862	0.49196	1	9411	1	1.2159	0.052633	0.093671	0.981881	1844	2	1.2159
SERP1	4	0.29815	0.49936	1	9525	2	0.68392	0.052653	0.093703	0.981881	1845	2	0.68392
ABHD10	4	0.90565	0.90656	1	18045	1	1.3134	0.052743	0.09384	0.981881	1846	2	1.3134
NTC_881	1	0.94723	0.94751	1	18813	0	2.8581	0.052774	0.052806	0.976902	1847	1	2.8581
NCKAP5L	4	0.19875	0.37978	1	7217	1	1.4785	0.052782	0.093903	0.981881	1848	2	1.4785
SYT7	4	0.59541	0.73734	1	14189	2	0.008209	0.052785	0.09391	0.981881	1849	1	0.008209
MNDA	4	0.56634	0.71315	1	13709	1	1.4594	0.052801	0.09393	0.981881	1850	2	1.4594
LIMS3L	4	0.18754	0.36357	1	6873	2	0.68208	0.052853	0.094003	0.981881	1851	2	0.68208
CAMKMT	4	0.65952	0.78114	1	15098	1	0.86686	0.052861	0.094012	0.981881	1852	1	0.86686
MMP8	4	0.1457	0.30068	1	5781	3	-1.0191	0.052861	0.094012	0.981881	1853	1	-1.0191
NTC_963	1	0.94711	0.94738	1	18809	0	2.7162	0.052893	0.052933	0.976902	1854	1	2.7162
KCNN4	4	0.99537	0.99536	1	19908	0	1.4375	0.052956	0.094163	0.981881	1855	2	1.4375
RYR3	4	0.97815	0.97824	1	19511	0	1.0058	0.052956	0.094163	0.981881	1856	2	1.0058
CD99L2	4	0.94878	0.94872	1	18854	0	0.91066	0.052956	0.094163	0.981881	1857	2	0.91066
OR4L1	4	0.84508	0.86264	1	17058	1	1.2514	0.052956	0.094163	0.981881	1858	2	1.2514
ROR1	4	0.96452	0.96446	1	19213	0	1.1136	0.052956	0.094163	0.981881	1859	2	1.1136
ARHGEF4	4	0.36908	0.55484	1	10695	2	-0.0064802	0.052962	0.094173	0.981881	1860	1	-0.0064802
GTF2H2C	3	0.70163	0.7345	1	15506	1	0.70984	0.05301	0.093008	0.981881	1861	1	0.70984
ATP6V0D1	3	0.060605	0.14267	0.96524	3244	1	-1.2521	0.05301	0.093008	0.981881	1862	1	-1.2521
UBE2N	3	0.2254	0.36486	1	7972	2	-1.9122	0.05301	0.093008	0.981881	1863	1	-1.9122
RFWD2	3	0.86012	0.86019	1	17269	0	-1.2521	0.05301	0.093008	0.981881	1864	1	-1.2521
PSMB2	3	0.86012	0.86019	1	17285	0	-0.75785	0.05301	0.093008	0.981881	1865	1	-0.75785
MED28	3	0.20011	0.33704	1	7264	2	-0.79794	0.05301	0.093008	0.981881	1866	1	-0.79794
SETSIP	3	0.17712	0.31131	1	6683	1	1.1935	0.05301	0.093008	0.981881	1867	1	1.1935
SSBP2	4	0.28862	0.49196	1	9390	1	1.3731	0.053038	0.094294	0.981881	1868	1	1.3731
PEX13	4	0.16257	0.32655	1	6213	2	0.054743	0.053089	0.094369	0.981881	1869	1	0.054743
CDH18	4	0.96289	0.96282	1	19185	0	1.2056	0.053139	0.094442	0.981881	1870	2	1.2056
SGCD	4	0.18754	0.36357	1	6990	1	0.77568	0.053215	0.094546	0.981881	1871	2	0.77568
ZNF786	4	0.12174	0.26335	0.997762	5083	1	1.114	0.053259	0.09463	0.981881	1872	2	1.114
OR10X1	4	0.99738	0.99738	1	19973	0	1.3911	0.053259	0.09463	0.981881	1873	2	1.3911
EXOC3L4	4	0.5576	0.70597	1	13567	1	1.4037	0.053291	0.094675	0.981881	1874	1	1.4037
C16orf92	4	0.38538	0.56755	1	10959	2	0.45291	0.053343	0.094759	0.981881	1875	2	0.45291
STK17B	4	0.39566	0.57573	1	11079	2	0.11558	0.053418	0.094876	0.981881	1876	1	0.11558
ZNF426	4	0.62146	0.7592	1	14605	2	-0.59529	0.053418	0.094876	0.981881	1877	1	-0.59529
C4orf51	4	0.47348	0.6376	1	12228	2	0.69009	0.053418	0.094876	0.981881	1878	2	0.69009
CAV2	4	0.38538	0.56755	1	10910	1	0.31426	0.053418	0.094876	0.981881	1879	1	0.31426
FOSL2	4	0.081894	0.19853	0.968171	3941	2	0.21085	0.053473	0.094952	0.981881	1880	2	0.21085
TRMT61B	4	0.6148	0.75361	1	14508	2	-0.01877	0.053646	0.095225	0.981881	1881	1	-0.01877
CLCA4	4	0.63471	0.77022	1	14823	2	0.56635	0.053697	0.0953	0.981881	1882	1	0.56635
KCTD10	4	0.26078	0.46643	1	8925	3	-0.18202	0.053798	0.095455	0.981881	1883	1	-0.18202
TSTD1	3	0.82141	0.8232	1	16770	1	1.3699	0.053843	0.094375	0.981881	1884	2	1.3699
CYP51A1	4	0.98897	0.98896	1	19756	0	1.5692	0.053881	0.09558	0.981881	1885	2	1.5692
FOXK1	4	0.98449	0.98445	1	19663	0	1.2743	0.053881	0.09558	0.981881	1886	2	1.2743
TMCO3	4	0.86247	0.87368	1	17341	1	1.0996	0.053881	0.09558	0.981881	1887	2	1.0996
MATN2	4	0.93991	0.93992	1	18671	0	0.58828	0.053924	0.095649	0.981881	1888	1	0.58828
TNFSF14	4	0.11324	0.24986	0.997762	4846	2	-0.61712	0.054	0.095762	0.981881	1889	1	-0.61712
ETV3	4	0.17682	0.34779	1	6603	2	-0.54516	0.054102	0.095906	0.981881	1890	1	-0.54516
OR6C6	3	0.88408	0.88415	1	17687	0	1.245	0.054188	0.09492	0.981881	1891	2	1.245
PTRF	4	0.99524	0.99524	1	19904	0	1.6316	0.054206	0.096073	0.981881	1892	2	1.6316
USP17L15	4	0.87245	0.88052	1	17423	1	0.43587	0.054253	0.096155	0.981881	1893	1	0.43587
RPEL1	4	0.87245	0.88052	1	17483	1	0.55394	0.054253	0.096155	0.981881	1894	1	0.55394
PKNOX1	4	0.53083	0.68415	1	13183	2	-0.59984	0.054253	0.096155	0.981881	1895	1	-0.59984
PTGDR2	4	0.65194	0.77865	1	15020	1	1.5019	0.054375	0.096354	0.981881	1896	2	1.5019
BCAT2	4	0.84413	0.86206	1	17040	1	0.48538	0.054431	0.096429	0.981881	1897	1	0.48538
WHSC1L1	4	0.59868	0.74006	1	14241	2	0.012287	0.054431	0.096429	0.981881	1898	1	0.012287
PCDHGA9	4	0.092446	0.21618	0.968171	4177	2	-1.0112	0.054507	0.096553	0.981881	1899	1	-1.0112
RAB29	2	0.64286	0.64711	1	14948	1	0.50971	0.054588	0.067871	0.981881	1900	1	0.50971
VPS18	4	0.039668	0.11782	0.940451	2418	3	-0.21382	0.054633	0.096737	0.981881	1901	1	-0.21382
MS4A1	4	0.85039	0.86591	1	17120	1	1.036	0.054761	0.09694	0.981881	1902	2	1.036
NCCRP1	4	0.80585	0.84092	1	16595	1	0.76754	0.054761	0.09694	0.981881	1903	2	0.76754
ANKMY1	4	0.99012	0.99009	1	19783	0	1.4671	0.054761	0.09694	0.981881	1904	2	1.4671
TUBA8	4	0.99654	0.99656	1	19945	0	1.3669	0.054761	0.09694	0.981881	1905	2	1.3669
IL1R2	4	0.079979	0.19524	0.968171	3853	2	0.65455	0.054761	0.09694	0.981881	1906	2	0.65455
DENND6B	4	0.74496	0.81288	1	15908	1	0.89309	0.054761	0.09694	0.981881	1907	2	0.89309
SOGA3	3	0.72017	0.74646	1	15650	1	1.4719	0.054766	0.095909	0.981881	1908	2	1.4719
NINL	4	0.019542	0.062364	0.878761	1326	3	-0.59544	0.054861	0.097087	0.981881	1909	1	-0.59544
SH3BP5L	4	0.0044552	0.015505	0.725593	412	2	-0.61737	0.05497	0.097242	0.981881	1910	2	-0.61737
ZXDC	4	0.75415	0.81676	1	16036	1	1.2565	0.05497	0.097242	0.981881	1911	2	1.2565
AKNA	4	0.40012	0.57925	1	11144	1	1.004	0.055022	0.097316	0.981881	1912	2	1.004
GTF2IRD1	4	0.99633	0.99633	1	19933	0	1.6176	0.055022	0.097316	0.981881	1913	2	1.6176
ELAC1	4	0.21117	0.39774	1	7520	2	-0.25797	0.055063	0.097381	0.981881	1914	1	-0.25797
CAPN1	4	0.17682	0.34779	1	6566	3	-0.72065	0.055063	0.097381	0.981881	1915	1	-0.72065
C2orf72	4	0.80585	0.84092	1	16590	1	0.57458	0.055063	0.097381	0.981881	1916	1	0.57458
CHMP6	4	0.30698	0.5062	1	9665	2	0.064316	0.055063	0.097381	0.981881	1917	2	0.064316
ARL4A	4	0.0054992	0.019002	0.76502	483	3	-1.5717	0.055063	0.097381	0.981881	1918	1	-1.5717
IMPDH1	3	0.8432	0.84344	1	17037	1	1.6397	0.055118	0.096494	0.981881	1919	2	1.6397
EIF2B3	3	0.26186	0.40486	1	8973	1	0.65431	0.055127	0.09651	0.981881	1920	1	0.65431
C1orf162	4	0.71307	0.80018	1	15598	1	0.95415	0.055316	0.097776	0.981881	1921	1	0.95415
OSCP1	4	0.55346	0.70256	1	13479	1	0.31034	0.055324	0.097785	0.981881	1922	2	0.31034
TRIM26	4	0.57277	0.71844	1	13839	1	1.1098	0.055324	0.097785	0.981881	1923	2	1.1098
FMNL3	4	0.89773	0.89977	1	17922	1	0.7683	0.055324	0.097785	0.981881	1924	2	0.7683
SDS	4	0.70062	0.79559	1	15482	1	0.85634	0.055324	0.097785	0.981881	1925	2	0.85634
PAPOLA	4	0.19113	0.36883	1	7049	2	0.12239	0.055324	0.097785	0.981881	1926	2	0.12239
NDUFB6	4	0.98418	0.98413	1	19650	0	1.2592	0.055324	0.097785	0.981881	1927	2	1.2592
A4GNT	4	0.4817	0.64424	1	12342	1	1.2655	0.055324	0.097785	0.981881	1928	2	1.2655
PA2G4	4	0.55608	0.70472	1	13535	1	-0.18345	0.055417	0.097911	0.981881	1929	1	-0.18345
SLC39A10	4	0.92739	0.92748	1	18486	0	0.73415	0.055468	0.097984	0.981881	1930	1	0.73415
TMPRSS12	4	0.82721	0.85237	1	16842	1	0.90017	0.055619	0.098214	0.981881	1931	1	0.90017
SPICE1	4	0.52587	0.6802	1	12998	2	0.59899	0.055659	0.098266	0.981881	1932	2	0.59899
SMIM11	4	0.90473	0.90574	1	18034	1	0.35247	0.05567	0.098283	0.981881	1933	1	0.35247
TMOD4	3	0.88169	0.88178	1	17662	0	0.763	0.055679	0.097425	0.981881	1934	1	0.763
ADGRG2	4	0.88032	0.88619	1	17628	1	0.62901	0.055721	0.098378	0.981881	1935	1	0.62901
THTPA	4	0.092446	0.21618	0.968171	4203	2	0.0093481	0.055758	0.098429	0.981881	1936	2	0.0093481
C20orf85	4	0.24836	0.44943	1	8581	1	1.4692	0.055758	0.098429	0.981881	1937	2	1.4692
COL21A1	4	0.8543	0.86834	1	17176	1	0.81396	0.055771	0.098455	0.981881	1938	2	0.81396
KCNJ14	4	0.025924	0.08039	0.878761	1645	2	-0.19354	0.055811	0.098508	0.981881	1939	2	-0.19354
FKBP6	3	0.97001	0.97013	1	19319	0	1.4309	0.055812	0.097642	0.981881	1940	2	1.4309
WDR89	4	0.3329	0.52636	1	10029	1	0.91144	0.055847	0.098565	0.981881	1941	1	0.91144
WDR1	4	0.59541	0.73734	1	14169	2	0.51932	0.055847	0.098565	0.981881	1942	1	0.51932
CCDC61	4	0.61922	0.75733	1	14590	2	0.65823	0.055909	0.09865	0.981881	1943	2	0.65823
MICAL1	4	0.98299	0.98295	1	19619	0	1.0897	0.055909	0.09865	0.981881	1944	2	1.0897
C3orf30	4	0.31984	0.51623	1	9848	2	0.79594	0.055909	0.09865	0.981881	1945	2	0.79594
FBXO4	4	0.12698	0.27153	0.997762	5224	3	-0.7785	0.055948	0.098716	0.981881	1946	1	-0.7785
PBOV1	4	0.18754	0.36357	1	6999	1	-0.89866	0.055948	0.098716	0.981881	1947	1	-0.89866
AKIP1	4	0.28862	0.49196	1	9360	2	0.75285	0.056088	0.098931	0.981881	1948	2	0.75285
CLRN1	4	0.4866	0.6482	1	12432	2	0.57667	0.056088	0.098931	0.981881	1949	2	0.57667
ACTRT3	4	0.25422	0.45748	1	8770	2	-1.5606	0.056125	0.098986	0.981881	1950	1	-1.5606
PHYKPL	4	0.94586	0.94579	1	18791	0	0.86781	0.056125	0.098986	0.981881	1951	1	0.86781
TMEM235	4	0.092446	0.21618	0.968171	4181	2	-0.56413	0.056125	0.098986	0.981881	1952	1	-0.56413
NAT8B	4	0.61417	0.7531	1	14498	1	1.3387	0.05624	0.09917	0.981881	1953	2	1.3387
KIAA1107	4	0.32072	0.5169	1	9861	2	0.45725	0.056302	0.099256	0.981881	1954	2	0.45725
GALNT10	3	0.45219	0.60648	1	11960	2	-0.049583	0.056422	0.098621	0.981881	1955	1	-0.049583
SLC38A9	4	0.94513	0.94505	1	18771	0	1.621	0.056445	0.099497	0.981881	1956	2	1.621
GMIP	4	0.98529	0.98526	1	19672	0	1.2367	0.056445	0.099497	0.981881	1957	2	1.2367
TTYH2	4	0.04567	0.13347	0.957394	2719	3	-0.58686	0.056529	0.099619	0.981881	1958	1	-0.58686
CYP2J2	4	0.060338	0.16145	0.968171	3173	2	0.085786	0.05658	0.099708	0.981881	1959	1	0.085786
NTC_785	1	0.94339	0.94368	1	18730	0	1.9785	0.056614	0.056564	0.981881	1960	1	1.9785
RHOJ	4	0.16187	0.32548	1	6168	2	-0.13642	0.05663	0.099779	0.981881	1961	1	-0.13642
TNKS2	4	0.82814	0.85292	1	16851	1	0.22546	0.056681	0.099863	0.981881	1962	1	0.22546
SRPX2	4	0.91863	0.91864	1	18284	1	1.0747	0.05669	0.099874	0.981881	1963	2	1.0747
WDR64	4	0.67601	0.7868	1	15302	1	0.93054	0.05669	0.099874	0.981881	1964	2	0.93054
CDK3	4	0.029876	0.091431	0.923615	1920	2	0.18664	0.056736	0.099957	0.981881	1965	2	0.18664
ZNF429	4	0.18754	0.36357	1	6982	3	-0.30955	0.056782	0.10003	0.981881	1966	1	-0.30955
HOXD1	4	0.93622	0.93619	1	18622	0	1.3774	0.056883	0.10018	0.981881	1967	2	1.3774
WDFY1	4	0.04567	0.13347	0.957394	2676	2	0.4489	0.056949	0.10027	0.981881	1968	2	0.4489
PHC3	4	0.48747	0.64889	1	12448	1	0.21711	0.056984	0.10032	0.981881	1969	1	0.21711
MDK	4	0.39216	0.57289	1	11052	2	0.10813	0.057135	0.10053	0.981881	1970	1	0.10813
ANTXR1	4	0.26139	0.46724	1	8962	2	0.74335	0.057241	0.10068	0.981881	1971	2	0.74335
FTHL17	4	0.62357	0.76097	1	14656	1	1.8082	0.057241	0.10068	0.981881	1972	2	1.8082
HSPA13	4	0.99345	0.99349	1	19871	0	0.91046	0.057262	0.10071	0.981881	1973	1	0.91046
UVSSA	4	0.41931	0.59442	1	11435	2	-0.056287	0.057262	0.10071	0.981881	1974	1	-0.056287
SIAH1	4	0.58505	0.72872	1	14020	2	0.71511	0.057281	0.10074	0.981881	1975	2	0.71511
TRIM14	4	0.90084	0.9024	1	17973	1	0.36735	0.057413	0.10093	0.981881	1976	1	0.36735
SLC6A6	4	0.1401	0.29212	1	5638	1	1.2615	0.057481	0.10104	0.981881	1977	2	1.2615
BBS9	4	0.74189	0.81157	1	15888	1	1.55	0.057481	0.10104	0.981881	1978	2	1.55
TMEM11	4	0.31083	0.50921	1	9714	2	0.63295	0.057508	0.10108	0.981881	1979	2	0.63295
GM2A	4	0.26636	0.47385	1	9073	1	0.98427	0.057555	0.10114	0.981881	1980	2	0.98427
ARSH	4	0.79588	0.83592	1	16489	1	0.9359	0.05759	0.10119	0.981881	1981	1	0.9359
SLC35G4	4	0.26139	0.46724	1	8944	2	-0.6203	0.05764	0.10126	0.981881	1982	1	-0.6203
PRDM1	4	0.019953	0.063571	0.878761	1398	3	-1.5387	0.057741	0.10141	0.981881	1983	1	-1.5387
NTC_393	1	0.94223	0.94252	1	18715	0	1.8826	0.057769	0.057733	0.981881	1984	1	1.8826
SVOPL	4	0.95306	0.95299	1	18951	0	0.58668	0.057943	0.10174	0.981881	1985	1	0.58668
PAK3	3	0.23698	0.3776	1	8314	1	0.31994	0.057964	0.099823	0.981881	1986	1	0.31994
ASCC2	4	0.13123	0.27825	1	5407	1	0.74887	0.058044	0.10189	0.981881	1987	1	0.74887
POPDC3	4	0.91654	0.91663	1	18244	1	0.17313	0.058145	0.10203	0.981881	1988	1	0.17313
MPLKIP	4	0.36908	0.55484	1	10692	2	-0.52756	0.058196	0.10211	0.981881	1989	1	-0.52756
NTC_993	1	0.94172	0.94203	1	18704	0	2.8827	0.058277	0.05825	0.981881	1990	1	2.8827
HAT1	4	0.4817	0.64424	1	12326	1	1.065	0.058296	0.10227	0.981881	1991	1	1.065
DPY19L3	4	0.29474	0.49665	1	9497	2	0.11379	0.058311	0.10229	0.981881	1992	2	0.11379
POTEE	4	0.56413	0.71136	1	13666	2	0.31592	0.058311	0.10229	0.981881	1993	2	0.31592
METTL11B	4	0.77562	0.82625	1	16272	1	0.63636	0.058311	0.10229	0.981881	1994	2	0.63636
SYNRG	4	0.28862	0.49196	1	9381	1	0.85281	0.058311	0.10229	0.981881	1995	2	0.85281
TARDBP	4	0.28862	0.49196	1	9320	2	-0.48934	0.058311	0.10229	0.981881	1996	2	-0.48934
RERGL	4	0.95664	0.95653	1	19052	0	0.99816	0.058311	0.10229	0.981881	1997	2	0.99816
RNPS1	4	0.99122	0.99123	1	19809	0	1.0175	0.058311	0.10229	0.981881	1998	2	1.0175
CENPC	4	0.706	0.79754	1	15535	1	0.85159	0.058311	0.10229	0.981881	1999	2	0.85159
[truncated: 18,101 more rows]

## Sheet: Replicate_A_Round_3
id	num	neg|score	neg|p-value	neg|fdr	neg|rank	neg|goodsgrna	neg|lfc	pos|score	pos|p-value	pos|fdr	pos|rank	pos|goodsgrna	pos|lfc
PTEN	4	1	1	1	20101	0	6.8892	3.15e-11	2.46e-07	0.00055	1	4	6.8892
TP53	4	1	1	1	20100	0	6.3532	5e-11	2.46e-07	0.00055	2	4	6.3532
RALGAPB	4	1	1	1	20099	0	6.1451	1.44e-10	2.46e-07	0.00055	3	4	6.1451
PDCD10	4	0.99868	0.99868	1	20013	0	7.4895	3.77e-10	2.46e-07	0.00055	4	3	7.4895
NF2	4	1	1	1	20098	0	6.0901	3.99e-09	2.46e-07	0.00055	5	4	6.0901
TSC2	4	1	1	1	20095	0	6.1702	4.61e-09	2.46e-07	0.00055	6	4	6.1702
ATG3	4	1	1	1	20096	0	5.7116	6.58e-09	2.46e-07	0.00055	7	4	5.7116
AP2S1	4	1	1	1	20097	0	6.4176	7.64e-09	2.46e-07	0.00055	8	4	6.4176
ITGB1	4	1	1	1	20094	0	5.2902	1.65e-07	2.46e-07	0.00055	9	4	5.2902
SMG7	4	1	1	1	20093	0	4.5495	3.3e-07	7.39e-07	0.00135	10	4	4.5495
AP2M1	4	1	1	1	20092	0	4.8576	3.54e-07	7.39e-07	0.00135	11	4	4.8576
ARIH2	4	1	1	1	20091	0	3.4468	6.25e-07	1.23e-06	0.002063	12	4	3.4468
CAB39	4	1	1	1	20090	0	4.8517	8.48e-07	1.72e-06	0.002475	13	4	4.8517
MAP4K4	4	1	1	1	20089	0	4.1025	8.58e-07	1.72e-06	0.002475	14	4	4.1025
TAOK1	4	0.99994	0.99995	1	20075	0	4.7699	1.81e-06	3.69e-06	0.00495	15	4	4.7699
PCBP2	4	1	1	1	20088	0	3.5271	3.55e-06	9.61e-06	0.011276	16	4	3.5271
CCM2	4	1	1	1	20087	0	3.4774	3.59e-06	1.01e-05	0.011276	17	4	3.4774
ULK1	4	1	1	1	20086	0	4.165	3.71e-06	1.01e-05	0.011276	18	4	4.165
SRGAP2	4	0.99999	0.99999	1	20085	0	2.607	7.87e-06	2.34e-05	0.024752	19	4	2.607
STK24	4	0.99999	0.99999	1	20084	0	3.8701	8.83e-06	2.68e-05	0.02698	20	4	3.8701
ATG101	4	0.99999	0.99999	1	20083	0	3.645	1.11e-05	3.42e-05	0.032501	21	4	3.645
HHEX	4	0.99999	0.99999	1	20082	0	3.0257	1.14e-05	3.67e-05	0.032501	22	4	3.0257
ACVR1B	4	0.99673	0.99672	1	19949	0	3.4925	1.15e-05	3.72e-05	0.032501	23	3	3.4925
CIC	4	0.99999	0.99999	1	20081	0	3.5889	1.21e-05	4.06e-05	0.034035	24	4	3.5889
SOX7	4	0.99998	0.99998	1	20080	0	4.0379	1.67e-05	5.94e-05	0.046268	25	4	4.0379
SP100	4	0.30663	0.51459	1	9788	1	3.699	1.69e-05	5.98e-05	0.046268	26	3	3.699
STK25	4	0.99998	0.99998	1	20079	0	3.3651	2.13e-05	7.51e-05	0.05309	27	4	3.3651
TSC1	4	0.99998	0.99998	1	20078	0	3.275	2.14e-05	7.54e-05	0.05309	28	4	3.275
RBM15	4	0.99904	0.99902	1	20030	0	3.8689	2.16e-05	7.66e-05	0.05309	29	3	3.8689
ATG14	4	0.99791	0.99793	1	19990	0	4.3741	2.31e-05	8.35e-05	0.055941	30	3	4.3741
KDM1A	4	0.84455	0.86629	1	17091	1	1.846	2.64e-05	9.06e-05	0.058767	31	3	1.846
KCTD5	4	0.9959	0.99592	1	19926	0	3.862	2.76e-05	9.53e-05	0.05987	32	3	3.862
ATG10	4	0.99997	0.99997	1	20077	0	3.5602	3.48e-05	0.00011895	0.070863	33	4	3.5602
KIRREL	4	0.99996	0.99996	1	20076	0	3.6887	3.57e-05	0.00012339	0.070863	34	4	3.6887
STK38L	4	0.99873	0.99872	1	20015	0	3.2134	3.57e-05	0.00012339	0.070863	35	3	3.2134
PSMC2	4	0.78861	0.83852	1	16483	1	2.9458	4.03e-05	0.0001426	0.07962	36	3	2.9458
FAM127C	4	0.54553	0.69837	1	13328	2	2.0599	4.4e-05	0.00015787	0.085764	37	2	2.0599
COPG2	4	0.2902	0.50235	1	9531	2	1.5607	5.13e-05	0.00018249	0.096535	38	2	1.5607
NMT1	4	0.88266	0.89012	1	17626	1	3.4053	6.14e-05	0.00022288	0.114877	39	3	3.4053
SOX4	4	0.99953	0.99955	1	20057	0	3.0759	7e-05	0.00025958	0.130446	40	3	3.0759
CFHR4	4	0.94524	0.9451	1	18740	0	0.71023	7.92e-05	0.00029972	0.146945	41	1	0.71023
MESDC1	4	0.99991	0.99991	1	20074	0	4.1792	9.06e-05	0.00033864	0.160143	42	4	4.1792
ATF5	4	0.13906	0.29282	0.993083	5702	1	2.702	9.23e-05	0.00034258	0.160143	43	3	2.702
MTIF3	4	0.98415	0.98412	1	19641	0	3.1327	0.00010248	0.00038691	0.173267	44	3	3.1327
NPRL3	4	0.99886	0.99884	1	20019	0	3.7108	0.00010282	0.00038789	0.173267	45	3	3.7108
LYL1	4	0.95979	0.95964	1	19077	0	2.8738	0.0001148	0.00043222	0.188872	46	3	2.8738
SREK1	4	0.99936	0.99936	1	20049	0	3.5584	0.00012089	0.00045833	0.196019	47	3	3.5584
C12orf66	4	0.99988	0.99988	1	20073	0	3.4512	0.00012401	0.00046867	0.196267	48	4	3.4512
MIER1	4	0.50874	0.6693	1	12737	2	0.11161	0.00013194	0.00050118	0.205597	49	1	0.11161
SPTBN1	4	0.99986	0.99987	1	20072	0	2.3246	0.00013833	0.00052088	0.209406	50	4	2.3246
NCR2	4	0.99978	0.99978	1	20067	0	3.245	0.00015158	0.0005731	0.225878	51	4	3.245
EIF2S1	4	0.67719	0.7962	1	15329	1	1.85	0.00015953	0.00059625	0.226135	52	3	1.85
SF3B5	4	0.8884	0.89424	1	17706	1	2.12	0.00015953	0.00059625	0.226135	53	3	2.12
SMARCD2	4	0.076577	0.19286	0.963414	3882	1	2.7435	0.00016672	0.00062186	0.227993	54	3	2.7435
NPRL2	4	0.99944	0.99945	1	20053	0	2.9353	0.00016718	0.00062383	0.227993	55	3	2.9353
LOXHD1	4	0.81255	0.84972	1	16686	1	3.0014	0.00017566	0.00065289	0.234353	56	3	3.0014
BAG6	4	0.99982	0.99982	1	20071	0	2.4036	0.00018324	0.00068146	0.236406	57	4	2.4036
ZNF556	4	0.028963	0.089161	0.896426	1942	3	-1.4944	0.00018472	0.00068885	0.236406	58	1	-1.4944
RNMTL1	4	0.91849	0.91863	1	18198	1	2.6231	0.00018722	0.00069722	0.236406	59	3	2.6231
PLEKHA1	4	0.99981	0.99982	1	20070	0	3.1023	0.00019011	0.00070806	0.236406	60	4	3.1023
HMGB1	4	0.1034	0.2368	0.97573	4674	1	3.3156	0.00019214	0.00071742	0.236406	61	3	3.3156
KMT2C	4	0.99979	0.9998	1	20069	0	2.1177	0.00020574	0.00077258	0.250479	62	4	2.1177
XPO7	4	0.99978	0.99978	1	20068	0	2.6486	0.00022059	0.00082085	0.257967	63	4	2.6486
PSMB4	4	0.3624	0.55678	1	10543	1	1.3764	0.00022644	0.00084548	0.258851	64	2	1.3764
SUFU	4	0.99977	0.99978	1	20066	0	2.3759	0.0002274	0.00084992	0.258851	65	4	2.3759
LRRC46	4	0.15425	0.31575	1	6100	1	2.6846	0.00023767	0.00089129	0.267401	66	3	2.6846
ATG9A	4	0.99975	0.99976	1	20065	0	2.381	0.00024546	0.00091346	0.27002	67	4	2.381
BORA	4	0.87048	0.88201	1	17439	1	2.605	0.00025545	0.00094695	0.275865	68	3	2.605
GARNL3	4	0.3624	0.55678	1	10518	1	2.5408	0.00025939	0.00096271	0.27645	69	2	2.5408
CPA1	4	0.99973	0.99973	1	20064	0	1.7384	0.00027059	0.00101	0.28266	70	4	1.7384
DIP2B	4	0.04824	0.13997	0.932262	2859	1	1.9293	0.00029026	0.0010765	0.296419	71	2	1.9293
PRIMPOL	4	0.9997	0.99971	1	20063	0	2.3659	0.00029916	0.001111	0.30178	72	4	2.3659
ING3	3	0.99966	0.99965	1	20062	0	1.8943	0.00034271	0.0010125	0.28266	73	3	1.8943
PBX4	4	0.75903	0.82602	1	16159	1	1.81	0.00034303	0.0012676	0.339736	74	2	1.81
ERG	4	0.99963	0.99964	1	20061	0	2.5055	0.00037051	0.0013853	0.365372	75	4	2.5055
ARID2	4	0.9993	0.9993	1	20045	0	2.7878	0.0003757	0.0013996	0.365372	76	3	2.7878
ASAP2	4	0.9996	0.99962	1	20060	0	1.7712	0.00039676	0.0014701	0.37884	77	4	1.7712
ATRAID	4	0.076577	0.19286	0.963414	3913	1	2.1658	0.00041199	0.0015279	0.388771	78	2	2.1658
PSMC6	2	0.99956	0.99955	1	20059	0	3.3761	0.0004352	0.00082135	0.257967	79	2	3.3761
NPAT	4	0.58204	0.72733	1	13976	2	-0.86341	0.00044856	0.0016395	0.409058	80	1	-0.86341
MACF1	4	0.9171	0.91737	1	18174	1	2.1748	0.00045059	0.0016484	0.409058	81	3	2.1748
RBM48	4	0.92269	0.92262	1	18283	1	2.3643	0.00046148	0.0016745	0.410468	82	3	2.3643
DEPDC5	4	0.99396	0.99397	1	19878	0	2.9293	0.00047242	0.0017144	0.415185	83	2	2.9293
AMOTL2	4	0.9941	0.99412	1	19885	0	2.7249	0.00048946	0.0017631	0.419468	84	3	2.7249
ABHD1	4	0.15518	0.31714	1	6137	2	0.75148	0.00049489	0.0017774	0.419468	85	2	0.75148
DEFB134	4	0.081961	0.20183	0.967212	4024	2	-1.4208	0.00050132	0.0017946	0.419468	86	1	-1.4208
SOX12	4	0.97852	0.97852	1	19494	0	2.7214	0.00055014	0.0019143	0.442301	87	3	2.7214
SMARCC2	4	0.9847	0.98466	1	19659	0	2.4523	0.00058706	0.0020183	0.457785	88	3	2.4523
YES1	4	0.91977	0.91984	1	18229	1	2.3045	0.00059244	0.0020296	0.457785	89	3	2.3045
AFMID	4	0.87048	0.88201	1	17445	1	2.1313	0.00060459	0.0020636	0.457785	90	3	2.1313
CCR1	4	0.060705	0.16585	0.958338	3373	3	-1.0381	0.00060683	0.0020725	0.457785	91	1	-1.0381
C8orf44-SGK3	4	0.92008	0.92012	1	18236	1	2.6448	0.00063681	0.0021488	0.465826	92	3	2.6448
LRRC57	4	0.99895	0.99894	1	20025	0	2.8123	0.00063953	0.0021552	0.465826	93	3	2.8123
ADAM10	4	0.94153	0.94141	1	18660	0	2.2331	0.00068314	0.0022754	0.481831	94	2	2.2331
LRRC61	4	0.3343	0.53543	1	10145	2	1.711	0.00068982	0.0022902	0.481831	95	2	1.711
VPS37D	4	0.93034	0.9301	1	18455	0	2.1408	0.00069401	0.0023015	0.481831	96	2	2.1408
RGS10	4	0.53932	0.69342	1	13228	1	2.5872	0.00070315	0.0023251	0.481831	97	3	2.5872
CCNH	4	0.93034	0.9301	1	18405	0	2.7775	0.00071234	0.0023527	0.482572	98	3	2.7775
DCK	4	0.98593	0.9859	1	19686	0	2.6791	0.00072977	0.002401	0.482624	99	3	2.6791
ERO1L	4	0.62084	0.75895	1	14607	1	1.7774	0.00075923	0.0024734	0.482744	100	2	1.7774
FAM20A	4	0.22256	0.41442	1	7914	2	0.069667	0.00076509	0.0024897	0.482744	101	1	0.069667
NRP2	4	0.91385	0.9145	1	18111	1	2.7362	0.00076517	0.0024901	0.482744	102	3	2.7362
ECSCR	4	0.98086	0.98084	1	19545	0	2.8367	0.00077593	0.0025217	0.482744	103	3	2.8367
CNGA1	4	0.85562	0.87274	1	17237	1	2.4127	0.00078887	0.0025562	0.484728	104	3	2.4127
KRT1	4	0.9868	0.98676	1	19712	0	3.0406	0.00082156	0.0026364	0.490056	105	3	3.0406
SOS1	4	0.044599	0.13086	0.932262	2715	2	0.026057	0.00085036	0.0027069	0.490056	106	2	0.026057
RETN	4	0.53932	0.69342	1	13241	2	1.7451	0.00085594	0.0027226	0.490056	107	2	1.7451
GNAI2	4	0.99708	0.99707	1	19958	0	2.6959	0.00085842	0.00273	0.490056	108	3	2.6959
IFNAR2	4	0.99089	0.99086	1	19805	0	2.4983	0.00085979	0.0027352	0.490056	109	3	2.4983
IL15RA	4	0.71594	0.80946	1	15711	1	2.3804	0.00086714	0.0027571	0.490056	110	2	2.3804
PHACTR1	4	0.77981	0.83467	1	16374	1	0.94461	0.00087465	0.0027793	0.490056	111	2	0.94461
C17orf97	4	0.99685	0.99684	1	19951	0	2.6054	0.00089493	0.0028315	0.49492	112	3	2.6054
KRIT1	4	0.78861	0.83852	1	16428	1	3.0124	0.00094382	0.0029665	0.51117	113	3	3.0124
CSAD	4	0.99294	0.99295	1	19845	0	2.8335	0.00094675	0.0029753	0.51117	114	3	2.8335
TCTEX1D4	4	0.76579	0.82883	1	16236	1	0.51228	0.00097608	0.0030477	0.517639	115	1	0.51228
RNF7	4	0.99638	0.99638	1	19944	0	2.38	0.00098356	0.0030645	0.517639	116	3	2.38
ATG7	4	0.93034	0.9301	1	18408	0	2.8892	0.0010244	0.0031709	0.531147	117	3	2.8892
CABP7	4	0.012032	0.039926	0.809022	947	2	1.5718	0.0010407	0.0032152	0.534122	118	2	1.5718
PSMC5	4	0.96051	0.96036	1	19091	0	1.9213	0.0010663	0.0032861	0.535485	119	3	1.9213
SBF2	4	0.99079	0.99076	1	19801	0	1.7758	0.0010663	0.0032861	0.535485	120	3	1.7758
GNRH2	4	0.81676	0.85181	1	16725	1	2.0767	0.0010768	0.0033167	0.535485	121	2	2.0767
BRSK1	4	0.52906	0.68529	1	13069	2	0.057201	0.0010816	0.00333	0.535485	122	1	0.057201
TBC1D24	4	0.076577	0.19286	0.963414	3838	2	0.18961	0.0011343	0.0034639	0.539026	123	1	0.18961
HSP90AB1	4	0.97474	0.97464	1	19408	0	2.0057	0.0011372	0.0034708	0.539026	124	3	2.0057
NSUN5	4	0.46926	0.63883	1	12141	1	2.1531	0.0011372	0.0034708	0.539026	125	3	2.1531
TBC1D32	4	0.095253	0.22361	0.97573	4445	1	2.37	0.0011398	0.0034777	0.539026	126	3	2.37
CATSPER2	4	0.99846	0.99847	1	20004	0	2.6176	0.0011485	0.0034999	0.539026	127	3	2.6176
SLC12A1	4	0.29538	0.5061	1	9610	1	1.9003	0.0011733	0.0035654	0.539026	128	3	1.9003
FRYL	4	0.97032	0.9702	1	19300	0	2.5508	0.0011812	0.0035876	0.539026	129	2	2.5508
RTN4RL1	4	0.67719	0.7962	1	15357	1	2.4958	0.0011851	0.0035945	0.539026	130	3	2.4958
PDE1C	4	0.15108	0.31096	1	5998	1	2.7896	0.0011856	0.0035952	0.539026	131	3	2.7896
HEG1	4	0.93633	0.93618	1	18555	0	2.3038	0.0011987	0.0036294	0.539026	132	2	2.3038
ACACB	4	0.89713	0.90072	1	17866	1	2.3014	0.0012064	0.0036506	0.539026	133	2	2.3014
NR2F2	4	0.75903	0.82602	1	16173	1	3.0559	0.0012159	0.0036738	0.539026	134	3	3.0559
C1orf122	4	0.89017	0.89551	1	17737	1	0.63373	0.0012398	0.0037413	0.544949	135	1	0.63373
DHX15	2	0.34951	0.43226	1	10381	1	1.5063	0.0012531	0.0024005	0.482624	136	1	1.5063
HNRNPM	4	0.9991	0.99909	1	20037	0	2.3074	0.0012734	0.003822	0.55271	137	3	2.3074
DNAI2	4	0.22013	0.41102	1	7755	3	-1.1876	0.0012925	0.0038678	0.555339	138	1	-1.1876
NR2C2	4	0.99734	0.99733	1	19968	0	2.8265	0.0013843	0.004124	0.586201	139	3	2.8265
RCN1	4	0.085595	0.20778	0.974278	4183	3	-1.0038	0.0013979	0.004158	0.586201	140	1	-1.0038
RAP1B	4	0.99484	0.99485	1	19905	0	2.7023	0.0014024	0.0041703	0.586201	141	3	2.7023
PLEC	4	0.89713	0.90072	1	17869	1	2.6355	0.0014368	0.0042634	0.595125	142	3	2.6355
DRG1	4	0.99633	0.99633	1	19941	0	2.7079	0.0014977	0.0044264	0.602067	143	3	2.7079
ZNF234	4	0.71086	0.80762	1	15673	1	2.8165	0.0014983	0.0044279	0.602067	144	3	2.8165
FAM43A	4	0.99935	0.99935	1	20047	0	3.2075	0.0014989	0.0044303	0.602067	145	3	3.2075
POC5	4	0.13392	0.28485	0.993083	5552	3	-0.92662	0.0015034	0.0044481	0.602067	146	1	-0.92662
FOXD3	4	0.85195	0.87054	1	17188	1	2.316	0.0015106	0.0044629	0.602067	147	2	2.316
TMEM104	4	0.9975	0.9975	1	19977	0	2.4868	0.0015561	0.0045766	0.609239	148	3	2.4868
PPIG	4	0.99603	0.99604	1	19932	0	2.4649	0.0016004	0.0047057	0.61335	149	2	2.4649
MGAT2	4	0.99943	0.99944	1	20051	0	2.6888	0.0016087	0.0047293	0.61335	150	3	2.6888
OR4D9	4	0.0030877	0.010989	0.665439	312	3	-1.9355	0.0016088	0.0047296	0.61335	151	1	-1.9355
ATG13	4	0.94708	0.94701	1	18792	0	2.8405	0.0016337	0.0047934	0.613517	152	3	2.8405
LPO	4	0.16329	0.32911	1	6379	1	2.1305	0.0016392	0.0048072	0.613517	153	3	2.1305
ISG20L2	3	0.87277	0.87291	1	17484	0	2.4462	0.0016418	0.0046343	0.612852	154	2	2.4462
SRGAP1	4	0.96295	0.96283	1	19145	0	3.0601	0.0016455	0.0048224	0.613517	155	3	3.0601
ACTR3B	4	0.86168	0.87645	1	17306	1	0.4023	0.0016615	0.0048682	0.615449	156	1	0.4023
CD300C	4	0.9841	0.98406	1	19637	0	1.7604	0.0017143	0.0050066	0.620612	157	3	1.7604
JUND	4	0.98906	0.98904	1	19760	0	2.3758	0.0017214	0.0050298	0.620612	158	2	2.3758
DNMT3A	4	0.9058	0.9076	1	17970	1	2.2956	0.0017237	0.0050392	0.620612	159	3	2.2956
RNF40	4	0.30563	0.5138	1	9693	2	1.2085	0.0017345	0.0050717	0.620612	160	2	1.2085
G6PC	4	0.99727	0.99726	1	19965	0	2.0021	0.0017428	0.0050943	0.620612	161	3	2.0021
WNT5A	4	0.99534	0.99535	1	19912	0	1.7114	0.0017569	0.0051293	0.621108	162	3	1.7114
CDC42	4	0.46087	0.63239	1	12017	2	1.5933	0.0017742	0.0051854	0.624148	163	2	1.5933
THEM6	4	0.88723	0.89341	1	17692	1	1.8701	0.0017842	0.0052194	0.624499	164	3	1.8701
ENPP1	3	0.99821	0.99824	1	19995	0	1.7483	0.0017933	0.0050579	0.620612	165	3	1.7483
SURF4	4	0.99935	0.99936	1	20048	0	2.2485	0.0018407	0.0053603	0.637559	166	3	2.2485
PAN2	4	0.3624	0.55678	1	10587	1	0.57002	0.0018724	0.0054455	0.643885	167	1	0.57002
RCE1	4	0.97864	0.97864	1	19496	0	2.9906	0.0019234	0.0055874	0.653494	168	3	2.9906
SDC4	4	0.29267	0.50414	1	9564	1	1.435	0.0019251	0.0055918	0.653494	169	2	1.435
NKIRAS2	4	0.99855	0.99855	1	20009	0	2.7506	0.0019596	0.0056731	0.655599	170	3	2.7506
TJP1	4	0.75903	0.82602	1	16164	1	2.3592	0.0019604	0.0056751	0.655599	171	3	2.3592
NLGN2	4	0.602	0.74343	1	14305	2	1.6724	0.0019778	0.0057273	0.65785	172	2	1.6724
MZF1	4	0.94776	0.94766	1	18806	0	1.0361	0.0020305	0.0058736	0.669799	173	1	1.0361
GNPAT	4	0.97006	0.96995	1	19294	0	2.5578	0.0020407	0.0058979	0.669799	174	3	2.5578
CEP152	4	0.77807	0.83394	1	16352	1	2.1904	0.0020742	0.0059908	0.675176	175	2	2.1904
LOC101927844	4	0.11944	0.26227	0.986147	5139	3	-0.55563	0.0020832	0.0060125	0.675176	176	1	-0.55563
MOB1A	4	0.99481	0.99482	1	19902	0	2.5797	0.0020929	0.0060504	0.67566	177	3	2.5797
CAV1	4	0.89713	0.90072	1	17837	1	2.5808	0.0021074	0.0060878	0.676084	178	3	2.5808
PUS10	4	0.99902	0.999	1	20027	0	2.5078	0.0021732	0.0062642	0.681289	179	3	2.5078
DLD	4	0.058686	0.16239	0.950232	3316	2	0.45817	0.0021773	0.0062725	0.681289	180	2	0.45817
SLC25A35	4	0.85845	0.87449	1	17278	1	0.84029	0.0021886	0.0062991	0.681289	181	1	0.84029
C10orf113	4	0.83964	0.86358	1	17011	1	1.6545	0.0022009	0.0063375	0.681289	182	2	1.6545
MTIF2	4	0.99633	0.99633	1	19940	0	2.6282	0.002201	0.006338	0.681289	183	3	2.6282
FRMPD3	4	0.0077084	0.026356	0.746588	683	2	-0.58332	0.0022413	0.0064459	0.686863	184	1	-0.58332
LRRN1	4	0.82156	0.85418	1	16810	1	1.5258	0.002294	0.0065755	0.686863	185	2	1.5258
ZC3H15	4	0.69829	0.80325	1	15560	1	1.6804	0.0023025	0.0066011	0.686863	186	2	1.6804
ERLIN1	4	0.99779	0.99781	1	19986	0	2.3239	0.0023443	0.0067134	0.686863	187	3	2.3239
BCL2L15	4	0.86168	0.87645	1	17309	1	0.15662	0.0023467	0.0067178	0.686863	188	1	0.15662
PLEKHG6	4	0.0040316	0.01424	0.699379	396	2	0.68825	0.0023526	0.0067346	0.686863	189	2	0.68825
AP5B1	4	0.84732	0.86786	1	17129	1	2.3991	0.0023571	0.0067449	0.686863	190	3	2.3991
DPF2	4	0.99954	0.99956	1	20058	0	2.751	0.0023602	0.0067533	0.686863	191	3	2.751
HIVEP1	4	0.99928	0.99928	1	20043	0	2.6027	0.002364	0.0067631	0.686863	192	3	2.6027
COL19A1	4	0.81676	0.85181	1	16727	1	2.4321	0.0023779	0.0067996	0.686863	193	3	2.4321
LEPROT	4	0.22382	0.41615	1	8024	1	-0.18309	0.0023993	0.0068562	0.686863	194	1	-0.18309
HEXA	3	0.99758	0.9976	1	19981	0	1.9684	0.0024201	0.0067577	0.686863	195	3	1.9684
KRT33B	4	0.98054	0.98054	1	19534	0	1.9244	0.0024204	0.0069198	0.686863	196	3	1.9244
SCHIP1	4	0.94647	0.94637	1	18772	0	2.1364	0.0024204	0.0069198	0.686863	197	3	2.1364
ZNF479	4	0.99911	0.9991	1	20038	0	1.8449	0.0024356	0.0069567	0.686863	198	3	1.8449
SOCS6	3	0.99756	0.99758	1	19978	0	2.6498	0.0024384	0.0068143	0.686863	199	3	2.6498
SNRPN	4	0.93444	0.93424	1	18508	0	0.70114	0.002452	0.0070005	0.686863	200	1	0.70114
ORMDL3	4	0.99707	0.99705	1	19957	0	2.1925	0.0024541	0.007005	0.686863	201	3	2.1925
RB1CC1	4	0.98005	0.98008	1	19524	0	2.1445	0.0024815	0.0070759	0.68941	202	3	2.1445
NEB	4	0.20038	0.3832	1	7343	1	1.9273	0.0024903	0.0070995	0.68941	203	3	1.9273
CDK17	4	0.3624	0.55678	1	10513	1	2.192	0.0025075	0.0071429	0.690285	204	2	2.192
METTL25	4	0.90645	0.90815	1	17985	1	2.2609	0.0025263	0.0071921	0.691719	205	3	2.2609
IRF2BPL	4	0.97938	0.97939	1	19509	0	2.4222	0.0025385	0.0072375	0.692504	206	3	2.4222
NTC_482	1	0.99746	0.99748	1	19976	0	4.7041	0.00254	0.0025138	0.482744	207	1	4.7041
MPDZ	4	0.99363	0.99363	1	19868	0	2.5064	0.0025688	0.0073128	0.692504	208	3	2.5064
SGCA	4	0.95603	0.95589	1	18987	0	2.7994	0.002584	0.0073512	0.692504	209	3	2.7994
MTX1	4	0.1034	0.2368	0.97573	4755	1	2.1648	0.0026076	0.0074099	0.692504	210	2	2.1648
NTC_992	1	0.99738	0.9974	1	19972	0	6.02	0.0026192	0.0025965	0.487786	211	1	6.02
CEBPD	4	0.17502	0.34653	1	6719	1	2.0722	0.0026302	0.0074714	0.692504	212	2	2.0722
SRGAP2B	4	0.67719	0.7962	1	15333	1	2.4134	0.0026414	0.0075015	0.692504	213	3	2.4134
UTF1	4	0.29267	0.50414	1	9572	1	1.7039	0.0026463	0.0075158	0.692504	214	2	1.7039
C18orf8	4	0.90609	0.90784	1	17976	1	2.1111	0.0026472	0.0075167	0.692504	215	3	2.1111
KAT2B	4	0.95603	0.95589	1	18979	0	1.1145	0.0026627	0.0075443	0.692504	216	1	1.1145
PBRM1	4	0.98315	0.98313	1	19614	0	2.4838	0.0026632	0.0075448	0.692504	217	3	2.4838
MTMR10	4	0.3624	0.55678	1	10560	2	0.96787	0.002749	0.0077803	0.710869	218	2	0.96787
CHTF18	4	0.17086	0.34034	1	6541	2	-0.11551	0.0027681	0.0078305	0.711623	219	1	-0.11551
DLC1	4	0.85679	0.87347	1	17254	1	2.778	0.0028202	0.0079758	0.711623	220	2	2.778
TEX37	4	0.94708	0.94701	1	18793	0	1.9278	0.0028208	0.0079763	0.711623	221	3	1.9278
ERICH2	4	0.11944	0.26227	0.986147	5144	1	1.7485	0.0028294	0.0080009	0.711623	222	3	1.7485
PSMD12	3	0.68824	0.73206	1	15472	1	2.0193	0.0028428	0.0079103	0.711623	223	2	2.0193
H2BFM	4	0.15517	0.31714	1	6126	3	-0.5017	0.0028734	0.0081152	0.71404	224	1	-0.5017
PEX1	4	0.93749	0.9374	1	18580	0	1.3869	0.0028889	0.0081546	0.71404	225	2	1.3869
AUNIP	4	0.2891	0.50152	1	9508	1	2.2599	0.0029143	0.0082258	0.71404	226	3	2.2599
BRE	4	0.94708	0.94701	1	18791	0	1.2485	0.0029261	0.0082566	0.71404	227	2	1.2485
COL4A2	4	0.66435	0.7921	1	15276	1	1.8539	0.0029269	0.0082595	0.71404	228	3	1.8539
MST1R	4	0.76825	0.82982	1	16262	1	2.1893	0.0029337	0.0082768	0.71404	229	3	2.1893
INSM2	4	0.88897	0.89462	1	17720	1	2.1638	0.0029499	0.0083147	0.714246	230	2	2.1638
AK5	4	0.57687	0.72322	1	13818	1	0.91471	0.0029787	0.0083881	0.717485	231	1	0.91471
ST20	4	0.38715	0.57565	1	10975	2	0.48915	0.0030314	0.0085319	0.722257	232	1	0.48915
OR2B3	4	0.90784	0.90934	1	18013	1	1.8384	0.0030548	0.0085925	0.722257	233	3	1.8384
ADRA1B	4	0.98509	0.98507	1	19665	0	1.4835	0.0030548	0.0085925	0.722257	234	3	1.4835
RAB21	4	0.95127	0.95112	1	18874	0	1.2454	0.0030685	0.0086235	0.722257	235	2	1.2454
FRRS1	4	0.34106	0.54055	1	10266	1	0.3781	0.0031367	0.0087935	0.733433	236	1	0.3781
ERICH3	3	0.71617	0.74895	1	15714	1	2.6268	0.0031525	0.008556	0.722257	237	2	2.6268
ZNF507	4	0.85875	0.87467	1	17283	1	0.39715	0.0031894	0.0089353	0.742186	238	1	0.39715
B4GALT1	4	0.30663	0.51459	1	9719	1	2.4431	0.003218	0.0090117	0.745447	239	3	2.4431
TUBA3C	4	0.45405	0.62706	1	11909	1	1.9145	0.0032704	0.0091575	0.751323	240	3	1.9145
VPS72	4	0.87788	0.88688	1	17557	1	0.63458	0.0032947	0.0092141	0.752415	241	1	0.63458
BTBD17	4	0.42127	0.60183	1	11527	2	0.7957	0.0033054	0.0092456	0.752415	242	2	0.7957
NPR1	4	0.16629	0.33358	1	6453	3	-0.42007	0.0033473	0.0093574	0.753036	243	1	-0.42007
TBCCD1	4	0.27305	0.48265	1	9173	2	1.2047	0.0033723	0.0094299	0.753036	244	2	1.2047
GOLGA4	4	0.70659	0.80615	1	15632	1	1.675	0.0033956	0.0094826	0.753036	245	3	1.675
SLC17A5	4	0.3624	0.55678	1	10544	1	0.34646	0.0034	0.0094954	0.753036	246	1	0.34646
SLC38A3	4	0.85824	0.87437	1	17274	1	2.3341	0.0034124	0.0095259	0.753036	247	3	2.3341
FMR1	4	0.03132	0.09563	0.906664	2081	1	2.2459	0.0034288	0.0095742	0.753036	248	3	2.2459
RNF146	4	0.84602	0.86712	1	17107	1	2.3396	0.0034355	0.0095904	0.753036	249	3	2.3396
SLC10A7	4	0.27405	0.48398	1	9197	3	-0.33587	0.0034789	0.0097116	0.758481	250	1	-0.33587
PCNA	3	0.68824	0.73206	1	15469	1	1.675	0.0034817	0.0091358	0.751323	251	2	1.675
HUS1B	4	0.50323	0.66502	1	12641	1	2.3955	0.003488	0.0097352	0.758481	252	3	2.3955
C1GALT1C1	4	0.78861	0.83852	1	16429	1	2.306	0.0035079	0.0097865	0.759528	253	3	2.306
REEP2	4	0.95833	0.95823	1	19045	0	2.0025	0.0035536	0.0099032	0.763647	254	3	2.0025
CFAP52	4	0.92008	0.92012	1	18240	1	2.069	0.0035579	0.0099155	0.763647	255	2	2.069
WDR76	4	0.88603	0.89254	1	17674	1	0.97984	0.0036105	0.010062	0.770561	256	1	0.97984
WIPI2	4	0.47418	0.64264	1	12232	1	2.082	0.0036237	0.010098	0.770561	257	2	2.082
BAZ2A	4	0.99759	0.99759	1	19982	0	2.1355	0.0036488	0.010175	0.770561	258	3	2.1355
PRAMEF12	4	0.38715	0.57565	1	10913	2	0.34219	0.0036632	0.010216	0.770561	259	1	0.34219
TPR	4	0.61465	0.75381	1	14493	2	1.3792	0.0036917	0.010293	0.770561	260	2	1.3792
TUBGCP3	3	0.33622	0.487	1	10176	1	-0.82703	0.0036966	0.0095328	0.753036	261	1	-0.82703
LIMS3L	4	0.13906	0.29282	0.993083	5697	1	1.6397	0.0036999	0.010313	0.770561	262	3	1.6397
DNAJC2	4	0.92434	0.92417	1	18317	1	1.8717	0.0036999	0.010313	0.770561	263	3	1.8717
LZTS1	4	0.98298	0.98297	1	19611	0	2.0617	0.0037069	0.010332	0.770561	264	2	2.0617
CKM	4	0.40078	0.58618	1	11115	2	1.487	0.0037203	0.010366	0.770561	265	2	1.487
SMG9	4	0.77383	0.83214	1	16310	1	1.7515	0.0037528	0.010447	0.770561	266	3	1.7515
OTUD6A	4	0.89713	0.90072	1	17793	1	0.1776	0.0037684	0.010488	0.770561	267	1	0.1776
OR56B1	4	0.60148	0.74302	1	14296	2	1.6846	0.0037738	0.010504	0.770561	268	2	1.6846
TANC1	4	0.99534	0.99535	1	19913	0	1.8474	0.0037911	0.010555	0.771503	269	3	1.8474
TRAF3IP3	4	0.23605	0.43302	1	8249	2	-0.11184	0.0038211	0.010631	0.774232	270	1	-0.11184
MGAT1	4	0.99741	0.99741	1	19974	0	2.359	0.0039473	0.010945	0.794242	271	3	2.359
METTL10	4	0.57687	0.72322	1	13825	1	1.8604	0.0039719	0.011004	0.79564	272	2	1.8604
TARBP2	4	0.99757	0.99757	1	19979	0	2.4188	0.0040192	0.011129	0.79564	273	2	2.4188
N4BP2L2	4	0.70332	0.805	1	15605	1	1.7191	0.0040311	0.01116	0.79564	274	3	1.7191
MMP14	4	0.60887	0.74903	1	14407	2	-0.10969	0.0040316	0.011164	0.79564	275	1	-0.10969
SAP25	4	0.72729	0.81359	1	15826	1	2.4011	0.0040522	0.011212	0.79564	276	3	2.4011
SLC47A2	4	0.74776	0.82148	1	16027	1	1.8304	0.0040588	0.011227	0.79564	277	2	1.8304
LINGO4	4	0.87508	0.88496	1	17522	1	2.0002	0.0040747	0.011272	0.79564	278	2	2.0002
IGSF23	4	0.26162	0.4675	1	8991	1	2.0112	0.0040787	0.011281	0.79564	279	3	2.0112
MRPL21	4	0.6878	0.79971	1	15450	1	2.1837	0.0041266	0.011407	0.799797	280	2	2.1837
IGSF9B	4	0.24614	0.44667	1	8535	2	0.89169	0.0041368	0.011436	0.799797	281	2	0.89169
KRT80	4	0.99801	0.99802	1	19992	0	1.8627	0.0041497	0.011459	0.799797	282	3	1.8627
TDRD7	3	0.90777	0.90784	1	18010	0	2.9898	0.0042197	0.010455	0.770561	283	2	2.9898
CRBN	4	0.53075	0.68655	1	13094	1	1.1345	0.004242	0.011692	0.8132	284	1	1.1345
TOP2A	2	0.99572	0.99561	1	19920	0	2.0156	0.0042834	0.008229	0.71404	285	2	2.0156
HIST1H2AH	4	0.94439	0.94425	1	18715	0	1.5012	0.0042883	0.011809	0.817036	286	2	1.5012
TDRD3	4	0.30563	0.5138	1	9691	2	0.45991	0.0042947	0.011828	0.817036	287	2	0.45991
BRD2	4	0.93034	0.9301	1	18381	0	1.1559	0.0043497	0.011969	0.819999	288	2	1.1559
AP2B1	4	0.83964	0.86358	1	17012	1	2.2077	0.0043662	0.012009	0.819999	289	2	2.2077
SLC22A12	4	0.84395	0.86594	1	17073	1	1.1876	0.0043999	0.01209	0.819999	290	2	1.1876
SLC22A17	4	0.98894	0.98892	1	19758	0	1.0886	0.0043999	0.01209	0.819999	291	2	1.0886
FAM120AOS	4	0.7633	0.82783	1	16207	1	1.8598	0.0044031	0.012101	0.819999	292	3	1.8598
PRDM8	4	0.53518	0.6901	1	13172	1	1.8439	0.0044095	0.012116	0.819999	293	2	1.8439
IL19	4	0.99929	0.99929	1	20044	0	1.6351	0.0044737	0.01229	0.824989	294	3	1.6351
AOX1	4	0.47418	0.64264	1	12229	1	1.5547	0.0044737	0.01229	0.824989	295	3	1.5547
FAM193A	4	0.99644	0.99644	1	19945	0	2.444	0.004503	0.012371	0.824989	296	2	2.444
C2orf74	4	0.39714	0.58336	1	11059	1	2.0217	0.0045287	0.012441	0.824989	297	3	2.0217
ZNF821	4	0.57687	0.72322	1	13798	1	1.9552	0.0045661	0.012535	0.824989	298	3	1.9552
MEIKIN	4	0.46087	0.63239	1	12018	2	0.29348	0.004584	0.012581	0.824989	299	1	0.29348
NUPL2	4	0.92686	0.92661	1	18359	1	1.8049	0.004584	0.012581	0.824989	300	2	1.8049
ACAP2	4	0.99768	0.99768	1	19984	0	1.9469	0.0045915	0.0126	0.824989	301	3	1.9469
NTC_76	1	0.99535	0.9954	1	19918	0	5.2261	0.0046513	0.0045747	0.609239	302	1	5.2261
HMG20B	4	0.90633	0.90804	1	17981	1	2.3461	0.0046523	0.012757	0.824989	303	3	2.3461
EPHA2	4	0.076577	0.19286	0.963414	3835	2	0.85989	0.0046629	0.012782	0.824989	304	2	0.85989
UGT1A4	4	0.69472	0.80208	1	15525	1	2.0825	0.0046801	0.012831	0.824989	305	2	2.0825
SMARCB1	4	0.24222	0.44135	1	8408	2	1.5513	0.0046886	0.012859	0.824989	306	2	1.5513
RGS8	4	0.74461	0.8202	1	16005	1	2.0345	0.0047271	0.012974	0.824989	307	3	2.0345
CTNNA1	4	0.04824	0.13997	0.932262	2844	2	1.23	0.0047484	0.013019	0.824989	308	2	1.23
DES	4	0.50352	0.66522	1	12645	2	0.86041	0.0047681	0.013074	0.824989	309	2	0.86041
CALCRL	4	0.95979	0.95964	1	19074	0	1.6579	0.0047849	0.013122	0.824989	310	2	1.6579
OR8J1	4	0.18887	0.36666	1	7092	2	0.94748	0.0047849	0.013122	0.824989	311	2	0.94748
C9orf84	4	0.50476	0.66619	1	12652	1	1.9386	0.0047958	0.013152	0.824989	312	3	1.9386
AKTIP	4	0.94061	0.94051	1	18633	0	1.2257	0.004815	0.013204	0.824989	313	2	1.2257
SAP30	4	0.64697	0.78035	1	15044	2	0.74284	0.0048206	0.013218	0.824989	314	1	0.74284
FGL2	4	0.93749	0.9374	1	18573	0	2.0275	0.0048517	0.013301	0.824989	315	3	2.0275
PRKACA	4	0.13906	0.29282	0.993083	5669	1	1.3154	0.0048732	0.013356	0.824989	316	2	1.3154
SPANXB1	4	0.69472	0.80208	1	15526	1	1.5416	0.0048908	0.013402	0.824989	317	2	1.5416
AFAP1	4	0.06549	0.17409	0.959452	3494	1	1.9824	0.0048908	0.013402	0.824989	318	2	1.9824
CEP19	4	0.77807	0.83394	1	16355	1	2.2633	0.0049011	0.013432	0.824989	319	3	2.2633
CCNT2	4	0.9386	0.93851	1	18605	0	1.657	0.0049278	0.013496	0.824989	320	2	1.657
AKAP10	4	0.85177	0.87043	1	17185	1	2.0076	0.004962	0.013576	0.824989	321	3	2.0076
REL	4	0.99068	0.99062	1	19798	0	1.9964	0.0049737	0.013603	0.824989	322	2	1.9964
CAND1	4	0.95718	0.95709	1	19014	0	1.9705	0.005006	0.013684	0.824989	323	3	1.9705
EIF4B	4	0.99339	0.99339	1	19855	0	2.0987	0.005006	0.013684	0.824989	324	3	2.0987
SFXN4	4	0.81896	0.85288	1	16776	1	1.781	0.005006	0.013684	0.824989	325	3	1.781
ATP6V0E2	4	0.77807	0.83394	1	16358	1	1.7522	0.0050286	0.013743	0.824989	326	2	1.7522
SPZ1	4	0.58204	0.72733	1	13988	2	0.19993	0.005031	0.013749	0.824989	327	1	0.19993
IGHMBP2	4	0.99875	0.99874	1	20016	0	1.439	0.0050494	0.013804	0.825804	328	3	1.439
ZNF740	4	0.50476	0.66619	1	12664	1	2.0634	0.0050782	0.01388	0.826733	329	3	2.0634
GTF2I	4	0.99852	0.99852	1	20007	0	1.849	0.005108	0.013961	0.826733	330	3	1.849
ZNF705A	4	0.66247	0.7915	1	15260	1	2.0784	0.005108	0.013961	0.826733	331	3	2.0784
CUL3	4	0.95576	0.95561	1	18976	0	1.8991	0.0051259	0.014004	0.826733	332	2	1.8991
CASP5	4	0.6311	0.7674	1	14774	1	0.1491	0.0051361	0.014025	0.826733	333	1	0.1491
ZNF264	4	0.089018	0.21341	0.974278	4272	2	-0.32215	0.0051887	0.014165	0.831011	334	1	-0.32215
TNFSF18	4	0.44528	0.62026	1	11808	1	2.0664	0.0052107	0.014219	0.831011	335	2	2.0664
APEH	4	0.98617	0.98613	1	19695	0	2.0185	0.0052174	0.014233	0.831011	336	2	2.0185
TOR3A	4	0.49077	0.65548	1	12527	2	-0.19902	0.0052413	0.014297	0.831011	337	1	-0.19902
FEM1C	4	0.083224	0.20392	0.967212	4147	3	-0.84895	0.0052939	0.014436	0.83386	338	1	-0.84895
SSBP4	4	0.89713	0.90072	1	17796	1	2.1592	0.0052944	0.014436	0.83386	339	3	2.1592
UBXN11	4	0.3624	0.55678	1	10526	1	1.0494	0.0053464	0.014571	0.834891	340	1	1.0494
EDRF1	4	0.71594	0.80946	1	15710	1	1.8094	0.0053663	0.014625	0.834891	341	2	1.8094
MUC12	4	0.99888	0.99885	1	20020	0	2.3168	0.0053891	0.014676	0.834891	342	2	2.3168
MURC	4	0.88811	0.89404	1	17703	1	2.3608	0.0053911	0.014683	0.834891	343	3	2.3608
GFOD1	4	0.076577	0.19286	0.963414	3905	1	1.3738	0.005399	0.014708	0.834891	344	2	1.3738
AP1S3	4	0.98345	0.98343	1	19619	0	1.9237	0.0054211	0.014771	0.834891	345	3	1.9237
CYP3A4	4	0.9025	0.90487	1	17909	1	1.9696	0.0054248	0.014778	0.834891	346	3	1.9696
SFRP1	4	0.60148	0.74302	1	14273	1	1.6218	0.0054516	0.014858	0.834891	347	2	1.6218
MASP1	3	0.83837	0.83947	1	16998	1	2.7851	0.0055	0.012779	0.824989	348	2	2.7851
ATG12	4	0.99484	0.99485	1	19903	0	1.9722	0.0055041	0.014985	0.834891	349	2	1.9722
VNN3	4	0.99264	0.99264	1	19841	0	2.3826	0.0055119	0.015007	0.834891	350	3	2.3826
EGFL8	4	0.86221	0.87678	1	17314	1	2.2141	0.0055386	0.015077	0.834891	351	3	2.2141
SLC8A3	4	0.9171	0.91737	1	18182	1	2.1887	0.0055534	0.01512	0.834891	352	3	2.1887
XCL2	4	0.48928	0.65432	1	12418	1	0.66881	0.0055567	0.015129	0.834891	353	1	0.66881
CCDC65	4	0.989	0.98899	1	19759	0	1.8612	0.0055599	0.015138	0.834891	354	3	1.8612
PPM1A	4	0.87788	0.88688	1	17572	1	1.2814	0.005568	0.015156	0.834891	355	2	1.2814
SIAH2	4	0.71456	0.80894	1	15694	1	1.1454	0.005568	0.015156	0.834891	356	2	1.1454
NCF2	4	0.2902	0.50235	1	9548	2	1.1779	0.0056236	0.0153	0.834891	357	2	1.1779
ZNF574	4	0.74055	0.8186	1	15955	1	1.5177	0.0056335	0.015324	0.834891	358	3	1.5177
MAP4K5	4	0.99353	0.99353	1	19863	0	2.3503	0.0056376	0.015335	0.834891	359	2	2.3503
CLEC1B	3	0.90397	0.90403	1	17937	0	2.123	0.0056523	0.013052	0.824989	360	2	2.123
DSG4	4	0.26162	0.4675	1	8959	2	0.085929	0.0056618	0.015394	0.834891	361	1	0.085929
RASAL2	4	0.83738	0.86237	1	16980	1	2.1575	0.0056888	0.015476	0.834891	362	3	2.1575
SNAPC3	3	0.40109	0.55435	1	11140	2	-0.83995	0.0057092	0.013156	0.824989	363	1	-0.83995
FOXO1	4	0.85772	0.87403	1	17262	1	1.6883	0.0057144	0.015541	0.834891	364	2	1.6883
CYYR1	4	0.3624	0.55678	1	10629	1	1.4645	0.0057246	0.015569	0.834891	365	3	1.4645
TRAF1	4	0.99893	0.99891	1	20024	0	2.0008	0.0057246	0.015569	0.834891	366	3	2.0008
RAB7A	4	0.63601	0.77135	1	14847	2	1.1327	0.0057263	0.015576	0.834891	367	2	1.1327
CLDN9	4	0.39714	0.58336	1	11070	1	1.3138	0.0057263	0.015576	0.834891	368	2	1.3138
CEP295	4	0.020796	0.066164	0.850906	1490	3	-1.5831	0.0057669	0.015675	0.835013	369	1	-1.5831
PAH	4	0.18887	0.36666	1	7101	2	1.1913	0.0057685	0.015678	0.835013	370	2	1.1913
TRAPPC6B	4	0.26162	0.4675	1	8890	2	0.021988	0.0058195	0.015819	0.835013	371	1	0.021988
C10orf142	4	0.98191	0.98191	1	19573	0	1.6763	0.0058558	0.015914	0.835013	372	3	1.6763
NEU1	4	0.99844	0.99845	1	20002	0	2.2266	0.0058558	0.015914	0.835013	373	3	2.2266
GALR1	4	0.86663	0.87952	1	17385	1	1.9896	0.0058558	0.015914	0.835013	374	3	1.9896
MAGEA4	4	0.42097	0.60159	1	11427	1	1.108	0.005872	0.015961	0.835013	375	1	1.108
FAM92A1	4	0.75903	0.82602	1	16146	1	1.355	0.0058795	0.015978	0.835013	376	2	1.355
AP2A1	4	0.4464	0.62112	1	11822	1	2.1752	0.0058837	0.01599	0.835013	377	3	2.1752
NSD1	4	0.9171	0.91737	1	18178	1	1.8786	0.0059319	0.016109	0.835013	378	3	1.8786
ME2	4	0.1156	0.25625	0.986147	4993	2	0.33354	0.0059581	0.016175	0.835819	379	2	0.33354
LEMD1	4	0.96604	0.96591	1	19197	0	0.98846	0.0060297	0.016354	0.840188	380	2	0.98846
NDUFA9	4	0.45405	0.62706	1	11931	1	1.7615	0.0060613	0.01644	0.840188	381	3	1.7615
ZNF799	4	0.99885	0.99883	1	20018	0	1.8888	0.0060769	0.016488	0.840188	382	3	1.8888
ZNF469	4	0.61592	0.75486	1	14521	2	0.15818	0.0060822	0.016499	0.840188	383	1	0.15818
SEC24D	4	0.24029	0.43871	1	8365	2	1.0356	0.0060877	0.016515	0.840188	384	2	1.0356
CT45A10	4	0.69411	0.80187	1	15521	1	1.8582	0.0061153	0.016592	0.840188	385	3	1.8582
CTAG1A	4	0.55612	0.70684	1	13511	2	1.252	0.0061312	0.016621	0.840188	386	2	1.252
FAM19A3	4	0.5643	0.7133	1	13658	1	-0.19807	0.0061347	0.016631	0.840188	387	1	-0.19807
UGT1A10	4	0.93749	0.9374	1	18578	0	1.5367	0.0061637	0.016709	0.840188	388	3	1.5367
SMIM4	4	0.72729	0.81359	1	15823	1	1.8284	0.0062186	0.016846	0.840188	389	2	1.8284
NTC_116	1	0.99377	0.9938	1	19871	0	5.2332	0.0062347	0.0061888	0.681289	390	1	5.2332
ARID3A	4	0.24353	0.4431	1	8458	3	-0.40104	0.0062398	0.016901	0.840188	391	1	-0.40104
SYNPO2	4	0.99302	0.99301	1	19848	0	1.7901	0.0062612	0.016955	0.840188	392	3	1.7901
CACNG8	4	0.98274	0.98273	1	19604	0	2.14	0.0062797	0.017006	0.840188	393	2	2.14
NRF1	4	0.67719	0.7962	1	15403	1	1.5177	0.0062923	0.017029	0.840188	394	2	1.5177
SBF1	4	0.99919	0.99918	1	20040	0	2.046	0.0062963	0.017038	0.840188	395	3	2.046
DEGS1	4	0.15257	0.31325	1	6062	1	2.2114	0.0063426	0.01716	0.840188	396	3	2.2114
OR4A47	4	0.22382	0.41615	1	8014	2	0.16924	0.0063449	0.017165	0.840188	397	1	0.16924
C1orf146	4	0.28208	0.49447	1	9378	2	1.0691	0.006346	0.017168	0.840188	398	2	1.0691
FASTKD1	4	0.64181	0.77613	1	14931	1	2.0814	0.0063648	0.017218	0.840188	399	3	2.0814
RLIM	4	0.84628	0.86726	1	17114	1	2.1388	0.006382	0.017264	0.840188	400	3	2.1388
ZNHIT6	4	0.67719	0.7962	1	15354	1	1.1342	0.0063854	0.01727	0.840188	401	2	1.1342
BAX	4	0.99908	0.99906	1	20034	0	1.7196	0.0063871	0.017275	0.840188	402	3	1.7196
UNC5B	4	0.28306	0.49573	1	9398	3	-0.23424	0.0063974	0.017301	0.840188	403	1	-0.23424
IL25	4	0.9989	0.99889	1	20021	0	1.8896	0.0064023	0.017312	0.840188	404	3	1.8896
MYEF2	4	0.90843	0.90981	1	18019	1	1.8322	0.0064175	0.017346	0.840188	405	3	1.8322
GKAP1	4	0.84524	0.86667	1	17097	1	1.5875	0.006482	0.017522	0.841457	406	2	1.5875
GAD2	4	0.096011	0.22484	0.97573	4467	2	0.1452	0.0065024	0.01758	0.841457	407	1	0.1452
LHFPL3	4	0.98499	0.98497	1	19663	0	2.1261	0.0065156	0.017612	0.841457	408	3	2.1261
RNPS1	4	0.98694	0.9869	1	19715	0	1.4181	0.0065289	0.017647	0.841457	409	3	1.4181
ABCA3	4	0.52496	0.68207	1	12995	2	0.65465	0.006555	0.017714	0.841457	410	1	0.65465
ZSWIM3	4	0.965	0.96489	1	19178	0	1.7319	0.0065918	0.01781	0.841457	411	2	1.7319
TCP10	4	0.24614	0.44667	1	8550	2	-0.0527	0.0066075	0.01785	0.841457	412	1	-0.0527
GJA9	4	0.75903	0.82602	1	16167	1	2.0208	0.0066144	0.017864	0.841457	413	2	2.0208
RIN2	4	0.04824	0.13997	0.932262	2902	2	0.065229	0.0066295	0.017901	0.841457	414	2	0.065229
METTL21C	4	0.93472	0.93453	1	18517	0	1.9075	0.0066301	0.017901	0.841457	415	3	1.9075
CNFN	4	0.58888	0.73282	1	14101	1	2.1715	0.0066415	0.017932	0.841457	416	3	2.1715
C15orf40	4	0.93982	0.93976	1	18626	0	0.6208	0.00666	0.017983	0.841457	417	1	0.6208
TMEM260	4	0.98135	0.98134	1	19560	0	1.9551	0.0066779	0.018029	0.841457	418	3	1.9551
ZBTB2	4	0.85562	0.87274	1	17245	1	2.0154	0.0066988	0.018082	0.841457	419	3	2.0154
HIST1H4K	4	0.75376	0.8239	1	16095	1	1.2437	0.0067125	0.018119	0.841457	420	2	1.2437
COL4A6	4	0.3624	0.55678	1	10573	1	1.7558	0.006725	0.018149	0.841457	421	3	1.7558
SLC35E4	4	0.99388	0.99388	1	19875	0	1.4895	0.0067564	0.018231	0.841457	422	3	1.4895
COMMD8	4	0.97956	0.97958	1	19515	0	1.9813	0.0067838	0.018294	0.841457	423	3	1.9813
ZNF644	4	0.28557	0.4989	1	9456	2	0.35471	0.0068039	0.018338	0.841457	424	2	0.35471
NDRG2	4	0.85207	0.87061	1	17193	1	1.7084	0.0068039	0.018338	0.841457	425	2	1.7084
TGM7	4	0.53932	0.69342	1	13235	1	1.1393	0.0068039	0.018338	0.841457	426	2	1.1393
TSPAN15	4	0.27922	0.49077	1	9324	2	-0.1943	0.0068175	0.018371	0.841457	427	1	-0.1943
ANKMY1	4	0.98877	0.98876	1	19753	0	1.7717	0.006845	0.018436	0.841457	428	3	1.7717
SLC9C2	4	0.98949	0.98945	1	19769	0	1.5419	0.0068963	0.018562	0.841457	429	2	1.5419
TTC27	4	0.87947	0.88792	1	17585	1	1.484	0.0068963	0.018562	0.841457	430	2	1.484
RAB3C	4	0.99223	0.99223	1	19830	0	1.954	0.0069194	0.018613	0.841457	431	3	1.954
LATS2	4	0.9812	0.98119	1	19556	0	1.8332	0.0069831	0.018775	0.841457	432	2	1.8332
CLEC4A	3	0.46005	0.6147	1	12007	1	2.2262	0.0069917	0.015426	0.834891	433	2	2.2262
CYB5R2	4	0.65884	0.79009	1	15211	1	1.9799	0.0070601	0.018955	0.841457	434	3	1.9799
GALR2	4	0.020796	0.066164	0.850906	1486	3	-1.1948	0.0070801	0.018995	0.841457	435	1	-1.1948
FHOD1	4	0.24138	0.44022	1	8402	1	1.854	0.0070969	0.019033	0.841457	436	3	1.854
PPM1F	4	0.96051	0.96036	1	19096	0	1.8905	0.0071077	0.01907	0.841457	437	3	1.8905
CHRM5	4	0.94796	0.94787	1	18811	0	1.5619	0.0071124	0.019081	0.841457	438	2	1.5619
WDR63	4	0.6554	0.78719	1	15170	1	1.5966	0.0071186	0.0191	0.841457	439	3	1.5966
DOCK9	4	0.98499	0.98497	1	19662	0	2.234	0.0071294	0.019128	0.841457	440	3	2.234
CSNK1G3	4	0.98743	0.98741	1	19728	0	0.81351	0.0071326	0.019135	0.841457	441	1	0.81351
MAGEA2B	4	0.26162	0.4675	1	8908	1	1.5046	0.007141	0.019157	0.841457	442	2	1.5046
TBX6	4	0.99601	0.99602	1	19931	0	1.7138	0.0071817	0.01927	0.841457	443	3	1.7138
FAM151B	4	0.13061	0.27968	0.993083	5476	2	-0.18131	0.0071851	0.019281	0.841457	444	1	-0.18131
PAPOLA	4	0.14896	0.30777	1	5952	2	0.60291	0.0072036	0.019328	0.841457	445	2	0.60291
GADD45G	4	0.30663	0.51459	1	9729	1	1.6135	0.0072365	0.019418	0.841457	446	3	1.6135
FAM71A	4	0.43712	0.61398	1	11677	2	-0.30263	0.0072376	0.019419	0.841457	447	1	-0.30263
FBXO48	4	0.16329	0.32911	1	6334	1	1.75	0.0072585	0.019471	0.841457	448	3	1.75
HES4	4	0.5087	0.66927	1	12705	1	1.8253	0.0072585	0.019471	0.841457	449	3	1.8253
NUPR1	4	0.52431	0.68154	1	12989	1	0.48547	0.0072822	0.019524	0.841457	450	2	0.48547
AKAP11	4	0.58204	0.72733	1	13944	2	0.29413	0.0072822	0.019524	0.841457	451	2	0.29413
PALD1	4	0.26162	0.4675	1	8903	1	0.41627	0.00729	0.019547	0.841457	452	1	0.41627
RAD54B	4	0.92171	0.92165	1	18273	1	2.0737	0.0072904	0.019549	0.841457	453	3	2.0737
LMBRD2	4	0.083073	0.20367	0.967212	4135	1	1.9884	0.0073368	0.019672	0.842901	454	3	1.9884
SUV420H2	4	0.56717	0.71554	1	13702	2	0.081139	0.0073425	0.019691	0.842901	455	1	0.081139
CUX1	4	0.99946	0.99947	1	20055	0	2.5921	0.0073507	0.019709	0.842901	456	3	2.5921
OR56A5	4	0.020796	0.066164	0.850906	1532	2	-1.4121	0.007395	0.019815	0.84386	457	1	-1.4121
PSMA5	3	0.88277	0.88286	1	17635	0	1.2121	0.0074039	0.016118	0.835013	458	2	1.2121
KCNK17	4	0.99716	0.99716	1	19962	0	1.5996	0.0074559	0.019976	0.845347	459	3	1.5996
PRPF40B	4	0.61471	0.75384	1	14499	1	1.6602	0.0074559	0.019976	0.845347	460	3	1.6602
BBX	4	0.90338	0.9056	1	17921	1	1.1757	0.0075	0.020089	0.848355	461	2	1.1757
LRP5	4	0.84607	0.86714	1	17109	1	1.6486	0.0075447	0.020203	0.851371	462	3	1.6486
MFSD3	4	0.96051	0.96036	1	19094	0	1.8568	0.0076007	0.020348	0.853373	463	2	1.8568
UNC5C	4	0.01733	0.056069	0.844204	1266	2	-0.03736	0.0076115	0.020375	0.853373	464	2	-0.03736
TUB	4	0.37962	0.56995	1	10795	1	1.0621	0.0076574	0.02047	0.854924	465	1	1.0621
REEP5	4	0.98283	0.98282	1	19605	0	1.8285	0.0076944	0.020552	0.854924	466	3	1.8285
HESX1	4	0.78861	0.83852	1	16414	1	1.8051	0.0076944	0.020552	0.854924	467	3	1.8051
CCDC174	4	0.92515	0.92495	1	18342	1	-0.087656	0.0077099	0.020595	0.854924	468	1	-0.087656
BCAS3	4	0.9969	0.99688	1	19952	0	1.8297	0.0077344	0.020656	0.854924	469	3	1.8297
CLK1	4	0.79931	0.84345	1	16555	1	0.87623	0.0077624	0.020725	0.854924	470	1	0.87623
OGFOD3	4	0.7459	0.82073	1	16014	1	2.1242	0.0077733	0.020754	0.854924	471	2	2.1242
CEACAM1	4	0.75376	0.8239	1	16090	1	0.67215	0.0078149	0.020855	0.857266	472	1	0.67215
PGM3	3	0.47536	0.62848	1	12247	1	2.6964	0.0078293	0.01685	0.840188	473	2	2.6964
COL5A2	4	0.61968	0.75797	1	14582	2	1.3182	0.0079038	0.021075	0.862767	474	2	1.3182
SNX31	4	0.22382	0.41615	1	7966	1	2.2047	0.0079038	0.021075	0.862767	475	3	2.2047
NTC_855	1	0.99209	0.99207	1	19826	0	4.9281	0.0079104	0.0078679	0.711623	476	1	4.9281
KDM2B	4	0.97604	0.97597	1	19443	0	1.294	0.0079723	0.021248	0.868118	477	2	1.294
RIMKLB	4	0.93918	0.93911	1	18610	0	1.1194	0.0080244	0.021375	0.869814	478	2	1.1194
LGALS4	4	0.13734	0.29014	0.993083	5605	3	-0.47796	0.0080247	0.021376	0.869814	479	1	-0.47796
CLIC5	4	0.92686	0.92661	1	18371	1	0.87014	0.0080772	0.021506	0.873297	480	1	0.87014
RWDD2A	4	0.58204	0.72733	1	14040	2	-0.23059	0.0081821	0.021785	0.881098	481	1	-0.23059
LMAN1	4	0.99407	0.99409	1	19881	0	1.7283	0.0082014	0.021837	0.881099	482	3	1.7283
USPL1	4	0.89713	0.90072	1	17836	1	1.4023	0.0082153	0.021873	0.881099	483	2	1.4023
CTHRC1	4	0.071046	0.18355	0.963414	3711	1	0.070738	0.0082346	0.021923	0.881356	484	1	0.070738
AP4B1	4	0.63493	0.77049	1	14838	1	0.80891	0.008287	0.022051	0.88461	485	2	0.80891
SMARCC1	4	0.39019	0.578	1	10998	1	2.2349	0.0083018	0.022092	0.88461	486	2	2.2349
SLC9B1	4	0.3624	0.55678	1	10552	2	0.47805	0.0083395	0.022187	0.885264	487	1	0.47805
GRIN2C	4	0.30663	0.51459	1	9815	1	1.4831	0.0083437	0.022197	0.885264	488	3	1.4831
CERK	4	0.51048	0.67062	1	12755	2	0.93425	0.0083919	0.022309	0.887982	489	2	0.93425
IMPG1	4	0.88854	0.89434	1	17709	1	2.061	0.0084443	0.022445	0.888109	490	2	2.061
KCNH2	4	0.99943	0.99944	1	20052	0	1.6908	0.0084608	0.022489	0.888109	491	3	1.6908
DHX9	2	0.73608	0.73559	1	15908	0	1.3984	0.0084664	0.016109	0.835013	492	1	1.3984
CRHR1	4	0.94153	0.94141	1	18657	0	1.1944	0.0084968	0.022572	0.888109	493	1	1.1944
KRTAP10-10	4	0.99757	0.99757	1	19980	0	1.7862	0.0085424	0.022695	0.888109	494	3	1.7862
SGMS1	4	0.27402	0.48395	1	9180	2	-0.26163	0.0085492	0.022716	0.888109	495	1	-0.26163
RNF14	4	0.081465	0.20101	0.967212	3990	2	0.50029	0.0085608	0.022747	0.888109	496	2	0.50029
BTG2	4	0.99941	0.99942	1	20050	0	1.8173	0.0085925	0.022829	0.888109	497	3	1.8173
GFI1	4	0.82418	0.85552	1	16825	1	0.21784	0.0086017	0.022852	0.888109	498	1	0.21784
CYP1A2	4	0.92077	0.92075	1	18254	1	2.0572	0.0086133	0.022879	0.888109	499	3	2.0572
NRP1	4	0.99916	0.99915	1	20039	0	1.9015	0.0086244	0.022915	0.888109	500	3	1.9015
HRC	4	0.9986	0.9986	1	20011	0	2.2839	0.0086404	0.022956	0.888109	501	2	2.2839
SLC17A2	4	0.90357	0.90576	1	17927	1	1.9333	0.0086453	0.022968	0.888109	502	3	1.9333
PPM1M	4	0.70659	0.80615	1	15637	1	2.1964	0.0086601	0.023006	0.888109	503	3	2.1964
CCNG2	4	0.92077	0.92075	1	18255	1	1.6924	0.0086724	0.023039	0.888109	504	3	1.6924
GUCA1A	4	0.58204	0.72733	1	13957	2	0.063881	0.0087066	0.023112	0.888109	505	1	0.063881
ADH7	4	0.15425	0.31575	1	6105	2	0.6601	0.0087203	0.023153	0.888109	506	2	0.6601
CCDC112	4	0.93804	0.93795	1	18591	0	1.2181	0.0087203	0.023153	0.888109	507	2	1.2181
GLYR1	4	0.78861	0.83852	1	16440	1	1.3756	0.0087203	0.023153	0.888109	508	2	1.3756
CS	4	0.51057	0.67069	1	12758	2	0.18189	0.008759	0.023248	0.888109	509	1	0.18189
TNRC6A	4	0.6554	0.78719	1	15169	1	0.69391	0.0088114	0.02337	0.888109	510	1	0.69391
E2F7	4	0.99897	0.99895	1	20026	0	2.2458	0.0088173	0.023385	0.888109	511	3	2.2458
WDR86	3	0.45251	0.60696	1	11895	2	-0.009768	0.0088212	0.018545	0.841457	512	1	-0.009768
MCF2L2	4	0.096745	0.22605	0.97573	4480	1	1.6674	0.008841	0.023444	0.888109	513	3	1.6674
MNDA	4	0.8839	0.89101	1	17650	1	1.7179	0.008851	0.023473	0.888109	514	3	1.7179
ATP13A4	4	0.06549	0.17409	0.959452	3569	1	1.2828	0.0088638	0.023506	0.888109	515	2	1.2828
ITGA8	4	0.94604	0.94594	1	18758	0	1.709	0.0088755	0.023534	0.888109	516	2	1.709
ASNSD1	4	0.70443	0.80538	1	15609	1	1.7715	0.0089148	0.023628	0.888109	517	3	1.7715
CD300LG	4	0.11944	0.26227	0.986147	5151	1	1.4897	0.0089333	0.023675	0.888109	518	2	1.4897
DCAF5	4	0.11169	0.25012	0.986147	4916	1	1.7245	0.0089593	0.023736	0.888109	519	2	1.7245
ITFG2	4	0.99455	0.99457	1	19895	0	1.4459	0.0089903	0.023817	0.888109	520	3	1.4459
CSNK2A1	4	0.94263	0.9425	1	18670	0	1.9722	0.0089971	0.023835	0.888109	521	2	1.9722
SIPA1L1	4	0.99949	0.9995	1	20056	0	1.7905	0.0090168	0.023882	0.888109	522	3	1.7905
GRAMD1C	4	0.41631	0.59795	1	11338	2	1.1353	0.0090203	0.023892	0.888109	523	2	1.1353
USP21	4	0.18887	0.36666	1	7106	1	1.92	0.0090203	0.023892	0.888109	524	2	1.92
C1GALT1	4	0.48928	0.65432	1	12510	1	1.9569	0.0090203	0.023892	0.888109	525	2	1.9569
SP5	4	0.30372	0.51238	1	9675	2	-0.060079	0.0090211	0.023895	0.888109	526	1	-0.060079
RAP2C	4	0.91449	0.91506	1	18128	1	1.6176	0.0090735	0.024032	0.888109	527	2	1.6176
PIPOX	4	0.1034	0.2368	0.97573	4748	1	1.5948	0.0091055	0.024112	0.888109	528	3	1.5948
DMC1	4	0.99384	0.99385	1	19873	0	1.7735	0.009126	0.024164	0.888109	529	2	1.7735
DBT	4	0.87706	0.88633	1	17548	1	1.6315	0.0091603	0.02425	0.888109	530	2	1.6315
FAM71D	4	0.19556	0.3763	1	7240	3	-0.50113	0.0091784	0.024299	0.888109	531	1	-0.50113
LAMB1	4	0.03132	0.09563	0.906664	2067	1	1.6907	0.0091948	0.024337	0.888109	532	3	1.6907
GLB1	4	0.94522	0.94507	1	18739	0	0.2084	0.0092308	0.024431	0.888109	533	1	0.2084
HS3ST4	4	0.67719	0.7962	1	15416	1	1.296	0.0092371	0.024449	0.888109	534	3	1.296
ADH1C	4	0.24614	0.44667	1	8528	1	1.6235	0.0092371	0.024449	0.888109	535	3	1.6235
TMEM68	4	0.82642	0.85665	1	16846	1	1.445	0.0092371	0.024449	0.888109	536	3	1.445
GRB10	4	0.96677	0.96665	1	19217	0	1.79	0.0092371	0.024449	0.888109	537	3	1.79
MAPK1IP1L	4	0.91641	0.91674	1	18164	1	1.6382	0.0092661	0.024515	0.888109	538	2	1.6382
CNPPD1	4	0.77021	0.83066	1	16274	1	1.1091	0.0092832	0.024556	0.888109	539	2	1.1091
NPHP3	4	0.32423	0.52785	1	10005	2	-0.28701	0.0093356	0.024684	0.888109	540	1	-0.28701
UCN	4	0.026958	0.083638	0.891885	1844	3	-0.84318	0.009388	0.024818	0.888109	541	1	-0.84318
GPR162	4	0.94858	0.94849	1	18820	0	1.9701	0.00944	0.02494	0.888109	542	3	1.9701
LOC200726	4	0.18887	0.36666	1	6962	1	1.5288	0.0094751	0.025016	0.888109	543	3	1.5288
C10orf54	4	0.98563	0.9856	1	19677	0	2.2046	0.0094792	0.025028	0.888109	544	2	2.2046
VPS13C	4	0.13392	0.28485	0.993083	5543	2	-0.69676	0.0094928	0.025068	0.888109	545	1	-0.69676
SOX11	4	0.46618	0.63649	1	12100	2	1.2149	0.009497	0.025078	0.888109	546	2	1.2149
NTC_816	1	0.99048	0.9905	1	19796	0	4.4025	0.0095202	0.0094737	0.753036	547	1	4.4025
PYHIN1	3	0.84099	0.84189	1	17029	1	2.0096	0.0095294	0.019801	0.84386	548	2	2.0096
KIAA0430	4	0.26162	0.4675	1	8926	2	0.082861	0.0095452	0.025203	0.888109	549	1	0.082861
SDHAF2	4	0.13906	0.29282	0.993083	5772	2	0.89899	0.0095507	0.025215	0.888109	550	2	0.89899
C3orf33	3	0.036403	0.089897	0.897446	2358	1	1.0847	0.0095687	0.019859	0.84396	551	1	1.0847
PSMA4	2	0.95075	0.95071	1	18866	0	2.8538	0.0095698	0.018171	0.841457	552	1	2.8538
UQCC2	4	0.91641	0.91674	1	18165	1	1.0662	0.0095976	0.025331	0.888109	553	2	1.0662
RNASE7	4	0.53932	0.69342	1	13244	1	1.9617	0.0095995	0.025337	0.888109	554	3	1.9617
KCND2	4	0.76677	0.82924	1	16248	1	1.6655	0.009643	0.025462	0.888109	555	3	1.6655
SNX32	4	0.48928	0.65432	1	12501	2	0.16002	0.00965	0.025482	0.888109	556	1	0.16002
OBSCN	4	0.99893	0.99891	1	20022	0	1.7306	0.0096705	0.025529	0.888109	557	2	1.7306
POLL	4	0.99594	0.99596	1	19929	0	1.5684	0.0096945	0.0256	0.888109	558	3	1.5684
IFI44	4	0.70217	0.80459	1	15594	1	0.73497	0.0097024	0.025623	0.888109	559	1	0.73497
ZNF35	4	0.93034	0.9301	1	18420	0	1.5543	0.0097462	0.02574	0.888109	560	3	1.5543
TMUB1	4	0.9706	0.9705	1	19306	0	1.8974	0.0097834	0.025841	0.888109	561	3	1.8974
SERPINE2	4	0.99851	0.99852	1	20006	0	2.078	0.0098247	0.025948	0.888109	562	3	2.078
SHQ1	4	0.22013	0.41102	1	7832	3	-1.197	0.0098596	0.026033	0.888109	563	1	-1.197
PAK1IP1	4	0.38715	0.57565	1	10914	2	-1.4306	0.0098596	0.026033	0.888109	564	1	-1.4306
SERPINC1	4	0.92077	0.92075	1	18250	1	1.4579	0.0098596	0.026033	0.888109	565	1	1.4579
TPTE2	3	0.97255	0.97264	1	19354	0	2.7018	0.0098664	0.020378	0.853373	566	2	2.7018
FAM221A	4	0.38715	0.57565	1	10894	2	0.81782	0.0098758	0.026076	0.888109	567	2	0.81782
UAP1L1	4	0.96902	0.96888	1	19268	0	1.4874	0.0098758	0.026076	0.888109	568	2	1.4874
ANKAR	4	0.041535	0.12289	0.915189	2633	1	1.7226	0.0098769	0.026078	0.888109	569	3	1.7226
STAT3	4	0.9695	0.96937	1	19279	0	1.9635	0.0098769	0.026078	0.888109	570	3	1.9635
SLURP1	4	0.88881	0.89451	1	17716	1	1.7655	0.0098769	0.026078	0.888109	571	3	1.7655
ELAVL1	4	0.99857	0.99856	1	20010	0	1.9858	0.0099911	0.026361	0.888109	572	3	1.9858
KLHL21	4	0.96471	0.9646	1	19175	0	2.2022	0.0099979	0.026378	0.888109	573	3	2.2022
MEDAG	4	0.24331	0.4428	1	8419	1	0.81204	0.010017	0.026422	0.888109	574	1	0.81204
ERLIN2	4	0.7633	0.82783	1	16205	1	1.6569	0.01003	0.026453	0.888109	575	3	1.6569
UBE2Q1	4	0.99926	0.99926	1	20041	0	1.6959	0.01003	0.026453	0.888109	576	3	1.6959
STAT2	4	0.99945	0.99946	1	20054	0	1.5408	0.01003	0.026453	0.888109	577	3	1.5408
COL21A1	4	0.87398	0.88423	1	17504	1	1.5277	0.010037	0.026472	0.888109	578	2	1.5277
COPS8	4	0.75903	0.82602	1	16149	1	0.99601	0.010037	0.026472	0.888109	579	2	0.99601
FAM103A1	3	0.537	0.6551	1	13197	1	0.80459	0.01008	0.020755	0.854924	580	1	0.80459
LOC101928436	4	0.90497	0.9069	1	17956	1	1.7543	0.010082	0.026576	0.888109	581	3	1.7543
SCARA3	4	0.95566	0.95551	1	18968	0	1.6173	0.010105	0.026631	0.888109	582	3	1.6173
PTRF	4	0.99909	0.99907	1	20035	0	1.8819	0.010121	0.026669	0.888109	583	3	1.8819
KNSTRN	4	0.42097	0.60159	1	11514	1	1.6233	0.010158	0.026775	0.888109	584	3	1.6233
RAB15	4	0.82909	0.858	1	16866	1	1.295	0.010169	0.026803	0.888109	585	2	1.295
FKTN	4	0.52962	0.68572	1	13077	1	2.2437	0.010198	0.026876	0.888109	586	3	2.2437
MAP1LC3C	4	0.97499	0.9749	1	19412	0	1.5854	0.010215	0.026919	0.888109	587	3	1.5854
GPR151	4	0.1156	0.25625	0.986147	5000	2	-0.29846	0.010226	0.026948	0.888109	588	1	-0.29846
C4orf48	4	0.34804	0.54587	1	10369	1	1.6357	0.010228	0.026952	0.888109	589	3	1.6357
PHB	2	0.86677	0.86664	1	17399	0	2.3043	0.010253	0.01945	0.841457	590	1	2.3043
OCM2	4	0.24614	0.44667	1	8533	1	1.693	0.010259	0.027036	0.888109	591	3	1.693
TNFSF11	4	0.99083	0.99081	1	19803	0	1.7955	0.010259	0.027036	0.888109	592	3	1.7955
KRTAP2-3	4	0.85485	0.87228	1	17227	1	2.006	0.010259	0.027036	0.888109	593	3	2.006
FOSL2	4	0.15152	0.31164	1	6012	2	0.56254	0.010274	0.02707	0.888109	594	2	0.56254
ABCD1	4	0.85746	0.87388	1	17259	1	1.6099	0.010274	0.027071	0.888109	595	3	1.6099
ROPN1B	4	0.30663	0.51459	1	9724	1	0.70196	0.010279	0.027084	0.888109	596	1	0.70196
KPTN	4	0.99145	0.99144	1	19818	0	1.7309	0.010302	0.027147	0.888485	597	2	1.7309
ART4	4	0.59457	0.7375	1	14163	2	0.43891	0.010331	0.027215	0.888485	598	2	0.43891
LY75	4	0.8624	0.87689	1	17319	1	1.7212	0.010338	0.027228	0.888485	599	3	1.7212
EPC2	4	0.5573	0.70776	1	13529	2	0.31406	0.010383	0.027349	0.891001	600	1	0.31406
CUL5	4	0.68952	0.8003	1	15490	1	1.8508	0.010438	0.027495	0.892966	601	3	1.8508
CXXC5	4	0.80483	0.84603	1	16610	1	1.8993	0.010448	0.027518	0.892966	602	2	1.8993
TDG	4	0.93701	0.9369	1	18569	0	1.683	0.010455	0.027543	0.892966	603	3	1.683
MAST4	4	0.52371	0.68109	1	12983	2	0.52139	0.010541	0.027713	0.893314	604	1	0.52139
GTF2H2C	3	0.14529	0.28054	0.993083	5870	1	0.38546	0.010571	0.02162	0.876188	605	1	0.38546
KRTAP9-9	4	0.9959	0.99592	1	19924	0	2.1473	0.010598	0.027804	0.893314	606	2	2.1473
GPR152	4	0.2305	0.4254	1	8131	2	0.31224	0.010645	0.02789	0.893314	607	1	0.31224
ADGRA3	4	0.26162	0.4675	1	8876	1	1.3977	0.010657	0.027904	0.893314	608	2	1.3977
DGKA	4	0.91385	0.9145	1	18121	1	1.4924	0.010698	0.027966	0.893314	609	2	1.4924
NDUFB9	4	0.87447	0.88455	1	17511	1	1.4251	0.010714	0.027988	0.893314	610	2	1.4251
ZDHHC12	4	0.89228	0.8971	1	17773	1	1.6624	0.010714	0.027988	0.893314	611	2	1.6624
FBXO36	4	0.91297	0.91375	1	18102	1	1.9811	0.010799	0.028137	0.893314	612	2	1.9811
KCNIP2	4	0.45405	0.62706	1	11923	1	1.5763	0.010828	0.028176	0.893314	613	2	1.5763
PET117	4	0.3624	0.55678	1	10613	2	0.097331	0.011012	0.028463	0.896523	614	1	0.097331
LOC653602	4	0.99584	0.99585	1	19923	0	2.2517	0.011035	0.028504	0.896523	615	2	2.2517
CNGB1	4	0.95893	0.95881	1	19059	0	1.9532	0.011041	0.028518	0.896523	616	2	1.9532
SH3GL1	4	0.43819	0.61479	1	11707	1	1.2475	0.011064	0.028551	0.896523	617	1	1.2475
OMD	4	0.74508	0.8204	1	16006	1	1.1302	0.011169	0.028729	0.896523	618	1	1.1302
HPCA	4	0.69661	0.80269	1	15544	1	1.0475	0.011169	0.028729	0.896523	619	2	1.0475
TRAF2	4	0.69203	0.80116	1	15504	1	0.71565	0.011169	0.028729	0.896523	620	1	0.71565
ACTL10	4	0.15282	0.31361	1	6082	2	0.93863	0.011169	0.028729	0.896523	621	2	0.93863
HNRNPH3	4	0.34555	0.54399	1	10315	2	1.2009	0.011221	0.028807	0.896523	622	2	1.2009
CHEK2	4	0.98079	0.98078	1	19543	0	1.2595	0.011273	0.028886	0.896523	623	1	1.2595
LIPT1	4	0.96101	0.96084	1	19104	0	1.814	0.011301	0.028934	0.896523	624	2	1.814
SMIM6	4	0.65214	0.78454	1	15128	2	0.77137	0.011326	0.028968	0.896523	625	1	0.77137
MN1	4	0.16329	0.32911	1	6373	1	2.4007	0.011343	0.028996	0.896523	626	2	2.4007
GSTT2B	4	0.97727	0.97727	1	19466	0	1.47	0.011378	0.029053	0.896523	627	2	1.47
NME8	4	0.7959	0.84186	1	16518	1	1.5481	0.011379	0.029056	0.896523	628	2	1.5481
CLEC2L	4	0.27873	0.49011	1	9301	3	-0.15406	0.01143	0.029137	0.896523	629	1	-0.15406
ADH5	4	0.27305	0.48265	1	9175	2	0.54128	0.01146	0.029183	0.896523	630	2	0.54128
NT5C1B-RDH14	4	0.60887	0.74903	1	14400	2	0.89477	0.01146	0.029183	0.896523	631	2	0.89477
SMCR8	4	0.32876	0.53126	1	10057	1	0.79263	0.011483	0.029214	0.896523	632	1	0.79263
MLLT11	4	0.18605	0.3626	1	6906	3	-0.51986	0.011535	0.0293	0.897702	633	1	-0.51986
EPC1	4	0.99334	0.99333	1	19852	0	1.2277	0.011587	0.029375	0.897702	634	2	1.2277
OR2T10	4	0.26162	0.4675	1	8872	1	1.6595	0.011594	0.029386	0.897702	635	2	1.6595
PXK	4	0.40317	0.58797	1	11190	1	0.74186	0.011633	0.029454	0.898428	636	2	0.74186
CFC1B	4	0.0562	0.15817	0.950232	3201	1	0.34523	0.011666	0.029503	0.898552	637	2	0.34523
MUSK	4	0.2848	0.49801	1	9430	2	1.1212	0.011781	0.02969	0.900788	638	2	1.1212
SAPCD1	4	0.77265	0.83167	1	16294	1	1.2838	0.011797	0.029711	0.900788	639	2	1.2838
BOLA3	3	0.20346	0.34498	1	7440	1	0.92565	0.012123	0.024312	0.888109	640	1	0.92565
IFI44L	4	0.84057	0.86407	1	17022	1	1.7511	0.012143	0.030253	0.914457	641	2	1.7511
ACHE	4	0.64838	0.7815	1	15058	2	1.1497	0.012143	0.030253	0.914457	642	2	1.1497
TMEM87A	4	0.46618	0.63649	1	12091	2	0.4672	0.012253	0.030432	0.9161	643	2	0.4672
BCL7A	4	0.94485	0.94469	1	18726	0	1.4822	0.0123	0.030502	0.9161	644	2	1.4822
TRAF5	4	0.010749	0.035957	0.78137	901	2	-1.7802	0.01232	0.030535	0.9161	645	1	-1.7802
GPR12	4	0.16951	0.33837	1	6485	3	-0.46199	0.01232	0.030535	0.9161	646	1	-0.46199
PLRG1	4	0.0562	0.15817	0.950232	3164	1	0.52387	0.01232	0.030535	0.9161	647	1	0.52387
SPP2	4	0.3624	0.55678	1	10608	1	1.2537	0.012424	0.030706	0.91984	648	1	1.2537
IL37	4	0.01282	0.042323	0.816598	991	2	-0.093513	0.012482	0.030789	0.920317	649	2	-0.093513
DIMT1	3	0.39586	0.549	1	11039	1	0.52227	0.012496	0.024948	0.888109	650	1	0.52227
EXTL1	4	0.62084	0.75895	1	14600	1	1.8967	0.012503	0.030825	0.920317	651	2	1.8967
SHISA9	4	0.39947	0.58519	1	11102	2	-0.26806	0.012529	0.030863	0.920317	652	1	-0.26806
PIBF1	4	0.56939	0.71727	1	13721	2	1.1458	0.01256	0.030914	0.920317	653	2	1.1458
NTC_206	1	0.98743	0.98746	1	19732	0	4.3321	0.012568	0.012493	0.824989	654	1	4.3321
NRDE2	4	0.57687	0.72322	1	13911	1	1.6755	0.012605	0.030989	0.920317	655	2	1.6755
TBC1D19	4	0.11791	0.25984	0.986147	5101	3	-0.60555	0.012633	0.031037	0.920317	656	1	-0.60555
ATP11AUN	4	0.69829	0.80325	1	15563	1	1.6934	0.012639	0.031042	0.920317	657	2	1.6934
ACOT1	4	0.56032	0.71019	1	13595	1	0.60597	0.01271	0.031154	0.922272	658	2	0.60597
PRDM16	4	0.87252	0.8833	1	17481	1	1.6923	0.01279	0.031281	0.923649	659	2	1.6923
DEFB133	4	0.38301	0.5725	1	10828	1	1.1829	0.012842	0.031374	0.92421	660	1	1.1829
FZD10	4	0.76538	0.82866	1	16228	1	1.1851	0.012895	0.031453	0.92421	661	1	1.1851
PNRC1	4	0.1156	0.25625	0.986147	5020	2	-0.37477	0.012947	0.031538	0.92421	662	1	-0.37477
MYOZ1	4	0.46548	0.63595	1	12076	2	0.12598	0.012999	0.031628	0.92421	663	1	0.12598
IL18BP	4	0.82059	0.85369	1	16794	1	1.4753	0.013002	0.031633	0.92421	664	2	1.4753
CBWD6	4	0.87048	0.88201	1	17452	1	1.673	0.013002	0.031633	0.92421	665	2	1.673
CPA5	4	0.91578	0.9162	1	18152	1	1.0219	0.013002	0.031633	0.92421	666	2	1.0219
NRBF2	4	0.99706	0.99705	1	19956	0	1.9567	0.013052	0.031707	0.924912	667	2	1.9567
CCNB2	4	0.08765	0.2111	0.974278	4203	2	0.46863	0.013102	0.031791	0.924912	668	2	0.46863
GMDS	4	0.4027	0.58763	1	11186	2	-0.31192	0.013104	0.031795	0.924912	669	1	-0.31192
PTPRN	4	0.34455	0.54322	1	10307	1	1.6948	0.013156	0.031865	0.925437	670	2	1.6948
AP1S2	4	0.95424	0.95404	1	18940	0	1.0116	0.013208	0.031951	0.925437	671	1	1.0116
SPTAN1	4	0.94061	0.94051	1	18635	0	1.6704	0.013217	0.031966	0.925437	672	2	1.6704
RHBDL1	4	0.59457	0.7375	1	14175	2	1.2695	0.013248	0.032018	0.925437	673	2	1.2695
DLL3	4	0.18887	0.36666	1	7005	1	0.93671	0.013261	0.032043	0.925437	674	1	0.93671
NTC_786	1	0.98669	0.98671	1	19705	0	4.2114	0.013307	0.013214	0.824989	675	1	4.2114
ST18	4	0.48928	0.65432	1	12499	1	1.4199	0.013339	0.032167	0.926437	676	2	1.4199
SLC39A6	4	0.98441	0.98437	1	19646	0	1.5579	0.013359	0.032212	0.926437	677	2	1.5579
PRRC2A	4	0.31441	0.52051	1	9898	2	-0.74491	0.013365	0.032216	0.926437	678	1	-0.74491
COL17A1	4	0.48928	0.65432	1	12491	1	0.13204	0.01347	0.032385	0.929797	679	1	0.13204
TCF12	4	0.96478	0.96467	1	19177	0	1.9623	0.013496	0.032434	0.929797	680	2	1.9623
INSL6	3	0.13581	0.26998	0.993083	5573	1	2.6605	0.013511	0.026679	0.888109	681	2	2.6605
FXYD5	4	0.0049759	0.017431	0.725256	468	3	-1.4261	0.013522	0.032472	0.929797	682	1	-1.4261
CLNS1A	3	0.072326	0.16673	0.959452	3758	1	0.21806	0.013536	0.026716	0.888109	683	1	0.21806
CLDN1	4	0.63493	0.77049	1	14836	1	1.2621	0.013626	0.032639	0.931178	684	1	1.2621
NAB1	4	0.84732	0.86786	1	17135	1	1.3378	0.01364	0.032659	0.931178	685	2	1.3378
TAAR2	4	0.17086	0.34034	1	6612	2	0.0287	0.013679	0.032726	0.931414	686	1	0.0287
TMC4	3	0.99392	0.99403	1	19876	0	2.3023	0.013699	0.027002	0.888109	687	2	2.3023
CT45A6	4	0.58204	0.72733	1	14046	2	1.0648	0.0137	0.03276	0.931414	688	2	1.0648
SNRPD3	3	0.86441	0.86444	1	17361	0	-0.82703	0.013712	0.027028	0.888109	689	1	-0.82703
SRGAP2C	4	0.96926	0.96911	1	19274	0	1.7098	0.013853	0.033023	0.934911	690	2	1.7098
FAM221B	4	0.48928	0.65432	1	12481	1	1.7851	0.013853	0.033023	0.934911	691	2	1.7851
PTPRN2	4	0.97103	0.97094	1	19315	0	1.8344	0.013935	0.033163	0.937185	692	2	1.8344
FLI1	4	0.97547	0.97536	1	19423	0	1.4589	0.013977	0.033231	0.937185	693	2	1.4589
CMTM7	4	0.6377	0.77275	1	14893	2	1.3246	0.01402	0.033299	0.937185	694	2	1.3246
RNF20	4	0.67719	0.7962	1	15404	1	1.4376	0.014045	0.033333	0.937185	695	2	1.4376
C9orf171	4	0.7488	0.82188	1	16040	1	1.1809	0.01407	0.033383	0.937185	696	2	1.1809
DFNB31	3	0.87085	0.87096	1	17456	0	2.5624	0.01414	0.027762	0.893314	697	2	2.5624
SCUBE1	4	0.16329	0.32911	1	6386	2	0.73414	0.014142	0.033493	0.938972	698	2	0.73414
ATP8B4	3	0.13699	0.27131	0.993083	5604	2	-0.98185	0.014183	0.027827	0.893314	699	1	-0.98185
ASCL3	4	0.1156	0.25625	0.986147	5053	2	0.272	0.014253	0.03367	0.940463	700	2	0.272
IVNS1ABP	4	0.017846	0.057554	0.850906	1327	2	-0.090304	0.014264	0.033687	0.940463	701	2	-0.090304
SH3BGR	4	0.06549	0.17409	0.959452	3540	1	1.2273	0.014264	0.033687	0.940463	702	2	1.2273
PCDHA9	4	0.42097	0.60159	1	11430	1	0.99216	0.014305	0.033759	0.941178	703	1	0.99216
KCNA10	3	0.97488	0.975	1	19411	0	2.198	0.01432	0.028085	0.893314	704	2	2.198
NTC_589	1	0.98558	0.98559	1	19675	0	3.6668	0.014416	0.014304	0.831011	705	1	3.6668
RASSF8	4	0.54882	0.70104	1	13397	1	1.7444	0.014423	0.033969	0.94311	706	2	1.7444
OR10V1	3	0.93254	0.93266	1	18479	0	1.5316	0.014438	0.02828	0.895198	707	2	1.5316
COL16A1	4	0.95366	0.95347	1	18922	0	0.65917	0.014488	0.034083	0.94311	708	1	0.65917
GAGE2B	4	0.80323	0.84526	1	16592	1	0.66252	0.014488	0.034083	0.94311	709	1	0.66252
PEA15	4	0.74325	0.81967	1	15987	1	1.1106	0.014528	0.034158	0.94311	710	2	1.1106
COPS3	3	0.8785	0.87861	1	17575	0	2.1987	0.014556	0.028502	0.896523	711	2	2.1987
CCL15	4	0.71086	0.80762	1	15666	1	1.6245	0.014575	0.034237	0.94311	712	2	1.6245
KDM3A	4	0.93701	0.9369	1	18566	0	1.2783	0.014612	0.034289	0.94311	713	2	1.2783
HCN3	4	0.048689	0.1411	0.932262	2919	3	-1.701	0.014618	0.034302	0.94311	714	1	-1.701
HIST1H3A	4	0.87048	0.88201	1	17440	1	1.4404	0.014648	0.034355	0.94311	715	2	1.4404
OR6C3	4	0.99461	0.99462	1	19898	0	1.6212	0.014648	0.034355	0.94311	716	2	1.6212
EFHB	4	0.13201	0.28191	0.993083	5499	2	0.33183	0.014671	0.034387	0.94311	717	2	0.33183
TSPAN14	4	0.99713	0.99711	1	19961	0	1.9946	0.014714	0.03446	0.94311	718	2	1.9946
LRRC4C	4	0.62401	0.76157	1	14654	2	1.1859	0.014714	0.03446	0.94311	719	2	1.1859
CCNE1	4	0.85679	0.87347	1	17251	1	0.63211	0.014723	0.034478	0.94311	720	1	0.63211
RLN2	4	0.81347	0.85018	1	16697	1	1.785	0.014743	0.034515	0.94311	721	2	1.785
GCC1	4	0.27912	0.49063	1	9321	2	-0.10668	0.014775	0.034567	0.94311	722	1	-0.10668
KIAA1958	4	0.2754	0.48571	1	9237	1	1.6922	0.014802	0.034609	0.94311	723	2	1.6922
STC2	4	0.081961	0.20183	0.967212	4068	2	0.31492	0.014813	0.034626	0.94311	724	2	0.31492
HORMAD2	4	0.57687	0.72322	1	13848	1	1.8235	0.014875	0.034748	0.945065	725	2	1.8235
ERGIC1	4	0.91128	0.91226	1	18073	1	2.0009	0.014938	0.034857	0.945065	726	2	2.0009
MGLL	4	0.95224	0.95206	1	18891	0	1.6423	0.014984	0.034935	0.945065	727	2	1.6423
LHX4	4	0.60148	0.74302	1	14275	1	1.0823	0.014989	0.034942	0.945065	728	2	1.0823
ITGB1BP1	4	0.093081	0.22012	0.97573	4409	2	-0.34107	0.015036	0.035028	0.945065	729	1	-0.34107
PIK3R6	4	0.4428	0.61834	1	11766	2	1.1651	0.015037	0.035028	0.945065	730	2	1.1651
GNA12	4	0.96325	0.96314	1	19150	0	1.6671	0.015063	0.035067	0.945065	731	2	1.6671
LNX2	4	0.20738	0.39315	1	7537	2	0.15648	0.01514	0.035186	0.945065	732	1	0.15648
ACSM6	4	0.40564	0.58984	1	11212	2	0.021929	0.015193	0.035251	0.945065	733	1	0.021929
CC2D2B	3	0.99408	0.99419	1	19884	0	2.0096	0.01521	0.02961	0.900428	734	2	2.0096
CBX5	4	0.98873	0.98873	1	19752	0	1.4708	0.015245	0.035336	0.945065	735	2	1.4708
GALNT2	4	0.94858	0.94849	1	18823	0	1.8526	0.015282	0.035394	0.945065	736	2	1.8526
LYSMD2	4	0.53202	0.68758	1	13119	2	0.04232	0.015297	0.03542	0.945065	737	1	0.04232
RFPL4AL1	4	0.28566	0.49897	1	9463	1	1.4551	0.015345	0.035501	0.945065	738	2	1.4551
PYGO2	4	0.60904	0.74916	1	14414	1	0.93555	0.015349	0.035509	0.945065	739	1	0.93555
RBMY1D	4	0.15925	0.32315	1	6203	2	-0.32618	0.015453	0.035663	0.945065	740	1	-0.32618
ARHGEF18	4	0.3624	0.55678	1	10517	1	0.44773	0.015483	0.035719	0.945065	741	2	0.44773
CXorf57	4	0.07191	0.18499	0.963414	3739	2	0.012209	0.015506	0.035747	0.945065	742	2	0.012209
HMBS	4	0.50051	0.66295	1	12613	2	-0.052223	0.015558	0.035831	0.945065	743	1	-0.052223
[truncated: 19,358 more rows]

## Sheet: Replicate_B_Round_1
id	num	neg|score	neg|p-value	neg|fdr	neg|rank	neg|goodsgrna	neg|lfc	pos|score	pos|p-value	pos|fdr	pos|rank	pos|goodsgrna	pos|lfc
[truncated: 20,101 more rows]

[truncated: 5 more sheets: Replicate_B_Round_2, Replicate_B_Round_3, Replicate_C_Round_1, Replicate_C_Round_2, Replicate_C_Round_3]
