# Supplementary material for: Membrane vesicle delivery of a streptococcal M protein disrupts the blood–brain barrier by inducing autophagic endothelial cell death
Source: Proc Natl Acad Sci U S A. 2023 Jun 5;120(24):e2219435120. doi: 10.1073/pnas.2219435120 (PMC10268326; doi:10.1073/pnas.2219435120)
Supplement: Supplementary file 4 — Dataset S03 (XLSX) [file pnas.2219435120.sd03.xlsx]

## Sheet: Replicate_A_Round_1.sgrna_summa
sgrna	Gene	control_count	treatment_count	control_mean	treat_mean	LFC	control_var	adj_var	score	p.low	p.high	p.twosided	FDR	high_in_treatment
JP29399	CFHR4	2.7557	209.53	2.7557	209.53	5.8088	21378	13.493	56.292	1	0	0	0	TRUE
JP31503	KDM1A	1.8371	135.95	1.8371	135.95	5.593	8992.7	5.9918	54.788	1	0	0	0	TRUE
JP4669	DHX15	1.8371	78.575	1.8371	78.575	4.8098	2944.3	5.9918	31.35	1	6.3843e-216	1.2769e-215	3.296e-211	TRUE
JP53622	BRSK1	0.91856	39.911	0.91856	39.911	4.4144	760.21	1.7382	29.576	1	2.0283e-192	4.0566e-192	7.8537e-188	TRUE
JP69552	TCTEX1D4	7.3485	300.58	7.3485	300.58	5.1749	42992	114.1	27.451	1	4.4774e-166	8.9548e-166	1.3869e-161	TRUE
JP46009	DIP2B	1.8371	64.855	1.8371	64.855	4.5368	1985.7	5.9918	25.745	1	2.3855e-146	4.7711e-146	6.158e-142	TRUE
JP35434	NPHP3	7.3485	281.87	7.3485	281.87	5.0825	37681	114.1	25.7	1	7.8208e-146	1.5642e-145	1.7304e-141	TRUE
JP18876	VPS72	2.7557	96.036	2.7557	96.036	4.6914	4350.6	13.493	25.394	1	1.8836e-142	3.7672e-142	3.6467e-138	TRUE
JP15184	PSMB4	0	33.675	0.91856	33.675	4.1758	567	1.7382	24.846	1	1.9047e-136	3.8094e-136	3.2779e-132	TRUE
JP60719	OTUD6A	0.91856	32.428	0.91856	32.428	4.1229	496.41	1.7382	23.9	1	2.0421e-126	4.0842e-126	3.1628e-122	TRUE
JP10305	KRT1	0.91856	31.18	0.91856	31.18	4.0681	457.89	1.7382	22.954	1	8.9604e-117	1.7921e-116	1.2616e-112	TRUE
JP12488	NF2	2.7557	86.058	2.7557	86.058	4.5348	3469.6	13.493	22.678	1	4.7746e-114	9.5491e-114	6.1624e-110	TRUE
JP59402	C1orf122	10.104	351.72	10.104	351.72	4.9893	58349	235.14	22.277	1	4.1032e-110	8.2063e-110	4.8885e-106	TRUE
JP12768	NPAT	3.6742	112.25	3.6742	112.25	4.5986	5894.3	24.735	21.831	1	7.5972e-106	1.5194e-105	8.4047e-102	TRUE
JP47765	ATG3	2.7557	73.586	2.7557	73.586	4.3118	2508.5	13.493	19.283	1	4.8599e-83	9.7197e-83	5.018e-79	TRUE
JP40504	FAM20A	33.068	1136.2	33.068	1136.2	5.0609	608470	3647.5	18.266	1	1.0945e-74	2.1889e-74	1.0595e-70	TRUE
JP36504	PYCARD	0	24.944	0.91856	24.944	3.7573	311.11	1.7382	18.224	1	2.2178e-74	4.4356e-74	1.9083e-70	TRUE
JP41697	HAUS2	0.91856	24.944	0.91856	24.944	3.7573	288.62	1.7382	18.224	1	2.2178e-74	4.4356e-74	1.9083e-70	TRUE
JP30551	PDCD10	103.8	4213.1	103.8	4213.1	5.3296	8443200	52748	17.892	1	1.0032e-71	2.0064e-71	8.1779e-68	TRUE
JP45530	TBC1D24	10.104	276.88	10.104	276.88	4.6453	35585	235.14	17.397	1	5.7968e-68	1.1594e-67	4.4891e-64	TRUE
JP46161	USP29	0.91856	23.697	0.91856	23.697	3.6863	259.43	1.7382	17.278	1	4.5888e-67	9.1776e-67	3.3844e-63	TRUE
JP38457	SLC22A17	2.7557	66.103	2.7557	66.103	4.1592	2006.4	13.493	17.245	1	7.8358e-67	1.5672e-66	5.5165e-63	TRUE
JP19632	TSC1	13.778	386.64	13.778	386.64	4.7131	69512	479.03	17.036	1	3.0253e-65	6.0505e-65	2.0372e-61	TRUE
JP5054	ARID3A	23.883	714.66	23.883	714.66	4.8461	238580	1710.8	16.701	1	8.9758e-63	1.7952e-62	5.7925e-59	TRUE
JP67909	SLC9C2	0.91856	22.45	0.91856	22.45	3.6115	231.8	1.7382	16.332	1	3.8912e-60	7.7824e-60	2.318e-56	TRUE
JP50489	WDR76	0	22.45	0.91856	22.45	3.6115	252	1.7382	16.332	1	3.8912e-60	7.7824e-60	2.318e-56	TRUE
JP21862	ULK1	9.1856	233.23	9.1856	233.23	4.5233	25098	189.21	16.288	1	8.0533e-60	1.6107e-59	4.6197e-56	TRUE
JP30984	ZNF507	4.5928	107.26	4.5928	107.26	4.2748	5270.4	40.107	16.212	1	2.7262e-59	5.4524e-59	1.508e-55	TRUE
JP34959	AK5	15.615	424.05	15.615	424.05	4.677	83411	639.32	16.154	1	7.3235e-59	1.4647e-58	3.9113e-55	TRUE
JP52278	CCM2	22.964	661.03	22.964	661.03	4.7879	203560	1561.8	16.145	1	8.5029e-59	1.7006e-58	4.3898e-55	TRUE
JP73152	FAM127C	1.8371	41.158	1.8371	41.158	3.8933	773.08	5.9918	16.064	1	2.9586e-58	5.9173e-58	1.4782e-54	TRUE
JP12800	NPR1	4.5928	103.52	4.5928	103.52	4.2241	4893.2	40.107	15.621	1	3.4315e-55	6.863e-55	1.6609e-51	TRUE
JP30552	PDCD10	41.335	1262.2	41.335	1262.2	4.8991	745240	6136.3	15.585	1	6.5588e-55	1.3118e-54	3.0783e-51	TRUE
JP73618	DEFB134	2.7557	59.867	2.7557	59.867	4.0185	1630.8	13.493	15.548	1	1.0664e-54	2.1328e-54	4.8579e-51	TRUE
JP7511	GPR6	0	21.203	0.91856	21.203	3.5326	224.78	1.7382	15.385	1	1.3528e-53	2.7056e-53	5.9864e-50	TRUE
JP12485	NF2	81.752	2725.2	81.752	2725.2	5.0419	3493800	30180	15.216	1	2.0248e-52	4.0496e-52	8.7112e-49	TRUE
JP47764	ATG3	35.824	1043.9	35.824	1043.9	4.8266	508130	4395.4	15.206	1	2.2974e-52	4.5948e-52	9.617e-49	TRUE
JP39479	ZAK	2.7557	56.125	2.7557	56.125	3.927	1424.1	13.493	14.529	1	5.126e-48	1.0252e-47	2.0357e-44	TRUE
JP66946	SGMS1	2.7557	56.125	2.7557	56.125	3.927	1424.1	13.493	14.529	1	5.126e-48	1.0252e-47	2.0357e-44	TRUE
JP51949	SBF2	0	19.956	0.91856	19.956	3.4492	199.11	1.7382	14.439	1	1.9289e-47	3.8578e-47	6.9478e-44	TRUE
JP76143	COMMD3-BMI1	0.91856	19.956	0.91856	19.956	3.4492	181.2	1.7382	14.439	1	1.9289e-47	3.8578e-47	6.9478e-44	TRUE
JP15217	PSMC2	0.91856	19.956	0.91856	19.956	3.4492	181.2	1.7382	14.439	1	1.9289e-47	3.8578e-47	6.9478e-44	TRUE
JP53610	FRMPD3	0.91856	19.956	0.91856	19.956	3.4492	181.2	1.7382	14.439	1	1.9289e-47	3.8578e-47	6.9478e-44	TRUE
JP45215	ACTR3B	21.127	538.8	21.127	538.8	4.6086	133990	1287	14.43	1	2.3249e-47	4.6497e-47	8.1837e-44	TRUE
JP35671	PALD1	2.7557	54.878	2.7557	54.878	3.8951	1358.3	13.493	14.19	1	6.8766e-46	1.3753e-45	2.3668e-42	TRUE
JP71697	OR4D9	7.3485	157.15	7.3485	157.15	4.2436	11220	114.1	14.024	1	7.3982e-45	1.4796e-44	2.491e-41	TRUE
JP50650	ZNF556	7.3485	154.66	7.3485	154.66	4.2207	10850	114.1	13.79	1	1.9352e-43	3.8704e-43	6.3773e-40	TRUE
JP76923	NTC_482	4.5928	91.047	4.5928	91.047	4.0407	3737.2	40.107	13.651	1	1.2933e-42	2.5865e-42	4.173e-39	TRUE
JP12487	NF2	21.127	506.37	21.127	506.37	4.5192	117730	1287	13.526	1	7.6104e-42	1.5221e-41	2.4056e-38	TRUE
JP45829	NLGN2	1.8371	34.922	1.8371	34.922	3.6624	547.31	5.9918	13.516	1	8.1153e-42	1.6231e-41	2.4645e-38	TRUE
JP47807	DNAI2	1.8371	34.922	1.8371	34.922	3.6624	547.31	5.9918	13.516	1	8.1153e-42	1.6231e-41	2.4645e-38	TRUE
JP58434	TEX29	0	18.708	0.91856	18.708	3.3607	175	1.7382	13.493	1	1.1286e-41	2.2572e-41	3.1215e-38	TRUE
JP71486	C9orf171	0	18.708	0.91856	18.708	3.3607	175	1.7382	13.493	1	1.1286e-41	2.2572e-41	3.1215e-38	TRUE
JP52831	SLC10A7	0.91856	18.708	0.91856	18.708	3.3607	158.24	1.7382	13.493	1	1.1286e-41	2.2572e-41	3.1215e-38	TRUE
JP15233	PSMC6	0.91856	18.708	0.91856	18.708	3.3607	158.24	1.7382	13.493	1	1.1286e-41	2.2572e-41	3.1215e-38	TRUE
JP62987	VPS37D	0.91856	18.708	0.91856	18.708	3.3607	158.24	1.7382	13.493	1	1.1286e-41	2.2572e-41	3.1215e-38	TRUE
JP53399	UQCC2	5.5114	108.51	5.5114	108.51	4.0719	5304.2	59.939	13.304	1	1.4487e-40	2.8975e-40	3.9366e-37	TRUE
JP51246	PBX4	36.742	942.9	36.742	942.9	4.6444	410560	4662.5	13.271	1	2.4319e-40	4.8638e-40	6.4941e-37	TRUE
JP73039	SMIM4	3.6742	68.597	3.6742	68.597	3.8962	2107.5	24.735	13.054	1	3.9124e-39	7.8249e-39	1.0271e-35	TRUE
JP4705	DES	4.5928	86.058	4.5928	86.058	3.9603	3318.3	40.107	12.864	1	4.7083e-38	9.4165e-38	1.2154e-34	TRUE
JP30554	PDCD10	18.371	409.09	18.371	409.09	4.4039	76330	930.93	12.806	1	1.0481e-37	2.0961e-37	2.6611e-34	TRUE
JP15728	RAD21	0.91856	17.461	0.91856	17.461	3.2664	136.83	1.7382	12.547	1	2.7113e-36	5.4226e-36	6.3626e-33	TRUE
JP28047	TUBGCP3	0.91856	17.461	0.91856	17.461	3.2664	136.83	1.7382	12.547	1	2.7113e-36	5.4226e-36	6.3626e-33	TRUE
JP58777	USH1G	0.91856	17.461	0.91856	17.461	3.2664	136.83	1.7382	12.547	1	2.7113e-36	5.4226e-36	6.3626e-33	TRUE
JP5754	EYA4	0	17.461	0.91856	17.461	3.2664	152.44	1.7382	12.547	1	2.7113e-36	5.4226e-36	6.3626e-33	TRUE
JP18473	SULT1A3	0.91856	17.461	0.91856	17.461	3.2664	136.83	1.7382	12.547	1	2.7113e-36	5.4226e-36	6.3626e-33	TRUE
JP14779	PRKACA	9.1856	179.6	9.1856	179.6	4.1482	14520	189.21	12.389	1	2.0057e-35	4.0115e-35	4.6366e-32	TRUE
JP35070	SLC17A5	33.068	775.77	33.068	775.77	4.511	275800	3647.5	12.298	1	6.5926e-35	1.3185e-34	1.5016e-31	TRUE
JP35327	COPG2	1.8371	31.18	1.8371	31.18	3.5037	430.52	5.9918	11.988	1	2.6678e-33	5.3355e-33	5.9883e-30	TRUE
JP21748	HIST1H4K	2.7557	46.147	2.7557	46.147	3.65	941.41	13.493	11.813	1	2.1682e-32	4.3364e-32	4.7974e-29	TRUE
JP40710	VPS13C	3.6742	62.361	3.6742	62.361	3.7608	1722.1	24.735	11.8	1	2.5296e-32	5.0592e-32	5.5182e-29	TRUE
JP40399	ZNHIT6	0.91856	16.214	0.91856	16.214	3.1655	116.97	1.7382	11.601	1	2.6763e-31	5.3526e-31	5.247e-28	TRUE
JP11627	MMP14	0.91856	16.214	0.91856	16.214	3.1655	116.97	1.7382	11.601	1	2.6763e-31	5.3526e-31	5.247e-28	TRUE
JP29059	MASP2	0.91856	16.214	0.91856	16.214	3.1655	116.97	1.7382	11.601	1	2.6763e-31	5.3526e-31	5.247e-28	TRUE
JP67089	ADGRF1	0.91856	16.214	0.91856	16.214	3.1655	116.97	1.7382	11.601	1	2.6763e-31	5.3526e-31	5.247e-28	TRUE
JP60180	PRRC1	0.91856	16.214	0.91856	16.214	3.1655	116.97	1.7382	11.601	1	2.6763e-31	5.3526e-31	5.247e-28	TRUE
JP24869	EIF2AK3	0.91856	16.214	0.91856	16.214	3.1655	116.97	1.7382	11.601	1	2.6763e-31	5.3526e-31	5.247e-28	TRUE
JP58379	KRT74	0.91856	16.214	0.91856	16.214	3.1655	116.97	1.7382	11.601	1	2.6763e-31	5.3526e-31	5.247e-28	TRUE
JP65861	PHACTR1	0	16.214	0.91856	16.214	3.1655	131.44	1.7382	11.601	1	2.6763e-31	5.3526e-31	5.247e-28	TRUE
JP15506	PTPRN	3.6742	61.114	3.6742	61.114	3.7321	1649.6	24.735	11.549	1	4.8281e-31	9.6561e-31	9.3472e-28	TRUE
JP18803	TCEB1	1.8371	29.933	1.8371	29.933	3.4467	394.7	5.9918	11.478	1	1.0991e-30	2.1982e-30	2.076e-27	TRUE
JP17891	SNRPD3	1.8371	29.933	1.8371	29.933	3.4467	394.7	5.9918	11.478	1	1.0991e-30	2.1982e-30	2.076e-27	TRUE
JP26452	PAN2	2.7557	44.9	2.7557	44.9	3.6113	888.07	13.493	11.473	1	1.1627e-30	2.3254e-30	2.1696e-27	TRUE
JP3654	COL16A1	3.6742	59.867	3.6742	59.867	3.7028	1578.8	24.735	11.299	1	8.6571e-30	1.7314e-29	1.5962e-26	TRUE
JP75330	SMIM6	6.4299	109.76	6.4299	109.76	3.8979	5338.1	84.519	11.239	1	1.7301e-29	3.4603e-29	3.1526e-26	TRUE
JP53943	SPZ1	11.023	199.56	11.023	199.56	4.0602	17772	286.92	11.13	1	6.0214e-29	1.2043e-28	1.0844e-25	TRUE
JP19634	TSC2	6.4299	108.51	6.4299	108.51	3.8815	5210	84.519	11.103	1	7.9701e-29	1.594e-28	1.4189e-25	TRUE
JP23087	SAP30	52.358	1186.1	52.358	1186.1	4.4756	642690	10654	10.984	1	3.2905e-28	6.5809e-28	5.7913e-25	TRUE
JP17267	SGTA	1.8371	28.686	1.8371	28.686	3.3873	360.43	5.9918	10.969	1	3.4993e-28	6.9986e-28	6.022e-25	TRUE
JP46966	RINT1	1.8371	28.686	1.8371	28.686	3.3873	360.43	5.9918	10.969	1	3.4993e-28	6.9986e-28	6.022e-25	TRUE
JP26314	SMG7	53.276	1204.8	53.276	1204.8	4.4735	663020	11096	10.932	1	5.8432e-28	1.1686e-27	9.9452e-25	TRUE
JP51657	TDRD3	16.534	310.56	16.534	310.56	4.1513	43225	729.56	10.886	1	9.2543e-28	1.8509e-27	1.558e-24	TRUE
JP43494	VPS11	13.778	251.94	13.778	251.94	4.0972	28360	479.03	10.881	1	9.6027e-28	1.9205e-27	1.5992e-24	TRUE
JP71918	FRRS1	2.7557	42.405	2.7557	42.405	3.5307	786.05	13.493	10.794	1	2.3719e-27	4.7437e-27	3.9081e-24	TRUE
JP73823	CCDC168	8.267	139.69	8.267	139.69	3.9243	8635.8	148.93	10.769	1	3.2102e-27	6.4203e-27	5.2336e-24	TRUE
JP3328	AP2S1	73.485	1719.9	73.485	1719.9	4.5301	1355400	23522	10.735	1	5.0908e-27	1.0182e-26	8.2132e-24	TRUE
JP60256	POC5	38.579	813.19	38.579	813.19	4.3625	300010	5224.3	10.717	1	6.0299e-27	1.206e-26	9.6281e-24	TRUE
JP19453	TP53	148.81	3898.8	148.81	3898.8	4.7022	7031300	122520	10.713	1	6.6242e-27	1.3248e-26	1.0469e-23	TRUE
JP20570	MZF1	4.5928	72.339	4.5928	72.339	3.7129	2294.8	40.107	10.697	1	6.8423e-27	1.3685e-26	1.0705e-23	TRUE
JP21901	STK24	51.439	1131.2	51.439	1131.2	4.4324	582970	10223	10.68	1	9.1324e-27	1.8265e-26	1.4144e-23	TRUE
JP39387	WBP11	0	14.967	0.91856	14.967	3.057	112	1.7382	10.655	1	1.0864e-26	2.1728e-26	1.558e-23	TRUE
JP51071	MED28	0.91856	14.967	0.91856	14.967	3.057	98.674	1.7382	10.655	1	1.0864e-26	2.1728e-26	1.558e-23	TRUE
JP50292	ATP8B4	0	14.967	0.91856	14.967	3.057	112	1.7382	10.655	1	1.0864e-26	2.1728e-26	1.558e-23	TRUE
JP71236	BOLA3	0.91856	14.967	0.91856	14.967	3.057	98.674	1.7382	10.655	1	1.0864e-26	2.1728e-26	1.558e-23	TRUE
JP9342	IGHMBP2	0.91856	14.967	0.91856	14.967	3.057	98.674	1.7382	10.655	1	1.0864e-26	2.1728e-26	1.558e-23	TRUE
JP39098	SRRT	0.91856	14.967	0.91856	14.967	3.057	98.674	1.7382	10.655	1	1.0864e-26	2.1728e-26	1.558e-23	TRUE
JP23301	DDX18	0.91856	14.967	0.91856	14.967	3.057	98.674	1.7382	10.655	1	1.0864e-26	2.1728e-26	1.558e-23	TRUE
JP27638	BCAS2	0.91856	14.967	0.91856	14.967	3.057	98.674	1.7382	10.655	1	1.0864e-26	2.1728e-26	1.558e-23	TRUE
JP45123	RALGAPB	26.638	525.08	26.638	525.08	4.2505	124220	2205	10.615	1	1.7821e-26	3.5642e-26	2.5323e-23	TRUE
JP18084	SPP2	15.615	283.12	15.615	283.12	4.0959	35779	639.32	10.58	1	2.5315e-26	5.063e-26	3.5644e-23	TRUE
JP33155	TSPAN15	3.6742	56.125	3.6742	56.125	3.6113	1375.5	24.735	10.546	1	3.4322e-26	6.8643e-26	4.789e-23	TRUE
JP19635	TSC2	35.824	732.12	35.824	732.12	4.3153	242410	4395.4	10.503	1	5.957e-26	1.1914e-25	8.2377e-23	TRUE
JP50986	C17orf70	1.8371	27.439	1.8371	27.439	3.3254	327.72	5.9918	10.459	1	8.6115e-26	1.7223e-25	1.1803e-22	TRUE
JP35330	COPG2	7.3485	118.49	7.3485	118.49	3.8392	6175.8	114.1	10.404	1	1.5729e-25	3.1457e-25	2.1369e-22	TRUE
JP3390	CLK1	15.615	276.88	15.615	276.88	4.0639	34130	639.32	10.333	1	3.4154e-25	6.8308e-25	4.5999e-22	TRUE
JP46292	MIER1	11.941	203.3	11.941	203.3	3.9806	18308	344.72	10.306	1	4.4529e-25	8.9059e-25	5.9455e-22	TRUE
JP55884	UBXN11	5.5114	84.811	5.5114	84.811	3.7201	3144.2	59.939	10.243	1	8.3758e-25	1.6752e-24	1.1088e-21	TRUE
JP64725	TEX37	24.801	466.46	24.801	466.46	4.1793	97531	1867.5	10.22	1	1.1249e-24	2.2498e-24	1.4765e-21	TRUE
JP17174	SFRP1	15.615	271.89	15.615	271.89	4.0377	32839	639.32	10.136	1	2.622e-24	5.2441e-24	3.4127e-21	TRUE
JP76357	LOC101927844	56.951	1201.1	56.951	1201.1	4.3746	654510	12966	10.048	1	6.7934e-24	1.3587e-23	8.6956e-21	TRUE
JP44617	FEM1C	3.6742	53.63	3.6742	53.63	3.5469	1247.8	24.735	10.045	1	6.2943e-24	1.2589e-23	8.124e-21	TRUE
JP60258	GPR151	9.1856	147.17	9.1856	147.17	3.8627	9520.1	189.21	10.031	1	7.4112e-24	1.4822e-23	9.4087e-21	TRUE
JP30894	ATF5	6.4299	98.53	6.4299	98.53	3.7437	4241.2	84.519	10.018	1	8.3773e-24	1.6755e-23	1.0549e-20	TRUE
JP73149	FAM127C	12.86	214.52	12.86	214.52	3.9589	20334	408.7	9.9752	1	1.3268e-23	2.6536e-23	1.6572e-20	TRUE
JP1644	BCL2L1	1.8371	26.192	1.8371	26.192	3.2607	296.57	5.9918	9.9495	1	1.6383e-23	3.2767e-23	2.03e-20	TRUE
JP36023	TNRC6A	4.5928	67.35	4.5928	67.35	3.6113	1969.2	40.107	9.9095	1	2.4707e-23	4.9414e-23	3.037e-20	TRUE
JP71897	PRAMEF12	22.045	390.38	22.045	390.38	4.086	67835	1420.6	9.7725	1	1.025e-22	2.05e-22	1.25e-19	TRUE
JP47766	ATG3	16.534	279.38	16.534	279.38	3.9991	34543	729.56	9.7312	1	1.5212e-22	3.0424e-22	1.8407e-19	TRUE
JP7529	GPR12	0	13.719	0.91856	13.719	2.9396	94.111	1.7382	9.7094	1	1.8158e-22	3.6315e-22	2.1468e-19	TRUE
JP38504	WAC	0.91856	13.719	0.91856	13.719	2.9396	81.931	1.7382	9.7094	1	1.8158e-22	3.6315e-22	2.1468e-19	TRUE
JP14206	PLRG1	0	13.719	0.91856	13.719	2.9396	94.111	1.7382	9.7094	1	1.8158e-22	3.6315e-22	2.1468e-19	TRUE
JP15314	PTEN	67.055	1401.9	67.055	1401.9	4.3655	890870	18990	9.6863	1	2.5103e-22	5.0207e-22	2.9455e-19	TRUE
JP55027	CCDC65	1.8371	24.944	1.8371	24.944	3.1929	266.97	5.9918	9.44	1	2.4102e-21	4.8205e-21	2.7858e-18	TRUE
JP30892	ATF5	1.8371	24.944	1.8371	24.944	3.1929	266.97	5.9918	9.44	1	2.4102e-21	4.8205e-21	2.7858e-18	TRUE
JP23995	ATG12	3.6742	49.889	3.6742	49.889	3.4445	1067.9	24.735	9.2924	1	9.7978e-21	1.9596e-20	1.1241e-17	TRUE
JP23362	AP1S2	16.534	263.16	16.534	263.16	3.9132	30413	729.56	9.1309	1	4.6548e-20	9.3096e-20	5.3011e-17	TRUE
JP57629	SLC22A12	2.7557	36.169	2.7557	36.169	3.307	558.24	13.493	9.0964	1	6.0342e-20	1.2068e-19	6.8218e-17	TRUE
JP2476	KRIT1	22.045	364.19	22.045	364.19	3.9861	58531	1420.6	9.0776	1	7.7001e-20	1.54e-19	8.6421e-17	TRUE
JP25536	KIAA0430	24.801	416.57	24.801	416.57	4.0165	76742	1867.5	9.0656	1	8.6425e-20	1.7285e-19	9.63e-17	TRUE
JP9526	IL15RA	25.72	434.03	25.72	434.03	4.0251	83360	2032.3	9.0574	1	9.334e-20	1.8668e-19	1.0326e-16	TRUE
JP503	AGL	3.6742	48.642	3.6742	48.642	3.4087	1011	24.735	9.0416	1	1.0026e-19	2.0052e-19	1.1013e-16	TRUE
JP3891	CRHR1	9.1856	132.21	9.1856	132.21	3.709	7566.9	189.21	8.9434	1	2.5228e-19	5.0455e-19	2.7516e-16	TRUE
JP68575	RAB37	1.8371	23.697	1.8371	23.697	3.1218	238.93	5.9918	8.9304	1	2.7425e-19	5.4851e-19	2.9704e-16	TRUE
JP19456	TP53	72.566	1421.8	72.566	1421.8	4.2736	910260	22841	8.9278	1	3.1749e-19	6.3498e-19	3.368e-16	TRUE
JP39587	CLIC5	4.5928	61.114	4.5928	61.114	3.4733	1597.3	40.107	8.9248	1	2.9144e-19	5.8287e-19	3.113e-16	TRUE
JP2513	CCNH	4.5928	61.114	4.5928	61.114	3.4733	1597.3	40.107	8.9248	1	2.9144e-19	5.8287e-19	3.113e-16	TRUE
JP4332	CYLD	7.3485	102.27	7.3485	102.27	3.6288	4505.2	114.1	8.8863	1	4.1873e-19	8.3747e-19	4.4119e-16	TRUE
JP29688	MLLT11	6.4299	87.305	6.4299	87.305	3.5711	3270.4	84.519	8.7971	1	9.2645e-19	1.8529e-18	9.6953e-16	TRUE
JP26316	SMG7	28.475	473.94	28.475	473.94	4.0102	99221	2575.1	8.7785	1	1.1623e-18	2.3246e-18	1.2082e-15	TRUE
JP153	ACOX1	0.91856	12.472	0.91856	12.472	2.8119	66.743	1.7382	8.7634	1	1.2513e-18	2.5025e-18	1.2503e-15	TRUE
JP37362	NSDHL	0.91856	12.472	0.91856	12.472	2.8119	66.743	1.7382	8.7634	1	1.2513e-18	2.5025e-18	1.2503e-15	TRUE
JP20365	XRCC2	0	12.472	0.91856	12.472	2.8119	77.778	1.7382	8.7634	1	1.2513e-18	2.5025e-18	1.2503e-15	TRUE
JP31677	PPRC1	0.91856	12.472	0.91856	12.472	2.8119	66.743	1.7382	8.7634	1	1.2513e-18	2.5025e-18	1.2503e-15	TRUE
JP21519	HIST3H3	0.91856	12.472	0.91856	12.472	2.8119	66.743	1.7382	8.7634	1	1.2513e-18	2.5025e-18	1.2503e-15	TRUE
JP40380	RSBN1	0.91856	12.472	0.91856	12.472	2.8119	66.743	1.7382	8.7634	1	1.2513e-18	2.5025e-18	1.2503e-15	TRUE
JP34646	TTLL3	2.7557	34.922	2.7557	34.922	3.2577	517.34	13.493	8.7569	1	1.2974e-18	2.5948e-18	1.2799e-15	TRUE
JP3302	CKMT2	2.7557	34.922	2.7557	34.922	3.2577	517.34	13.493	8.7569	1	1.2974e-18	2.5948e-18	1.2799e-15	TRUE
JP2347	CASP5	18.371	284.37	18.371	284.37	3.8808	35377	930.93	8.718	1	1.9493e-18	3.8986e-18	1.9108e-15	TRUE
JP15951	RCN1	26.638	435.28	26.638	435.28	3.9805	83494	2205	8.7023	1	2.2751e-18	4.5502e-18	2.2162e-15	TRUE
JP23192	KAT2B	19.29	299.33	19.29	299.33	3.8877	39212	1042.3	8.6742	1	2.8727e-18	5.7455e-18	2.7636e-15	TRUE
JP68456	H2BFM	19.29	299.33	19.29	299.33	3.8877	39212	1042.3	8.6742	1	2.8727e-18	5.7455e-18	2.7636e-15	TRUE
JP40474	LEPROT	7.3485	99.778	7.3485	99.778	3.5935	4271.6	114.1	8.6528	1	3.3311e-18	6.6623e-18	3.1652e-15	TRUE
JP38225	CCDC174	7.3485	99.778	7.3485	99.778	3.5935	4271.6	114.1	8.6528	1	3.3311e-18	6.6623e-18	3.1652e-15	TRUE
JP71709	GPR152	8.267	113.5	8.267	113.5	3.6271	5536.7	148.93	8.6228	1	4.35e-18	8.7e-18	4.1081e-15	TRUE
JP73979	GAGE2B	3.6742	46.147	3.6742	46.147	3.3344	901.97	24.735	8.54	1	8.713e-18	1.7426e-17	8.1294e-15	TRUE
JP15917	RBM4	3.6742	46.147	3.6742	46.147	3.3344	901.97	24.735	8.54	1	8.713e-18	1.7426e-17	8.1294e-15	TRUE
JP79	ABO	4.5928	58.619	4.5928	58.619	3.4141	1459.4	40.107	8.5309	1	9.4766e-18	1.8953e-17	8.7889e-15	TRUE
JP66412	SNX32	11.941	169.62	11.941	169.62	3.7208	12432	344.72	8.4927	1	1.3642e-17	2.7284e-17	1.2577e-14	TRUE
JP45126	RALGAPB	56.951	1022.7	56.951	1022.7	4.1429	466350	12966	8.4815	1	1.6077e-17	3.2154e-17	1.4734e-14	TRUE
JP62214	FAM71A	10.104	139.69	10.104	139.69	3.6633	8396.1	235.14	8.4506	1	1.9456e-17	3.8912e-17	1.7726e-14	TRUE
JP74280	CFC1B	1.8371	22.45	1.8371	22.45	3.0471	212.44	5.9918	8.4209	1	2.4144e-17	4.8289e-17	2.1741e-14	TRUE
JP75240	ZNF737	1.8371	22.45	1.8371	22.45	3.0471	212.44	5.9918	8.4209	1	2.4144e-17	4.8289e-17	2.1741e-14	TRUE
JP4492	DGKA	7.3485	97.283	7.3485	97.283	3.5574	4044.1	114.1	8.4193	1	2.5111e-17	5.0221e-17	2.2224e-14	TRUE
JP28288	STK25	2.7557	33.675	2.7557	33.675	3.2067	478	13.493	8.4174	1	2.4893e-17	4.9785e-17	2.2158e-14	TRUE
JP3219	CHRNA1	2.7557	33.675	2.7557	33.675	3.2067	478	13.493	8.4174	1	2.4893e-17	4.9785e-17	2.2158e-14	TRUE
JP52348	MS4A8	11.023	153.41	11.023	153.41	3.6829	10137	286.92	8.4059	1	2.8601e-17	5.7202e-17	2.5169e-14	TRUE
JP62914	CLEC2L	4.5928	57.372	4.5928	57.372	3.3836	1392.8	40.107	8.334	1	5.1022e-17	1.0204e-16	4.4646e-14	TRUE
JP71702	OR10V1	11.941	165.88	11.941	165.88	3.6888	11849	344.72	8.2912	1	7.5773e-17	1.5155e-16	6.5199e-14	TRUE
JP13010	OMD	3.6742	44.9	3.6742	44.9	3.2957	849.78	24.735	8.2893	1	7.3999e-17	1.48e-16	6.4028e-14	TRUE
JP16483	RPN2	3.6742	44.9	3.6742	44.9	3.2957	849.78	24.735	8.2893	1	7.3999e-17	1.48e-16	6.4028e-14	TRUE
JP25266	BRE	42.254	708.42	42.254	708.42	4.0357	221890	6459.2	8.2889	1	8.161e-17	1.6322e-16	6.9834e-14	TRUE
JP3327	AP2S1	52.358	902.99	52.358	902.99	4.0825	361780	10654	8.241	1	1.2302e-16	2.4604e-16	1.0469e-13	TRUE
JP47243	PRDM16	8.267	108.51	8.267	108.51	3.5628	5024.1	148.93	8.214	1	1.4244e-16	2.8488e-16	1.2055e-13	TRUE
JP46081	LRRN1	15.615	222.01	15.615	222.01	3.7465	21298	639.32	8.1626	1	2.2407e-16	4.4814e-16	1.8861e-13	TRUE
JP24403	TAAR2	5.5114	68.597	5.5114	68.597	3.418	1989.9	59.939	8.1485	1	2.4195e-16	4.839e-16	2.0256e-13	TRUE
JP48670	AUNIP	33.987	540.05	33.987	540.05	3.9509	128050	3887.9	8.116	1	3.4054e-16	6.8109e-16	2.8357e-13	TRUE
JP20502	ZNF18	2.7557	32.428	2.7557	32.428	3.1539	440.21	13.493	8.0778	1	4.2624e-16	8.5248e-16	3.5115e-13	TRUE
JP17584	SLC8A3	2.7557	32.428	2.7557	32.428	3.1539	440.21	13.493	8.0778	1	4.2624e-16	8.5248e-16	3.5115e-13	TRUE
JP54179	SUV420H2	15.615	217.02	15.615	217.02	3.7138	20281	639.32	7.9653	1	1.1264e-15	2.2529e-15	9.231e-13	TRUE
JP20313	WRB	4.5928	54.878	4.5928	54.878	3.3206	1264.3	40.107	7.9401	1	1.3186e-15	2.6372e-15	1.0693e-12	TRUE
JP46703	IL22RA1	4.5928	54.878	4.5928	54.878	3.3206	1264.3	40.107	7.9401	1	1.3186e-15	2.6372e-15	1.0693e-12	TRUE
JP54010	KDM2B	13.778	187.08	13.778	187.08	3.6698	15017	479.03	7.9182	1	1.6375e-15	3.2751e-15	1.3134e-12	TRUE
JP28581	MAB21L2	1.8371	21.203	1.8371	21.203	2.9682	187.51	5.9918	7.9114	1	1.6451e-15	3.2903e-15	1.3134e-12	TRUE
JP42242	TBC1D19	1.8371	21.203	1.8371	21.203	2.9682	187.51	5.9918	7.9114	1	1.6451e-15	3.2903e-15	1.3134e-12	TRUE
JP61672	CFAP52	32.15	491.4	32.15	491.4	3.8928	105460	3415.8	7.8579	1	2.7551e-15	5.5102e-15	2.1883e-12	TRUE
JP61524	CDAN1	0.91856	11.225	0.91856	11.225	2.6717	53.111	1.7382	7.8174	1	3.562e-15	7.124e-15	2.6781e-12	TRUE
JP66508	OR6C3	0.91856	11.225	0.91856	11.225	2.6717	53.111	1.7382	7.8174	1	3.562e-15	7.124e-15	2.6781e-12	TRUE
JP42827	TTC27	0.91856	11.225	0.91856	11.225	2.6717	53.111	1.7382	7.8174	1	3.562e-15	7.124e-15	2.6781e-12	TRUE
JP30524	GALNT6	0.91856	11.225	0.91856	11.225	2.6717	53.111	1.7382	7.8174	1	3.562e-15	7.124e-15	2.6781e-12	TRUE
JP33030	ANP32D	0.91856	11.225	0.91856	11.225	2.6717	53.111	1.7382	7.8174	1	3.562e-15	7.124e-15	2.6781e-12	TRUE
JP15175	PSMB2	0	11.225	0.91856	11.225	2.6717	63	1.7382	7.8174	1	3.562e-15	7.124e-15	2.6781e-12	TRUE
JP48249	CASD1	0.91856	11.225	0.91856	11.225	2.6717	53.111	1.7382	7.8174	1	3.562e-15	7.124e-15	2.6781e-12	TRUE
JP54665	DISP1	0	11.225	0.91856	11.225	2.6717	63	1.7382	7.8174	1	3.562e-15	7.124e-15	2.6781e-12	TRUE
JP11278	MDH1	0	11.225	0.91856	11.225	2.6717	63	1.7382	7.8174	1	3.562e-15	7.124e-15	2.6781e-12	TRUE
JP59898	M1AP	0.91856	11.225	0.91856	11.225	2.6717	53.111	1.7382	7.8174	1	3.562e-15	7.124e-15	2.6781e-12	TRUE
JP24684	LIPG	0.91856	11.225	0.91856	11.225	2.6717	53.111	1.7382	7.8174	1	3.562e-15	7.124e-15	2.6781e-12	TRUE
JP228	ACVR1B	11.023	143.43	11.023	143.43	3.5865	8765.9	286.92	7.8168	1	3.6483e-15	7.2966e-15	2.7297e-12	TRUE
JP39630	FXYD5	26.638	392.87	26.638	392.87	3.833	67064	2205	7.7992	1	4.3567e-15	8.7133e-15	3.2441e-12	TRUE
JP46913	CCDC90B	3.6742	42.405	3.6742	42.405	3.2151	750.05	24.735	7.7877	1	4.4312e-15	8.8624e-15	3.2838e-12	TRUE
JP36944	SCHIP1	19.29	270.65	19.29	270.65	3.7429	31590	1042.3	7.7857	1	4.7835e-15	9.567e-15	3.528e-12	TRUE
JP52441	ATG10	25.72	376.66	25.72	376.66	3.8211	61580	2032.3	7.7847	1	4.8802e-15	9.7604e-15	3.5823e-12	TRUE
JP49639	GAL3ST4	11.941	155.9	11.941	155.9	3.5998	10362	344.72	7.7538	1	6.0277e-15	1.2055e-14	4.4037e-12	TRUE
JP32930	TGDS	2.7557	31.18	2.7557	31.18	3.099	403.98	13.493	7.7383	1	6.5143e-15	1.3029e-14	4.7147e-12	TRUE
JP46518	SQRDL	2.7557	31.18	2.7557	31.18	3.099	403.98	13.493	7.7383	1	6.5143e-15	1.3029e-14	4.7147e-12	TRUE
JP18025	SP100	44.091	694.7	44.091	694.7	3.9476	211650	7133.5	7.7032	1	9.4906e-15	1.8981e-14	6.8368e-12	TRUE
JP15315	PTEN	13.778	182.09	13.778	182.09	3.631	14165	479.03	7.6903	1	9.9785e-15	1.9957e-14	7.155e-12	TRUE
JP14548	PPM1A	5.5114	64.855	5.5114	64.855	3.3383	1760.9	59.939	7.6652	1	1.1723e-14	2.3447e-14	8.3674e-12	TRUE
JP74181	SRGAP2B	16.534	223.25	16.534	223.25	3.6769	21366	729.56	7.6533	1	1.3424e-14	2.6848e-14	9.5372e-12	TRUE
JP34609	EPC2	19.29	264.41	19.29	264.41	3.7094	30042	1042.3	7.5925	1	2.1644e-14	4.3288e-14	1.5307e-11	TRUE
JP27231	SLC25A15	6.4299	76.08	6.4299	76.08	3.3749	2425.6	84.519	7.5761	1	2.3493e-14	4.6986e-14	1.6539e-11	TRUE
JP49234	LRRC2	12.86	165.88	12.86	165.88	3.5898	11708	408.7	7.5691	1	2.5467e-14	5.0935e-14	1.7848e-11	TRUE
JP23782	CLDN1	3.6742	41.158	3.6742	41.158	3.173	702.53	24.735	7.5369	1	3.1247e-14	6.2494e-14	2.1605e-11	TRUE
JP56110	INTS4	3.6742	41.158	3.6742	41.158	3.173	702.53	24.735	7.5369	1	3.1247e-14	6.2494e-14	2.1605e-11	TRUE
JP70203	IRF2BP2	3.6742	41.158	3.6742	41.158	3.173	702.53	24.735	7.5369	1	3.1247e-14	6.2494e-14	2.1605e-11	TRUE
JP8478	HMGB1	112.06	1971.9	112.06	1971.9	4.1251	1729400	63104	7.4035	1	9.867e-14	1.9734e-13	6.6445e-11	TRUE
JP38080	RSL24D1	1.8371	19.956	1.8371	19.956	2.8848	164.14	5.9918	7.4019	1	8.6794e-14	1.7359e-13	5.9481e-11	TRUE
JP21076	BAG6	1.8371	19.956	1.8371	19.956	2.8848	164.14	5.9918	7.4019	1	8.6794e-14	1.7359e-13	5.9481e-11	TRUE
JP73770	KIAA0754	2.7557	29.933	2.7557	29.933	3.042	369.31	13.493	7.3987	1	8.8876e-14	1.7775e-13	6.011e-11	TRUE
JP22933	NAPG	2.7557	29.933	2.7557	29.933	3.042	369.31	13.493	7.3987	1	8.8876e-14	1.7775e-13	6.011e-11	TRUE
JP72129	METTL10	2.7557	29.933	2.7557	29.933	3.042	369.31	13.493	7.3987	1	8.8876e-14	1.7775e-13	6.011e-11	TRUE
JP72981	BCL2L15	24.801	344.23	24.801	344.23	3.7421	51018	1867.5	7.3917	1	1.0112e-13	2.0223e-13	6.7797e-11	TRUE
JP10810	LRPAP1	10.104	122.23	10.104	122.23	3.4722	6285.8	235.14	7.3119	1	1.768e-13	3.536e-13	1.1803e-10	TRUE
JP71251	SP5	3.6742	39.911	3.6742	39.911	3.1297	656.55	24.735	7.2861	1	2.0712e-13	4.1423e-13	1.3768e-10	TRUE
JP47141	CHTF18	4.5928	49.889	4.5928	49.889	3.1857	1025.9	40.107	7.1524	1	5.5685e-13	1.1137e-12	3.67e-10	TRUE
JP63027	FAM84B	4.5928	49.889	4.5928	49.889	3.1857	1025.9	40.107	7.1524	1	5.5685e-13	1.1137e-12	3.67e-10	TRUE
JP9800	ITGB1	121.25	2089.1	121.25	2089.1	4.0957	1936200	75875	7.144	1	6.7644e-13	1.3529e-12	4.4393e-10	TRUE
JP39365	CAB39	59.706	912.96	59.706	912.96	3.9122	364020	14479	7.091	1	9.6446e-13	1.9289e-12	6.2501e-10	TRUE
JP43123	DOK4	8.267	94.789	8.267	94.789	3.3697	3743	148.93	7.0898	1	8.9423e-13	1.7885e-12	5.8439e-10	TRUE
JP39925	GFOD1	22.964	303.07	22.964	303.07	3.6655	39231	1561.8	7.0879	1	9.4664e-13	1.8933e-12	6.1604e-10	TRUE
JP34340	NSMF	2.7557	28.686	2.7557	28.686	2.9826	336.19	13.493	7.0592	1	1.0826e-12	2.1651e-12	6.9e-10	TRUE
JP70187	LILRA5	2.7557	28.686	2.7557	28.686	2.9826	336.19	13.493	7.0592	1	1.0826e-12	2.1651e-12	6.9e-10	TRUE
JP30461	CHEK2	2.7557	28.686	2.7557	28.686	2.9826	336.19	13.493	7.0592	1	1.0826e-12	2.1651e-12	6.9e-10	TRUE
JP72643	DEFB133	2.7557	28.686	2.7557	28.686	2.9826	336.19	13.493	7.0592	1	1.0826e-12	2.1651e-12	6.9e-10	TRUE
JP30258	DMC1	9.1856	106.01	9.1856	106.01	3.3932	4687.8	189.21	7.0393	1	1.2917e-12	2.5833e-12	8.199e-10	TRUE
JP30828	MGLL	6.4299	71.091	6.4299	71.091	3.2784	2090.6	84.519	7.0334	1	1.3294e-12	2.6587e-12	8.4038e-10	TRUE
JP353	ADH6	17.453	219.51	17.453	219.51	3.579	20414	826.72	7.0274	1	1.4448e-12	2.8896e-12	9.0965e-10	TRUE
JP28769	NPRL2	51.439	759.56	51.439	759.56	3.8583	250710	10223	7.0036	1	1.7961e-12	3.5923e-12	1.1263e-09	TRUE
JP2385	CAV1	8.267	93.541	8.267	93.541	3.3508	3635.9	148.93	6.9876	1	1.8618e-12	3.7236e-12	1.1628e-09	TRUE
JP3441	CCR1	26.638	354.21	26.638	354.21	3.6839	53652	2205	6.9759	1	2.1265e-12	4.2529e-12	1.3227e-09	TRUE
JP10608	LGALS4	39.498	557.51	39.498	557.51	3.7857	134170	5519	6.9728	1	2.2109e-12	4.4217e-12	1.3697e-09	TRUE
JP27944	DLC1	46.846	677.24	46.846	677.24	3.8253	198700	8217.6	6.9541	1	2.5447e-12	5.0894e-12	1.5702e-09	TRUE
JP24361	ITGB1BP1	19.29	243.21	19.29	243.21	3.5893	25070	1042.3	6.9358	1	2.787e-12	5.574e-12	1.7129e-09	TRUE
JP67073	MAGEA2B	16.534	203.3	16.534	203.3	3.5424	17440	729.56	6.9145	1	3.2176e-12	6.4353e-12	1.9698e-09	TRUE
JP18715	TARBP2	23.883	309.31	23.883	309.31	3.6405	40735	1710.8	6.9008	1	3.599e-12	7.198e-12	2.1774e-09	TRUE
JP63140	TTC16	1.8371	18.708	1.8371	18.708	2.7963	142.32	5.9918	6.8924	1	3.5472e-12	7.0945e-12	2.1545e-09	TRUE
JP41905	PLEKHG6	1.8371	18.708	1.8371	18.708	2.7963	142.32	5.9918	6.8924	1	3.5472e-12	7.0945e-12	2.1545e-09	TRUE
JP44897	UTP3	0.91856	9.9778	0.91856	9.9778	2.5165	41.035	1.7382	6.8714	1	4.1997e-12	8.3995e-12	2.4002e-09	TRUE
JP36849	PURG	0	9.9778	0.91856	9.9778	2.5165	49.778	1.7382	6.8714	1	4.1997e-12	8.3995e-12	2.4002e-09	TRUE
JP54518	MASTL	0	9.9778	0.91856	9.9778	2.5165	49.778	1.7382	6.8714	1	4.1997e-12	8.3995e-12	2.4002e-09	TRUE
JP42725	MED29	0.91856	9.9778	0.91856	9.9778	2.5165	41.035	1.7382	6.8714	1	4.1997e-12	8.3995e-12	2.4002e-09	TRUE
JP5289	EDNRA	0.91856	9.9778	0.91856	9.9778	2.5165	41.035	1.7382	6.8714	1	4.1997e-12	8.3995e-12	2.4002e-09	TRUE
JP11756	MSH2	0.91856	9.9778	0.91856	9.9778	2.5165	41.035	1.7382	6.8714	1	4.1997e-12	8.3995e-12	2.4002e-09	TRUE
JP56025	CHRDL1	0	9.9778	0.91856	9.9778	2.5165	49.778	1.7382	6.8714	1	4.1997e-12	8.3995e-12	2.4002e-09	TRUE
JP50528	POF1B	0.91856	9.9778	0.91856	9.9778	2.5165	41.035	1.7382	6.8714	1	4.1997e-12	8.3995e-12	2.4002e-09	TRUE
JP20094	VAV2	0	9.9778	0.91856	9.9778	2.5165	49.778	1.7382	6.8714	1	4.1997e-12	8.3995e-12	2.4002e-09	TRUE
JP66808	MAP7D2	0.91856	9.9778	0.91856	9.9778	2.5165	41.035	1.7382	6.8714	1	4.1997e-12	8.3995e-12	2.4002e-09	TRUE
JP63680	GBP6	0.91856	9.9778	0.91856	9.9778	2.5165	41.035	1.7382	6.8714	1	4.1997e-12	8.3995e-12	2.4002e-09	TRUE
JP35498	GHITM	0	9.9778	0.91856	9.9778	2.5165	49.778	1.7382	6.8714	1	4.1997e-12	8.3995e-12	2.4002e-09	TRUE
JP3566	COL4A2	0.91856	9.9778	0.91856	9.9778	2.5165	41.035	1.7382	6.8714	1	4.1997e-12	8.3995e-12	2.4002e-09	TRUE
JP66663	INAFM1	0.91856	9.9778	0.91856	9.9778	2.5165	41.035	1.7382	6.8714	1	4.1997e-12	8.3995e-12	2.4002e-09	TRUE
JP14208	PLRG1	0.91856	9.9778	0.91856	9.9778	2.5165	41.035	1.7382	6.8714	1	4.1997e-12	8.3995e-12	2.4002e-09	TRUE
JP225	ACVR1B	5.5114	58.619	5.5114	58.619	3.1948	1410.2	59.939	6.8597	1	4.5301e-12	9.0602e-12	2.5795e-09	TRUE
JP67825	ZNF844	45.928	653.54	45.928	653.54	3.802	184600	7846.5	6.8595	1	4.9508e-12	9.9017e-12	2.8088e-09	TRUE
JP5432	EPHA2	73.485	1120	73.485	1120	3.9117	547600	23522	6.8235	1	6.4927e-12	1.2985e-11	3.6701e-09	TRUE
JP15215	PSMC1	11.023	125.97	11.023	125.97	3.4006	6606.3	286.92	6.786	1	7.7645e-12	1.5529e-11	4.3104e-09	TRUE
JP13296	PAM	11.023	125.97	11.023	125.97	3.4006	6606.3	286.92	6.786	1	7.7645e-12	1.5529e-11	4.3104e-09	TRUE
JP47556	TOR3A	7.3485	79.822	7.3485	79.822	3.2752	2626.2	114.1	6.7847	1	7.7139e-12	1.5428e-11	4.3104e-09	TRUE
JP22466	PDE8B	3.6742	37.417	3.6742	37.417	3.0389	569.27	24.735	6.7846	1	7.5599e-12	1.512e-11	4.2424e-09	TRUE
JP55794	R3HDM4	3.6742	37.417	3.6742	37.417	3.0389	569.27	24.735	6.7846	1	7.5599e-12	1.512e-11	4.2424e-09	TRUE
JP36205	DEXI	9.1856	102.27	9.1856	102.27	3.3418	4332.5	189.21	6.7673	1	8.7726e-12	1.7545e-11	4.8526e-09	TRUE
JP45668	ZNF608	4.5928	47.394	4.5928	47.394	3.1132	915.99	40.107	6.7585	1	9.1034e-12	1.8207e-11	5.0176e-09	TRUE
JP75395	ARMCX4	10.104	113.5	10.104	113.5	3.3661	5345	235.14	6.7425	1	1.0446e-11	2.0892e-11	5.7371e-09	TRUE
JP17984	SOX4	33.987	453.99	33.987	453.99	3.701	88200	3887.9	6.7359	1	1.1522e-11	2.3044e-11	6.3059e-09	TRUE
JP72201	ST20	16.534	198.31	16.534	198.31	3.5068	16521	729.56	6.7298	1	1.1643e-11	2.3286e-11	6.3324e-09	TRUE
JP40268	UGT1A7	2.7557	27.439	2.7557	27.439	2.9207	304.63	13.493	6.7197	1	1.1775e-11	2.355e-11	6.3324e-09	TRUE
JP62603	ROPN1B	2.7557	27.439	2.7557	27.439	2.9207	304.63	13.493	6.7197	1	1.1775e-11	2.355e-11	6.3324e-09	TRUE
JP45121	SCYL3	2.7557	27.439	2.7557	27.439	2.9207	304.63	13.493	6.7197	1	1.1775e-11	2.355e-11	6.3324e-09	TRUE
JP56822	RWDD2A	2.7557	27.439	2.7557	27.439	2.9207	304.63	13.493	6.7197	1	1.1775e-11	2.355e-11	6.3324e-09	TRUE
JP72808	VCX3B	5.5114	57.372	5.5114	57.372	3.1642	1344.8	59.939	6.6986	1	1.3814e-11	2.7628e-11	7.4032e-09	TRUE
JP52261	SOX7	31.231	407.84	31.231	407.84	3.665	70917	3192.8	6.6651	1	1.8637e-11	3.7274e-11	9.9195e-09	TRUE
JP95	ACACB	13.778	159.64	13.778	159.64	3.4423	10638	479.03	6.6646	1	1.8045e-11	3.6089e-11	9.6372e-09	TRUE
JP26257	SEC24D	27.557	352.96	27.557	352.96	3.6317	52945	2385.9	6.6619	1	1.8943e-11	3.7886e-11	1.0048e-08	TRUE
JP7991	GUCA1A	23.883	299.33	23.883	299.33	3.5934	37936	1710.8	6.6596	1	1.9115e-11	3.8229e-11	1.0104e-08	TRUE
JP62073	MFSD4	11.023	123.47	11.023	123.47	3.372	6322.7	286.92	6.6387	1	2.1308e-11	4.2617e-11	1.1226e-08	TRUE
JP48200	NABP1	15.615	183.34	15.615	183.34	3.4718	14066	639.32	6.6335	1	2.2408e-11	4.4817e-11	1.1765e-08	TRUE
JP464	AP2B1	51.439	719.65	51.439	719.65	3.7806	223250	10223	6.6088	1	2.7884e-11	5.5768e-11	1.459e-08	TRUE
JP28968	AP4B1	99.204	1536.6	99.204	1536.6	3.9396	1033000	47449	6.5986	1	3.0714e-11	6.1428e-11	1.6017e-08	TRUE
JP70189	XKRY2	13.778	157.15	13.778	157.15	3.4197	10278	479.03	6.5506	1	3.8957e-11	7.7914e-11	2.0247e-08	TRUE
JP53187	ATP13A4	19.29	230.74	19.29	230.74	3.5137	22355	1042.3	6.5494	1	3.9837e-11	7.9674e-11	2.0635e-08	TRUE
JP53587	ZNF528	11.941	133.45	11.941	133.45	3.377	7382.5	344.72	6.5446	1	4.0307e-11	8.0614e-11	2.0809e-08	TRUE
JP49856	ASB13	5.5114	56.125	5.5114	56.125	3.1331	1280.9	59.939	6.5375	1	4.1065e-11	8.213e-11	2.106e-08	TRUE
JP51991	KRTAP9-9	5.5114	56.125	5.5114	56.125	3.1331	1280.9	59.939	6.5375	1	4.1065e-11	8.213e-11	2.106e-08	TRUE
JP5298	PHC1	3.6742	36.169	3.6742	36.169	2.9913	527.97	24.735	6.5338	1	4.1636e-11	8.3273e-11	2.1283e-08	TRUE
JP36176	NKIRAS2	20.208	241.96	20.208	241.96	3.518	24587	1161	6.5082	1	5.2568e-11	1.0514e-10	2.6782e-08	TRUE
JP41645	CEP192	6.4299	66.103	6.4299	66.103	3.175	1780.4	84.519	6.4908	1	5.6335e-11	1.1267e-10	2.8607e-08	TRUE
JP4084	CSNK1G3	27.557	342.99	27.557	342.99	3.5904	49748	2385.9	6.4576	1	7.4531e-11	1.4906e-10	3.7724e-08	TRUE
JP61066	SREK1	13.778	154.66	13.778	154.66	3.3968	9923.1	479.03	6.4366	1	8.3041e-11	1.6608e-10	4.1758e-08	TRUE
JP32218	BOP1	7.3485	76.08	7.3485	76.08	3.2068	2362	114.1	6.4344	1	8.2188e-11	1.6438e-10	4.1464e-08	TRUE
JP37028	ERO1L	1.8371	17.461	1.8371	17.461	2.702	122.05	5.9918	6.3828	1	1.1237e-10	2.2475e-10	5.5253e-08	TRUE
JP28367	CHERP	1.8371	17.461	1.8371	17.461	2.702	122.05	5.9918	6.3828	1	1.1237e-10	2.2475e-10	5.5253e-08	TRUE
JP20641	ZNF222	1.8371	17.461	1.8371	17.461	2.702	122.05	5.9918	6.3828	1	1.1237e-10	2.2475e-10	5.5253e-08	TRUE
JP23009	DYRK4	1.8371	17.461	1.8371	17.461	2.702	122.05	5.9918	6.3828	1	1.1237e-10	2.2475e-10	5.5253e-08	TRUE
JP11466	MGST2	1.8371	17.461	1.8371	17.461	2.702	122.05	5.9918	6.3828	1	1.1237e-10	2.2475e-10	5.5253e-08	TRUE
JP56292	MOB1B	1.8371	17.461	1.8371	17.461	2.702	122.05	5.9918	6.3828	1	1.1237e-10	2.2475e-10	5.5253e-08	TRUE
JP41575	GPATCH2	1.8371	17.461	1.8371	17.461	2.702	122.05	5.9918	6.3828	1	1.1237e-10	2.2475e-10	5.5253e-08	TRUE
JP75102	PSAPL1	4.5928	44.9	4.5928	44.9	3.0368	812.33	40.107	6.3646	1	1.2782e-10	2.5564e-10	6.265e-08	TRUE
JP4446	CYP24A1	6.4299	64.855	6.4299	64.855	3.1479	1706.8	84.519	6.3551	1	1.374e-10	2.7479e-10	6.7131e-08	TRUE
JP24791	ZNF264	60.625	836.88	60.625	836.88	3.7652	301290	15005	6.3371	1	1.6974e-10	3.3949e-10	8.2674e-08	TRUE
JP58951	CLDND2	7.3485	74.833	7.3485	74.833	3.1832	2277.1	114.1	6.3176	1	1.7608e-10	3.5217e-10	8.5226e-08	TRUE
JP48588	LRRC61	7.3485	74.833	7.3485	74.833	3.1832	2277.1	114.1	6.3176	1	1.7608e-10	3.5217e-10	8.5226e-08	TRUE
JP66194	CTAG1A	18.371	210.78	18.371	210.78	3.4506	18511	930.93	6.3062	1	1.9683e-10	3.9366e-10	9.4969e-08	TRUE
JP18900	TCP10	34.905	440.27	34.905	440.27	3.6194	82160	4137.2	6.3022	1	2.0771e-10	4.1542e-10	9.9909e-08	TRUE
JP65218	MTIF3	3.6742	34.922	3.6742	34.922	2.9421	488.22	24.735	6.283	1	2.1562e-10	4.3123e-10	1.0307e-07	TRUE
JP6150	FCGR1B	3.6742	34.922	3.6742	34.922	2.9421	488.22	24.735	6.283	1	2.1562e-10	4.3123e-10	1.0307e-07	TRUE
JP19913	UCN	37.661	478.93	37.661	478.93	3.6339	97360	4938.8	6.279	1	2.4195e-10	4.8391e-10	1.1495e-07	TRUE
JP61863	TMC4	8.267	84.811	8.267	84.811	3.211	2929.5	148.93	6.2722	1	2.3702e-10	4.7405e-10	1.1296e-07	TRUE
JP61122	ACSM6	27.557	333.01	27.557	333.01	3.548	46650	2385.9	6.2533	1	2.8151e-10	5.6302e-10	1.3333e-07	TRUE
JP38591	CDC40	5.5114	53.63	5.5114	53.63	3.0687	1157.7	59.939	6.2153	1	3.3627e-10	6.7253e-10	1.5879e-07	TRUE
JP25777	DOCK4	30.312	369.18	30.312	369.18	3.5634	57415	2978.4	6.2091	1	3.748e-10	7.496e-10	1.7591e-07	TRUE
JP33798	KLK5	7.3485	73.586	7.3485	73.586	3.1593	2193.7	114.1	6.2009	1	3.7226e-10	7.4452e-10	1.7525e-07	TRUE
JP68107	C3orf33	15.615	172.12	15.615	172.12	3.3811	12246	639.32	6.1895	1	4.1241e-10	8.2482e-10	1.9298e-07	TRUE
JP21050	SLBP	16.534	183.34	16.534	183.34	3.3941	13912	729.56	6.1757	1	4.5143e-10	9.0286e-10	2.106e-07	TRUE
JP35830	ARFIP1	21.127	241.96	21.127	241.96	3.4569	24384	1287	6.1556	1	5.1781e-10	1.0356e-09	2.4084e-07	TRUE
JP21041	RAB7A	17.453	193.32	17.453	193.32	3.3965	15464	826.72	6.1165	1	6.569e-10	1.3138e-09	3.0462e-07	TRUE
JP22330	THOC5	6.4299	62.361	6.4299	62.361	3.0922	1564.1	84.519	6.0838	1	7.7434e-10	1.5487e-09	3.5801e-07	TRUE
JP23559	TNFSF18	8.267	82.316	8.267	82.316	3.1684	2741.7	148.93	6.0678	1	8.6342e-10	1.7268e-09	3.98e-07	TRUE
JP65150	HIPK1	2.7557	24.944	2.7557	24.944	2.7883	246.17	13.493	6.0406	1	9.9268e-10	1.9854e-09	4.522e-07	TRUE
JP74747	MEIKIN	2.7557	24.944	2.7557	24.944	2.7883	246.17	13.493	6.0406	1	9.9268e-10	1.9854e-09	4.522e-07	TRUE
JP53205	MED10	2.7557	24.944	2.7557	24.944	2.7883	246.17	13.493	6.0406	1	9.9268e-10	1.9854e-09	4.522e-07	TRUE
JP30110	NUPL2	2.7557	24.944	2.7557	24.944	2.7883	246.17	13.493	6.0406	1	9.9268e-10	1.9854e-09	4.522e-07	TRUE
JP12633	NKX2-2	3.6742	33.675	3.6742	33.675	2.8911	450.02	24.735	6.0323	1	1.05e-09	2.1e-09	4.7274e-07	TRUE
JP8672	HPCA	3.6742	33.675	3.6742	33.675	2.8911	450.02	24.735	6.0323	1	1.05e-09	2.1e-09	4.7274e-07	TRUE
JP6205	FEN1	3.6742	33.675	3.6742	33.675	2.8911	450.02	24.735	6.0323	1	1.05e-09	2.1e-09	4.7274e-07	TRUE
JP4657	DHX9	3.6742	33.675	3.6742	33.675	2.8911	450.02	24.735	6.0323	1	1.05e-09	2.1e-09	4.7274e-07	TRUE
JP30472	FZD10	11.941	123.47	11.941	123.47	3.2658	6219.9	344.72	6.0072	1	1.2754e-09	2.5508e-09	5.7257e-07	TRUE
JP57287	FHAD1	13.778	144.68	13.778	144.68	3.3012	8567.3	479.03	5.9808	1	1.5099e-09	3.0199e-09	6.759e-07	TRUE
JP69721	EYS	4.5928	42.405	4.5928	42.405	2.9562	714.9	40.107	5.9707	1	1.542e-09	3.0841e-09	6.8828e-07	TRUE
JP75759	SAP25	8.267	81.069	8.267	81.069	3.1467	2650.1	148.93	5.9656	1	1.6229e-09	3.2458e-09	7.2229e-07	TRUE
JP42056	SLC47A1	6.4299	61.114	6.4299	61.114	3.0635	1495.2	84.519	5.9481	1	1.7894e-09	3.5787e-09	7.941e-07	TRUE
JP55608	FAM104B	11.941	122.23	11.941	122.23	3.2513	6081.5	344.72	5.94	1	1.9256e-09	3.8511e-09	8.521e-07	TRUE
JP38073	CRBN	48.684	611.14	48.684	611.14	3.623	158180	8989.6	5.9322	1	2.1467e-09	4.2933e-09	8.8898e-07	TRUE
JP29770	METAP2	0.91856	8.7305	0.91856	8.7305	2.3425	30.513	1.7382	5.9254	1	2.0581e-09	4.1163e-09	8.569e-07	TRUE
JP20382	YES1	0.91856	8.7305	0.91856	8.7305	2.3425	30.513	1.7382	5.9254	1	2.0581e-09	4.1163e-09	8.569e-07	TRUE
JP63896	ADGRA3	0.91856	8.7305	0.91856	8.7305	2.3425	30.513	1.7382	5.9254	1	2.0581e-09	4.1163e-09	8.569e-07	TRUE
JP62954	GIMAP8	0.91856	8.7305	0.91856	8.7305	2.3425	30.513	1.7382	5.9254	1	2.0581e-09	4.1163e-09	8.569e-07	TRUE
JP30691	SCN11A	0	8.7305	0.91856	8.7305	2.3425	38.111	1.7382	5.9254	1	2.0581e-09	4.1163e-09	8.569e-07	TRUE
JP38493	RSRC1	0	8.7305	0.91856	8.7305	2.3425	38.111	1.7382	5.9254	1	2.0581e-09	4.1163e-09	8.569e-07	TRUE
JP6635	GAST	0	8.7305	0.91856	8.7305	2.3425	38.111	1.7382	5.9254	1	2.0581e-09	4.1163e-09	8.569e-07	TRUE
JP41284	PAK1IP1	0.91856	8.7305	0.91856	8.7305	2.3425	30.513	1.7382	5.9254	1	2.0581e-09	4.1163e-09	8.569e-07	TRUE
JP74687	USP17L28	0	8.7305	0.91856	8.7305	2.3425	38.111	1.7382	5.9254	1	2.0581e-09	4.1163e-09	8.569e-07	TRUE
JP50841	DBF4B	0.91856	8.7305	0.91856	8.7305	2.3425	30.513	1.7382	5.9254	1	2.0581e-09	4.1163e-09	8.569e-07	TRUE
JP1291	SERPINC1	0.91856	8.7305	0.91856	8.7305	2.3425	30.513	1.7382	5.9254	1	2.0581e-09	4.1163e-09	8.569e-07	TRUE
JP1470	ATP6V1E1	0.91856	8.7305	0.91856	8.7305	2.3425	30.513	1.7382	5.9254	1	2.0581e-09	4.1163e-09	8.569e-07	TRUE
JP8966	HSP90AA1	0.91856	8.7305	0.91856	8.7305	2.3425	30.513	1.7382	5.9254	1	2.0581e-09	4.1163e-09	8.569e-07	TRUE
JP33086	TNPO3	0	8.7305	0.91856	8.7305	2.3425	38.111	1.7382	5.9254	1	2.0581e-09	4.1163e-09	8.569e-07	TRUE
JP32714	EXOSC2	0.91856	8.7305	0.91856	8.7305	2.3425	30.513	1.7382	5.9254	1	2.0581e-09	4.1163e-09	8.569e-07	TRUE
JP75687	WI2-2373I1.2	0.91856	8.7305	0.91856	8.7305	2.3425	30.513	1.7382	5.9254	1	2.0581e-09	4.1163e-09	8.569e-07	TRUE
JP43991	PCDHB3	0	8.7305	0.91856	8.7305	2.3425	38.111	1.7382	5.9254	1	2.0581e-09	4.1163e-09	8.569e-07	TRUE
JP54586	PRPF38A	0	8.7305	0.91856	8.7305	2.3425	38.111	1.7382	5.9254	1	2.0581e-09	4.1163e-09	8.569e-07	TRUE
JP51172	PNPLA3	0	8.7305	0.91856	8.7305	2.3425	38.111	1.7382	5.9254	1	2.0581e-09	4.1163e-09	8.569e-07	TRUE
JP59720	MBOAT2	0	8.7305	0.91856	8.7305	2.3425	38.111	1.7382	5.9254	1	2.0581e-09	4.1163e-09	8.569e-07	TRUE
JP32884	CBX5	0	8.7305	0.91856	8.7305	2.3425	38.111	1.7382	5.9254	1	2.0581e-09	4.1163e-09	8.569e-07	TRUE
JP23117	NRP2	0	8.7305	0.91856	8.7305	2.3425	38.111	1.7382	5.9254	1	2.0581e-09	4.1163e-09	8.569e-07	TRUE
JP64656	TCTEX1D1	13.778	143.43	13.778	143.43	3.2888	8404.8	479.03	5.9238	1	2.139e-09	4.2781e-09	8.882e-07	TRUE
JP46683	MYOZ1	67.055	883.03	67.055	883.03	3.6993	332910	18990	5.9212	1	2.3263e-09	4.6527e-09	9.6082e-07	TRUE
JP12056	MYH10	46.846	581.2	46.846	581.2	3.605	142770	8217.6	5.8947	1	2.692e-09	5.3839e-09	1.1059e-06	TRUE
JP57673	CYYR1	5.5114	51.136	5.5114	51.136	3.0013	1040.8	59.939	5.8931	1	2.4879e-09	4.9757e-09	1.0248e-06	TRUE
JP16645	RRM1	1.8371	16.214	1.8371	16.214	2.6011	103.35	5.9918	5.8733	1	2.7614e-09	5.5227e-09	1.1167e-06	TRUE
JP14955	PRKRIR	1.8371	16.214	1.8371	16.214	2.6011	103.35	5.9918	5.8733	1	2.7614e-09	5.5227e-09	1.1167e-06	TRUE
JP52138	EMC6	1.8371	16.214	1.8371	16.214	2.6011	103.35	5.9918	5.8733	1	2.7614e-09	5.5227e-09	1.1167e-06	TRUE
JP40827	TMEM104	1.8371	16.214	1.8371	16.214	2.6011	103.35	5.9918	5.8733	1	2.7614e-09	5.5227e-09	1.1167e-06	TRUE
JP5497	ELAVL4	1.8371	16.214	1.8371	16.214	2.6011	103.35	5.9918	5.8733	1	2.7614e-09	5.5227e-09	1.1167e-06	TRUE
JP14865	PRKCZ	1.8371	16.214	1.8371	16.214	2.6011	103.35	5.9918	5.8733	1	2.7614e-09	5.5227e-09	1.1167e-06	TRUE
JP45525	STRIP2	8.267	79.822	8.267	79.822	3.1246	2560.1	148.93	5.8634	1	3.0195e-09	6.0389e-09	1.2179e-06	TRUE
JP63964	FAM151B	26.638	301.83	26.638	301.83	3.4538	37864	2205	5.8603	1	3.2314e-09	6.4629e-09	1.3e-06	TRUE
JP46448	RAP2C	19.29	208.29	19.29	208.29	3.3667	17860	1042.3	5.8541	1	3.3089e-09	6.6177e-09	1.3277e-06	TRUE
JP19618	TRPM2	10.104	99.778	10.104	99.778	3.182	4020.7	235.14	5.8479	1	3.3419e-09	6.6838e-09	1.3375e-06	TRUE
JP43597	TMEM165	15.615	163.39	15.615	163.39	3.3065	10918	639.32	5.8442	1	3.4779e-09	6.9558e-09	1.3883e-06	TRUE
JP29671	PNRC1	33.987	397.86	33.987	397.86	3.511	66203	3887.9	5.8358	1	3.7863e-09	7.5725e-09	1.5075e-06	TRUE
JP22381	TMEFF1	18.371	195.81	18.371	195.81	3.3448	15743	930.93	5.8157	1	4.1567e-09	8.3133e-09	1.6465e-06	TRUE
JP41823	RNMTL1	20.208	218.26	20.208	218.26	3.37	19613	1161	5.8127	1	4.2485e-09	8.497e-09	1.6715e-06	TRUE
JP35123	LATS2	20.208	218.26	20.208	218.26	3.37	19613	1161	5.8127	1	4.2485e-09	8.497e-09	1.6715e-06	TRUE
JP42155	PHF10	6.4299	59.867	6.4299	59.867	3.0342	1427.7	84.519	5.8125	1	4.0613e-09	8.1226e-09	1.6129e-06	TRUE
JP7194	GLB1	13.778	140.94	13.778	140.94	3.2637	8084.5	479.03	5.8098	1	4.2522e-09	8.5043e-09	1.6715e-06	TRUE
JP75741	TMED7-TICAM2	21.127	229.49	21.127	229.49	3.3808	21707	1287	5.808	1	4.3786e-09	8.7573e-09	1.7169e-06	TRUE
JP65569	SKA1	49.602	612.38	49.602	612.38	3.5995	158360	9390.6	5.8076	1	4.5562e-09	9.1125e-09	1.782e-06	TRUE
JP31407	CEP152	19.29	205.79	19.29	205.79	3.3494	17391	1042.3	5.7768	1	5.2516e-09	1.0503e-08	2.0488e-06	TRUE
JP21235	FOSL1	9.1856	88.553	9.1856	88.553	3.1362	3149.6	189.21	5.7699	1	5.3029e-09	1.0606e-08	2.0584e-06	TRUE
JP8532	NR4A1	9.1856	88.553	9.1856	88.553	3.1362	3149.6	189.21	5.7699	1	5.3029e-09	1.0606e-08	2.0584e-06	TRUE
JP18219	SRP72	17.453	183.34	17.453	183.34	3.3205	13760	826.72	5.7695	1	5.4608e-09	1.0922e-08	2.1144e-06	TRUE
JP64813	CEP112	22.045	239.47	22.045	239.47	3.3833	23636	1420.6	5.7685	1	5.5479e-09	1.1096e-08	2.1428e-06	TRUE
JP14800	PRKAG1	11.023	108.51	11.023	108.51	3.1872	4751.7	286.92	5.7552	1	5.8297e-09	1.1659e-08	2.246e-06	TRUE
JP61144	FRMPD2	13.778	139.69	13.778	139.69	3.2509	7926.7	479.03	5.7528	1	5.9668e-09	1.1934e-08	2.2932e-06	TRUE
JP20536	ZNF28	11.941	118.49	11.941	118.49	3.2068	5675.9	344.72	5.7385	1	6.4542e-09	1.2908e-08	2.4743e-06	TRUE
JP39363	CAB39	67.973	869.31	67.973	869.31	3.6574	321070	19604	5.7233	1	7.6109e-09	1.5222e-08	2.9034e-06	TRUE
JP66012	GPRC6A	27.557	306.82	27.557	306.82	3.4302	38993	2385.9	5.7171	1	7.5908e-09	1.5182e-08	2.9029e-06	TRUE
JP66117	DEFB105A	2.7557	23.697	2.7557	23.697	2.7172	219.27	13.493	5.701	1	7.6977e-09	1.5395e-08	2.915e-06	TRUE
JP26838	SMC4	2.7557	23.697	2.7557	23.697	2.7172	219.27	13.493	5.701	1	7.6977e-09	1.5395e-08	2.915e-06	TRUE
JP12392	NDUFS8	2.7557	23.697	2.7557	23.697	2.7172	219.27	13.493	5.701	1	7.6977e-09	1.5395e-08	2.915e-06	TRUE
JP46736	MESDC1	56.032	692.21	56.032	692.21	3.6034	202360	12483	5.6941	1	8.9635e-09	1.7927e-08	3.3778e-06	TRUE
JP6838	GALR1	31.231	352.96	31.231	352.96	3.4571	51756	3192.8	5.6939	1	8.7493e-09	1.7499e-08	3.3051e-06	TRUE
JP2398	RUNX2	9.1856	87.305	9.1856	87.305	3.116	3051.3	189.21	5.6792	1	9.0458e-09	1.8092e-08	3.4006e-06	TRUE
JP144	ACO1	16.534	169.62	16.534	169.62	3.2826	11718	729.56	5.6677	1	9.9142e-09	1.9828e-08	3.718e-06	TRUE
JP8479	HMGB1	18.371	190.82	18.371	190.82	3.3078	14870	930.93	5.6522	1	1.0906e-08	2.1811e-08	4.0799e-06	TRUE
JP45515	KIAA1161	7.3485	67.35	7.3485	67.35	3.0334	1800.1	114.1	5.6171	1	1.2876e-08	2.5751e-08	4.8053e-06	TRUE
JP62988	VPS37D	4.5928	39.911	4.5928	39.911	2.8708	623.69	40.107	5.5769	1	1.5989e-08	3.1979e-08	5.9388e-06	TRUE
JP53342	TMEM79	4.5928	39.911	4.5928	39.911	2.8708	623.69	40.107	5.5769	1	1.5989e-08	3.1979e-08	5.9388e-06	TRUE
JP60974	SMCR8	16.534	167.13	16.534	167.13	3.2613	11339	729.56	5.5754	1	1.6923e-08	3.3845e-08	6.2554e-06	TRUE
JP45625	HEG1	5.5114	48.642	5.5114	48.642	2.9305	930.11	59.939	5.5709	1	1.6634e-08	3.3269e-08	6.1636e-06	TRUE
JP3999	CS	22.045	231.98	22.045	231.98	3.3377	22037	1420.6	5.57	1	1.7675e-08	3.535e-08	6.5179e-06	TRUE
JP60349	SRSF12	8.267	76.08	8.267	76.08	3.0562	2299.3	148.93	5.5568	1	1.8295e-08	3.659e-08	6.7306e-06	TRUE
JP48701	SLX1B	6.4299	57.372	6.4299	57.372	2.9739	1297.6	84.519	5.5411	1	1.9826e-08	3.9652e-08	7.2765e-06	TRUE
JP32300	CAMSAP2	11.023	104.77	11.023	104.77	3.137	4393.9	286.92	5.5343	1	2.1049e-08	4.2097e-08	7.6527e-06	TRUE
JP50862	KIAA0226L	3.6742	31.18	3.6742	31.18	2.7834	378.3	24.735	5.5307	1	2.0713e-08	4.1426e-08	7.5483e-06	TRUE
JP67002	TAS2R30	3.6742	31.18	3.6742	31.18	2.7834	378.3	24.735	5.5307	1	2.0713e-08	4.1426e-08	7.5483e-06	TRUE
JP20605	ZNF76	3.6742	31.18	3.6742	31.18	2.7834	378.3	24.735	5.5307	1	2.0713e-08	4.1426e-08	7.5483e-06	TRUE
JP75005	ISPD	10.104	94.789	10.104	94.789	3.1088	3585.7	235.14	5.5225	1	2.2428e-08	4.4855e-08	8.135e-06	TRUE
JP5802	ESR1	17.453	175.86	17.453	175.86	3.2607	12546	826.72	5.5092	1	2.4753e-08	4.9506e-08	8.9574e-06	TRUE
JP69743	OR6V1	28.475	306.82	28.475	306.82	3.3845	38737	2575.1	5.485	1	2.9001e-08	5.8002e-08	1.0422e-05	TRUE
JP54467	FAM222A	16.534	164.63	16.534	164.63	3.2398	10967	729.56	5.483	1	2.8647e-08	5.7293e-08	1.0318e-05	TRUE
JP56055	TIMD4	16.534	164.63	16.534	164.63	3.2398	10967	729.56	5.483	1	2.8647e-08	5.7293e-08	1.0318e-05	TRUE
JP7330	GNAS	60.625	732.12	60.625	732.12	3.5725	225450	15005	5.4818	1	3.052e-08	6.1039e-08	1.0942e-05	TRUE
JP74854	PRR20B	11.023	103.52	11.023	103.52	3.1199	4277.8	286.92	5.4606	1	3.1952e-08	6.3905e-08	1.1429e-05	TRUE
JP18553	XCL2	8.267	74.833	8.267	74.833	3.0326	2215.5	148.93	5.4546	1	3.2682e-08	6.5363e-08	1.1663e-05	TRUE
JP54066	ABHD1	22.964	238.22	22.964	238.22	3.3194	23167	1561.8	5.4468	1	3.5649e-08	7.1299e-08	1.2693e-05	TRUE
JP3326	AP2S1	46.846	540.05	46.846	540.05	3.4993	121620	8217.6	5.4406	1	3.8067e-08	7.6133e-08	1.3523e-05	TRUE
JP55820	UAP1L1	82.67	1038.9	82.67	1038.9	3.6356	457220	30979	5.4331	1	4.0684e-08	8.1368e-08	1.4386e-05	TRUE
JP45267	ATP8B2	19.29	194.57	19.29	194.57	3.2688	15361	1042.3	5.4291	1	3.9065e-08	7.8131e-08	1.3846e-05	TRUE
JP17835	SNAPC3	5.5114	47.394	5.5114	47.394	2.8938	877.09	59.939	5.4098	1	4.1414e-08	8.2827e-08	1.4512e-05	TRUE
JP72598	OR4A47	5.5114	47.394	5.5114	47.394	2.8938	877.09	59.939	5.4098	1	4.1414e-08	8.2827e-08	1.4512e-05	TRUE
JP45552	ERMN	5.5114	47.394	5.5114	47.394	2.8938	877.09	59.939	5.4098	1	4.1414e-08	8.2827e-08	1.4512e-05	TRUE
JP18616	ADAM17	5.5114	47.394	5.5114	47.394	2.8938	877.09	59.939	5.4098	1	4.1414e-08	8.2827e-08	1.4512e-05	TRUE
JP35194	MYEOV	11.941	112.25	11.941	112.25	3.1295	5030.9	344.72	5.4026	1	4.4375e-08	8.8751e-08	1.5515e-05	TRUE
JP54990	CEP295	29.394	313.05	29.394	313.05	3.3692	40231	2772.6	5.3871	1	5.0307e-08	1.0061e-07	1.747e-05	TRUE
JP11904	MTX1	7.3485	64.855	7.3485	64.855	2.9797	1653.5	114.1	5.3835	1	4.8414e-08	9.6828e-08	1.6888e-05	TRUE
JP53229	GARNL3	4.5928	38.664	4.5928	38.664	2.8262	580.42	40.107	5.3799	1	4.8653e-08	9.7306e-08	1.6934e-05	TRUE
JP32180	PLCB1	22.045	224.5	22.045	224.5	3.2906	20494	1420.6	5.3714	1	5.4191e-08	1.0838e-07	1.8326e-05	TRUE
JP63283	USP54	1.8371	14.967	1.8371	14.967	2.4926	86.192	5.9918	5.3638	1	5.268e-08	1.0536e-07	1.8012e-05	TRUE
JP6534	FOLR1	1.8371	14.967	1.8371	14.967	2.4926	86.192	5.9918	5.3638	1	5.268e-08	1.0536e-07	1.8012e-05	TRUE
JP8975	HSP90AB1	1.8371	14.967	1.8371	14.967	2.4926	86.192	5.9918	5.3638	1	5.268e-08	1.0536e-07	1.8012e-05	TRUE
JP21979	CUL3	1.8371	14.967	1.8371	14.967	2.4926	86.192	5.9918	5.3638	1	5.268e-08	1.0536e-07	1.8012e-05	TRUE
JP69354	SLC35F4	1.8371	14.967	1.8371	14.967	2.4926	86.192	5.9918	5.3638	1	5.268e-08	1.0536e-07	1.8012e-05	TRUE
JP26864	ABCC5	1.8371	14.967	1.8371	14.967	2.4926	86.192	5.9918	5.3638	1	5.268e-08	1.0536e-07	1.8012e-05	TRUE
JP45803	ZNF624	1.8371	14.967	1.8371	14.967	2.4926	86.192	5.9918	5.3638	1	5.268e-08	1.0536e-07	1.8012e-05	TRUE
JP7870	GSS	2.7557	22.45	2.7557	22.45	2.6424	193.93	13.493	5.3615	1	5.3353e-08	1.0671e-07	1.8082e-05	TRUE
JP34600	LDLRAP1	2.7557	22.45	2.7557	22.45	2.6424	193.93	13.493	5.3615	1	5.3353e-08	1.0671e-07	1.8082e-05	TRUE
JP59143	ZNF792	2.7557	22.45	2.7557	22.45	2.6424	193.93	13.493	5.3615	1	5.3353e-08	1.0671e-07	1.8082e-05	TRUE
JP9066	HUS1	2.7557	22.45	2.7557	22.45	2.6424	193.93	13.493	5.3615	1	5.3353e-08	1.0671e-07	1.8082e-05	TRUE
JP7399	GNRH2	10.104	92.294	10.104	92.294	3.0707	3377.6	235.14	5.3598	1	5.59e-08	1.118e-07	1.8862e-05	TRUE
JP69757	MOGAT3	13.778	130.96	13.778	130.96	3.1585	6865.5	479.03	5.3539	1	5.8513e-08	1.1703e-07	1.9574e-05	TRUE
JP76405	CT45A10	8.267	73.586	8.267	73.586	3.0087	2133.3	148.93	5.3524	1	5.7792e-08	1.1558e-07	1.9374e-05	TRUE
JP15316	PTEN	8.267	73.586	8.267	73.586	3.0087	2133.3	148.93	5.3524	1	5.7792e-08	1.1558e-07	1.9374e-05	TRUE
JP57174	BTBD9	8.267	73.586	8.267	73.586	3.0087	2133.3	148.93	5.3524	1	5.7792e-08	1.1558e-07	1.9374e-05	TRUE
JP31034	ATG14	37.661	412.83	37.661	412.83	3.4201	70376	4938.8	5.3384	1	6.6585e-08	1.3317e-07	2.2178e-05	TRUE
JP15052	MASP1	17.453	170.87	17.453	170.87	3.2194	11768	826.72	5.3357	1	6.536e-08	1.3072e-07	2.1817e-05	TRUE
JP49	ABCA3	50.521	578.71	50.521	578.71	3.4921	139490	9801.6	5.3351	1	6.8703e-08	1.3741e-07	2.2834e-05	TRUE
JP17804	SMS	36.742	400.36	36.742	400.36	3.4106	66108	4662.5	5.3251	1	7.1574e-08	1.4315e-07	2.3738e-05	TRUE
JP58539	FRMD6	37.661	411.58	37.661	411.58	3.4157	69909	4938.8	5.3207	1	7.342e-08	1.4684e-07	2.4298e-05	TRUE
JP9799	ITGB1	69.81	838.13	69.81	838.13	3.5669	295160	20864	5.3191	1	7.6051e-08	1.521e-07	2.5115e-05	TRUE
JP76045	NT5C1B-RDH14	3.6742	29.933	3.6742	29.933	2.7264	344.77	24.735	5.2799	1	8.3928e-08	1.6786e-07	2.7657e-05	TRUE
JP34441	CNTNAP2	10.104	91.047	10.104	91.047	3.0513	3275.9	235.14	5.2785	1	8.7405e-08	1.7481e-07	2.8742e-05	TRUE
JP35405	CNPPD1	35.824	385.39	35.824	385.39	3.3914	61099	4395.4	5.2727	1	9.5268e-08	1.9054e-07	3.0998e-05	TRUE
JP13574	PDGFRA	6.4299	54.878	6.4299	54.878	2.9109	1173.6	84.519	5.2698	1	9.0098e-08	1.802e-07	2.9565e-05	TRUE
JP12852	NRF1	29.394	306.82	29.394	306.82	3.3402	38481	2772.6	5.2687	1	9.6546e-08	1.9309e-07	3.1349e-05	TRUE
JP24864	MAP4K4	11.941	109.76	11.941	109.76	3.0973	4783.8	344.72	5.2683	1	9.3053e-08	1.8611e-07	3.0342e-05	TRUE
JP37630	PRLH	7.3485	63.608	7.3485	63.608	2.9521	1582.6	114.1	5.2668	1	9.2033e-08	1.8407e-07	3.0072e-05	TRUE
JP4444	CYP21A2	7.3485	63.608	7.3485	63.608	2.9521	1582.6	114.1	5.2668	1	9.2033e-08	1.8407e-07	3.0072e-05	TRUE
JP16800	ACSM3	13.778	128.46	13.778	128.46	3.131	6576.3	479.03	5.2399	1	1.092e-07	2.1839e-07	3.5382e-05	TRUE
JP61783	DSG4	24.801	250.69	24.801	250.69	3.2862	25513	1867.5	5.2271	1	1.2007e-07	2.4014e-07	3.8744e-05	TRUE
JP6811	GAD2	12.86	118.49	12.86	118.49	3.1079	5578.4	408.7	5.2248	1	1.1819e-07	2.3638e-07	3.8216e-05	TRUE
JP55863	ISX	11.941	108.51	11.941	108.51	3.081	4662.6	344.72	5.2011	1	1.3387e-07	2.6773e-07	4.3105e-05	TRUE
JP263	ADAM10	19.29	187.08	19.29	187.08	3.2125	14077	1042.3	5.1973	1	1.3946e-07	2.7892e-07	4.4813e-05	TRUE
JP19251	TLE3	4.5928	37.417	4.5928	37.417	2.7801	538.7	40.107	5.183	1	1.4257e-07	2.8514e-07	4.5624e-05	TRUE
JP2599	CD9	4.5928	37.417	4.5928	37.417	2.7801	538.7	40.107	5.183	1	1.4257e-07	2.8514e-07	4.5624e-05	TRUE
JP19454	TP53	103.8	1290.9	103.8	1290.9	3.6238	704570	52748	5.1686	1	1.7484e-07	3.4968e-07	5.549e-05	TRUE
JP17908	SNRPN	17.453	165.88	17.453	165.88	3.1769	11015	826.72	5.1622	1	1.6761e-07	3.3523e-07	5.3526e-05	TRUE
JP29381	CD300C	33.987	355.46	33.987	355.46	3.3489	51672	3887.9	5.1557	1	1.787e-07	3.574e-07	5.6485e-05	TRUE
JP25473	PPM1F	29.394	300.58	29.394	300.58	3.3107	36771	2772.6	5.1502	1	1.8278e-07	3.6557e-07	5.7657e-05	TRUE
JP55228	WDR34	7.3485	62.361	7.3485	62.361	2.924	1513.2	114.1	5.15	1	1.7265e-07	3.4531e-07	5.491e-05	TRUE
JP30987	AAK1	7.3485	62.361	7.3485	62.361	2.924	1513.2	114.1	5.15	1	1.7265e-07	3.4531e-07	5.491e-05	TRUE
JP70631	RBMY1D	44.091	478.93	44.091	478.93	3.4119	94543	7133.5	5.1485	1	1.8778e-07	3.7556e-07	5.8959e-05	TRUE
JP43590	ACOT13	8.267	71.091	8.267	71.091	2.9597	1973.5	148.93	5.148	1	1.753e-07	3.5061e-07	5.5524e-05	TRUE
JP43511	GLT8D1	9.1856	79.822	9.1856	79.822	2.9882	2494.8	189.21	5.1352	1	1.8843e-07	3.7686e-07	5.8959e-05	TRUE
JP62206	PYHIN1	9.1856	79.822	9.1856	79.822	2.9882	2494.8	189.21	5.1352	1	1.8843e-07	3.7686e-07	5.8959e-05	TRUE
JP76390	LOC101929983	6.4299	53.63	6.4299	53.63	2.8783	1113.9	84.519	5.1342	1	1.8699e-07	3.7398e-07	5.8864e-05	TRUE
JP15984	REL	13.778	125.97	13.778	125.97	3.1029	6293.4	479.03	5.126	1	2.0123e-07	4.0245e-07	6.2836e-05	TRUE
JP70002	WDR86	10.104	88.553	10.104	88.553	3.0116	3077.1	235.14	5.1158	1	2.0962e-07	4.1924e-07	6.5325e-05	TRUE
JP59512	C1orf162	16.534	154.66	16.534	154.66	3.1501	9538.7	729.56	5.1136	1	2.1653e-07	4.3306e-07	6.7343e-05	TRUE
JP72096	MEX3D	21.127	204.54	21.127	204.54	3.2156	16821	1287	5.1127	1	2.1996e-07	4.3992e-07	6.8273e-05	TRUE
JP8474	HMBS	11.023	97.283	11.023	97.283	3.0312	3720.4	286.92	5.0925	1	2.3802e-07	4.7603e-07	7.3289e-05	TRUE
JP61045	CST11	5.5114	44.9	5.5114	44.9	2.8175	775.73	59.939	5.0876	1	2.3801e-07	4.7601e-07	7.3289e-05	TRUE
JP26086	RB1CC1	5.5114	44.9	5.5114	44.9	2.8175	775.73	59.939	5.0876	1	2.3801e-07	4.7601e-07	7.3289e-05	TRUE
JP62268	CCT8L2	5.5114	44.9	5.5114	44.9	2.8175	775.73	59.939	5.0876	1	2.3801e-07	4.7601e-07	7.3289e-05	TRUE
JP65661	JMJD1C	24.801	244.45	24.801	244.45	3.25	24124	1867.5	5.0828	1	2.5935e-07	5.187e-07	7.9699e-05	TRUE
JP41523	CXorf57	18.371	173.36	18.371	173.36	3.1701	12011	930.93	5.0799	1	2.5996e-07	5.1991e-07	7.9728e-05	TRUE
JP58093	FRA10AC1	24.801	243.21	24.801	243.21	3.2426	23851	1867.5	5.0539	1	3.018e-07	6.036e-07	9.2378e-05	TRUE
JP19636	TSC2	41.335	436.53	41.335	436.53	3.3694	78088	6136.3	5.0449	1	3.2357e-07	6.4713e-07	9.8071e-05	TRUE
JP19058	TFPI	9.1856	78.575	9.1856	78.575	2.9658	2407.4	189.21	5.0445	1	3.0396e-07	6.0791e-07	9.2855e-05	TRUE
JP14522	CTSA	3.6742	28.686	3.6742	28.686	2.667	312.8	24.735	5.0291	1	3.1994e-07	6.3989e-07	9.7163e-05	TRUE
JP60844	CHODL	3.6742	28.686	3.6742	28.686	2.667	312.8	24.735	5.0291	1	3.1994e-07	6.3989e-07	9.7163e-05	TRUE
JP40229	GNL3L	3.6742	28.686	3.6742	28.686	2.667	312.8	24.735	5.0291	1	3.1994e-07	6.3989e-07	9.7163e-05	TRUE
JP43584	ZC3H15	24.801	241.96	24.801	241.96	3.2352	23579	1867.5	5.0251	1	3.5092e-07	7.0184e-07	0.00010533	TRUE
JP52168	DDX59	2.7557	21.203	2.7557	21.203	2.5636	170.15	13.493	5.022	1	3.3063e-07	6.6126e-07	9.9435e-05	TRUE
JP37096	KCNIP2	2.7557	21.203	2.7557	21.203	2.5636	170.15	13.493	5.022	1	3.3063e-07	6.6126e-07	9.9435e-05	TRUE
JP32878	CBX6	2.7557	21.203	2.7557	21.203	2.5636	170.15	13.493	5.022	1	3.3063e-07	6.6126e-07	9.9435e-05	TRUE
JP57311	OSBPL8	2.7557	21.203	2.7557	21.203	2.5636	170.15	13.493	5.022	1	3.3063e-07	6.6126e-07	9.9435e-05	TRUE
JP73593	PRR9	6.4299	52.383	6.4299	52.383	2.845	1055.9	84.519	4.9985	1	3.8122e-07	7.6244e-07	0.00011421	TRUE
JP22023	SMARCA5	28.475	281.87	28.475	281.87	3.2626	32105	2575.1	4.9935	1	4.1604e-07	8.3208e-07	0.00012019	TRUE
JP28520	RABAC1	4.5928	36.169	4.5928	36.169	2.7325	498.54	40.107	4.986	1	4.0237e-07	8.0475e-07	0.00012008	TRUE
JP26152	ZBTB24	4.5928	36.169	4.5928	36.169	2.7325	498.54	40.107	4.986	1	4.0237e-07	8.0475e-07	0.00012008	TRUE
JP3620	COL9A1	0.91856	7.4833	0.91856	7.4833	2.1446	21.548	1.7382	4.9794	1	4.2138e-07	8.4276e-07	0.00012019	TRUE
JP20667	ZNF133	0.91856	7.4833	0.91856	7.4833	2.1446	21.548	1.7382	4.9794	1	4.2138e-07	8.4276e-07	0.00012019	TRUE
JP43443	ST6GALNAC1	0	7.4833	0.91856	7.4833	2.1446	28	1.7382	4.9794	1	4.2138e-07	8.4276e-07	0.00012019	TRUE
JP56488	LEMD1	0	7.4833	0.91856	7.4833	2.1446	28	1.7382	4.9794	1	4.2138e-07	8.4276e-07	0.00012019	TRUE
JP31702	ZC3H13	0.91856	7.4833	0.91856	7.4833	2.1446	21.548	1.7382	4.9794	1	4.2138e-07	8.4276e-07	0.00012019	TRUE
JP73258	ZNF727	0	7.4833	0.91856	7.4833	2.1446	28	1.7382	4.9794	1	4.2138e-07	8.4276e-07	0.00012019	TRUE
JP29737	CLP1	0	7.4833	0.91856	7.4833	2.1446	28	1.7382	4.9794	1	4.2138e-07	8.4276e-07	0.00012019	TRUE
JP73249	PTCHD4	0.91856	7.4833	0.91856	7.4833	2.1446	21.548	1.7382	4.9794	1	4.2138e-07	8.4276e-07	0.00012019	TRUE
JP64309	POLR3H	0.91856	7.4833	0.91856	7.4833	2.1446	21.548	1.7382	4.9794	1	4.2138e-07	8.4276e-07	0.00012019	TRUE
JP53998	CARD6	0	7.4833	0.91856	7.4833	2.1446	28	1.7382	4.9794	1	4.2138e-07	8.4276e-07	0.00012019	TRUE
JP37632	GMNN	0.91856	7.4833	0.91856	7.4833	2.1446	21.548	1.7382	4.9794	1	4.2138e-07	8.4276e-07	0.00012019	TRUE
JP1712	BGN	0.91856	7.4833	0.91856	7.4833	2.1446	21.548	1.7382	4.9794	1	4.2138e-07	8.4276e-07	0.00012019	TRUE
JP5703	CLN8	0	7.4833	0.91856	7.4833	2.1446	28	1.7382	4.9794	1	4.2138e-07	8.4276e-07	0.00012019	TRUE
JP50761	RPF1	0.91856	7.4833	0.91856	7.4833	2.1446	21.548	1.7382	4.9794	1	4.2138e-07	8.4276e-07	0.00012019	TRUE
JP10326	KRT6A	0	7.4833	0.91856	7.4833	2.1446	28	1.7382	4.9794	1	4.2138e-07	8.4276e-07	0.00012019	TRUE
JP39750	SMIM11	0.91856	7.4833	0.91856	7.4833	2.1446	21.548	1.7382	4.9794	1	4.2138e-07	8.4276e-07	0.00012019	TRUE
JP71028	BTBD17	0.91856	7.4833	0.91856	7.4833	2.1446	21.548	1.7382	4.9794	1	4.2138e-07	8.4276e-07	0.00012019	TRUE
JP34429	UBXN7	0.91856	7.4833	0.91856	7.4833	2.1446	21.548	1.7382	4.9794	1	4.2138e-07	8.4276e-07	0.00012019	TRUE
JP75807	MTRNR2L10	0.91856	7.4833	0.91856	7.4833	2.1446	21.548	1.7382	4.9794	1	4.2138e-07	8.4276e-07	0.00012019	TRUE
JP18117	SPRR2E	0.91856	7.4833	0.91856	7.4833	2.1446	21.548	1.7382	4.9794	1	4.2138e-07	8.4276e-07	0.00012019	TRUE
JP74007	USP17L4	0.91856	7.4833	0.91856	7.4833	2.1446	21.548	1.7382	4.9794	1	4.2138e-07	8.4276e-07	0.00012019	TRUE
JP6050	ACSL4	0.91856	7.4833	0.91856	7.4833	2.1446	21.548	1.7382	4.9794	1	4.2138e-07	8.4276e-07	0.00012019	TRUE
JP38052	PLEKHO1	0.91856	7.4833	0.91856	7.4833	2.1446	21.548	1.7382	4.9794	1	4.2138e-07	8.4276e-07	0.00012019	TRUE
JP16766	S100B	59.706	657.28	59.706	657.28	3.4388	178550	14479	4.9662	1	4.947e-07	9.8939e-07	0.00014007	TRUE
JP40673	TRPM7	9.1856	77.328	9.1856	77.328	2.943	2321.7	189.21	4.9539	1	4.8642e-07	9.7285e-07	0.00013849	TRUE
JP18061	SPIB	10.104	86.058	10.104	86.058	2.9709	2884.5	235.14	4.9532	1	4.9001e-07	9.8002e-07	0.000139	TRUE
JP93	ACACB	10.104	86.058	10.104	86.058	2.9709	2884.5	235.14	4.9532	1	4.9001e-07	9.8002e-07	0.000139	TRUE
JP16171	RLN2	17.453	159.64	17.453	159.64	3.122	10109	826.72	4.9453	1	5.2208e-07	1.0442e-06	0.00014756	TRUE
JP19709	TUB	45.009	472.7	45.009	472.7	3.364	91458	7485.1	4.9434	1	5.4946e-07	1.0989e-06	0.00015334	TRUE
JP1716	CEACAM1	11.941	103.52	11.941	103.52	3.0137	4193.3	344.72	4.9324	1	5.4886e-07	1.0977e-06	0.00015334	TRUE
JP44382	ASCL3	5.5114	43.653	5.5114	43.653	2.7777	727.38	59.939	4.9265	1	5.4946e-07	1.0989e-06	0.00015334	TRUE
JP40978	RPP25	5.5114	43.653	5.5114	43.653	2.7777	727.38	59.939	4.9265	1	5.4946e-07	1.0989e-06	0.00015334	TRUE
JP57902	CATSPER2	5.5114	43.653	5.5114	43.653	2.7777	727.38	59.939	4.9265	1	5.4946e-07	1.0989e-06	0.00015334	TRUE
JP63781	CABP7	5.5114	43.653	5.5114	43.653	2.7777	727.38	59.939	4.9265	1	5.4946e-07	1.0989e-06	0.00015334	TRUE
JP49284	GCC1	5.5114	43.653	5.5114	43.653	2.7777	727.38	59.939	4.9265	1	5.4946e-07	1.0989e-06	0.00015334	TRUE
JP32533	KIAA1045	15.615	139.69	15.615	139.69	3.0819	7697.1	639.32	4.907	1	6.3195e-07	1.2639e-06	0.00017604	TRUE
JP53592	MSANTD4	17.453	158.4	17.453	158.4	3.1107	9932.6	826.72	4.9019	1	6.5171e-07	1.3034e-06	0.00018122	TRUE
JP31031	ATG14	61.543	672.25	61.543	672.25	3.4282	186480	15541	4.8988	1	6.9958e-07	1.3992e-06	0.00019418	TRUE
JP34575	WIPI2	46.846	490.16	46.846	490.16	3.3597	98262	8217.6	4.8903	1	7.2191e-07	1.4438e-06	0.00019966	TRUE
JP2498	CCNE1	30.312	296.84	30.312	296.84	3.2497	35518	2978.4	4.8837	1	7.3264e-07	1.4653e-06	0.00020227	TRUE
JP1010	FASLG	16.534	148.42	16.534	148.42	3.0911	8696.8	729.56	4.8827	1	7.1679e-07	1.4336e-06	0.0001986	TRUE
JP14214	PLS3	1.8371	13.719	1.8371	13.719	2.3752	70.594	5.9918	4.8543	1	7.811e-07	1.5622e-06	0.00021224	TRUE
JP51100	EPC1	1.8371	13.719	1.8371	13.719	2.3752	70.594	5.9918	4.8543	1	7.811e-07	1.5622e-06	0.00021224	TRUE
JP77290	NTC_849	1.8371	13.719	1.8371	13.719	2.3752	70.594	5.9918	4.8543	1	7.811e-07	1.5622e-06	0.00021224	TRUE
JP23410	HERC2	1.8371	13.719	1.8371	13.719	2.3752	70.594	5.9918	4.8543	1	7.811e-07	1.5622e-06	0.00021224	TRUE
JP13676	PEX1	1.8371	13.719	1.8371	13.719	2.3752	70.594	5.9918	4.8543	1	7.811e-07	1.5622e-06	0.00021224	TRUE
JP47516	IRF2BPL	1.8371	13.719	1.8371	13.719	2.3752	70.594	5.9918	4.8543	1	7.811e-07	1.5622e-06	0.00021224	TRUE
JP30658	NRM	1.8371	13.719	1.8371	13.719	2.3752	70.594	5.9918	4.8543	1	7.811e-07	1.5622e-06	0.00021224	TRUE
JP43074	IARS2	1.8371	13.719	1.8371	13.719	2.3752	70.594	5.9918	4.8543	1	7.811e-07	1.5622e-06	0.00021224	TRUE
JP28804	YKT6	1.8371	13.719	1.8371	13.719	2.3752	70.594	5.9918	4.8543	1	7.811e-07	1.5622e-06	0.00021224	TRUE
JP26196	C2CD2L	8.267	67.35	8.267	67.35	2.8828	1745.4	148.93	4.8414	1	8.5846e-07	1.7169e-06	0.00023286	TRUE
JP53028	ASCC2	29.394	283.12	29.394	283.12	3.2246	32188	2772.6	4.8186	1	1.0156e-06	2.0312e-06	0.000275	TRUE
JP27961	PEMT	11.023	92.294	11.023	92.294	2.956	3302.5	286.92	4.798	1	1.0796e-06	2.1591e-06	0.0002918	TRUE
JP45125	RALGAPB	26.638	251.94	26.638	251.94	3.194	25380	2205	4.7979	1	1.1215e-06	2.2431e-06	0.00029949	TRUE
JP12250	NCK1	25.72	241.96	25.72	241.96	3.1847	23380	2032.3	4.7968	1	1.1264e-06	2.2527e-06	0.00030027	TRUE
JP49136	MMEL1	12.86	109.76	12.86	109.76	2.9984	4694.4	408.7	4.7929	1	1.1141e-06	2.2283e-06	0.00029866	TRUE
JP17711	SLC22A4	10.104	83.564	10.104	83.564	2.9289	2698.2	235.14	4.7905	1	1.1165e-06	2.233e-06	0.00029866	TRUE
JP60479	FAM92A1	10.104	83.564	10.104	83.564	2.9289	2698.2	235.14	4.7905	1	1.1165e-06	2.233e-06	0.00029866	TRUE
JP65998	LNX2	10.104	83.564	10.104	83.564	2.9289	2698.2	235.14	4.7905	1	1.1165e-06	2.233e-06	0.00029866	TRUE
JP35299	RPS6KC1	4.5928	34.922	4.5928	34.922	2.6832	459.93	40.107	4.7891	1	1.0938e-06	2.1876e-06	0.00029463	TRUE
JP65277	OR8J1	4.5928	34.922	4.5928	34.922	2.6832	459.93	40.107	4.7891	1	1.0938e-06	2.1876e-06	0.00029463	TRUE
JP75644	ANKRD66	20.208	183.34	20.208	183.34	3.1197	13306	1161	4.7878	1	1.1655e-06	2.331e-06	0.00030858	TRUE
JP42617	SVOP	3.6742	27.439	3.6742	27.439	2.6051	282.38	24.735	4.7784	1	1.1477e-06	2.2953e-06	0.00030437	TRUE
JP63062	MCMDC2	3.6742	27.439	3.6742	27.439	2.6051	282.38	24.735	4.7784	1	1.1477e-06	2.2953e-06	0.00030437	TRUE
JP2531	CD1A	3.6742	27.439	3.6742	27.439	2.6051	282.38	24.735	4.7784	1	1.1477e-06	2.2953e-06	0.00030437	TRUE
JP7965	GTF2I	9.1856	74.833	9.1856	74.833	2.8963	2154.8	189.21	4.7725	1	1.2164e-06	2.4328e-06	0.0003215	TRUE
JP26313	SMG7	17.453	154.66	17.453	154.66	3.0765	9412.3	826.72	4.7718	1	1.2539e-06	2.5078e-06	0.00033028	TRUE
JP17739	SMARCA1	5.5114	42.405	5.5114	42.405	2.7368	680.59	59.939	4.7654	1	1.237e-06	2.4741e-06	0.0003264	TRUE
JP26118	TRIM14	16.534	144.68	16.534	144.68	3.0545	8210.4	729.56	4.7442	1	1.4341e-06	2.8682e-06	0.0003771	TRUE
JP50511	TRMT2B	6.4299	49.889	6.4299	49.889	2.7759	944.34	84.519	4.7272	1	1.5022e-06	3.0043e-06	0.00039434	TRUE
JP12462	NEU1	31.231	298.09	31.231	298.09	3.214	35606	3192.8	4.7227	1	1.6398e-06	3.2796e-06	0.00042902	TRUE
JP31623	EMC1	14.697	125.97	14.697	125.97	3.0159	6190.8	555.85	4.7196	1	1.6107e-06	3.2215e-06	0.00042212	TRUE
JP49550	PPP1R3B	41.335	410.34	41.335	410.34	3.2804	68080	6136.3	4.7106	1	1.7617e-06	3.5234e-06	0.00045935	TRUE
JP65349	UNC5B	15.615	134.7	15.615	134.7	3.0298	7090.5	639.32	4.7097	1	1.6953e-06	3.3906e-06	0.00044279	TRUE
JP34910	FBXO4	7.3485	57.372	7.3485	57.372	2.8057	1251.2	114.1	4.683	1	1.8742e-06	3.7483e-06	0.00048219	TRUE
JP48892	WDR77	2.7557	19.956	2.7557	19.956	2.4802	147.92	13.493	4.6824	1	1.8327e-06	3.6654e-06	0.0004723	TRUE
JP50791	ZC3H12A	2.7557	19.956	2.7557	19.956	2.4802	147.92	13.493	4.6824	1	1.8327e-06	3.6654e-06	0.0004723	TRUE
JP63391	FAM71D	2.7557	19.956	2.7557	19.956	2.4802	147.92	13.493	4.6824	1	1.8327e-06	3.6654e-06	0.0004723	TRUE
JP8917	DNAJA1	2.7557	19.956	2.7557	19.956	2.4802	147.92	13.493	4.6824	1	1.8327e-06	3.6654e-06	0.0004723	TRUE
JP33723	FSCN2	2.7557	19.956	2.7557	19.956	2.4802	147.92	13.493	4.6824	1	1.8327e-06	3.6654e-06	0.0004723	TRUE
JP53947	GLYR1	2.7557	19.956	2.7557	19.956	2.4802	147.92	13.493	4.6824	1	1.8327e-06	3.6654e-06	0.0004723	TRUE
JP51293	PRR3	2.7557	19.956	2.7557	19.956	2.4802	147.92	13.493	4.6824	1	1.8327e-06	3.6654e-06	0.0004723	TRUE
JP72962	HNRNPCL2	9.1856	73.586	9.1856	73.586	2.8724	2073.7	189.21	4.6818	1	1.9008e-06	3.8016e-06	0.00048822	TRUE
JP5061	ATN1	33.068	315.55	33.068	315.55	3.2159	39897	3647.5	4.6772	1	2.0534e-06	4.1069e-06	0.00052569	TRUE
JP2473	KRIT1	13.778	115.99	13.778	115.99	2.9848	5223.7	479.03	4.6701	1	2.0467e-06	4.0934e-06	0.00052482	TRUE
JP13471	CDK17	14.697	124.72	14.697	124.72	3.0017	6052.7	555.85	4.6667	1	2.0863e-06	4.1726e-06	0.00053322	TRUE
JP66710	TMEM196	37.661	365.44	37.661	365.44	3.2446	53718	4938.8	4.664	1	2.2021e-06	4.4043e-06	0.00056097	TRUE
JP5786	ERN1	21.127	188.33	21.127	188.33	3.097	13978	1287	4.6607	1	2.1821e-06	4.3642e-06	0.00055679	TRUE
JP5632	EPB41L2	30.312	284.37	30.312	284.37	3.188	32272	2978.4	4.6551	1	2.278e-06	4.5559e-06	0.00057934	TRUE
JP42053	KIRREL	66.136	697.2	66.136	697.2	3.3785	199120	18388	4.6538	1	2.3716e-06	4.7432e-06	0.00060117	TRUE
JP55056	GTPBP10	8.267	64.855	8.267	64.855	2.8291	1601.1	148.93	4.637	1	2.3538e-06	4.7076e-06	0.00059764	TRUE
JP37009	LMCD1	30.312	283.12	30.312	283.12	3.1817	31956	2978.4	4.6323	1	2.5445e-06	5.0891e-06	0.00064186	TRUE
JP42873	TBC1D22B	30.312	283.12	30.312	283.12	3.1817	31956	2978.4	4.6323	1	2.5445e-06	5.0891e-06	0.00064186	TRUE
JP20654	MKRN3	18.371	159.64	18.371	159.64	3.0519	9979	930.93	4.6302	1	2.5142e-06	5.0283e-06	0.00063627	TRUE
JP31408	CEP152	19.29	168.37	19.29	168.37	3.0614	11113	1042.3	4.6178	1	2.6746e-06	5.3492e-06	0.00067248	TRUE
JP29598	EHD1	19.29	168.37	19.29	168.37	3.0614	11113	1042.3	4.6178	1	2.6746e-06	5.3492e-06	0.00067248	TRUE
JP18381	HSPA13	12.86	106.01	12.86	106.01	2.9488	4338.8	408.7	4.6078	1	2.7579e-06	5.5157e-06	0.00069006	TRUE
JP24535	GLP2R	5.5114	41.158	5.5114	41.158	2.6948	635.35	59.939	4.6043	1	2.7162e-06	5.4325e-06	0.00068074	TRUE
JP70926	C15orf52	5.5114	41.158	5.5114	41.158	2.6948	635.35	59.939	4.6043	1	2.7162e-06	5.4325e-06	0.00068074	TRUE
JP64924	PDE12	17.453	149.67	17.453	149.67	3.0295	8740.2	826.72	4.5983	1	2.9253e-06	5.8507e-06	0.00072262	TRUE
JP16270	RP2	11.941	97.283	11.941	97.283	2.925	3641.6	344.72	4.5965	1	2.9029e-06	5.8058e-06	0.00071822	TRUE
JP11925	MUC7	4.5928	33.675	4.5928	33.675	2.6323	422.88	40.107	4.5922	1	2.8641e-06	5.7282e-06	0.00070976	TRUE
JP47725	RGS18	4.5928	33.675	4.5928	33.675	2.6323	422.88	40.107	4.5922	1	2.8641e-06	5.7282e-06	0.00070976	TRUE
JP7378	GNG11	4.5928	33.675	4.5928	33.675	2.6323	422.88	40.107	4.5922	1	2.8641e-06	5.7282e-06	0.00070976	TRUE
JP71758	OR6C75	4.5928	33.675	4.5928	33.675	2.6323	422.88	40.107	4.5922	1	2.8641e-06	5.7282e-06	0.00070976	TRUE
JP20770	RNF113A	4.5928	33.675	4.5928	33.675	2.6323	422.88	40.107	4.5922	1	2.8641e-06	5.7282e-06	0.00070976	TRUE
JP43553	PPP2R2D	4.5928	33.675	4.5928	33.675	2.6323	422.88	40.107	4.5922	1	2.8641e-06	5.7282e-06	0.00070976	TRUE
JP654	AKR1B1	9.1856	72.339	9.1856	72.339	2.848	1994.2	189.21	4.5912	1	2.9468e-06	5.8936e-06	0.00072561	TRUE
JP66329	ANKRD18A	9.1856	72.339	9.1856	72.339	2.848	1994.2	189.21	4.5912	1	2.9468e-06	5.8936e-06	0.00072561	TRUE
JP16715	SORT1	31.231	290.6	31.231	290.6	3.1775	33637	3192.8	4.5902	1	3.1191e-06	6.2382e-06	0.00076682	TRUE
JP21328	NPRL3	23.883	213.27	23.883	213.27	3.1063	17935	1710.8	4.579	1	3.2533e-06	6.5065e-06	0.00079726	TRUE
JP55709	CERS5	11.023	88.553	11.023	88.553	2.897	3005.4	286.92	4.5771	1	3.1758e-06	6.3517e-06	0.00077952	TRUE
JP8488	HMGB3	56.032	566.24	56.032	566.24	3.3141	130150	12483	4.5666	1	3.5821e-06	7.1641e-06	0.00086959	TRUE
JP63418	MDGA2	7.3485	56.125	7.3485	56.125	2.7745	1189.6	114.1	4.5662	1	3.2918e-06	6.5836e-06	0.0008029	TRUE
JP30182	PTPRT	7.3485	56.125	7.3485	56.125	2.7745	1189.6	114.1	4.5662	1	3.2918e-06	6.5836e-06	0.0008029	TRUE
JP25102	VPS4B	7.3485	56.125	7.3485	56.125	2.7745	1189.6	114.1	4.5662	1	3.2918e-06	6.5836e-06	0.0008029	TRUE
JP14440	POU2AF1	24.801	222.01	24.801	222.01	3.1116	19445	1867.5	4.5633	1	3.5114e-06	7.0228e-06	0.00085377	TRUE
JP50946	COQ10B	15.615	130.96	15.615	130.96	2.9895	6651.9	639.32	4.5617	1	3.4672e-06	6.9344e-06	0.00084435	TRUE
JP42052	KIRREL	56.951	576.22	56.951	576.22	3.3162	134820	12966	4.5602	1	3.6946e-06	7.3891e-06	0.0008955	TRUE
JP28493	IFI44	12.86	104.77	12.86	104.77	2.9319	4223.4	408.7	4.5461	1	3.7034e-06	7.4068e-06	0.00089624	TRUE
JP33728	PGLS	8.267	63.608	8.267	63.608	2.8015	1531.3	148.93	4.5348	1	3.8392e-06	7.6784e-06	0.00092764	TRUE
JP20224	WIPF1	20.208	174.61	20.208	174.61	3.0497	11920	1161	4.5315	1	4.0469e-06	8.0937e-06	0.00097026	TRUE
JP34569	EDRF1	73.485	768.29	73.485	768.29	3.3685	241380	23522	4.5303	1	4.3058e-06	8.6115e-06	0.0010291	TRUE
JP39477	RSF1	3.6742	26.192	3.6742	26.192	2.5404	253.52	24.735	4.5276	1	3.8744e-06	7.7488e-06	0.00093034	TRUE
JP58910	KRT222	3.6742	26.192	3.6742	26.192	2.5404	253.52	24.735	4.5276	1	3.8744e-06	7.7488e-06	0.00093034	TRUE
JP9938	KARS	3.6742	26.192	3.6742	26.192	2.5404	253.52	24.735	4.5276	1	3.8744e-06	7.7488e-06	0.00093034	TRUE
JP54712	PHYKPL	3.6742	26.192	3.6742	26.192	2.5404	253.52	24.735	4.5276	1	3.8744e-06	7.7488e-06	0.00093034	TRUE
JP31362	NINL	28.475	258.17	28.475	258.17	3.1363	26381	2575.1	4.5265	1	4.2073e-06	8.4146e-06	0.0010072	TRUE
JP54751	HIST1H2AH	37.661	355.46	37.661	355.46	3.2048	50497	4938.8	4.5221	1	4.3494e-06	8.6988e-06	0.001038	TRUE
JP69377	FMN1	15.615	129.71	15.615	129.71	2.9758	6508.9	639.32	4.5124	1	4.3804e-06	8.7609e-06	0.0010438	TRUE
JP1731	BIK	11.023	87.305	11.023	87.305	2.8767	2909.5	286.92	4.5034	1	4.5033e-06	9.0065e-06	0.0010714	TRUE
JP46738	MESDC1	61.543	621.12	61.543	621.12	3.3143	156560	15541	4.4886	0.99999	5.2011e-06	1.0402e-05	0.0012355	TRUE
JP26447	ZBTB40	17.453	145.92	17.453	145.92	2.9932	8252.5	826.72	4.4682	0.99999	5.4181e-06	1.0836e-05	0.0012831	TRUE
JP46828	AFAP1	10.104	78.575	10.104	78.575	2.8412	2344.1	235.14	4.4652	0.99999	5.3695e-06	1.0739e-05	0.0012736	TRUE
JP75744	PET117	29.394	264.41	29.394	264.41	3.1264	27616	2772.6	4.4633	0.99999	5.6697e-06	1.1339e-05	0.0013325	TRUE
JP3319	AP2M1	100.12	1082.6	100.12	1082.6	3.4216	482620	48483	4.4619	0.99999	6.0145e-06	1.2029e-05	0.001405	TRUE
JP58597	C15orf40	6.4299	47.394	6.4299	47.394	2.7034	839.04	84.519	4.4558	0.99999	5.5135e-06	1.1027e-05	0.0012978	TRUE
JP76249	MED14OS	6.4299	47.394	6.4299	47.394	2.7034	839.04	84.519	4.4558	0.99999	5.5135e-06	1.1027e-05	0.0012978	TRUE
JP43756	DMAP1	6.4299	47.394	6.4299	47.394	2.7034	839.04	84.519	4.4558	0.99999	5.5135e-06	1.1027e-05	0.0012978	TRUE
JP29465	OCLM	6.4299	47.394	6.4299	47.394	2.7034	839.04	84.519	4.4558	0.99999	5.5135e-06	1.1027e-05	0.0012978	TRUE
JP69943	SELV	33.068	301.83	33.068	301.83	3.152	36116	3647.5	4.4501	0.99999	6.0623e-06	1.2125e-05	0.0014098	TRUE
JP9195	IFIT1	7.3485	54.878	7.3485	54.878	2.7427	1129.5	114.1	4.4495	0.99999	5.7064e-06	1.1413e-05	0.0013371	TRUE
JP13916	SERPINB9	7.3485	54.878	7.3485	54.878	2.7427	1129.5	114.1	4.4495	0.99999	5.7064e-06	1.1413e-05	0.0013371	TRUE
JP31454	STK38L	5.5114	39.911	5.5114	39.911	2.6515	591.67	59.939	4.4432	0.99999	5.817e-06	1.1634e-05	0.0013609	TRUE
JP62681	PAQR3	13.778	111	13.778	111	2.922	4726.3	479.03	4.4422	0.99999	6.0547e-06	1.2109e-05	0.0014098	TRUE
JP10696	FADS3	13.778	111	13.778	111	2.922	4726.3	479.03	4.4422	0.99999	6.0547e-06	1.2109e-05	0.0014098	TRUE
JP44753	PRDM8	45.928	439.02	45.928	439.02	3.2291	77261	7846.5	4.4377	0.99999	6.5135e-06	1.3027e-05	0.001508	TRUE
JP21071	PRRC2A	37.661	349.22	37.661	349.22	3.1793	48535	4938.8	4.4333	0.99999	6.5902e-06	1.318e-05	0.0015234	TRUE
JP26199	FARP2	8.267	62.361	8.267	62.361	2.7734	1463.1	148.93	4.4326	0.99999	6.1993e-06	1.2399e-05	0.0014374	TRUE
JP18148	SPTBN1	8.267	62.361	8.267	62.361	2.7734	1463.1	148.93	4.4326	0.99999	6.1993e-06	1.2399e-05	0.0014374	TRUE
JP35032	NUPR1	23.883	207.04	23.883	207.04	3.0636	16773	1710.8	4.4282	0.99999	6.6157e-06	1.3231e-05	0.0015271	TRUE
JP30405	MAP4K5	16.534	135.95	16.534	135.95	2.9654	7129.7	729.56	4.421	0.99999	6.7315e-06	1.3463e-05	0.0015515	TRUE
JP67389	TMPRSS12	9.1856	69.844	9.1856	69.844	2.7981	1839.7	189.21	4.4098	0.99999	6.9165e-06	1.3833e-05	0.0015917	TRUE
JP6451	MLANA	14.697	118.49	14.697	118.49	2.9283	5386.1	555.85	4.4022	0.99999	7.3044e-06	1.4609e-05	0.001676	TRUE
JP46483	SLC46A2	23.883	205.79	23.883	205.79	3.055	16545	1710.8	4.398	0.99999	7.6049e-06	1.521e-05	0.0017424	TRUE
JP51374	CMIP	4.5928	32.428	4.5928	32.428	2.5794	387.39	40.107	4.3952	0.99999	7.2249e-06	1.445e-05	0.0016603	TRUE
JP71981	PTRHD1	10.104	77.328	10.104	77.328	2.8184	2259.5	235.14	4.3838	0.99999	7.826e-06	1.5652e-05	0.0017904	TRUE
JP37146	CTAG2	49.602	472.7	49.602	472.7	3.2267	89504	9390.6	4.3661	0.99999	9.0929e-06	1.8186e-05	0.002041	TRUE
JP24010	SYNGR2	12.86	101.02	12.86	101.02	2.8799	3886.5	408.7	4.3611	0.99999	8.7731e-06	1.7546e-05	0.0020041	TRUE
JP24754	ARHGAP29	1.8371	12.472	1.8371	12.472	2.2475	56.552	5.9918	4.3447	0.99999	9.0138e-06	1.8028e-05	0.002041	TRUE
JP27555	SF3B4	1.8371	12.472	1.8371	12.472	2.2475	56.552	5.9918	4.3447	0.99999	9.0138e-06	1.8028e-05	0.002041	TRUE
JP35690	STK36	1.8371	12.472	1.8371	12.472	2.2475	56.552	5.9918	4.3447	0.99999	9.0138e-06	1.8028e-05	0.002041	TRUE
JP36597	TMOD2	1.8371	12.472	1.8371	12.472	2.2475	56.552	5.9918	4.3447	0.99999	9.0138e-06	1.8028e-05	0.002041	TRUE
JP16323	RPL7A	1.8371	12.472	1.8371	12.472	2.2475	56.552	5.9918	4.3447	0.99999	9.0138e-06	1.8028e-05	0.002041	TRUE
JP24387	ZBTB22	18.371	150.91	18.371	150.91	2.9713	8783.7	930.93	4.3441	0.99999	9.6265e-06	1.9253e-05	0.0021577	TRUE
JP6618	ADAM2	2.7557	18.708	2.7557	18.708	2.3917	127.24	13.493	4.3429	0.99999	9.0906e-06	1.8181e-05	0.002041	TRUE
JP73640	ZNF704	2.7557	18.708	2.7557	18.708	2.3917	127.24	13.493	4.3429	0.99999	9.0906e-06	1.8181e-05	0.002041	TRUE
JP13764	PFKM	2.7557	18.708	2.7557	18.708	2.3917	127.24	13.493	4.3429	0.99999	9.0906e-06	1.8181e-05	0.002041	TRUE
JP20157	VIM	2.7557	18.708	2.7557	18.708	2.3917	127.24	13.493	4.3429	0.99999	9.0906e-06	1.8181e-05	0.002041	TRUE
JP65994	BEND7	2.7557	18.708	2.7557	18.708	2.3917	127.24	13.493	4.3429	0.99999	9.0906e-06	1.8181e-05	0.002041	TRUE
JP21329	GAN	2.7557	18.708	2.7557	18.708	2.3917	127.24	13.493	4.3429	0.99999	9.0906e-06	1.8181e-05	0.002041	TRUE
JP31269	RAB3GAP1	7.3485	53.63	7.3485	53.63	2.7101	1071	114.1	4.3327	0.99999	9.7635e-06	1.9527e-05	0.0021821	TRUE
JP53475	ACBD6	7.3485	53.63	7.3485	53.63	2.7101	1071	114.1	4.3327	0.99999	9.7635e-06	1.9527e-05	0.0021821	TRUE
JP64522	EME2	8.267	61.114	8.267	61.114	2.7447	1396.4	148.93	4.3304	0.99999	9.9105e-06	1.9821e-05	0.0022118	TRUE
JP25183	ATP6V1G1	16.534	133.45	16.534	133.45	2.9389	6835	729.56	4.3286	0.99999	1.0279e-05	2.0559e-05	0.0022825	TRUE
JP26044	RNF40	11.941	92.294	11.941	92.294	2.8498	3228.3	344.72	4.3278	0.99999	1.0176e-05	2.0352e-05	0.0022677	TRUE
JP9578	IMPG1	6.4299	46.147	6.4299	46.147	2.6658	788.73	84.519	4.3202	0.99999	1.0286e-05	2.0573e-05	0.0022825	TRUE
JP16201	BRD2	6.4299	46.147	6.4299	46.147	2.6658	788.73	84.519	4.3202	0.99999	1.0286e-05	2.0573e-05	0.0022825	TRUE
JP24109	ARHGEF2	9.1856	68.597	9.1856	68.597	2.7725	1764.9	189.21	4.3192	0.99999	1.0472e-05	2.0943e-05	0.0023203	TRUE
JP35795	GPR78	21.127	175.86	21.127	175.86	2.9987	11971	1287	4.3131	0.99999	1.115e-05	2.23e-05	0.002467	TRUE
JP41211	C2orf42	40.417	369.18	40.417	369.18	3.1599	54042	5822.9	4.3083	0.99999	1.1719e-05	2.3439e-05	0.002582	TRUE
JP14146	PLEC	54.195	516.35	54.195	516.35	3.2285	106790	11548	4.3007	0.99999	1.2285e-05	2.4569e-05	0.0026896	TRUE
JP7884	GSTA3	12.86	99.778	12.86	99.778	2.8622	3777.3	408.7	4.2994	0.99999	1.161e-05	2.322e-05	0.0025615	TRUE
JP63707	IFNLR1	12.86	99.778	12.86	99.778	2.8622	3777.3	408.7	4.2994	0.99999	1.161e-05	2.322e-05	0.0025615	TRUE
JP9114	ICT1	14.697	115.99	14.697	115.99	2.8978	5130.3	555.85	4.2964	0.99999	1.1833e-05	2.3666e-05	0.0026033	TRUE
JP35040	OR10J1	5.5114	38.664	5.5114	38.664	2.6068	549.54	59.939	4.2821	0.99999	1.2151e-05	2.4302e-05	0.0026656	TRUE
JP63096	LINGO2	5.5114	38.664	5.5114	38.664	2.6068	549.54	59.939	4.2821	0.99999	1.2151e-05	2.4302e-05	0.0026656	TRUE
JP67577	TMEM235	3.6742	24.944	3.6742	24.944	2.4726	226.21	24.735	4.2768	0.99999	1.2312e-05	2.4624e-05	0.0026896	TRUE
JP25286	ENTPD4	3.6742	24.944	3.6742	24.944	2.4726	226.21	24.735	4.2768	0.99999	1.2312e-05	2.4624e-05	0.0026896	TRUE
JP21204	CCDC6	41.335	375.41	41.335	375.41	3.1524	55804	6136.3	4.2648	0.99999	1.4271e-05	2.8543e-05	0.0031132	TRUE
JP70835	OR56B1	30.312	261.92	30.312	261.92	3.0698	26820	2978.4	4.2438	0.99998	1.5464e-05	3.0928e-05	0.0033686	TRUE
JP22863	TNFSF10	43.172	392.87	43.172	392.87	3.1565	61146	6791.5	4.2434	0.99998	1.5729e-05	3.1459e-05	0.003393	TRUE
JP51099	EPC1	20.208	164.63	20.208	164.63	2.9653	10429	1161	4.2387	0.99998	1.5537e-05	3.1075e-05	0.0033799	TRUE
JP54025	INSM2	16.534	130.96	16.534	130.96	2.9118	6546.4	729.56	4.2363	0.99998	1.5569e-05	3.1139e-05	0.0033821	TRUE
JP25584	PHF14	57.869	548.78	57.869	548.78	3.2233	120490	13460	4.2314	0.99998	1.6805e-05	3.3611e-05	0.0036194	TRUE
JP33888	YIPF3	9.1856	67.35	9.1856	67.35	2.7464	1691.5	189.21	4.2285	0.99998	1.5729e-05	3.1459e-05	0.003393	TRUE
JP22225	COPS3	9.1856	67.35	9.1856	67.35	2.7464	1691.5	189.21	4.2285	0.99998	1.5729e-05	3.1459e-05	0.003393	TRUE
JP24519	TGM5	9.1856	67.35	9.1856	67.35	2.7464	1691.5	189.21	4.2285	0.99998	1.5729e-05	3.1459e-05	0.003393	TRUE
JP39672	CLDN22	9.1856	67.35	9.1856	67.35	2.7464	1691.5	189.21	4.2285	0.99998	1.5729e-05	3.1459e-05	0.003393	TRUE
JP35900	CNTN6	43.172	391.63	43.172	391.63	3.1519	60710	6791.5	4.2283	0.99998	1.6825e-05	3.3651e-05	0.0036194	TRUE
JP3720	COX6B1	26.638	224.5	26.638	224.5	3.0284	19575	2205	4.2136	0.99998	1.7583e-05	3.5165e-05	0.003751	TRUE
JP15573	ABCD3	11.023	82.316	11.023	82.316	2.7928	2541.4	286.92	4.2089	0.99998	1.7282e-05	3.4565e-05	0.0037125	TRUE
JP3930	CRY1	41.335	370.42	41.335	370.42	3.1331	54150	6136.3	4.2011	0.99998	1.8945e-05	3.789e-05	0.0040237	TRUE
JP45656	MTA3	4.5928	31.18	4.5928	31.18	2.5245	353.45	40.107	4.1983	0.99998	1.7559e-05	3.5119e-05	0.003751	TRUE
JP3433	CLTC	4.5928	31.18	4.5928	31.18	2.5245	353.45	40.107	4.1983	0.99998	1.7559e-05	3.5119e-05	0.003751	TRUE
JP23794	CLDN9	4.5928	31.18	4.5928	31.18	2.5245	353.45	40.107	4.1983	0.99998	1.7559e-05	3.5119e-05	0.003751	TRUE
JP25936	ATG13	4.5928	31.18	4.5928	31.18	2.5245	353.45	40.107	4.1983	0.99998	1.7559e-05	3.5119e-05	0.003751	TRUE
JP39293	SUFU	11.941	89.8	11.941	89.8	2.8107	3031	344.72	4.1935	0.99998	1.8563e-05	3.7127e-05	0.0039548	TRUE
JP34086	NELFB	14.697	113.5	14.697	113.5	2.8668	4880.7	555.85	4.1906	0.99998	1.8965e-05	3.793e-05	0.0040237	TRUE
JP46773	PLEKHA1	6.4299	44.9	6.4299	44.9	2.6271	739.97	84.519	4.1845	0.99998	1.8855e-05	3.7711e-05	0.0040115	TRUE
JP12486	NF2	29.394	249.44	29.394	249.44	3.0426	24211	2772.6	4.1791	0.99998	2.0563e-05	4.1127e-05	0.0043569	TRUE
JP37035	TBX21	44.091	396.62	44.091	396.62	3.1405	62137	7133.5	4.1739	0.99998	2.1415e-05	4.2831e-05	0.0045189	TRUE
JP31028	FNDC3A	15.615	120.98	15.615	120.98	2.876	5550.9	639.32	4.1671	0.99998	2.1082e-05	4.2164e-05	0.0044546	TRUE
JP36124	MAT2B	15.615	120.98	15.615	120.98	2.876	5550.9	639.32	4.1671	0.99998	2.1082e-05	4.2164e-05	0.0044546	TRUE
JP42556	TNFRSF19	45.009	405.35	45.009	405.35	3.1427	64921	7485.1	4.165	0.99998	2.229e-05	4.458e-05	0.0046971	TRUE
JP22261	APOL1	22.045	178.35	22.045	178.35	2.9602	12216	1420.6	4.1471	0.99998	2.3362e-05	4.6725e-05	0.0049163	TRUE
JP17285	SH3GL1	9.1856	66.103	9.1856	66.103	2.7198	1619.8	189.21	4.1378	0.99998	2.3442e-05	4.6884e-05	0.0049197	TRUE
JP71350	TEX43	9.1856	66.103	9.1856	66.103	2.7198	1619.8	189.21	4.1378	0.99998	2.3442e-05	4.6884e-05	0.0049197	TRUE
JP11072	MAN1A1	11.023	81.069	11.023	81.069	2.7711	2453.3	286.92	4.1353	0.99998	2.3877e-05	4.7754e-05	0.0050042	TRUE
JP3317	AP2M1	132.27	1393.1	132.27	1393.1	3.3869	794900	93006	4.1344	0.99997	2.6645e-05	5.329e-05	0.005532	TRUE
JP23751	SYT7	11.941	88.553	11.941	88.553	2.7908	2934.6	344.72	4.1263	0.99998	2.4911e-05	4.9822e-05	0.0051858	TRUE
JP56454	ZNF561	11.941	88.553	11.941	88.553	2.7908	2934.6	344.72	4.1263	0.99998	2.4911e-05	4.9822e-05	0.0051858	TRUE
JP61600	TMED6	8.267	58.619	8.267	58.619	2.6856	1267.7	148.93	4.126	0.99998	2.4579e-05	4.9157e-05	0.0051443	TRUE
JP31453	STK38L	17.453	135.95	17.453	135.95	2.8917	7020.4	826.72	4.1211	0.99997	2.589e-05	5.1781e-05	0.0053825	TRUE
JP65214	PLAC9	5.5114	37.417	5.5114	37.417	2.5607	508.97	59.939	4.121	0.99998	2.4758e-05	4.9516e-05	0.0051679	TRUE
JP9440	IL6R	5.5114	37.417	5.5114	37.417	2.5607	508.97	59.939	4.121	0.99998	2.4758e-05	4.9516e-05	0.0051679	TRUE
JP25590	DEPDC5	44.091	391.63	44.091	391.63	3.1223	60391	7133.5	4.1148	0.99997	2.7711e-05	5.5423e-05	0.0057457	TRUE
JP48625	CRELD1	13.778	103.52	13.778	103.52	2.8222	4026.7	479.03	4.1002	0.99997	2.8057e-05	5.6115e-05	0.0057941	TRUE
JP60337	CD109	13.778	103.52	13.778	103.52	2.8222	4026.7	479.03	4.1002	0.99997	2.8057e-05	5.6115e-05	0.0057941	TRUE
JP4967	DOCK3	13.778	103.52	13.778	103.52	2.8222	4026.7	479.03	4.1002	0.99997	2.8057e-05	5.6115e-05	0.0057941	TRUE
JP70442	PFN4	18.371	143.43	18.371	143.43	2.8984	7819.9	930.93	4.0988	0.99997	2.8583e-05	5.7166e-05	0.0058948	TRUE
JP6431	FOXO1	80.833	780.76	80.833	780.76	3.256	244950	29393	4.0825	0.99997	3.2689e-05	6.5378e-05	0.0067237	TRUE
JP76108	CORO7-PAM16	25.72	209.53	25.72	209.53	2.9781	16894	2032.3	4.0774	0.99997	3.1807e-05	6.3614e-05	0.006551	TRUE
JP32501	SYNM	11.941	87.305	11.941	87.305	2.7705	2839.9	344.72	4.0591	0.99997	3.3285e-05	6.657e-05	0.0068281	TRUE
JP29405	CFHR3	10.104	72.339	10.104	72.339	2.7235	1936.6	235.14	4.0585	0.99997	3.3147e-05	6.6294e-05	0.0068089	TRUE
JP75024	SHISA9	12.86	94.789	12.86	94.789	2.7889	3356.2	408.7	4.0526	0.99997	3.4333e-05	6.8666e-05	0.0070153	TRUE
JP29949	SLC35D2	16.534	125.97	16.534	125.97	2.8562	5988	729.56	4.0516	0.99997	3.4854e-05	6.9708e-05	0.0070229	TRUE
JP15806	RAP1B	48.684	432.79	48.684	432.79	3.1261	73767	8989.6	4.0511	0.99996	3.6609e-05	7.3217e-05	0.0070526	TRUE
JP1219	ART1	6.4299	43.653	6.4299	43.653	2.5873	692.77	84.519	4.0488	0.99997	3.3959e-05	6.7919e-05	0.0069481	TRUE
JP38722	AMOTL2	6.4299	43.653	6.4299	43.653	2.5873	692.77	84.519	4.0488	0.99997	3.3959e-05	6.7919e-05	0.0069481	TRUE
JP2893	CDH18	13.778	102.27	13.778	102.27	2.8049	3915.6	479.03	4.0433	0.99996	3.5836e-05	7.1672e-05	0.0070229	TRUE
JP68188	FRYL	102.88	1021.5	102.88	1021.5	3.2991	421910	51662	4.0414	0.99996	3.9374e-05	7.8748e-05	0.0074918	TRUE
JP25853	PCDHA9	17.453	133.45	17.453	133.45	2.8652	6728	826.72	4.0344	0.99996	3.7596e-05	7.5192e-05	0.0071888	TRUE
JP22820	RNMT	0	6.2361	0.91856	6.2361	1.9152	19.444	1.7382	4.0333	0.99996	3.632e-05	7.2641e-05	0.0070229	TRUE
JP29908	ADAP1	0	6.2361	0.91856	6.2361	1.9152	19.444	1.7382	4.0333	0.99996	3.632e-05	7.2641e-05	0.0070229	TRUE
JP47162	CHP2	0.91856	6.2361	0.91856	6.2361	1.9152	14.138	1.7382	4.0333	0.99996	3.632e-05	7.2641e-05	0.0070229	TRUE
JP48235	RANBP17	0	6.2361	0.91856	6.2361	1.9152	19.444	1.7382	4.0333	0.99996	3.632e-05	7.2641e-05	0.0070229	TRUE
JP30824	RNF13	0.91856	6.2361	0.91856	6.2361	1.9152	14.138	1.7382	4.0333	0.99996	3.632e-05	7.2641e-05	0.0070229	TRUE
JP28953	USP39	0.91856	6.2361	0.91856	6.2361	1.9152	14.138	1.7382	4.0333	0.99996	3.632e-05	7.2641e-05	0.0070229	TRUE
JP18682	MAP3K7	0	6.2361	0.91856	6.2361	1.9152	19.444	1.7382	4.0333	0.99996	3.632e-05	7.2641e-05	0.0070229	TRUE
JP60500	LYPD2	0.91856	6.2361	0.91856	6.2361	1.9152	14.138	1.7382	4.0333	0.99996	3.632e-05	7.2641e-05	0.0070229	TRUE
JP30031	TOPBP1	0	6.2361	0.91856	6.2361	1.9152	19.444	1.7382	4.0333	0.99996	3.632e-05	7.2641e-05	0.0070229	TRUE
JP49977	UGT2A3	0.91856	6.2361	0.91856	6.2361	1.9152	14.138	1.7382	4.0333	0.99996	3.632e-05	7.2641e-05	0.0070229	TRUE
JP44898	UTP3	0.91856	6.2361	0.91856	6.2361	1.9152	14.138	1.7382	4.0333	0.99996	3.632e-05	7.2641e-05	0.0070229	TRUE
JP5230	EBF1	0.91856	6.2361	0.91856	6.2361	1.9152	14.138	1.7382	4.0333	0.99996	3.632e-05	7.2641e-05	0.0070229	TRUE
JP4242	CTSD	0.91856	6.2361	0.91856	6.2361	1.9152	14.138	1.7382	4.0333	0.99996	3.632e-05	7.2641e-05	0.0070229	TRUE
JP56604	ACRC	0.91856	6.2361	0.91856	6.2361	1.9152	14.138	1.7382	4.0333	0.99996	3.632e-05	7.2641e-05	0.0070229	TRUE
JP2267	CAMK2G	0.91856	6.2361	0.91856	6.2361	1.9152	14.138	1.7382	4.0333	0.99996	3.632e-05	7.2641e-05	0.0070229	TRUE
JP31520	USP33	0.91856	6.2361	0.91856	6.2361	1.9152	14.138	1.7382	4.0333	0.99996	3.632e-05	7.2641e-05	0.0070229	TRUE
JP379	ADORA2B	0.91856	6.2361	0.91856	6.2361	1.9152	14.138	1.7382	4.0333	0.99996	3.632e-05	7.2641e-05	0.0070229	TRUE
JP53281	C9orf64	0.91856	6.2361	0.91856	6.2361	1.9152	14.138	1.7382	4.0333	0.99996	3.632e-05	7.2641e-05	0.0070229	TRUE
JP44949	PCNP	0	6.2361	0.91856	6.2361	1.9152	19.444	1.7382	4.0333	0.99996	3.632e-05	7.2641e-05	0.0070229	TRUE
JP23680	RPL14	0.91856	6.2361	0.91856	6.2361	1.9152	14.138	1.7382	4.0333	0.99996	3.632e-05	7.2641e-05	0.0070229	TRUE
JP19565	TRAF5	0	6.2361	0.91856	6.2361	1.9152	19.444	1.7382	4.0333	0.99996	3.632e-05	7.2641e-05	0.0070229	TRUE
JP11396	MFAP1	0.91856	6.2361	0.91856	6.2361	1.9152	14.138	1.7382	4.0333	0.99996	3.632e-05	7.2641e-05	0.0070229	TRUE
JP6717	GAA	0	6.2361	0.91856	6.2361	1.9152	19.444	1.7382	4.0333	0.99996	3.632e-05	7.2641e-05	0.0070229	TRUE
JP18184	SREBF2	0.91856	6.2361	0.91856	6.2361	1.9152	14.138	1.7382	4.0333	0.99996	3.632e-05	7.2641e-05	0.0070229	TRUE
JP15526	PTPRZ1	0.91856	6.2361	0.91856	6.2361	1.9152	14.138	1.7382	4.0333	0.99996	3.632e-05	7.2641e-05	0.0070229	TRUE
JP59879	TMEM182	0.91856	6.2361	0.91856	6.2361	1.9152	14.138	1.7382	4.0333	0.99996	3.632e-05	7.2641e-05	0.0070229	TRUE
JP11594	MMP3	0.91856	6.2361	0.91856	6.2361	1.9152	14.138	1.7382	4.0333	0.99996	3.632e-05	7.2641e-05	0.0070229	TRUE
JP7503	GPR4	0	6.2361	0.91856	6.2361	1.9152	19.444	1.7382	4.0333	0.99996	3.632e-05	7.2641e-05	0.0070229	TRUE
JP15248	PSMD3	0.91856	6.2361	0.91856	6.2361	1.9152	14.138	1.7382	4.0333	0.99996	3.632e-05	7.2641e-05	0.0070229	TRUE
JP66224	STAC3	0.91856	6.2361	0.91856	6.2361	1.9152	14.138	1.7382	4.0333	0.99996	3.632e-05	7.2641e-05	0.0070229	TRUE
JP18223	SRPK1	0	6.2361	0.91856	6.2361	1.9152	19.444	1.7382	4.0333	0.99996	3.632e-05	7.2641e-05	0.0070229	TRUE
JP73383	COA5	0.91856	6.2361	0.91856	6.2361	1.9152	14.138	1.7382	4.0333	0.99996	3.632e-05	7.2641e-05	0.0070229	TRUE
JP43020	KANSL3	0	6.2361	0.91856	6.2361	1.9152	19.444	1.7382	4.0333	0.99996	3.632e-05	7.2641e-05	0.0070229	TRUE
JP54698	PIGY	0.91856	6.2361	0.91856	6.2361	1.9152	14.138	1.7382	4.0333	0.99996	3.632e-05	7.2641e-05	0.0070229	TRUE
JP49396	TANGO6	0.91856	6.2361	0.91856	6.2361	1.9152	14.138	1.7382	4.0333	0.99996	3.632e-05	7.2641e-05	0.0070229	TRUE
JP9776	ITGAD	0.91856	6.2361	0.91856	6.2361	1.9152	14.138	1.7382	4.0333	0.99996	3.632e-05	7.2641e-05	0.0070229	TRUE
JP20684	ZNF138	0.91856	6.2361	0.91856	6.2361	1.9152	14.138	1.7382	4.0333	0.99996	3.632e-05	7.2641e-05	0.0070229	TRUE
JP68508	TRIM42	0	6.2361	0.91856	6.2361	1.9152	19.444	1.7382	4.0333	0.99996	3.632e-05	7.2641e-05	0.0070229	TRUE
JP31018	ICK	0.91856	6.2361	0.91856	6.2361	1.9152	14.138	1.7382	4.0333	0.99996	3.632e-05	7.2641e-05	0.0070229	TRUE
JP12718	CNOT4	0	6.2361	0.91856	6.2361	1.9152	19.444	1.7382	4.0333	0.99996	3.632e-05	7.2641e-05	0.0070229	TRUE
JP2853	CDH7	0.91856	6.2361	0.91856	6.2361	1.9152	14.138	1.7382	4.0333	0.99996	3.632e-05	7.2641e-05	0.0070229	TRUE
JP16847	ATXN2	14.697	109.76	14.697	109.76	2.8188	4518	555.85	4.0319	0.99996	3.7715e-05	7.543e-05	0.0072027	TRUE
JP35733	GLS2	3.6742	23.697	3.6742	23.697	2.4015	200.46	24.735	4.026	0.99996	3.6838e-05	7.3676e-05	0.0070526	TRUE
JP63181	PRUNE2	3.6742	23.697	3.6742	23.697	2.4015	200.46	24.735	4.026	0.99996	3.6838e-05	7.3676e-05	0.0070526	TRUE
JP58858	ANKRD13B	3.6742	23.697	3.6742	23.697	2.4015	200.46	24.735	4.026	0.99996	3.6838e-05	7.3676e-05	0.0070526	TRUE
JP28374	HYOU1	3.6742	23.697	3.6742	23.697	2.4015	200.46	24.735	4.026	0.99996	3.6838e-05	7.3676e-05	0.0070526	TRUE
JP36636	ZDHHC1	3.6742	23.697	3.6742	23.697	2.4015	200.46	24.735	4.026	0.99996	3.6838e-05	7.3676e-05	0.0070526	TRUE
JP17615	SLC12A1	3.6742	23.697	3.6742	23.697	2.4015	200.46	24.735	4.026	0.99996	3.6838e-05	7.3676e-05	0.0070526	TRUE
JP6586	FRG1	3.6742	23.697	3.6742	23.697	2.4015	200.46	24.735	4.026	0.99996	3.6838e-05	7.3676e-05	0.0070526	TRUE
JP59725	TAF8	8.267	57.372	8.267	57.372	2.6551	1205.7	148.93	4.0238	0.99996	3.8131e-05	7.6263e-05	0.0072643	TRUE
JP32639	AHCYL2	8.267	57.372	8.267	57.372	2.6551	1205.7	148.93	4.0238	0.99996	3.8131e-05	7.6263e-05	0.0072643	TRUE
JP55617	PYGO2	45.009	392.87	45.009	392.87	3.0977	60505	7485.1	4.0208	0.99996	4.1516e-05	8.3033e-05	0.0077192	TRUE
JP36965	NRBF2	45.009	392.87	45.009	392.87	3.0977	60505	7485.1	4.0208	0.99996	4.1516e-05	8.3033e-05	0.0077192	TRUE
JP15041	PRSS2	15.615	117.24	15.615	117.24	2.8311	5163.6	639.32	4.0191	0.99996	3.992e-05	7.984e-05	0.0075533	TRUE
JP77030	NTC_589	15.615	117.24	15.615	117.24	2.8311	5163.6	639.32	4.0191	0.99996	3.992e-05	7.984e-05	0.0075533	TRUE
JP52941	LRRIQ1	20.208	157.15	20.208	157.15	2.8986	9376.5	1161	4.0191	0.99996	4.038e-05	8.076e-05	0.0075533	TRUE
JP36158	PPP2R3B	40.417	346.73	40.417	346.73	3.0697	46913	5822.9	4.0141	0.99996	4.2509e-05	8.5019e-05	0.0078755	TRUE
JP48048	RBM15	29.394	240.71	29.394	240.71	2.9914	22328	2772.6	4.0133	0.99996	4.2071e-05	8.4143e-05	0.0078131	TRUE
JP53171	TRAF7	16.534	124.72	16.534	124.72	2.842	5852.3	729.56	4.0054	0.99996	4.2417e-05	8.4834e-05	0.0078678	TRUE
JP59746	TRIM43	2.7557	17.461	2.7557	17.461	2.2973	108.12	13.493	4.0034	0.99996	4.0373e-05	8.0746e-05	0.0075533	TRUE
JP48042	CERK	2.7557	17.461	2.7557	17.461	2.2973	108.12	13.493	4.0034	0.99996	4.0373e-05	8.0746e-05	0.0075533	TRUE
JP34175	SYF2	2.7557	17.461	2.7557	17.461	2.2973	108.12	13.493	4.0034	0.99996	4.0373e-05	8.0746e-05	0.0075533	TRUE
JP868	AOX1	2.7557	17.461	2.7557	17.461	2.2973	108.12	13.493	4.0034	0.99996	4.0373e-05	8.0746e-05	0.0075533	TRUE
JP37354	HDGFRP3	2.7557	17.461	2.7557	17.461	2.2973	108.12	13.493	4.0034	0.99996	4.0373e-05	8.0746e-05	0.0075533	TRUE
JP43403	PCID2	2.7557	17.461	2.7557	17.461	2.2973	108.12	13.493	4.0034	0.99996	4.0373e-05	8.0746e-05	0.0075533	TRUE
JP27984	WFDC2	2.7557	17.461	2.7557	17.461	2.2973	108.12	13.493	4.0034	0.99996	4.0373e-05	8.0746e-05	0.0075533	TRUE
JP10164	KIF5A	2.7557	17.461	2.7557	17.461	2.2973	108.12	13.493	4.0034	0.99996	4.0373e-05	8.0746e-05	0.0075533	TRUE
JP16690	RXRG	2.7557	17.461	2.7557	17.461	2.2973	108.12	13.493	4.0034	0.99996	4.0373e-05	8.0746e-05	0.0075533	TRUE
JP75099	RELL1	2.7557	17.461	2.7557	17.461	2.2973	108.12	13.493	4.0034	0.99996	4.0373e-05	8.0746e-05	0.0075533	TRUE
JP53024	GTF2IRD2	2.7557	17.461	2.7557	17.461	2.2973	108.12	13.493	4.0034	0.99996	4.0373e-05	8.0746e-05	0.0075533	TRUE
JP31824	PHF8	4.5928	29.933	4.5928	29.933	2.4675	321.07	40.107	4.0013	0.99996	4.1122e-05	8.2244e-05	0.0076643	TRUE
JP39227	CHMP3	4.5928	29.933	4.5928	29.933	2.4675	321.07	40.107	4.0013	0.99996	4.1122e-05	8.2244e-05	0.0076643	TRUE
JP2948	CDKN2C	4.5928	29.933	4.5928	29.933	2.4675	321.07	40.107	4.0013	0.99996	4.1122e-05	8.2244e-05	0.0076643	TRUE
JP31373	PDCD11	19.29	148.42	19.29	148.42	2.8805	8337.2	1042.3	3.9997	0.99996	4.3742e-05	8.7483e-05	0.0080942	TRUE
JP19455	TP53	22.964	180.85	22.964	180.85	2.9238	12463	1561.8	3.995	0.99996	4.4957e-05	8.9913e-05	0.0082598	TRUE
JP42904	LYAR	22.964	180.85	22.964	180.85	2.9238	12463	1561.8	3.995	0.99996	4.4957e-05	8.9913e-05	0.0082598	TRUE
JP10308	KRT1	11.941	86.058	11.941	86.058	2.75	2746.7	344.72	3.9919	0.99996	4.4283e-05	8.8565e-05	0.0081553	TRUE
JP29021	STAG2	11.941	86.058	11.941	86.058	2.75	2746.7	344.72	3.9919	0.99996	4.4283e-05	8.8565e-05	0.0081553	TRUE
JP14466	POU4F2	11.941	86.058	11.941	86.058	2.75	2746.7	344.72	3.9919	0.99996	4.4283e-05	8.8565e-05	0.0081553	TRUE
JP37808	MECR	11.941	86.058	11.941	86.058	2.75	2746.7	344.72	3.9919	0.99996	4.4283e-05	8.8565e-05	0.0081553	TRUE
JP39747	SMIM11	58.788	530.07	58.788	530.07	3.151	111050	13964	3.9882	0.99995	4.821e-05	9.6421e-05	0.0088157	TRUE
JP23201	ASAP2	38.579	326.77	38.579	326.77	3.0499	41527	5224.3	3.9872	0.99995	4.7534e-05	9.5067e-05	0.0087022	TRUE
JP28640	PAIP1	7.3485	49.889	7.3485	49.889	2.6078	904.84	114.1	3.9824	0.99995	4.5219e-05	9.0438e-05	0.0082981	TRUE
JP45812	TAOK1	70.729	654.79	70.729	654.79	3.1926	170560	21512	3.9822	0.99995	4.9832e-05	9.9663e-05	0.00908	TRUE
JP16392	RPL26	14.697	108.51	14.697	108.51	2.8025	4400.3	555.85	3.979	0.99995	4.7175e-05	9.435e-05	0.0086469	TRUE
JP47165	XPNPEP3	70.729	653.54	70.729	653.54	3.1899	169840	21512	3.9737	0.99995	5.1646e-05	0.00010329	0.0093775	TRUE
JP28399	ATG7	66.136	604.9	66.136	604.9	3.1739	145130	18388	3.9731	0.99995	5.1613e-05	0.00010323	0.0093775	TRUE
JP25589	DEPDC5	77.159	720.89	77.159	720.89	3.2073	207200	26364	3.9646	0.99995	5.3841e-05	0.00010768	0.0097646	TRUE
JP9257	IFNAR2	5.5114	36.169	5.5114	36.169	2.5131	469.96	59.939	3.9599	0.99995	4.921e-05	9.842e-05	0.0089773	TRUE
JP27048	KIF20A	5.5114	36.169	5.5114	36.169	2.5131	469.96	59.939	3.9599	0.99995	4.921e-05	9.842e-05	0.0089773	TRUE
JP50161	TM4SF20	16.534	123.47	16.534	123.47	2.8276	5718.2	729.56	3.9592	0.99995	5.1516e-05	0.00010303	0.0093759	TRUE
JP3318	AP2M1	48.684	421.56	48.684	421.56	3.0883	69518	8989.6	3.9327	0.99994	6.0319e-05	0.00012064	0.0108	TRUE
JP47333	SNX16	13.778	99.778	13.778	99.778	2.7696	3697.9	479.03	3.9293	0.99994	5.7919e-05	0.00011584	0.010492	TRUE
JP27846	NPM2	11.941	84.811	11.941	84.811	2.7292	2655	344.72	3.9248	0.99994	5.8662e-05	0.00011732	0.010577	TRUE
JP6971	GCG	8.267	56.125	8.267	56.125	2.6239	1145.2	148.93	3.9216	0.99994	5.8571e-05	0.00011714	0.010573	TRUE
JP52982	FAM161A	8.267	56.125	8.267	56.125	2.6239	1145.2	148.93	3.9216	0.99994	5.8571e-05	0.00011714	0.010573	TRUE
JP38578	KRT76	8.267	56.125	8.267	56.125	2.6239	1145.2	148.93	3.9216	0.99994	5.8571e-05	0.00011714	0.010573	TRUE
JP18851	TCF12	51.439	447.75	51.439	447.75	3.0972	78532	10223	3.9197	0.99994	6.3826e-05	0.00012765	0.011402	TRUE
JP33149	HYAL4	36.742	304.32	36.742	304.32	3.0161	35799	4662.5	3.9187	0.99994	6.3167e-05	0.00012633	0.011297	TRUE
JP45811	TAOK1	114.82	1126.2	114.82	1126.2	3.2828	511480	66794	3.9135	0.99993	6.7733e-05	0.00013547	0.012086	TRUE
JP64381	IMMP1L	6.4299	42.405	6.4299	42.405	2.5465	647.12	84.519	3.9132	0.99994	6.0098e-05	0.0001202	0.010773	TRUE
JP27080	ARL4A	6.4299	42.405	6.4299	42.405	2.5465	647.12	84.519	3.9132	0.99994	6.0098e-05	0.0001202	0.010773	TRUE
JP33690	DSTYK	6.4299	42.405	6.4299	42.405	2.5465	647.12	84.519	3.9132	0.99994	6.0098e-05	0.0001202	0.010773	TRUE
JP4570	DCK	6.4299	42.405	6.4299	42.405	2.5465	647.12	84.519	3.9132	0.99994	6.0098e-05	0.0001202	0.010773	TRUE
JP4652	DMXL1	6.4299	42.405	6.4299	42.405	2.5465	647.12	84.519	3.9132	0.99994	6.0098e-05	0.0001202	0.010773	TRUE
JP7277	GMDS	92.774	875.55	92.774	875.55	3.2246	306370	40566	3.8864	0.99992	7.5076e-05	0.00015015	0.013274	TRUE
JP42781	ZNF280C	20.208	152.16	20.208	152.16	2.8523	8705.7	1161	3.8727	0.99993	7.4403e-05	0.00014881	0.01317	TRUE
JP36233	GIT1	15.615	113.5	15.615	113.5	2.7847	4790.4	639.32	3.8712	0.99993	7.4029e-05	0.00014806	0.013119	TRUE
JP9999	KCND2	15.615	113.5	15.615	113.5	2.7847	4790.4	639.32	3.8712	0.99993	7.4029e-05	0.00014806	0.013119	TRUE
JP51706	NDEL1	7.3485	48.642	7.3485	48.642	2.572	852.56	114.1	3.8657	0.99993	7.3438e-05	0.00014688	0.013044	TRUE
JP6579	FRK	7.3485	48.642	7.3485	48.642	2.572	852.56	114.1	3.8657	0.99993	7.3438e-05	0.00014688	0.013044	TRUE
JP3660	COL17A1	7.3485	48.642	7.3485	48.642	2.572	852.56	114.1	3.8657	0.99993	7.3438e-05	0.00014688	0.013044	TRUE
JP37306	ARHGEF4	7.3485	48.642	7.3485	48.642	2.572	852.56	114.1	3.8657	0.99993	7.3438e-05	0.00014688	0.013044	TRUE
JP43086	CCDC94	17.453	128.46	17.453	128.46	2.8106	6161.7	826.72	3.8609	0.99992	7.7589e-05	0.00015518	0.013703	TRUE
JP77	ABO	46.846	396.62	46.846	396.62	3.0549	61169	8217.6	3.8584	0.99992	8.1829e-05	0.00016366	0.014192	TRUE
JP72818	LHX8	11.023	76.08	11.023	76.08	2.6806	2116.2	286.92	3.8408	0.99992	8.2609e-05	0.00016522	0.014312	TRUE
JP15454	PTPN14	73.485	662.27	73.485	662.27	3.1546	173340	23522	3.839	0.99991	9.0282e-05	0.00018056	0.015537	TRUE
JP35950	DIMT1	1.8371	11.225	1.8371	11.225	2.1073	44.066	5.9918	3.8352	0.99992	8.1096e-05	0.00016219	0.014081	TRUE
JP15166	PSMA7	1.8371	11.225	1.8371	11.225	2.1073	44.066	5.9918	3.8352	0.99992	8.1096e-05	0.00016219	0.014081	TRUE
JP36818	ALG6	1.8371	11.225	1.8371	11.225	2.1073	44.066	5.9918	3.8352	0.99992	8.1096e-05	0.00016219	0.014081	TRUE
JP50451	PDZD7	1.8371	11.225	1.8371	11.225	2.1073	44.066	5.9918	3.8352	0.99992	8.1096e-05	0.00016219	0.014081	TRUE
JP19440	TOP1	1.8371	11.225	1.8371	11.225	2.1073	44.066	5.9918	3.8352	0.99992	8.1096e-05	0.00016219	0.014081	TRUE
JP63371	CCDC60	1.8371	11.225	1.8371	11.225	2.1073	44.066	5.9918	3.8352	0.99992	8.1096e-05	0.00016219	0.014081	TRUE
JP17535	SLC6A6	1.8371	11.225	1.8371	11.225	2.1073	44.066	5.9918	3.8352	0.99992	8.1096e-05	0.00016219	0.014081	TRUE
JP24123	BUB3	1.8371	11.225	1.8371	11.225	2.1073	44.066	5.9918	3.8352	0.99992	8.1096e-05	0.00016219	0.014081	TRUE
JP21540	TRRAP	1.8371	11.225	1.8371	11.225	2.1073	44.066	5.9918	3.8352	0.99992	8.1096e-05	0.00016219	0.014081	TRUE
JP44851	CCNL1	1.8371	11.225	1.8371	11.225	2.1073	44.066	5.9918	3.8352	0.99992	8.1096e-05	0.00016219	0.014081	TRUE
JP59267	C1orf194	1.8371	11.225	1.8371	11.225	2.1073	44.066	5.9918	3.8352	0.99992	8.1096e-05	0.00016219	0.014081	TRUE
JP5418	EIF2S1	1.8371	11.225	1.8371	11.225	2.1073	44.066	5.9918	3.8352	0.99992	8.1096e-05	0.00016219	0.014081	TRUE
JP9122	ID2	1.8371	11.225	1.8371	11.225	2.1073	44.066	5.9918	3.8352	0.99992	8.1096e-05	0.00016219	0.014081	TRUE
JP56037	RFT1	1.8371	11.225	1.8371	11.225	2.1073	44.066	5.9918	3.8352	0.99992	8.1096e-05	0.00016219	0.014081	TRUE
JP29572	SPIN1	1.8371	11.225	1.8371	11.225	2.1073	44.066	5.9918	3.8352	0.99992	8.1096e-05	0.00016219	0.014081	TRUE
JP30510	DUSP10	15.615	112.25	15.615	112.25	2.7689	4669.1	639.32	3.8218	0.99991	9.053e-05	0.00018106	0.015562	TRUE
JP61354	C12orf66	16.534	119.73	16.534	119.73	2.7836	5325	729.56	3.8207	0.99991	9.1171e-05	0.00018234	0.015655	TRUE
JP57592	CTHRC1	34.905	280.62	34.905	280.62	2.9715	30189	4137.2	3.8202	0.99991	9.4387e-05	0.00018877	0.016118	TRUE
JP12347	NDUFB9	44.091	366.68	44.091	366.68	3.0276	52033	7133.5	3.8195	0.9999	9.5642e-05	0.00019128	0.016269	TRUE
JP34063	C1orf43	8.267	54.878	8.267	54.878	2.5921	1086.3	148.93	3.8194	0.99991	8.9076e-05	0.00017815	0.015346	TRUE
JP30856	TFEC	8.267	54.878	8.267	54.878	2.5921	1086.3	148.93	3.8194	0.99991	8.9076e-05	0.00017815	0.015346	TRUE
JP53213	FYTTD1	8.267	54.878	8.267	54.878	2.5921	1086.3	148.93	3.8194	0.99991	8.9076e-05	0.00017815	0.015346	TRUE
JP61311	ZNF664	8.267	54.878	8.267	54.878	2.5921	1086.3	148.93	3.8194	0.99991	8.9076e-05	0.00017815	0.015346	TRUE
JP20342	XPA	8.267	54.878	8.267	54.878	2.5921	1086.3	148.93	3.8194	0.99991	8.9076e-05	0.00017815	0.015346	TRUE
JP59970	FAM43A	59.706	518.84	59.706	518.84	3.0982	105400	14479	3.8157	0.9999	9.8398e-05	0.0001968	0.016656	TRUE
JP19524	TPR	10.104	68.597	10.104	68.597	2.6479	1710.7	235.14	3.8145	0.99991	9.1585e-05	0.00018317	0.015709	TRUE
JP35282	OR1L3	48.684	410.34	48.684	410.34	3.0495	65396	8989.6	3.8143	0.9999	9.8068e-05	0.00019614	0.016618	TRUE
JP47522	POPDC3	24.801	189.58	24.801	189.58	2.8849	13576	1867.5	3.8129	0.9999	9.5767e-05	0.00019153	0.016269	TRUE
JP70789	C10orf113	19.29	142.18	19.29	142.18	2.819	7551.4	1042.3	3.8066	0.9999	9.7194e-05	0.00019439	0.016488	TRUE
JP64746	LOC200726	12.86	89.8	12.86	89.8	2.7118	2959.9	408.7	3.8058	0.9999	9.5799e-05	0.0001916	0.016269	TRUE
JP1613	BCAT2	4.5928	28.686	4.5928	28.686	2.4081	290.24	40.107	3.8044	0.99991	9.2807e-05	0.00018561	0.015865	TRUE
JP15284	PSMD13	4.5928	28.686	4.5928	28.686	2.4081	290.24	40.107	3.8044	0.99991	9.2807e-05	0.00018561	0.015865	TRUE
JP18046	SPARC	4.5928	28.686	4.5928	28.686	2.4081	290.24	40.107	3.8044	0.99991	9.2807e-05	0.00018561	0.015865	TRUE
JP65863	PHACTR1	20.208	149.67	20.208	149.67	2.8287	8379.7	1161	3.7995	0.9999	0.00010023	0.00020045	0.016947	TRUE
JP14058	PKNOX1	5.5114	34.922	5.5114	34.922	2.4638	432.5	59.939	3.7988	0.9999	9.5424e-05	0.00019085	0.016259	TRUE
JP13023	OGN	5.5114	34.922	5.5114	34.922	2.4638	432.5	59.939	3.7988	0.9999	9.5424e-05	0.00019085	0.016259	TRUE
JP37598	TVP23B	6.4299	41.158	6.4299	41.158	2.5044	603.03	84.519	3.7775	0.9999	0.00010451	0.00020902	0.017405	TRUE
JP76267	LOC100996634	6.4299	41.158	6.4299	41.158	2.5044	603.03	84.519	3.7775	0.9999	0.00010451	0.00020902	0.017405	TRUE
JP55391	TGIF2LX	6.4299	41.158	6.4299	41.158	2.5044	603.03	84.519	3.7775	0.9999	0.00010451	0.00020902	0.017405	TRUE
JP43592	KIZ	6.4299	41.158	6.4299	41.158	2.5044	603.03	84.519	3.7775	0.9999	0.00010451	0.00020902	0.017405	TRUE
JP13381	PCBP2	27.557	212.03	27.557	212.03	2.8991	17015	2385.9	3.7766	0.99989	0.0001114	0.0002228	0.018513	TRUE
JP24716	STOML1	3.6742	22.45	3.6742	22.45	2.3268	176.26	24.735	3.7752	0.9999	0.0001038	0.00020761	0.017362	TRUE
JP15278	PSMD12	3.6742	22.45	3.6742	22.45	2.3268	176.26	24.735	3.7752	0.9999	0.0001038	0.00020761	0.017362	TRUE
JP44155	RNF20	3.6742	22.45	3.6742	22.45	2.3268	176.26	24.735	3.7752	0.9999	0.0001038	0.00020761	0.017362	TRUE
JP39451	ATP8A2	3.6742	22.45	3.6742	22.45	2.3268	176.26	24.735	3.7752	0.9999	0.0001038	0.00020761	0.017362	TRUE
JP51752	CDADC1	3.6742	22.45	3.6742	22.45	2.3268	176.26	24.735	3.7752	0.9999	0.0001038	0.00020761	0.017362	TRUE
JP51664	VOPP1	3.6742	22.45	3.6742	22.45	2.3268	176.26	24.735	3.7752	0.9999	0.0001038	0.00020761	0.017362	TRUE
JP61673	CCDC42	3.6742	22.45	3.6742	22.45	2.3268	176.26	24.735	3.7752	0.9999	0.0001038	0.00020761	0.017362	TRUE
JP20091	VAV1	3.6742	22.45	3.6742	22.45	2.3268	176.26	24.735	3.7752	0.9999	0.0001038	0.00020761	0.017362	TRUE
JP24591	ITGBL1	3.6742	22.45	3.6742	22.45	2.3268	176.26	24.735	3.7752	0.9999	0.0001038	0.00020761	0.017362	TRUE
JP46652	SELK	3.6742	22.45	3.6742	22.45	2.3268	176.26	24.735	3.7752	0.9999	0.0001038	0.00020761	0.017362	TRUE
JP70569	LRRC10	9.1856	61.114	9.1856	61.114	2.6084	1348.3	189.21	3.7751	0.99989	0.00010692	0.00021384	0.017788	TRUE
JP68685	KRTAP22-1	25.72	195.81	25.72	195.81	2.8809	14466	2032.3	3.7731	0.99989	0.00011262	0.00022524	0.018695	TRUE
JP21544	PICALM	26.638	203.3	26.638	203.3	2.8859	15604	2205	3.7621	0.99988	0.00011789	0.00023577	0.019507	TRUE
JP74001	TMEM200C	13.778	96.036	13.778	96.036	2.715	3383.1	479.03	3.7583	0.99988	0.00011628	0.00023257	0.019283	TRUE
JP24354	CYTH2	27.557	210.78	27.557	210.78	2.8907	16785	2385.9	3.751	0.99988	0.00012338	0.00024677	0.020373	TRUE
JP13910	SERPINB8	7.3485	47.394	7.3485	47.394	2.5353	801.84	114.1	3.7489	0.99988	0.00011773	0.00023546	0.019502	TRUE
JP72607	OR5H14	12.86	88.553	12.86	88.553	2.6918	2864.7	408.7	3.7441	0.99988	0.0001227	0.0002454	0.020282	TRUE
JP60533	LETM2	17.453	124.72	17.453	124.72	2.7683	5753.4	826.72	3.7307	0.99987	0.00013111	0.00026222	0.021626	TRUE
JP34104	NOL11	15.615	109.76	15.615	109.76	2.7368	4431.1	639.32	3.7232	0.99987	0.00013445	0.0002689	0.022106	TRUE
JP47551	ROBO3	15.615	109.76	15.615	109.76	2.7368	4431.1	639.32	3.7232	0.99987	0.00013445	0.0002689	0.022106	TRUE
JP68731	TAS2R60	21.127	154.66	21.127	154.66	2.8145	8914.9	1287	3.722	0.99986	0.00013685	0.0002737	0.022453	TRUE
JP71339	TMPRSS11F	21.127	154.66	21.127	154.66	2.8145	8914.9	1287	3.722	0.99986	0.00013685	0.0002737	0.022453	TRUE
JP76517	NTC_76	45.928	375.41	45.928	375.41	3.0038	54280	7846.5	3.7196	0.99986	0.00014293	0.00028587	0.023377	TRUE
JP13693	PEX13	30.312	233.23	30.312	233.23	2.9031	20588	2978.4	3.7181	0.99986	0.0001412	0.00028239	0.023117	TRUE
JP42121	TMEM143	8.267	53.63	8.267	53.63	2.5595	1028.9	148.93	3.7172	0.99987	0.00013413	0.00026826	0.022101	TRUE
JP73603	NPS	14.697	102.27	14.697	102.27	2.7179	3834.7	555.85	3.7145	0.99986	0.00013879	0.00027759	0.022748	TRUE
JP17069	SDC4	23.883	177.11	23.883	177.11	2.8395	11739	1710.8	3.7045	0.99985	0.00014747	0.00029494	0.024068	TRUE
JP17690	SLCO2A1	13.778	94.789	13.778	94.789	2.6964	3281.3	479.03	3.7013	0.99985	0.00014579	0.00029159	0.023819	TRUE
JP13382	PCBP2	27.557	208.29	27.557	208.29	2.8736	16331	2385.9	3.7	0.99985	0.00015107	0.00030214	0.02463	TRUE
JP54320	RSPO3	19.29	138.44	19.29	138.44	2.7808	7098.6	1042.3	3.6907	0.99985	0.00015427	0.00030855	0.025099	TRUE
JP62148	FAM78B	17.453	123.47	17.453	123.47	2.754	5620.3	826.72	3.6874	0.99984	0.00015561	0.00031121	0.025289	TRUE
JP61492	C15orf32	9.1856	59.867	9.1856	59.867	2.5791	1284.3	189.21	3.6845	0.99985	0.00015323	0.00030646	0.024956	TRUE
JP51113	GKAP1	15.615	108.51	15.615	108.51	2.7204	4314.5	639.32	3.6739	0.99984	0.00016329	0.00032657	0.026317	TRUE
JP45124	RALGAPB	15.615	108.51	15.615	108.51	2.7204	4314.5	639.32	3.6739	0.99984	0.00016329	0.00032657	0.026317	TRUE
JP33252	PDSS1	24.801	183.34	24.801	183.34	2.8369	12567	1867.5	3.6686	0.99983	0.00017005	0.00034011	0.027379	TRUE
JP36133	POLM	42.254	336.75	42.254	336.75	2.9651	43364	6459.2	3.6643	0.99982	0.00017704	0.00035407	0.028385	TRUE
JP52309	FAM103A1	2.7557	16.214	2.7557	16.214	2.1964	90.561	13.493	3.6638	0.99984	0.00016064	0.00032128	0.025944	TRUE
JP5759	ERCC3	2.7557	16.214	2.7557	16.214	2.1964	90.561	13.493	3.6638	0.99984	0.00016064	0.00032128	0.025944	TRUE
JP14373	POLR2D	2.7557	16.214	2.7557	16.214	2.1964	90.561	13.493	3.6638	0.99984	0.00016064	0.00032128	0.025944	TRUE
JP44423	GPR137	2.7557	16.214	2.7557	16.214	2.1964	90.561	13.493	3.6638	0.99984	0.00016064	0.00032128	0.025944	TRUE
JP2495	CCND3	2.7557	16.214	2.7557	16.214	2.1964	90.561	13.493	3.6638	0.99984	0.00016064	0.00032128	0.025944	TRUE
JP15225	PSMC4	2.7557	16.214	2.7557	16.214	2.1964	90.561	13.493	3.6638	0.99984	0.00016064	0.00032128	0.025944	TRUE
JP7442	GP1BA	25.72	190.82	25.72	190.82	2.8438	13630	2032.3	3.6624	0.99983	0.0001745	0.00034901	0.028008	TRUE
JP58935	LOXHD1	14.697	101.02	14.697	101.02	2.7004	3726.2	555.85	3.6616	0.99983	0.00017086	0.00034172	0.027451	TRUE
JP38264	TBC1D7	14.697	101.02	14.697	101.02	2.7004	3726.2	555.85	3.6616	0.99983	0.00017086	0.00034172	0.027451	TRUE
JP57346	C1QTNF6	19.29	137.19	19.29	137.19	2.7679	6950.7	1042.3	3.652	0.99982	0.00017945	0.00035891	0.028649	TRUE
JP53529	TMEM101	22.045	159.64	22.045	159.64	2.8013	9466.7	1420.6	3.6507	0.99982	0.00018143	0.00036286	0.028703	TRUE
JP6675	KDSR	18.371	129.71	18.371	129.71	2.7544	6198.3	930.93	3.6492	0.99982	0.00018109	0.00036218	0.028678	TRUE
JP8973	HSP90AB1	18.371	129.71	18.371	129.71	2.7544	6198.3	930.93	3.6492	0.99982	0.00018109	0.00036218	0.028678	TRUE
JP13224	PA2G4	50.521	411.58	50.521	411.58	3.0015	65183	9801.6	3.647	0.99981	0.00019088	0.00038176	0.030014	TRUE
JP38677	RWDD1	23.883	174.61	23.883	174.61	2.8192	11359	1710.8	3.6442	0.99981	0.00018675	0.00037351	0.029425	TRUE
JP45609	ESYT2	6.4299	39.911	6.4299	39.911	2.4611	560.49	84.519	3.6418	0.99982	0.00017859	0.00035718	0.028575	TRUE
JP60207	OR2Y1	6.4299	39.911	6.4299	39.911	2.4611	560.49	84.519	3.6418	0.99982	0.00017859	0.00035718	0.028575	TRUE
JP67552	C16orf91	24.801	182.09	24.801	182.09	2.8271	12371	1867.5	3.6398	0.99981	0.0001903	0.0003806	0.029953	TRUE
JP27338	CALCRL	5.5114	33.675	5.5114	33.675	2.4129	396.59	59.939	3.6377	0.99982	0.00018053	0.00036107	0.028649	TRUE
JP17961	SOS1	5.5114	33.675	5.5114	33.675	2.4129	396.59	59.939	3.6377	0.99982	0.00018053	0.00036107	0.028649	TRUE
JP69978	CCDC37	5.5114	33.675	5.5114	33.675	2.4129	396.59	59.939	3.6377	0.99982	0.00018053	0.00036107	0.028649	TRUE
JP64622	CYP4Z1	5.5114	33.675	5.5114	33.675	2.4129	396.59	59.939	3.6377	0.99982	0.00018053	0.00036107	0.028649	TRUE
JP52802	RBM48	5.5114	33.675	5.5114	33.675	2.4129	396.59	59.939	3.6377	0.99982	0.00018053	0.00036107	0.028649	TRUE
JP51114	GKAP1	5.5114	33.675	5.5114	33.675	2.4129	396.59	59.939	3.6377	0.99982	0.00018053	0.00036107	0.028649	TRUE
JP58482	TRAPPC6B	5.5114	33.675	5.5114	33.675	2.4129	396.59	59.939	3.6377	0.99982	0.00018053	0.00036107	0.028649	TRUE
JP2645	CD33	33.987	260.67	33.987	260.67	2.9029	25692	3887.9	3.6355	0.9998	0.00019619	0.00039239	0.030787	TRUE
JP50353	SETD6	33.987	260.67	33.987	260.67	2.9029	25692	3887.9	3.6355	0.9998	0.00019619	0.00039239	0.030787	TRUE
JP3023	CEL	7.3485	46.147	7.3485	46.147	2.4976	752.67	114.1	3.6322	0.99981	0.00018632	0.00037264	0.029386	TRUE
JP68772	OR8D4	7.3485	46.147	7.3485	46.147	2.4976	752.67	114.1	3.6322	0.99981	0.00018632	0.00037264	0.029386	TRUE
JP54292	KLHL22	7.3485	46.147	7.3485	46.147	2.4976	752.67	114.1	3.6322	0.99981	0.00018632	0.00037264	0.029386	TRUE
JP58464	TDRD9	15.615	107.26	15.615	107.26	2.7039	4199.4	639.32	3.6245	0.9998	0.00019785	0.0003957	0.031016	TRUE
JP39144	ERGIC3	45.928	366.68	45.928	366.68	2.9699	51442	7846.5	3.6211	0.99979	0.00021019	0.00042037	0.032685	TRUE
JP74289	ASAH2B	12.86	86.058	12.86	86.058	2.6511	2679	408.7	3.6207	0.9998	0.00019912	0.00039823	0.031182	TRUE
JP75285	LOC100130370	22.964	165.88	22.964	165.88	2.7999	10213	1561.8	3.6163	0.99979	0.00020768	0.00041537	0.03236	TRUE
JP18621	TACR3	22.964	165.88	22.964	165.88	2.7999	10213	1561.8	3.6163	0.99979	0.00020768	0.00041537	0.03236	TRUE
JP48302	MRPS9	8.267	52.383	8.267	52.383	2.5262	973.12	148.93	3.615	0.9998	0.00019999	0.00039998	0.031288	TRUE
JP67640	C17orf78	19.29	135.95	19.29	135.95	2.7548	6804.4	1042.3	3.6134	0.99979	0.00020845	0.00041689	0.032447	TRUE
JP67796	EMC10	29.394	219.51	29.394	219.51	2.859	18072	2772.6	3.6106	0.99979	0.00021463	0.00042925	0.033342	TRUE
JP41826	RNMTL1	4.5928	27.439	4.5928	27.439	2.3462	260.97	40.107	3.6075	0.9998	0.00020188	0.00040376	0.031519	TRUE
JP66246	TMEM9	4.5928	27.439	4.5928	27.439	2.3462	260.97	40.107	3.6075	0.9998	0.00020188	0.00040376	0.031519	TRUE
JP43425	IL26	40.417	315.55	40.417	315.55	2.9341	37848	5822.9	3.6055	0.99978	0.00022195	0.00044391	0.034377	TRUE
JP52711	IMMP2L	33.068	250.69	33.068	250.69	2.8852	23680	3647.5	3.6034	0.99978	0.00022184	0.00044367	0.034377	TRUE
JP48589	LRRC61	33.068	250.69	33.068	250.69	2.8852	23680	3647.5	3.6034	0.99978	0.00022184	0.00044367	0.034377	TRUE
JP10021	KCNH2	53.276	431.54	53.276	431.54	2.9944	71541	11096	3.591	0.99976	0.00023752	0.00047503	0.036568	TRUE
JP29306	CLPX	16.534	113.5	16.534	113.5	2.7071	4700.9	729.56	3.5898	0.99977	0.00022671	0.00045341	0.035043	TRUE
JP28907	DLL3	11.941	78.575	11.941	78.575	2.6203	2220	344.72	3.5889	0.99978	0.0002244	0.0004488	0.034721	TRUE
JP42381	WDR33	13.778	92.294	13.778	92.294	2.6583	3082.4	479.03	3.5874	0.99977	0.00022707	0.00045415	0.035065	TRUE
JP39568	LRP1B	22.045	157.15	22.045	157.15	2.7787	9126.6	1420.6	3.5845	0.99977	0.00023427	0.00046854	0.036104	TRUE
JP65455	OR9I1	22.045	157.15	22.045	157.15	2.7787	9126.6	1420.6	3.5845	0.99977	0.00023427	0.00046854	0.036104	TRUE
JP53506	ZNF414	46.846	370.42	46.846	370.42	2.9566	52351	8217.6	3.5695	0.99974	0.00025646	0.00051292	0.039367	TRUE
JP58792	ZPBP2	18.371	127.22	18.371	127.22	2.7266	5923.6	930.93	3.5674	0.99975	0.00024815	0.0004963	0.038167	TRUE
JP58358	OR10AD1	12.86	84.811	12.86	84.811	2.6303	2588.5	408.7	3.5591	0.99975	0.00025229	0.00050457	0.038764	TRUE
JP52007	ISG20L2	30.312	224.5	30.312	224.5	2.8483	18854	2978.4	3.5582	0.99974	0.00026274	0.00052548	0.040201	TRUE
JP58833	TMEM132E	14.697	98.53	14.697	98.53	2.6647	3514	555.85	3.5558	0.99974	0.00025688	0.00051376	0.039392	TRUE
JP51181	TRAF3IP3	27.557	200.8	27.557	200.8	2.821	15007	2385.9	3.5468	0.99973	0.00027323	0.00054647	0.041653	TRUE
JP58117	LYZL2	11.023	71.091	11.023	71.091	2.5841	1804.1	286.92	3.5462	0.99974	0.00026319	0.00052638	0.040201	TRUE
JP65741	FAM26D	11.023	71.091	11.023	71.091	2.5841	1804.1	286.92	3.5462	0.99974	0.00026319	0.00052638	0.040201	TRUE
JP52830	FAM160A2	11.023	71.091	11.023	71.091	2.5841	1804.1	286.92	3.5462	0.99974	0.00026319	0.00052638	0.040201	TRUE
JP46383	MARK4	16.534	112.25	16.534	112.25	2.6913	4580.7	729.56	3.5437	0.99973	0.00027037	0.00054074	0.041257	TRUE
JP891	APBB1	19.29	133.45	19.29	133.45	2.7283	6516.6	1042.3	3.5361	0.99972	0.00028005	0.00056011	0.0424	TRUE
JP44557	C1GALT1	41.335	318.04	41.335	318.04	2.9138	38283	6136.3	3.5324	0.99971	0.00029372	0.00058744	0.044296	TRUE
JP64887	SPNS3	3.6742	21.203	3.6742	21.203	2.2479	153.62	24.735	3.5245	0.99972	0.00027556	0.00055111	0.04176	TRUE
JP19560	TRAF2	3.6742	21.203	3.6742	21.203	2.2479	153.62	24.735	3.5245	0.99972	0.00027556	0.00055111	0.04176	TRUE
JP66109	VGLL2	3.6742	21.203	3.6742	21.203	2.2479	153.62	24.735	3.5245	0.99972	0.00027556	0.00055111	0.04176	TRUE
JP2331	CASP1	3.6742	21.203	3.6742	21.203	2.2479	153.62	24.735	3.5245	0.99972	0.00027556	0.00055111	0.04176	TRUE
JP46481	CADM3	3.6742	21.203	3.6742	21.203	2.2479	153.62	24.735	3.5245	0.99972	0.00027556	0.00055111	0.04176	TRUE
JP11949	MVK	3.6742	21.203	3.6742	21.203	2.2479	153.62	24.735	3.5245	0.99972	0.00027556	0.00055111	0.04176	TRUE
JP28078	IFI30	11.941	77.328	11.941	77.328	2.5975	2137.7	344.72	3.5217	0.99971	0.00028973	0.00057945	0.043822	TRUE
JP35596	FAM155B	7.3485	44.9	7.3485	44.9	2.4589	705.05	114.1	3.5154	0.99971	0.00029108	0.00058216	0.043941	TRUE
JP71617	OR10A6	7.3485	44.9	7.3485	44.9	2.4589	705.05	114.1	3.5154	0.99971	0.00029108	0.00058216	0.043941	TRUE
JP67619	C17orf104	8.267	51.136	8.267	51.136	2.4921	918.87	148.93	3.5128	0.9997	0.00029525	0.0005905	0.04444	TRUE
JP12999	ODC1	8.267	51.136	8.267	51.136	2.4921	918.87	148.93	3.5128	0.9997	0.00029525	0.0005905	0.04444	TRUE
JP65076	NAIF1	20.208	139.69	20.208	139.69	2.7298	7137.8	1161	3.5066	0.99969	0.00031367	0.00062733	0.046993	TRUE
JP34247	CHMP2B	6.4299	38.664	6.4299	38.664	2.4164	519.51	84.519	3.5062	0.9997	0.00029992	0.00059983	0.045011	TRUE
JP22006	TPST1	6.4299	38.664	6.4299	38.664	2.4164	519.51	84.519	3.5062	0.9997	0.00029992	0.00059983	0.045011	TRUE
JP19240	ICAM5	6.4299	38.664	6.4299	38.664	2.4164	519.51	84.519	3.5062	0.9997	0.00029992	0.00059983	0.045011	TRUE
JP64139	FUT11	14.697	97.283	14.697	97.283	2.6465	3410.2	555.85	3.5029	0.99969	0.00031373	0.00062746	0.046993	TRUE
JP41520	SOBP	92.774	796.97	92.774	796.97	3.0891	247950	40566	3.4963	0.99965	0.00034815	0.00069629	0.05155	TRUE
JP50604	WWC2	50.521	396.62	50.521	396.62	2.9481	59891	9801.6	3.4958	0.99966	0.00034	0.00068	0.050489	TRUE
JP39318	HECA	24.801	175.86	24.801	175.86	2.7771	11409	1867.5	3.4955	0.99967	0.00033002	0.00066004	0.049385	TRUE
JP15125	PSG7	29.394	213.27	29.394	213.27	2.8176	16906	2772.6	3.4922	0.99966	0.00033661	0.00067322	0.05013	TRUE
JP56017	EXOC3L4	18.371	124.72	18.371	124.72	2.6983	5655.2	930.93	3.4856	0.99966	0.00033791	0.00067582	0.050227	TRUE
JP3080	CFTR	18.371	124.72	18.371	124.72	2.6983	5655.2	930.93	3.4856	0.99966	0.00033791	0.00067582	0.050227	TRUE
JP43850	SMG9	21.127	145.92	21.127	145.92	2.7312	7787.2	1287	3.4787	0.99965	0.00034893	0.00069787	0.051618	TRUE
JP69509	OR6F1	5.5114	32.428	5.5114	32.428	2.36	362.24	59.939	3.4766	0.99967	0.00033327	0.00066655	0.04968	TRUE
JP75012	MORN2	5.5114	32.428	5.5114	32.428	2.36	362.24	59.939	3.4766	0.99967	0.00033327	0.00066655	0.04968	TRUE
JP59011	OSCAR	5.5114	32.428	5.5114	32.428	2.36	362.24	59.939	3.4766	0.99967	0.00033327	0.00066655	0.04968	TRUE
JP61682	ODF4	5.5114	32.428	5.5114	32.428	2.36	362.24	59.939	3.4766	0.99967	0.00033327	0.00066655	0.04968	TRUE
JP52593	CDCA7	11.023	69.844	11.023	69.844	2.5589	1730	286.92	3.4726	0.99965	0.00034715	0.0006943	0.051452	TRUE
JP70497	MAST4	11.023	69.844	11.023	69.844	2.5589	1730	286.92	3.4726	0.99965	0.00034715	0.0006943	0.051452	TRUE
JP67889	FAM19A3	11.941	76.08	11.941	76.08	2.5744	2056.9	344.72	3.4545	0.99963	0.00037248	0.00074496	0.054891	TRUE
JP11158	MATN2	11.941	76.08	11.941	76.08	2.5744	2056.9	344.72	3.4545	0.99963	0.00037248	0.00074496	0.054891	TRUE
JP3295	CKM	11.941	76.08	11.941	76.08	2.5744	2056.9	344.72	3.4545	0.99963	0.00037248	0.00074496	0.054891	TRUE
JP20624	ZNF221	11.941	76.08	11.941	76.08	2.5744	2056.9	344.72	3.4545	0.99963	0.00037248	0.00074496	0.054891	TRUE
JP54874	RGS8	32.15	233.23	32.15	233.23	2.8209	20217	3415.8	3.4405	0.99959	0.00040954	0.00081907	0.06018	TRUE
JP21864	ULK1	65.218	523.83	65.218	523.83	2.9866	105160	17797	3.4378	0.99957	0.0004265	0.00085301	0.062143	TRUE
JP1277	ASPH	24.801	173.36	24.801	173.36	2.7566	11035	1867.5	3.4377	0.99959	0.00040906	0.00081812	0.060167	TRUE
JP17764	SMARCC2	12.86	82.316	12.86	82.316	2.5877	2412.1	408.7	3.4357	0.9996	0.00040067	0.00080133	0.058989	TRUE
JP4286	CUX1	61.543	488.91	61.543	488.91	2.9696	91321	15541	3.4281	0.99956	0.00044093	0.00088185	0.063824	TRUE
JP46987	ATG101	82.67	685.97	82.67	685.97	3.0375	181990	30979	3.4277	0.99955	0.00044712	0.00089424	0.06466	TRUE
JP13499	PDE1C	22.964	158.4	22.964	158.4	2.7337	9171	1561.8	3.427	0.99958	0.00042421	0.00084842	0.061867	TRUE
JP52749	FAM172A	22.964	158.4	22.964	158.4	2.7337	9171	1561.8	3.427	0.99958	0.00042421	0.00084842	0.061867	TRUE
JP74071	CBY3	28.475	202.05	28.475	202.05	2.7843	15064	2575.1	3.4205	0.99956	0.00043855	0.00087711	0.063599	TRUE
JP4278	CTSW	38.579	285.61	38.579	285.61	2.8563	30513	5224.3	3.4178	0.99955	0.00044889	0.00089778	0.064681	TRUE
JP67714	SMIM21	9.1856	56.125	9.1856	56.125	2.4876	1101.6	189.21	3.4124	0.99957	0.00043045	0.0008609	0.0626	TRUE
JP67076	MAGEA2B	9.1856	56.125	9.1856	56.125	2.4876	1101.6	189.21	3.4124	0.99957	0.00043045	0.0008609	0.0626	TRUE
JP70148	KRTAP12-2	59.706	470.2	59.706	470.2	2.9564	84253	14479	3.4114	0.99953	0.00046819	0.00093639	0.067393	TRUE
JP54923	DOCK7	8.267	49.889	8.267	49.889	2.4572	866.18	148.93	3.4106	0.99957	0.00043161	0.00086322	0.062651	TRUE
JP42606	DHTKD1	8.267	49.889	8.267	49.889	2.4572	866.18	148.93	3.4106	0.99957	0.00043161	0.00086322	0.062651	TRUE
JP56757	CEP41	4.5928	26.192	4.5928	26.192	2.2815	233.25	40.107	3.4105	0.99958	0.00042332	0.00084665	0.061854	TRUE
JP13508	PDE3A	4.5928	26.192	4.5928	26.192	2.2815	233.25	40.107	3.4105	0.99958	0.00042332	0.00084665	0.061854	TRUE
JP72801	STX19	4.5928	26.192	4.5928	26.192	2.2815	233.25	40.107	3.4105	0.99958	0.00042332	0.00084665	0.061854	TRUE
JP49558	HSPBAP1	4.5928	26.192	4.5928	26.192	2.2815	233.25	40.107	3.4105	0.99958	0.00042332	0.00084665	0.061854	TRUE
JP47064	FAM204A	4.5928	26.192	4.5928	26.192	2.2815	233.25	40.107	3.4105	0.99958	0.00042332	0.00084665	0.061854	TRUE
JP12319	NDUFB2	4.5928	26.192	4.5928	26.192	2.2815	233.25	40.107	3.4105	0.99958	0.00042332	0.00084665	0.061854	TRUE
JP74209	PPP1R3G	10.104	62.361	10.104	62.361	2.5125	1365.4	235.14	3.4078	0.99956	0.00043949	0.00087897	0.063675	TRUE
JP45470	NDRG2	7.3485	43.653	7.3485	43.653	2.4192	659	114.1	3.3986	0.99955	0.00044893	0.00089787	0.064681	TRUE
JP12335	NDUFB6	7.3485	43.653	7.3485	43.653	2.4192	659	114.1	3.3986	0.99955	0.00044893	0.00089787	0.064681	TRUE
JP37429	CLEC4A	7.3485	43.653	7.3485	43.653	2.4192	659	114.1	3.3986	0.99955	0.00044893	0.00089787	0.064681	TRUE
JP54003	TRIM63	46.846	354.21	46.846	354.21	2.8922	47236	8217.6	3.3906	0.9995	0.00049999	0.00099999	0.071373	TRUE
JP28061	RBM14	11.941	74.833	11.941	74.833	2.5509	1977.7	344.72	3.3874	0.99952	0.00047684	0.00095368	0.068574	TRUE
JP50645	SEMA6D	17.453	114.74	17.453	114.74	2.649	4732.8	826.72	3.3837	0.99951	0.00049109	0.00098218	0.070492	TRUE
JP57501	FCHO2	17.453	114.74	17.453	114.74	2.649	4732.8	826.72	3.3837	0.99951	0.00049109	0.00098218	0.070492	TRUE
JP19150	THBS4	6.4299	37.417	6.4299	37.417	2.3703	480.09	84.519	3.3705	0.99951	0.000495	0.00098999	0.070725	TRUE
JP40516	GRAMD1C	6.4299	37.417	6.4299	37.417	2.3703	480.09	84.519	3.3705	0.99951	0.000495	0.00098999	0.070725	TRUE
JP59689	XIRP2	6.4299	37.417	6.4299	37.417	2.3703	480.09	84.519	3.3705	0.99951	0.000495	0.00098999	0.070725	TRUE
JP16257	ROS1	6.4299	37.417	6.4299	37.417	2.3703	480.09	84.519	3.3705	0.99951	0.000495	0.00098999	0.070725	TRUE
JP75620	POTEB2	6.4299	37.417	6.4299	37.417	2.3703	480.09	84.519	3.3705	0.99951	0.000495	0.00098999	0.070725	TRUE
JP40921	MTMR10	27.557	192.07	27.557	192.07	2.7572	13533	2385.9	3.368	0.99947	0.00053042	0.0010608	0.075646	TRUE
JP68185	FRYL	129.52	1131.2	129.52	1131.2	3.1169	501710	88536	3.3665	0.99943	0.00056948	0.001139	0.07848	TRUE
JP26533	WDR1	22.964	155.9	22.964	155.9	2.7109	8836.3	1561.8	3.3638	0.99947	0.00053422	0.0010684	0.076048	TRUE
JP51471	GJA9	22.964	155.9	22.964	155.9	2.7109	8836.3	1561.8	3.3638	0.99947	0.00053422	0.0010684	0.076048	TRUE
JP19817	UBC	26.638	184.59	26.638	184.59	2.7474	12474	2205	3.3637	0.99946	0.00053807	0.0010761	0.076527	TRUE
JP34723	TMEM251	49.602	375.41	49.602	375.41	2.895	53076	9390.6	3.3622	0.99944	0.00055586	0.0011117	0.07848	TRUE
JP17048	CXCL11	49.602	375.41	49.602	375.41	2.895	53076	9390.6	3.3622	0.99944	0.00055586	0.0011117	0.07848	TRUE
JP28617	AHSA1	47.765	359.2	47.765	359.2	2.8849	48496	8598.7	3.3585	0.99944	0.00056228	0.0011246	0.07848	TRUE
JP34203	NUDT13	30.312	213.27	30.312	213.27	2.7747	16738	2978.4	3.3525	0.99944	0.00056346	0.0011269	0.07848	TRUE
JP21252	MFAP5	23.883	162.14	23.883	162.14	2.7129	9557.4	1710.8	3.3426	0.99942	0.00057775	0.0011555	0.078979	TRUE
JP6189	FDPS	27.557	190.82	27.557	190.82	2.7479	13328	2385.9	3.3425	0.99942	0.00058171	0.0011634	0.07931	TRUE
JP3805	CPN1	17.453	113.5	17.453	113.5	2.6334	4612.3	826.72	3.3403	0.99943	0.00057462	0.0011492	0.078621	TRUE
JP25149	EI24	21.127	140.94	21.127	140.94	2.6814	7177.1	1287	3.3396	0.99942	0.00058095	0.0011619	0.079276	TRUE
JP74581	NUTM2A	21.127	140.94	21.127	140.94	2.6814	7177.1	1287	3.3396	0.99942	0.00058095	0.0011619	0.079276	TRUE
JP42981	DENND4C	15.615	99.778	15.615	99.778	2.6006	3541.6	639.32	3.3286	0.9994	0.00059661	0.0011932	0.080823	TRUE
JP19339	TMPO	10.104	61.114	10.104	61.114	2.4838	1301	235.14	3.3265	0.99941	0.00059025	0.0011805	0.080334	TRUE
JP45987	USP36	10.104	61.114	10.104	61.114	2.4838	1301	235.14	3.3265	0.99941	0.00059025	0.0011805	0.080334	TRUE
JP51857	VMP1	1.8371	9.9778	1.8371	9.9778	1.9521	33.135	5.9918	3.3257	0.99943	0.00057014	0.0011403	0.07848	TRUE
JP73262	OR2A2	1.8371	9.9778	1.8371	9.9778	1.9521	33.135	5.9918	3.3257	0.99943	0.00057014	0.0011403	0.07848	TRUE
JP44924	CASC5	1.8371	9.9778	1.8371	9.9778	1.9521	33.135	5.9918	3.3257	0.99943	0.00057014	0.0011403	0.07848	TRUE
JP66876	C9orf43	1.8371	9.9778	1.8371	9.9778	1.9521	33.135	5.9918	3.3257	0.99943	0.00057014	0.0011403	0.07848	TRUE
JP20808	ZNF200	1.8371	9.9778	1.8371	9.9778	1.9521	33.135	5.9918	3.3257	0.99943	0.00057014	0.0011403	0.07848	TRUE
JP637	ABCD2	1.8371	9.9778	1.8371	9.9778	1.9521	33.135	5.9918	3.3257	0.99943	0.00057014	0.0011403	0.07848	TRUE
JP23146	GGH	1.8371	9.9778	1.8371	9.9778	1.9521	33.135	5.9918	3.3257	0.99943	0.00057014	0.0011403	0.07848	TRUE
JP7474	GPI	1.8371	9.9778	1.8371	9.9778	1.9521	33.135	5.9918	3.3257	0.99943	0.00057014	0.0011403	0.07848	TRUE
JP53873	ZNF469	1.8371	9.9778	1.8371	9.9778	1.9521	33.135	5.9918	3.3257	0.99943	0.00057014	0.0011403	0.07848	TRUE
JP41647	HEATR1	1.8371	9.9778	1.8371	9.9778	1.9521	33.135	5.9918	3.3257	0.99943	0.00057014	0.0011403	0.07848	TRUE
JP60103	CPEB2	1.8371	9.9778	1.8371	9.9778	1.9521	33.135	5.9918	3.3257	0.99943	0.00057014	0.0011403	0.07848	TRUE
JP49937	RERGL	1.8371	9.9778	1.8371	9.9778	1.9521	33.135	5.9918	3.3257	0.99943	0.00057014	0.0011403	0.07848	TRUE
JP49889	KATNBL1	1.8371	9.9778	1.8371	9.9778	1.9521	33.135	5.9918	3.3257	0.99943	0.00057014	0.0011403	0.07848	TRUE
JP75700	FRG2C	1.8371	9.9778	1.8371	9.9778	1.9521	33.135	5.9918	3.3257	0.99943	0.00057014	0.0011403	0.07848	TRUE
JP10538	LCN2	1.8371	9.9778	1.8371	9.9778	1.9521	33.135	5.9918	3.3257	0.99943	0.00057014	0.0011403	0.07848	TRUE
JP14321	41520	1.8371	9.9778	1.8371	9.9778	1.9521	33.135	5.9918	3.3257	0.99943	0.00057014	0.0011403	0.07848	TRUE
JP33404	PPP1R15A	1.8371	9.9778	1.8371	9.9778	1.9521	33.135	5.9918	3.3257	0.99943	0.00057014	0.0011403	0.07848	TRUE
JP26547	HS3ST4	1.8371	9.9778	1.8371	9.9778	1.9521	33.135	5.9918	3.3257	0.99943	0.00057014	0.0011403	0.07848	TRUE
JP29511	SUGT1	1.8371	9.9778	1.8371	9.9778	1.9521	33.135	5.9918	3.3257	0.99943	0.00057014	0.0011403	0.07848	TRUE
JP63197	FAAH2	1.8371	9.9778	1.8371	9.9778	1.9521	33.135	5.9918	3.3257	0.99943	0.00057014	0.0011403	0.07848	TRUE
JP33656	HYPK	1.8371	9.9778	1.8371	9.9778	1.9521	33.135	5.9918	3.3257	0.99943	0.00057014	0.0011403	0.07848	TRUE
JP24594	PPIG	1.8371	9.9778	1.8371	9.9778	1.9521	33.135	5.9918	3.3257	0.99943	0.00057014	0.0011403	0.07848	TRUE
JP38255	MRPL37	1.8371	9.9778	1.8371	9.9778	1.9521	33.135	5.9918	3.3257	0.99943	0.00057014	0.0011403	0.07848	TRUE
JP59839	LYPD6	11.023	67.35	11.023	67.35	2.5072	1586.4	286.92	3.3253	0.99941	0.00059477	0.0011895	0.080665	TRUE
JP69602	CDKL4	11.023	67.35	11.023	67.35	2.5072	1586.4	286.92	3.3253	0.99941	0.00059477	0.0011895	0.080665	TRUE
JP66590	LRRC57	11.023	67.35	11.023	67.35	2.5072	1586.4	286.92	3.3253	0.99941	0.00059477	0.0011895	0.080665	TRUE
JP18140	SPTAN1	11.023	67.35	11.023	67.35	2.5072	1586.4	286.92	3.3253	0.99941	0.00059477	0.0011895	0.080665	TRUE
JP24757	MED21	2.7557	14.967	2.7557	14.967	2.0879	74.554	13.493	3.3243	0.99943	0.00057309	0.0011462	0.07848	TRUE
JP36469	COMMD9	2.7557	14.967	2.7557	14.967	2.0879	74.554	13.493	3.3243	0.99943	0.00057309	0.0011462	0.07848	TRUE
JP72842	TMEM41B	2.7557	14.967	2.7557	14.967	2.0879	74.554	13.493	3.3243	0.99943	0.00057309	0.0011462	0.07848	TRUE
JP6521	FNTA	2.7557	14.967	2.7557	14.967	2.0879	74.554	13.493	3.3243	0.99943	0.00057309	0.0011462	0.07848	TRUE
JP67624	TTLL6	2.7557	14.967	2.7557	14.967	2.0879	74.554	13.493	3.3243	0.99943	0.00057309	0.0011462	0.07848	TRUE
JP59856	ZFAND2B	2.7557	14.967	2.7557	14.967	2.0879	74.554	13.493	3.3243	0.99943	0.00057309	0.0011462	0.07848	TRUE
JP39368	UIMC1	2.7557	14.967	2.7557	14.967	2.0879	74.554	13.493	3.3243	0.99943	0.00057309	0.0011462	0.07848	TRUE
JP23983	RRP9	2.7557	14.967	2.7557	14.967	2.0879	74.554	13.493	3.3243	0.99943	0.00057309	0.0011462	0.07848	TRUE
JP9826	ITGB7	2.7557	14.967	2.7557	14.967	2.0879	74.554	13.493	3.3243	0.99943	0.00057309	0.0011462	0.07848	TRUE
JP66471	PROSER2	2.7557	14.967	2.7557	14.967	2.0879	74.554	13.493	3.3243	0.99943	0.00057309	0.0011462	0.07848	TRUE
JP40128	MTRF1L	2.7557	14.967	2.7557	14.967	2.0879	74.554	13.493	3.3243	0.99943	0.00057309	0.0011462	0.07848	TRUE
JP10930	CAPRIN1	2.7557	14.967	2.7557	14.967	2.0879	74.554	13.493	3.3243	0.99943	0.00057309	0.0011462	0.07848	TRUE
JP47778	SUDS3	2.7557	14.967	2.7557	14.967	2.0879	74.554	13.493	3.3243	0.99943	0.00057309	0.0011462	0.07848	TRUE
JP68202	EFCAB9	2.7557	14.967	2.7557	14.967	2.0879	74.554	13.493	3.3243	0.99943	0.00057309	0.0011462	0.07848	TRUE
JP60428	C7orf57	9.1856	54.878	9.1856	54.878	2.4557	1043.9	189.21	3.3218	0.9994	0.00059803	0.0011961	0.080823	TRUE
JP40074	PRMT7	9.1856	54.878	9.1856	54.878	2.4557	1043.9	189.21	3.3218	0.9994	0.00059803	0.0011961	0.080823	TRUE
JP24343	STK17B	9.1856	54.878	9.1856	54.878	2.4557	1043.9	189.21	3.3218	0.9994	0.00059803	0.0011961	0.080823	TRUE
JP9851	ITK	11.941	73.586	11.941	73.586	2.5269	1900	344.72	3.3202	0.99939	0.00060786	0.0012157	0.082009	TRUE
JP19633	TSC2	114.82	972.83	114.82	972.83	3.0718	368090	66794	3.3199	0.99933	0.00067044	0.0013409	0.089462	TRUE
JP2980	CD52	44.091	324.28	44.091	324.28	2.8508	39252	7133.5	3.3174	0.99935	0.00064979	0.0012996	0.087147	TRUE
JP20681	ZNF138	94.612	778.26	94.612	778.26	3.0269	233690	42470	3.3174	0.99933	0.00067119	0.0013424	0.089462	TRUE
JP42459	HEMGN	5.5114	31.18	5.5114	31.18	2.3052	329.45	59.939	3.3155	0.9994	0.00060037	0.0012007	0.081069	TRUE
JP68952	KLHL17	16.534	106.01	16.534	106.01	2.6096	4003.3	729.56	3.3128	0.99937	0.00063289	0.0012658	0.085164	TRUE
JP64664	C1orf100	8.267	48.642	8.267	48.642	2.4214	815.05	148.93	3.3084	0.99938	0.00062478	0.0012496	0.084145	TRUE
JP74571	ANXA8L1	8.267	48.642	8.267	48.642	2.4214	815.05	148.93	3.3084	0.99938	0.00062478	0.0012496	0.084145	TRUE
JP60366	DPCR1	21.127	139.69	21.127	139.69	2.6686	7028.4	1287	3.3049	0.99934	0.00065804	0.0013161	0.087937	TRUE
JP40831	EPS8L1	13.778	86.058	13.778	86.058	2.5585	2612.2	479.03	3.3024	0.99935	0.00065157	0.0013031	0.087147	TRUE
JP52836	PLEKHN1	13.778	86.058	13.778	86.058	2.5585	2612.2	479.03	3.3024	0.99935	0.00065157	0.0013031	0.087147	TRUE
JP62423	PUS10	13.778	86.058	13.778	86.058	2.5585	2612.2	479.03	3.3024	0.99935	0.00065157	0.0013031	0.087147	TRUE
JP36788	NME7	13.778	86.058	13.778	86.058	2.5585	2612.2	479.03	3.3024	0.99935	0.00065157	0.0013031	0.087147	TRUE
JP7582	GPR27	13.778	86.058	13.778	86.058	2.5585	2612.2	479.03	3.3024	0.99935	0.00065157	0.0013031	0.087147	TRUE
JP38632	ATRAID	13.778	86.058	13.778	86.058	2.5585	2612.2	479.03	3.3024	0.99935	0.00065157	0.0013031	0.087147	TRUE
JP31358	TCF25	38.579	276.88	38.579	276.88	2.8117	28394	5224.3	3.297	0.99931	0.00069484	0.0013897	0.091747	TRUE
JP61661	SLC47A2	17.453	112.25	17.453	112.25	2.6176	4493.2	826.72	3.297	0.99933	0.00067118	0.0013424	0.089462	TRUE
JP45490	DSCAML1	24.801	167.13	24.801	167.13	2.7041	10128	1867.5	3.2934	0.99931	0.00069018	0.0013804	0.091208	TRUE
JP45629	RIMKLB	14.697	92.294	14.697	92.294	2.5713	3010.7	555.85	3.2913	0.99932	0.00067983	0.0013597	0.09038	TRUE
JP2523	CCNT2	14.697	92.294	14.697	92.294	2.5713	3010.7	555.85	3.2913	0.99932	0.00067983	0.0013597	0.09038	TRUE
JP52352	PARP9	14.697	92.294	14.697	92.294	2.5713	3010.7	555.85	3.2913	0.99932	0.00067983	0.0013597	0.09038	TRUE
JP26146	TESPA1	22.045	145.92	22.045	145.92	2.6725	7673	1420.6	3.2867	0.9993	0.00070322	0.0014064	0.092695	TRUE
JP38633	ATRAID	22.045	145.92	22.045	145.92	2.6725	7673	1420.6	3.2867	0.9993	0.00070322	0.0014064	0.092695	TRUE
JP52262	SOX7	18.371	118.49	18.371	118.49	2.6249	5011.5	930.93	3.2813	0.99929	0.0007113	0.0014226	0.093601	TRUE
JP6805	GAD1	18.371	118.49	18.371	118.49	2.6249	5011.5	930.93	3.2813	0.99929	0.0007113	0.0014226	0.093601	TRUE
JP19554	TRAF1	3.6742	19.956	3.6742	19.956	2.1645	132.54	24.735	3.2737	0.99931	0.00068934	0.0013787	0.091176	TRUE
JP15468	PTPRC	3.6742	19.956	3.6742	19.956	2.1645	132.54	24.735	3.2737	0.99931	0.00068934	0.0013787	0.091176	TRUE
JP14479	POU5F1B	3.6742	19.956	3.6742	19.956	2.1645	132.54	24.735	3.2737	0.99931	0.00068934	0.0013787	0.091176	TRUE
JP29145	ZNF234	3.6742	19.956	3.6742	19.956	2.1645	132.54	24.735	3.2737	0.99931	0.00068934	0.0013787	0.091176	TRUE
JP64738	PIKFYVE	3.6742	19.956	3.6742	19.956	2.1645	132.54	24.735	3.2737	0.99931	0.00068934	0.0013787	0.091176	TRUE
JP35419	FOXD3	3.6742	19.956	3.6742	19.956	2.1645	132.54	24.735	3.2737	0.99931	0.00068934	0.0013787	0.091176	TRUE
JP31687	TRIM35	24.801	165.88	24.801	165.88	2.6933	9951.7	1867.5	3.2646	0.99924	0.0007645	0.001529	0.10052	TRUE
JP50596	PHC3	40.417	289.35	40.417	289.35	2.8095	30985	5822.9	3.2623	0.99921	0.0007874	0.0015748	0.10332	TRUE
JP17755	SMARCB1	87.263	695.95	87.263	695.95	2.9812	185250	35153	3.2465	0.99914	0.00086024	0.0017205	0.11122	TRUE
JP48836	ATG9A	13.778	84.811	13.778	84.811	2.5377	2522.8	479.03	3.2455	0.9992	0.00079715	0.0015943	0.10445	TRUE
JP261	ADAM10	10.104	59.867	10.104	59.867	2.4546	1238.1	235.14	3.2451	0.99921	0.00078783	0.0015757	0.10332	TRUE
JP67269	TMEM80	10.104	59.867	10.104	59.867	2.4546	1238.1	235.14	3.2451	0.99921	0.00078783	0.0015757	0.10332	TRUE
JP22946	MPDZ	18.371	117.24	18.371	117.24	2.6097	4887.4	930.93	3.2404	0.99918	0.0008216	0.0016432	0.10739	TRUE
JP24863	MAP4K4	46.846	340.49	46.846	340.49	2.8354	43113	8217.6	3.2393	0.99914	0.0008592	0.0017184	0.11117	TRUE
JP66788	LYSMD2	58.788	441.52	58.788	441.52	2.8878	73240	13964	3.2388	0.99913	0.00086909	0.0017382	0.11227	TRUE
JP45002	PDSS2	21.127	137.19	21.127	137.19	2.6428	6735.8	1287	3.2353	0.99916	0.00084141	0.0016828	0.10979	TRUE
JP68933	LINGO4	6.4299	36.169	6.4299	36.169	2.3227	442.22	84.519	3.2349	0.9992	0.00080296	0.0016059	0.10504	TRUE
JP1852	BPGM	6.4299	36.169	6.4299	36.169	2.3227	442.22	84.519	3.2349	0.9992	0.00080296	0.0016059	0.10504	TRUE
JP28043	ARIH2	9.1856	53.63	9.1856	53.63	2.4232	987.67	189.21	3.2311	0.99918	0.00082445	0.0016489	0.10767	TRUE
JP4828	DLX2	15.615	97.283	15.615	97.283	2.5644	3334.8	639.32	3.2299	0.99915	0.0008463	0.0016926	0.11024	TRUE
JP39106	CUTA	15.615	97.283	15.615	97.283	2.5644	3334.8	639.32	3.2299	0.99915	0.0008463	0.0016926	0.11024	TRUE
JP31425	RIMS1	28.475	192.07	28.475	192.07	2.7116	13382	2575.1	3.2239	0.99911	0.00088732	0.0017746	0.11452	TRUE
JP39366	CAB39	75.322	583.7	75.322	583.7	2.9375	129220	24920	3.2204	0.99906	0.00093652	0.001873	0.12037	TRUE
JP49302	ABHD8	42.254	300.58	42.254	300.58	2.8016	33366	6459.2	3.2143	0.99907	0.00093354	0.0018671	0.12019	TRUE
JP28200	ZBTB18	4.5928	24.944	4.5928	24.944	2.2138	207.09	40.107	3.2136	0.99914	0.00085587	0.0017117	0.11084	TRUE
JP46166	PLEKHA4	4.5928	24.944	4.5928	24.944	2.2138	207.09	40.107	3.2136	0.99914	0.00085587	0.0017117	0.11084	TRUE
JP44180	GPCPD1	4.5928	24.944	4.5928	24.944	2.2138	207.09	40.107	3.2136	0.99914	0.00085587	0.0017117	0.11084	TRUE
JP47121	SLC17A9	4.5928	24.944	4.5928	24.944	2.2138	207.09	40.107	3.2136	0.99914	0.00085587	0.0017117	0.11084	TRUE
JP40957	WHSC1L1	4.5928	24.944	4.5928	24.944	2.2138	207.09	40.107	3.2136	0.99914	0.00085587	0.0017117	0.11084	TRUE
JP53948	GLYR1	4.5928	24.944	4.5928	24.944	2.2138	207.09	40.107	3.2136	0.99914	0.00085587	0.0017117	0.11084	TRUE
JP73207	PRAMEF7	4.5928	24.944	4.5928	24.944	2.2138	207.09	40.107	3.2136	0.99914	0.00085587	0.0017117	0.11084	TRUE
JP43917	PCDHGA9	61.543	461.47	61.543	461.47	2.8864	79971	15541	3.208	0.99903	0.00096961	0.0019392	0.12432	TRUE
JP13932	SERPINI2	24.801	163.39	24.801	163.39	2.6716	9602.8	1867.5	3.2069	0.99906	0.00093582	0.0018716	0.12037	TRUE
JP10376	KRT18	8.267	47.394	8.267	47.394	2.3847	765.47	148.93	3.2062	0.9991	0.00089558	0.0017912	0.1154	TRUE
JP52275	CCM2	8.267	47.394	8.267	47.394	2.3847	765.47	148.93	3.2062	0.9991	0.00089558	0.0017912	0.1154	TRUE
JP51948	SBF2	18.371	115.99	18.371	115.99	2.5944	4764.9	930.93	3.1995	0.99905	0.00094752	0.001895	0.12169	TRUE
JP69504	PRAMEF10	23.883	155.9	23.883	155.9	2.6567	8714.6	1710.8	3.1919	0.99902	0.00098413	0.0019683	0.12587	TRUE
JP19031	NR2F2	63.381	475.19	63.381	475.19	2.8868	84794	16647	3.1917	0.99897	0.0010272	0.0020544	0.13025	TRUE
JP56691	ORMDL3	12.86	77.328	12.86	77.328	2.4986	2078	408.7	3.1889	0.99903	0.00096807	0.0019361	0.12422	TRUE
JP73229	GALNTL6	11.941	71.091	11.941	71.091	2.4779	1749.4	344.72	3.1858	0.99902	0.00097531	0.0019506	0.12484	TRUE
JP43381	LMBRD1	11.941	71.091	11.941	71.091	2.4779	1749.4	344.72	3.1858	0.99902	0.00097531	0.0019506	0.12484	TRUE
JP21903	STK24	44.091	313.05	44.091	313.05	2.8001	36170	7133.5	3.1845	0.99896	0.001037	0.002074	0.13133	TRUE
JP16824	SAT1	29.394	197.06	29.394	197.06	2.7041	14056	2772.6	3.1842	0.99898	0.0010197	0.0020393	0.12966	TRUE
JP16193	RNASEL	15.615	96.036	15.615	96.036	2.546	3233.7	639.32	3.1806	0.999	0.0010045	0.002009	0.12784	TRUE
JP36271	ACAD9	15.615	96.036	15.615	96.036	2.546	3233.7	639.32	3.1806	0.999	0.0010045	0.002009	0.12784	TRUE
JP20195	VRK2	15.615	96.036	15.615	96.036	2.546	3233.7	639.32	3.1806	0.999	0.0010045	0.002009	0.12784	TRUE
JP21951	DYRK2	11.023	64.855	11.023	64.855	2.4535	1449	286.92	3.1781	0.999	0.0009985	0.001997	0.12739	TRUE
JP19185	TIA1	11.023	64.855	11.023	64.855	2.4535	1449	286.92	3.1781	0.999	0.0009985	0.001997	0.12739	TRUE
JP72281	FAM177B	11.023	64.855	11.023	64.855	2.4535	1449	286.92	3.1781	0.999	0.0009985	0.001997	0.12739	TRUE
JP58195	OR4X2	57.869	426.55	57.869	426.55	2.8605	67962	13460	3.1778	0.99893	0.0010736	0.0021472	0.13453	TRUE
JP15947	RBP4	36.742	253.19	36.742	253.19	2.7516	23424	4662.5	3.1698	0.99892	0.0010823	0.0021645	0.13551	TRUE
JP25091	EEF1E1	17.453	108.51	17.453	108.51	2.5691	4145.5	826.72	3.1668	0.99894	0.0010583	0.0021166	0.13272	TRUE
JP69739	MACC1	17.453	108.51	17.453	108.51	2.5691	4145.5	826.72	3.1668	0.99894	0.0010583	0.0021166	0.13272	TRUE
JP33372	SSBP2	35.824	245.7	35.824	245.7	2.7441	22024	4395.4	3.1657	0.9989	0.0010964	0.0021928	0.13706	TRUE
JP74418	ACTR3C	7.3485	41.158	7.3485	41.158	2.3362	571.55	114.1	3.1651	0.99897	0.0010276	0.0020553	0.13025	TRUE
JP27731	B3GALT5	7.3485	41.158	7.3485	41.158	2.3362	571.55	114.1	3.1651	0.99897	0.0010276	0.0020553	0.13025	TRUE
JP43524	UBAP2	7.3485	41.158	7.3485	41.158	2.3362	571.55	114.1	3.1651	0.99897	0.0010276	0.0020553	0.13025	TRUE
JP33744	SLC39A6	10.104	58.619	10.104	58.619	2.4247	1176.9	235.14	3.1638	0.99895	0.0010451	0.0020901	0.13213	TRUE
JP64154	SSBP4	10.104	58.619	10.104	58.619	2.4247	1176.9	235.14	3.1638	0.99895	0.0010451	0.0020901	0.13213	TRUE
JP75445	CLDN24	38.579	266.9	38.579	266.9	2.7589	26066	5224.3	3.1589	0.99887	0.0011258	0.0022516	0.14062	TRUE
JP30672	KLHL2	18.371	114.74	18.371	114.74	2.579	4643.9	930.93	3.1586	0.99891	0.001091	0.0021821	0.13649	TRUE
JP15313	PTEN	49.602	355.46	49.602	355.46	2.8165	46774	9390.6	3.1562	0.99885	0.0011487	0.0022975	0.14325	TRUE
JP9069	TNC	5.5114	29.933	5.5114	29.933	2.2481	298.21	59.939	3.1545	0.99894	0.0010555	0.002111	0.13258	TRUE
JP64511	ZNF778	5.5114	29.933	5.5114	29.933	2.2481	298.21	59.939	3.1545	0.99894	0.0010555	0.002111	0.13258	TRUE
JP66752	LMNTD2	5.5114	29.933	5.5114	29.933	2.2481	298.21	59.939	3.1545	0.99894	0.0010555	0.002111	0.13258	TRUE
JP11450	KITLG	5.5114	29.933	5.5114	29.933	2.2481	298.21	59.939	3.1545	0.99894	0.0010555	0.002111	0.13258	TRUE
JP38798	LCMT1	5.5114	29.933	5.5114	29.933	2.2481	298.21	59.939	3.1545	0.99894	0.0010555	0.002111	0.13258	TRUE
JP29521	GADD45G	5.5114	29.933	5.5114	29.933	2.2481	298.21	59.939	3.1545	0.99894	0.0010555	0.002111	0.13258	TRUE
JP18970	TMBIM6	5.5114	29.933	5.5114	29.933	2.2481	298.21	59.939	3.1545	0.99894	0.0010555	0.002111	0.13258	TRUE
JP45115	TMEM159	5.5114	29.933	5.5114	29.933	2.2481	298.21	59.939	3.1545	0.99894	0.0010555	0.002111	0.13258	TRUE
JP12305	NDUFA10	20.208	127.22	20.208	127.22	2.5959	5725.4	1161	3.1406	0.99883	0.0011654	0.0023308	0.14521	TRUE
JP65853	RBM24	9.1856	52.383	9.1856	52.383	2.3899	933.02	189.21	3.1404	0.99887	0.0011279	0.0022558	0.14077	TRUE
JP57036	MFSD3	13.778	82.316	13.778	82.316	2.4951	2348.7	479.03	3.1315	0.99882	0.0011823	0.0023647	0.1472	TRUE
JP6329	FHL1	21.127	133.45	21.127	133.45	2.6032	6308.5	1287	3.131	0.99879	0.0012063	0.0024126	0.14983	TRUE
JP75638	SMKR1	16.534	101.02	16.534	101.02	2.5407	3569.3	729.56	3.1281	0.99879	0.0012055	0.0024111	0.14983	TRUE
JP98	ACADL	16.534	101.02	16.534	101.02	2.5407	3569.3	729.56	3.1281	0.99879	0.0012055	0.0024111	0.14983	TRUE
JP51209	TNKS2	32.15	214.52	32.15	214.52	2.7008	16630	3415.8	3.1204	0.99873	0.0012739	0.0025477	0.15546	TRUE
JP46988	ATG101	83.589	639.82	83.589	639.82	2.9214	154700	31789	3.1197	0.99867	0.0013302	0.0026605	0.15546	TRUE
JP20761	RNF112	11.941	69.844	11.941	69.844	2.4527	1676.4	344.72	3.1187	0.99877	0.0012276	0.0024552	0.15211	TRUE
JP48064	EPS8L2	11.941	69.844	11.941	69.844	2.4527	1676.4	344.72	3.1187	0.99877	0.0012276	0.0024552	0.15211	TRUE
JP50099	PIP4K2C	11.941	69.844	11.941	69.844	2.4527	1676.4	344.72	3.1187	0.99877	0.0012276	0.0024552	0.15211	TRUE
JP59881	AHSA2	18.371	113.5	18.371	113.5	2.5633	4524.5	930.93	3.1177	0.99875	0.0012543	0.0025086	0.15529	TRUE
JP70493	C5orf34	11.023	63.608	11.023	63.608	2.426	1382.6	286.92	3.1044	0.99872	0.0012839	0.0025679	0.15546	TRUE
JP72706	FAM19A1	11.023	63.608	11.023	63.608	2.426	1382.6	286.92	3.1044	0.99872	0.0012839	0.0025679	0.15546	TRUE
JP14190	PLOD1	11.023	63.608	11.023	63.608	2.426	1382.6	286.92	3.1044	0.99872	0.0012839	0.0025679	0.15546	TRUE
JP55880	RSAD2	8.267	46.147	8.267	46.147	2.347	717.45	148.93	3.104	0.99873	0.0012713	0.0025426	0.15546	TRUE
JP64748	LOC200726	8.267	46.147	8.267	46.147	2.347	717.45	148.93	3.104	0.99873	0.0012713	0.0025426	0.15546	TRUE
JP15183	PSMB4	8.267	46.147	8.267	46.147	2.347	717.45	148.93	3.104	0.99873	0.0012713	0.0025426	0.15546	TRUE
JP33064	CLCF1	23.883	152.16	23.883	152.16	2.6218	8227.6	1710.8	3.1014	0.99866	0.0013409	0.0026819	0.15615	TRUE
JP5927	EYA3	6.4299	34.922	6.4299	34.922	2.2735	405.9	84.519	3.0992	0.99872	0.0012803	0.0025605	0.15546	TRUE
JP68004	SH2D6	6.4299	34.922	6.4299	34.922	2.2735	405.9	84.519	3.0992	0.99872	0.0012803	0.0025605	0.15546	TRUE
JP37293	CALY	6.4299	34.922	6.4299	34.922	2.2735	405.9	84.519	3.0992	0.99872	0.0012803	0.0025605	0.15546	TRUE
JP46049	ZBTB2	6.4299	34.922	6.4299	34.922	2.2735	405.9	84.519	3.0992	0.99872	0.0012803	0.0025605	0.15546	TRUE
JP65949	MTURN	6.4299	34.922	6.4299	34.922	2.2735	405.9	84.519	3.0992	0.99872	0.0012803	0.0025605	0.15546	TRUE
JP4632	DDT	0.91856	4.9889	0.91856	4.9889	1.6423	8.2837	1.7382	3.0873	0.99867	0.001334	0.0026679	0.15546	TRUE
JP1358	ATP1B3	0	4.9889	0.91856	4.9889	1.6423	12.444	1.7382	3.0873	0.99867	0.001334	0.0026679	0.15546	TRUE
JP61201	XRRA1	0.91856	4.9889	0.91856	4.9889	1.6423	8.2837	1.7382	3.0873	0.99867	0.001334	0.0026679	0.15546	TRUE
JP74167	GOLGA6L10	0.91856	4.9889	0.91856	4.9889	1.6423	8.2837	1.7382	3.0873	0.99867	0.001334	0.0026679	0.15546	TRUE
JP69790	KIF24	0.91856	4.9889	0.91856	4.9889	1.6423	8.2837	1.7382	3.0873	0.99867	0.001334	0.0026679	0.15546	TRUE
JP25509	MDC1	0	4.9889	0.91856	4.9889	1.6423	12.444	1.7382	3.0873	0.99867	0.001334	0.0026679	0.15546	TRUE
JP4661	DDX10	0.91856	4.9889	0.91856	4.9889	1.6423	8.2837	1.7382	3.0873	0.99867	0.001334	0.0026679	0.15546	TRUE
JP29745	COPS6	0.91856	4.9889	0.91856	4.9889	1.6423	8.2837	1.7382	3.0873	0.99867	0.001334	0.0026679	0.15546	TRUE
JP30521	RPL35	0.91856	4.9889	0.91856	4.9889	1.6423	8.2837	1.7382	3.0873	0.99867	0.001334	0.0026679	0.15546	TRUE
JP45627	RIMKLB	0	4.9889	0.91856	4.9889	1.6423	12.444	1.7382	3.0873	0.99867	0.001334	0.0026679	0.15546	TRUE
JP66770	ST6GALNAC3	0.91856	4.9889	0.91856	4.9889	1.6423	8.2837	1.7382	3.0873	0.99867	0.001334	0.0026679	0.15546	TRUE
JP11794	MST1R	0.91856	4.9889	0.91856	4.9889	1.6423	8.2837	1.7382	3.0873	0.99867	0.001334	0.0026679	0.15546	TRUE
JP20236	LAT2	0.91856	4.9889	0.91856	4.9889	1.6423	8.2837	1.7382	3.0873	0.99867	0.001334	0.0026679	0.15546	TRUE
JP43356	RIOK2	0.91856	4.9889	0.91856	4.9889	1.6423	8.2837	1.7382	3.0873	0.99867	0.001334	0.0026679	0.15546	TRUE
JP6732	GABPA	0.91856	4.9889	0.91856	4.9889	1.6423	8.2837	1.7382	3.0873	0.99867	0.001334	0.0026679	0.15546	TRUE
JP1173	ARNT	0.91856	4.9889	0.91856	4.9889	1.6423	8.2837	1.7382	3.0873	0.99867	0.001334	0.0026679	0.15546	TRUE
JP7101	GGT5	0	4.9889	0.91856	4.9889	1.6423	12.444	1.7382	3.0873	0.99867	0.001334	0.0026679	0.15546	TRUE
JP10025	KCNJ1	0.91856	4.9889	0.91856	4.9889	1.6423	8.2837	1.7382	3.0873	0.99867	0.001334	0.0026679	0.15546	TRUE
JP52098	SF3B5	0.91856	4.9889	0.91856	4.9889	1.6423	8.2837	1.7382	3.0873	0.99867	0.001334	0.0026679	0.15546	TRUE
JP38276	TMEM216	0.91856	4.9889	0.91856	4.9889	1.6423	8.2837	1.7382	3.0873	0.99867	0.001334	0.0026679	0.15546	TRUE
JP52083	TCF7L1	0.91856	4.9889	0.91856	4.9889	1.6423	8.2837	1.7382	3.0873	0.99867	0.001334	0.0026679	0.15546	TRUE
JP15548	PURB	0.91856	4.9889	0.91856	4.9889	1.6423	8.2837	1.7382	3.0873	0.99867	0.001334	0.0026679	0.15546	TRUE
JP50210	BAALC	0	4.9889	0.91856	4.9889	1.6423	12.444	1.7382	3.0873	0.99867	0.001334	0.0026679	0.15546	TRUE
JP23334	CPNE3	0.91856	4.9889	0.91856	4.9889	1.6423	8.2837	1.7382	3.0873	0.99867	0.001334	0.0026679	0.15546	TRUE
JP32480	TTC28	0	4.9889	0.91856	4.9889	1.6423	12.444	1.7382	3.0873	0.99867	0.001334	0.0026679	0.15546	TRUE
JP32552	HAUS5	0.91856	4.9889	0.91856	4.9889	1.6423	8.2837	1.7382	3.0873	0.99867	0.001334	0.0026679	0.15546	TRUE
JP20298	WNT11	0.91856	4.9889	0.91856	4.9889	1.6423	8.2837	1.7382	3.0873	0.99867	0.001334	0.0026679	0.15546	TRUE
JP51696	LMAN2L	0.91856	4.9889	0.91856	4.9889	1.6423	8.2837	1.7382	3.0873	0.99867	0.001334	0.0026679	0.15546	TRUE
JP24301	GPR50	0.91856	4.9889	0.91856	4.9889	1.6423	8.2837	1.7382	3.0873	0.99867	0.001334	0.0026679	0.15546	TRUE
JP55693	ZNF251	0	4.9889	0.91856	4.9889	1.6423	12.444	1.7382	3.0873	0.99867	0.001334	0.0026679	0.15546	TRUE
JP65145	NLRP11	0.91856	4.9889	0.91856	4.9889	1.6423	8.2837	1.7382	3.0873	0.99867	0.001334	0.0026679	0.15546	TRUE
JP67148	RAB40AL	0	4.9889	0.91856	4.9889	1.6423	12.444	1.7382	3.0873	0.99867	0.001334	0.0026679	0.15546	TRUE
JP37156	TAX1BP3	0.91856	4.9889	0.91856	4.9889	1.6423	8.2837	1.7382	3.0873	0.99867	0.001334	0.0026679	0.15546	TRUE
JP70452	ANKRD36	0.91856	4.9889	0.91856	4.9889	1.6423	8.2837	1.7382	3.0873	0.99867	0.001334	0.0026679	0.15546	TRUE
JP27178	CEBPZ	0	4.9889	0.91856	4.9889	1.6423	12.444	1.7382	3.0873	0.99867	0.001334	0.0026679	0.15546	TRUE
JP40919	MTMR10	0.91856	4.9889	0.91856	4.9889	1.6423	8.2837	1.7382	3.0873	0.99867	0.001334	0.0026679	0.15546	TRUE
JP34880	FBXO22	0	4.9889	0.91856	4.9889	1.6423	12.444	1.7382	3.0873	0.99867	0.001334	0.0026679	0.15546	TRUE
JP24843	MED7	0.91856	4.9889	0.91856	4.9889	1.6423	8.2837	1.7382	3.0873	0.99867	0.001334	0.0026679	0.15546	TRUE
JP60786	RNF113B	0.91856	4.9889	0.91856	4.9889	1.6423	8.2837	1.7382	3.0873	0.99867	0.001334	0.0026679	0.15546	TRUE
JP24398	NPIPA1	0	4.9889	0.91856	4.9889	1.6423	12.444	1.7382	3.0873	0.99867	0.001334	0.0026679	0.15546	TRUE
JP52790	MND1	0.91856	4.9889	0.91856	4.9889	1.6423	8.2837	1.7382	3.0873	0.99867	0.001334	0.0026679	0.15546	TRUE
JP41422	C19orf60	0.91856	4.9889	0.91856	4.9889	1.6423	8.2837	1.7382	3.0873	0.99867	0.001334	0.0026679	0.15546	TRUE
JP16048	RFC5	0	4.9889	0.91856	4.9889	1.6423	12.444	1.7382	3.0873	0.99867	0.001334	0.0026679	0.15546	TRUE
JP59253	HIST2H3C	0.91856	4.9889	0.91856	4.9889	1.6423	8.2837	1.7382	3.0873	0.99867	0.001334	0.0026679	0.15546	TRUE
JP15696	RABGGTB	0	4.9889	0.91856	4.9889	1.6423	12.444	1.7382	3.0873	0.99867	0.001334	0.0026679	0.15546	TRUE
JP37869	SBDS	0.91856	4.9889	0.91856	4.9889	1.6423	8.2837	1.7382	3.0873	0.99867	0.001334	0.0026679	0.15546	TRUE
JP16339	RPL11	0	4.9889	0.91856	4.9889	1.6423	12.444	1.7382	3.0873	0.99867	0.001334	0.0026679	0.15546	TRUE
JP6413	FOXE1	0.91856	4.9889	0.91856	4.9889	1.6423	8.2837	1.7382	3.0873	0.99867	0.001334	0.0026679	0.15546	TRUE
JP30153	HIBADH	0	4.9889	0.91856	4.9889	1.6423	12.444	1.7382	3.0873	0.99867	0.001334	0.0026679	0.15546	TRUE
JP23528	RPS6KA4	0.91856	4.9889	0.91856	4.9889	1.6423	8.2837	1.7382	3.0873	0.99867	0.001334	0.0026679	0.15546	TRUE
JP53228	GARNL3	0.91856	4.9889	0.91856	4.9889	1.6423	8.2837	1.7382	3.0873	0.99867	0.001334	0.0026679	0.15546	TRUE
JP70000	ZNF713	0.91856	4.9889	0.91856	4.9889	1.6423	8.2837	1.7382	3.0873	0.99867	0.001334	0.0026679	0.15546	TRUE
JP18543	VAMP1	0	4.9889	0.91856	4.9889	1.6423	12.444	1.7382	3.0873	0.99867	0.001334	0.0026679	0.15546	TRUE
JP18595	T	0	4.9889	0.91856	4.9889	1.6423	12.444	1.7382	3.0873	0.99867	0.001334	0.0026679	0.15546	TRUE
JP4919	DYNC1H1	0	4.9889	0.91856	4.9889	1.6423	12.444	1.7382	3.0873	0.99867	0.001334	0.0026679	0.15546	TRUE
JP73363	H2AFB1	0.91856	4.9889	0.91856	4.9889	1.6423	8.2837	1.7382	3.0873	0.99867	0.001334	0.0026679	0.15546	TRUE
JP28221	SLC25A17	0.91856	4.9889	0.91856	4.9889	1.6423	8.2837	1.7382	3.0873	0.99867	0.001334	0.0026679	0.15546	TRUE
JP52775	OBSCN	0.91856	4.9889	0.91856	4.9889	1.6423	8.2837	1.7382	3.0873	0.99867	0.001334	0.0026679	0.15546	TRUE
JP46764	PRDM12	0.91856	4.9889	0.91856	4.9889	1.6423	8.2837	1.7382	3.0873	0.99867	0.001334	0.0026679	0.15546	TRUE
JP16353	RPL17	0	4.9889	0.91856	4.9889	1.6423	12.444	1.7382	3.0873	0.99867	0.001334	0.0026679	0.15546	TRUE
JP41426	NRDE2	0.91856	4.9889	0.91856	4.9889	1.6423	8.2837	1.7382	3.0873	0.99867	0.001334	0.0026679	0.15546	TRUE
JP29262	SPINT3	0	4.9889	0.91856	4.9889	1.6423	12.444	1.7382	3.0873	0.99867	0.001334	0.0026679	0.15546	TRUE
JP37121	CD209	0.91856	4.9889	0.91856	4.9889	1.6423	8.2837	1.7382	3.0873	0.99867	0.001334	0.0026679	0.15546	TRUE
JP40024	NLE1	0	4.9889	0.91856	4.9889	1.6423	12.444	1.7382	3.0873	0.99867	0.001334	0.0026679	0.15546	TRUE
JP69665	LRIT3	0	4.9889	0.91856	4.9889	1.6423	12.444	1.7382	3.0873	0.99867	0.001334	0.0026679	0.15546	TRUE
JP23887	MTMR4	37.661	254.43	37.661	254.43	2.724	23495	4938.8	3.0845	0.99855	0.0014479	0.0028959	0.16736	TRUE
JP30953	COBLL1	10.104	57.372	10.104	57.372	2.3942	1117.1	235.14	3.0825	0.99862	0.0013777	0.0027554	0.16032	TRUE
JP62119	DCDC2B	16.534	99.778	16.534	99.778	2.5229	3464.7	729.56	3.0819	0.99859	0.0014092	0.0028184	0.16386	TRUE
JP38498	MEX3C	52.358	370.42	52.358	370.42	2.7993	50583	10654	3.0815	0.99852	0.001484	0.002968	0.1709	TRUE
JP46140	HCN3	44.091	304.32	44.091	304.32	2.7594	33860	7133.5	3.0811	0.99853	0.0014748	0.0029496	0.17008	TRUE
JP71182	COA6	17.453	106.01	17.453	106.01	2.5359	3921.5	826.72	3.0801	0.99858	0.0014212	0.0028423	0.16488	TRUE
JP44783	BBX	14.697	87.305	14.697	87.305	2.492	2636	555.85	3.0797	0.99859	0.0014126	0.0028251	0.164	TRUE
JP71729	OR6X1	14.697	87.305	14.697	87.305	2.492	2636	555.85	3.0797	0.99859	0.0014126	0.0028251	0.164	TRUE
JP74319	SRGAP2C	30.312	198.31	30.312	198.31	2.6702	14111	2978.4	3.0782	0.99854	0.0014649	0.0029298	0.16919	TRUE
JP21699	HIST1H3A	18.371	112.25	18.371	112.25	2.5475	4406.6	930.93	3.0769	0.99856	0.0014398	0.0028796	0.16654	TRUE
JP11732	MPZ	13.778	81.069	13.778	81.069	2.4734	2264	479.03	3.0745	0.99857	0.0014334	0.0028668	0.16592	TRUE
JP20166	VIPR1	13.778	81.069	13.778	81.069	2.4734	2264	479.03	3.0745	0.99857	0.0014334	0.0028668	0.16592	TRUE
JP43655	ZKSCAN7	13.778	81.069	13.778	81.069	2.4734	2264	479.03	3.0745	0.99857	0.0014334	0.0028668	0.16592	TRUE
JP36917	FTSJ2	35.824	239.47	35.824	239.47	2.7071	20735	4395.4	3.0716	0.99849	0.0015087	0.0030174	0.1736	TRUE
JP52277	CCM2	23.883	150.91	23.883	150.91	2.61	8068.4	1710.8	3.0713	0.99852	0.0014841	0.0029681	0.1709	TRUE
JP7934	GTF2E1	12.86	74.833	12.86	74.833	2.4519	1920.3	408.7	3.0655	0.99853	0.0014729	0.0029459	0.16999	TRUE
JP61570	FBXL16	21.127	130.96	21.127	130.96	2.5762	6031.4	1287	3.0615	0.99847	0.0015251	0.0030502	0.17499	TRUE
JP72091	SLC25A35	33.987	224.5	33.987	224.5	2.6882	18148	3887.9	3.0554	0.99841	0.0015892	0.0031785	0.18166	TRUE
JP62548	EFHB	49.602	345.48	49.602	345.48	2.7755	43772	9390.6	3.0533	0.99837	0.001627	0.0032541	0.18488	TRUE
JP37823	TFB1M	9.1856	51.136	9.1856	51.136	2.3558	879.92	189.21	3.0498	0.99847	0.0015312	0.0030624	0.17515	TRUE
JP2554	CD3D	9.1856	51.136	9.1856	51.136	2.3558	879.92	189.21	3.0498	0.99847	0.0015312	0.0030624	0.17515	TRUE
JP1568	BAG1	9.1856	51.136	9.1856	51.136	2.3558	879.92	189.21	3.0498	0.99847	0.0015312	0.0030624	0.17515	TRUE
JP53124	TMEM117	9.1856	51.136	9.1856	51.136	2.3558	879.92	189.21	3.0498	0.99847	0.0015312	0.0030624	0.17515	TRUE
JP70280	TBC1D10C	7.3485	39.911	7.3485	39.911	2.2929	530.16	114.1	3.0484	0.99847	0.0015253	0.0030506	0.17499	TRUE
JP5934	EZH2	7.3485	39.911	7.3485	39.911	2.2929	530.16	114.1	3.0484	0.99847	0.0015253	0.0030506	0.17499	TRUE
JP62261	SLC9B1	7.3485	39.911	7.3485	39.911	2.2929	530.16	114.1	3.0484	0.99847	0.0015253	0.0030506	0.17499	TRUE
JP66091	ZNRF2	22.964	143.43	22.964	143.43	2.5914	7256.1	1561.8	3.0483	0.9984	0.0015998	0.0031995	0.18272	TRUE
JP29485	DHRS4	33.068	217.02	33.068	217.02	2.6779	16918	3647.5	3.0458	0.99836	0.0016389	0.0032779	0.1861	TRUE
JP51450	KIAA1715	68.892	501.38	68.892	501.38	2.8456	93524	20228	3.0409	0.99828	0.0017196	0.0034392	0.193	TRUE
JP37329	KCNK4	44.091	300.58	44.091	300.58	2.7416	32893	7133.5	3.0368	0.99829	0.0017098	0.0034196	0.19204	TRUE
JP29105	TOB2	19.29	117.24	19.29	117.24	2.5429	4797	1042.3	3.0339	0.99833	0.001665	0.0033301	0.18783	TRUE
JP39935	KCTD5	24.801	155.9	24.801	155.9	2.6044	8593.8	1867.5	3.0337	0.99832	0.0016847	0.0033694	0.18937	TRUE
JP11311	MECP2	15.615	92.294	15.615	92.294	2.4893	2939.8	639.32	3.0326	0.99834	0.001657	0.0033141	0.18774	TRUE
JP76423	POTEB3	15.615	92.294	15.615	92.294	2.4893	2939.8	639.32	3.0326	0.99834	0.001657	0.0033141	0.18774	TRUE
JP73952	FAM83G	15.615	92.294	15.615	92.294	2.4893	2939.8	639.32	3.0326	0.99834	0.001657	0.0033141	0.18774	TRUE
JP54532	MEDAG	14.697	86.058	14.697	86.058	2.4715	2546.2	555.85	3.0268	0.99832	0.0016849	0.0033698	0.18937	TRUE
JP14857	PRKCQ	34.905	229.49	34.905	229.49	2.6824	18931	4137.2	3.0252	0.99824	0.0017589	0.0035178	0.19698	TRUE
JP77227	NTC_786	48.684	335.5	48.684	335.5	2.7598	41132	8989.6	3.0251	0.99821	0.0017852	0.0035705	0.19942	TRUE
JP17149	SEPP1	3.6742	18.708	3.6742	18.708	2.076	113.01	24.735	3.0229	0.99837	0.0016258	0.0032515	0.18488	TRUE
JP33870	COG4	3.6742	18.708	3.6742	18.708	2.076	113.01	24.735	3.0229	0.99837	0.0016258	0.0032515	0.18488	TRUE
JP53264	HSDL2	3.6742	18.708	3.6742	18.708	2.076	113.01	24.735	3.0229	0.99837	0.0016258	0.0032515	0.18488	TRUE
JP71988	SULT6B1	3.6742	18.708	3.6742	18.708	2.076	113.01	24.735	3.0229	0.99837	0.0016258	0.0032515	0.18488	TRUE
JP18520	SURF2	3.6742	18.708	3.6742	18.708	2.076	113.01	24.735	3.0229	0.99837	0.0016258	0.0032515	0.18488	TRUE
JP71025	BTBD17	3.6742	18.708	3.6742	18.708	2.076	113.01	24.735	3.0229	0.99837	0.0016258	0.0032515	0.18488	TRUE
JP43947	PCDHB15	26.638	168.37	26.638	168.37	2.6155	10045	2205	3.0184	0.99822	0.0017778	0.0035556	0.19895	TRUE
JP50767	PTGES2	13.778	79.822	13.778	79.822	2.4513	2180.9	479.03	3.0175	0.99827	0.0017325	0.003465	0.19416	TRUE
JP55821	UAP1L1	13.778	79.822	13.778	79.822	2.4513	2180.9	479.03	3.0175	0.99827	0.0017325	0.003465	0.19416	TRUE
JP14291	PRRX1	4.5928	23.697	4.5928	23.697	2.1427	182.49	40.107	3.0166	0.99833	0.0016687	0.0033374	0.18783	TRUE
JP50552	ANKRD53	4.5928	23.697	4.5928	23.697	2.1427	182.49	40.107	3.0166	0.99833	0.0016687	0.0033374	0.18783	TRUE
JP50598	PHC3	4.5928	23.697	4.5928	23.697	2.1427	182.49	40.107	3.0166	0.99833	0.0016687	0.0033374	0.18783	TRUE
JP34897	FBXO8	4.5928	23.697	4.5928	23.697	2.1427	182.49	40.107	3.0166	0.99833	0.0016687	0.0033374	0.18783	TRUE
JP35	AARS	4.5928	23.697	4.5928	23.697	2.1427	182.49	40.107	3.0166	0.99833	0.0016687	0.0033374	0.18783	TRUE
JP31470	EXOSC7	4.5928	23.697	4.5928	23.697	2.1427	182.49	40.107	3.0166	0.99833	0.0016687	0.0033374	0.18783	TRUE
JP35176	RGS17	4.5928	23.697	4.5928	23.697	2.1427	182.49	40.107	3.0166	0.99833	0.0016687	0.0033374	0.18783	TRUE
JP13843	PHB	4.5928	23.697	4.5928	23.697	2.1427	182.49	40.107	3.0166	0.99833	0.0016687	0.0033374	0.18783	TRUE
JP45814	TAOK1	32.15	208.29	32.15	208.29	2.6584	15512	3415.8	3.0137	0.99818	0.0018203	0.0036406	0.20141	TRUE
JP24862	MAP4K4	69.81	505.12	69.81	505.12	2.8375	94749	20864	3.0137	0.99812	0.0018823	0.0037647	0.20647	TRUE
JP29529	PAPOLA	12.86	73.586	12.86	73.586	2.428	1843.8	408.7	3.0038	0.99819	0.0018072	0.0036145	0.20124	TRUE
JP53183	RHBDD1	8.267	44.9	8.267	44.9	2.3083	670.98	148.93	3.0018	0.99821	0.0017871	0.0035742	0.19942	TRUE
JP2201	CALB1	8.267	44.9	8.267	44.9	2.3083	670.98	148.93	3.0018	0.99821	0.0017871	0.0035742	0.19942	TRUE
JP30890	MRAS	8.267	44.9	8.267	44.9	2.3083	670.98	148.93	3.0018	0.99821	0.0017871	0.0035742	0.19942	TRUE
JP17999	SOX11	10.104	56.125	10.104	56.125	2.363	1059	235.14	3.0011	0.99819	0.0018051	0.0036102	0.20124	TRUE
JP32886	CBX5	37.661	248.2	37.661	248.2	2.6883	22163	4938.8	2.9958	0.99806	0.0019441	0.0038882	0.21279	TRUE
JP69047	C3orf35	5.5114	28.686	5.5114	28.686	2.1888	268.53	59.939	2.9934	0.99819	0.0018112	0.0036224	0.20124	TRUE
JP50192	BORA	5.5114	28.686	5.5114	28.686	2.1888	268.53	59.939	2.9934	0.99819	0.0018112	0.0036224	0.20124	TRUE
JP12161	NAB1	5.5114	28.686	5.5114	28.686	2.1888	268.53	59.939	2.9934	0.99819	0.0018112	0.0036224	0.20124	TRUE
JP35275	OR2H1	5.5114	28.686	5.5114	28.686	2.1888	268.53	59.939	2.9934	0.99819	0.0018112	0.0036224	0.20124	TRUE
JP21941	GNPAT	17.453	103.52	17.453	103.52	2.5019	3703.7	826.72	2.9933	0.9981	0.0018951	0.0037902	0.20772	TRUE
JP24816	CHST2	46.846	318.04	46.846	318.04	2.7373	36773	8217.6	2.9916	0.99801	0.0019896	0.0039793	0.21717	TRUE
JP15154	PSMA4	16.534	97.283	16.534	97.283	2.4868	3260.2	729.56	2.9896	0.99809	0.0019142	0.0038284	0.20967	TRUE
JP25493	TTC37	22.964	140.94	22.964	140.94	2.5663	6958.7	1561.8	2.9851	0.99803	0.00197	0.0039401	0.21518	TRUE
JP48049	RBM15	22.964	140.94	22.964	140.94	2.5663	6958.7	1561.8	2.9851	0.99803	0.00197	0.0039401	0.21518	TRUE
JP47873	SPANXD	2.7557	13.719	2.7557	13.719	1.9706	60.102	13.493	2.9847	0.99817	0.0018348	0.0036697	0.20141	TRUE
JP32956	MACF1	2.7557	13.719	2.7557	13.719	1.9706	60.102	13.493	2.9847	0.99817	0.0018348	0.0036697	0.20141	TRUE
JP59132	LRRC25	2.7557	13.719	2.7557	13.719	1.9706	60.102	13.493	2.9847	0.99817	0.0018348	0.0036697	0.20141	TRUE
JP45293	CEMIP	2.7557	13.719	2.7557	13.719	1.9706	60.102	13.493	2.9847	0.99817	0.0018348	0.0036697	0.20141	TRUE
JP29899	RBPMS	2.7557	13.719	2.7557	13.719	1.9706	60.102	13.493	2.9847	0.99817	0.0018348	0.0036697	0.20141	TRUE
JP41848	DZANK1	2.7557	13.719	2.7557	13.719	1.9706	60.102	13.493	2.9847	0.99817	0.0018348	0.0036697	0.20141	TRUE
JP49337	MRPL24	2.7557	13.719	2.7557	13.719	1.9706	60.102	13.493	2.9847	0.99817	0.0018348	0.0036697	0.20141	TRUE
JP17	SERPINA3	2.7557	13.719	2.7557	13.719	1.9706	60.102	13.493	2.9847	0.99817	0.0018348	0.0036697	0.20141	TRUE
JP17963	SOS1	2.7557	13.719	2.7557	13.719	1.9706	60.102	13.493	2.9847	0.99817	0.0018348	0.0036697	0.20141	TRUE
JP10294	IPO5	2.7557	13.719	2.7557	13.719	1.9706	60.102	13.493	2.9847	0.99817	0.0018348	0.0036697	0.20141	TRUE
JP73718	NPIPA2	2.7557	13.719	2.7557	13.719	1.9706	60.102	13.493	2.9847	0.99817	0.0018348	0.0036697	0.20141	TRUE
JP50194	BORA	2.7557	13.719	2.7557	13.719	1.9706	60.102	13.493	2.9847	0.99817	0.0018348	0.0036697	0.20141	TRUE
JP19853	UBE2E2	2.7557	13.719	2.7557	13.719	1.9706	60.102	13.493	2.9847	0.99817	0.0018348	0.0036697	0.20141	TRUE
JP52009	ISG20L2	2.7557	13.719	2.7557	13.719	1.9706	60.102	13.493	2.9847	0.99817	0.0018348	0.0036697	0.20141	TRUE
JP65565	FAM124A	2.7557	13.719	2.7557	13.719	1.9706	60.102	13.493	2.9847	0.99817	0.0018348	0.0036697	0.20141	TRUE
JP2658	CD36	2.7557	13.719	2.7557	13.719	1.9706	60.102	13.493	2.9847	0.99817	0.0018348	0.0036697	0.20141	TRUE
JP3325	AP2S1	112.06	861.83	112.06	861.83	2.9319	281070	63104	2.9847	0.99789	0.0021115	0.0042229	0.22789	TRUE
JP22184	HAT1	15.615	91.047	15.615	91.047	2.4698	2845	639.32	2.9833	0.99805	0.001949	0.0038981	0.21319	TRUE
JP17727	SLN	42.254	281.87	42.254	281.87	2.7093	28708	6459.2	2.9815	0.99795	0.0020476	0.0040953	0.22209	TRUE
JP6492	FMO2	31.231	199.56	31.231	199.56	2.6375	14166	3192.8	2.9789	0.99796	0.0020378	0.0040755	0.22117	TRUE
JP69095	ANKRD34B	28.475	179.6	28.475	179.6	2.6152	11419	2575.1	2.9781	0.99796	0.002035	0.00407	0.22103	TRUE
JP23766	CLDN10	91.856	684.72	91.856	684.72	2.8846	175750	39633	2.978	0.99786	0.0021403	0.0042807	0.23085	TRUE
JP5779	ERG	33.987	219.51	33.987	219.51	2.656	17210	3887.9	2.9754	0.99793	0.002069	0.0041381	0.2241	TRUE
JP12721	NOTCH1	14.697	84.811	14.697	84.811	2.4507	2458	555.85	2.9739	0.998	0.0020045	0.004009	0.21809	TRUE
JP75013	MORN2	14.697	84.811	14.697	84.811	2.4507	2458	555.85	2.9739	0.998	0.0020045	0.004009	0.21809	TRUE
JP227	ACVR1B	14.697	84.811	14.697	84.811	2.4507	2458	555.85	2.9739	0.998	0.0020045	0.004009	0.21809	TRUE
JP44843	AKR1B10	32.15	205.79	32.15	205.79	2.6411	15076	3415.8	2.971	0.99791	0.0020935	0.004187	0.22611	TRUE
JP43900	PCDHGB2	45.009	301.83	45.009	301.83	2.7185	32978	7485.1	2.9684	0.99786	0.0021425	0.004285	0.23092	TRUE
JP30851	COG2	6.4299	33.675	6.4299	33.675	2.2225	371.15	84.519	2.9635	0.99799	0.0020066	0.0040131	0.21809	TRUE
JP14200	PLP1	6.4299	33.675	6.4299	33.675	2.2225	371.15	84.519	2.9635	0.99799	0.0020066	0.0040131	0.21809	TRUE
JP65458	OR9Q1	6.4299	33.675	6.4299	33.675	2.2225	371.15	84.519	2.9635	0.99799	0.0020066	0.0040131	0.21809	TRUE
JP75018	RFPL4AL1	13.778	78.575	13.778	78.575	2.4288	2099.3	479.03	2.9605	0.99791	0.0020877	0.0041755	0.22596	TRUE
JP73440	RNF165	9.1856	49.889	9.1856	49.889	2.3208	828.37	189.21	2.9591	0.99794	0.0020629	0.0041258	0.22359	TRUE
JP29089	PLAC1	11.023	61.114	11.023	61.114	2.3692	1254.6	286.92	2.9572	0.99791	0.002091	0.0041819	0.226	TRUE
JP15234	PSMC6	11.023	61.114	11.023	61.114	2.3692	1254.6	286.92	2.9572	0.99791	0.002091	0.0041819	0.226	TRUE
JP61355	C12orf66	47.765	321.78	47.765	321.78	2.7266	37543	8598.7	2.955	0.99776	0.0022435	0.0044869	0.23966	TRUE
JP72395	SAPCD1	23.883	145.92	23.883	145.92	2.5619	7447.1	1710.8	2.9506	0.99779	0.0022078	0.0044157	0.23763	TRUE
JP41876	PBRM1	42.254	279.38	42.254	279.38	2.6965	28114	6459.2	2.9504	0.99773	0.0022651	0.0045301	0.24178	TRUE
JP68393	SCAI	17.453	102.27	17.453	102.27	2.4846	3597.2	826.72	2.95	0.99782	0.0021826	0.0043653	0.23508	TRUE
JP76335	LOC101927322	32.15	204.54	32.15	204.54	2.6324	14860	3415.8	2.9497	0.99776	0.0022437	0.0044873	0.23966	TRUE
JP37806	ZC2HC1A	24.801	152.16	24.801	152.16	2.5695	8110.2	1867.5	2.9471	0.99776	0.0022369	0.0044737	0.23926	TRUE
JP11262	SMCP	48.684	328.02	48.684	328.02	2.7273	39014	8989.6	2.9461	0.99769	0.0023109	0.0046217	0.24649	TRUE
JP55760	SCARF2	12.86	72.339	12.86	72.339	2.4037	1768.9	408.7	2.9421	0.99779	0.0022096	0.0044191	0.23765	TRUE
JP45533	SCAF4	35.824	230.74	35.824	230.74	2.6538	18995	4395.4	2.94	0.99767	0.0023263	0.0046527	0.24797	TRUE
JP62242	LSM14B	31.231	197.06	31.231	197.06	2.6194	13750	3192.8	2.9348	0.99765	0.0023514	0.0047028	0.24996	TRUE
JP21174	NR4A3	44.091	291.85	44.091	291.85	2.6993	30692	7133.5	2.9334	0.9976	0.0023973	0.0047945	0.25466	TRUE
JP47496	OSGEPL1	7.3485	38.664	7.3485	38.664	2.2482	490.32	114.1	2.9316	0.99776	0.0022354	0.0044709	0.23926	TRUE
JP69789	KIF24	7.3485	38.664	7.3485	38.664	2.2482	490.32	114.1	2.9316	0.99776	0.0022354	0.0044709	0.23926	TRUE
JP38101	IPO11	7.3485	38.664	7.3485	38.664	2.2482	490.32	114.1	2.9316	0.99776	0.0022354	0.0044709	0.23926	TRUE
JP16075	RFX4	7.3485	38.664	7.3485	38.664	2.2482	490.32	114.1	2.9316	0.99776	0.0022354	0.0044709	0.23926	TRUE
JP17956	SORD	7.3485	38.664	7.3485	38.664	2.2482	490.32	114.1	2.9316	0.99776	0.0022354	0.0044709	0.23926	TRUE
JP49214	KREMEN2	7.3485	38.664	7.3485	38.664	2.2482	490.32	114.1	2.9316	0.99776	0.0022354	0.0044709	0.23926	TRUE
JP63365	CCDC63	7.3485	38.664	7.3485	38.664	2.2482	490.32	114.1	2.9316	0.99776	0.0022354	0.0044709	0.23926	TRUE
JP42583	SAGE1	32.15	203.3	32.15	203.3	2.6236	14646	3415.8	2.9284	0.9976	0.0024036	0.0048072	0.25516	TRUE
JP751	AMPH	10.104	54.878	10.104	54.878	2.3312	1002.3	235.14	2.9198	0.99765	0.0023506	0.0047012	0.24996	TRUE
JP62480	SLC38A11	10.104	54.878	10.104	54.878	2.3312	1002.3	235.14	2.9198	0.99765	0.0023506	0.0047012	0.24996	TRUE
JP17981	SOX4	10.104	54.878	10.104	54.878	2.3312	1002.3	235.14	2.9198	0.99765	0.0023506	0.0047012	0.24996	TRUE
JP910	APEH	26.638	163.39	26.638	163.39	2.5723	9349.9	2205	2.9121	0.99749	0.0025112	0.0050224	0.26567	TRUE
JP55720	AP5B1	13.778	77.328	13.778	77.328	2.406	2019.3	479.03	2.9036	0.99749	0.0025082	0.0050164	0.26553	TRUE
JP37382	TAS2R9	33.068	208.29	33.068	208.29	2.619	15351	3647.5	2.9012	0.99737	0.002625	0.0052501	0.27752	TRUE
JP5907	EXTL1	8.267	43.653	8.267	43.653	2.2686	626.07	148.93	2.8996	0.99751	0.0024879	0.0049758	0.26357	TRUE
JP17009	CCL18	8.267	43.653	8.267	43.653	2.2686	626.07	148.93	2.8996	0.99751	0.0024879	0.0049758	0.26357	TRUE
JP32705	FRAT2	8.267	43.653	8.267	43.653	2.2686	626.07	148.93	2.8996	0.99751	0.0024879	0.0049758	0.26357	TRUE
JP38136	ACP6	53.276	357.95	53.276	357.95	2.7254	46414	11096	2.8924	0.99724	0.0027564	0.0055128	0.28942	TRUE
JP45717	SRGAP1	56.032	379.15	56.032	379.15	2.7367	52204	12483	2.8921	0.99723	0.002765	0.0055301	0.28995	TRUE
JP69577	KIAA1211L	22.964	137.19	22.964	137.19	2.5278	6524.3	1561.8	2.8905	0.99733	0.0026736	0.0053472	0.28219	TRUE
JP43908	PCDHGA11	34.905	220.76	34.905	220.76	2.6267	17271	4137.2	2.8895	0.99727	0.0027317	0.0054635	0.28723	TRUE
JP41727	C19orf73	24.801	149.67	24.801	149.67	2.5459	7795.7	1867.5	2.8894	0.99731	0.0026918	0.0053835	0.28324	TRUE
JP38304	PIPOX	15.615	88.553	15.615	88.553	2.4302	2659.9	639.32	2.8846	0.99732	0.0026783	0.0053566	0.28219	TRUE
JP6176	FKTN	15.615	88.553	15.615	88.553	2.4302	2659.9	639.32	2.8846	0.99732	0.0026783	0.0053566	0.28219	TRUE
JP54524	C8orf76	15.615	88.553	15.615	88.553	2.4302	2659.9	639.32	2.8846	0.99732	0.0026783	0.0053566	0.28219	TRUE
JP61654	RTN4RL1	11.023	59.867	11.023	59.867	2.3399	1192.9	286.92	2.8836	0.99735	0.0026483	0.0052966	0.27979	TRUE
JP46231	KIAA1586	12.86	71.091	12.86	71.091	2.3789	1695.5	408.7	2.8804	0.99731	0.0026919	0.0053839	0.28324	TRUE
JP72458	TOMM5	30.312	187.08	30.312	187.08	2.5866	12288	2978.4	2.8726	0.99714	0.0028645	0.0057289	0.29956	TRUE
JP49292	TTC13	18.371	106.01	18.371	106.01	2.4658	3840.6	930.93	2.8725	0.9972	0.0028031	0.0056062	0.29374	TRUE
JP75771	IGLL5	9.1856	48.642	9.1856	48.642	2.285	778.39	189.21	2.8684	0.99724	0.0027581	0.0055162	0.28942	TRUE
JP35754	IL37	9.1856	48.642	9.1856	48.642	2.285	778.39	189.21	2.8684	0.99724	0.0027581	0.0055162	0.28942	TRUE
JP36677	UBN1	14.697	82.316	14.697	82.316	2.4081	2286.2	555.85	2.8681	0.99718	0.0028151	0.0056302	0.2946	TRUE
JP70526	LHFPL3	14.697	82.316	14.697	82.316	2.4081	2286.2	555.85	2.8681	0.99718	0.0028151	0.0056302	0.2946	TRUE
JP4945	DNMT3A	32.15	199.56	32.15	199.56	2.5969	14012	3415.8	2.8643	0.99705	0.0029476	0.0058952	0.30782	TRUE
JP74767	SPANXB1	24.801	148.42	24.801	148.42	2.5339	7640.7	1867.5	2.8605	0.99705	0.0029494	0.0058988	0.30782	TRUE
JP12689	NOP2	24.801	148.42	24.801	148.42	2.5339	7640.7	1867.5	2.8605	0.99705	0.0029494	0.0058988	0.30782	TRUE
JP48467	SPATS2	33.068	205.79	33.068	205.79	2.6017	14917	3647.5	2.8599	0.99701	0.0029925	0.0059851	0.31149	TRUE
JP59972	FAM43A	68.892	475.19	68.892	475.19	2.7683	82539	20228	2.8567	0.99688	0.0031203	0.0062407	0.31555	TRUE
JP61973	ZNF714	22.045	129.71	22.045	129.71	2.5038	5795.9	1420.6	2.8565	0.99703	0.0029713	0.0059427	0.3099	TRUE
JP18713	TARBP2	45.009	291.85	45.009	291.85	2.6702	30465	7485.1	2.8531	0.9969	0.0030989	0.0061978	0.31555	TRUE
JP39885	SLC38A2	21.127	123.47	21.127	123.47	2.492	5237.5	1287	2.8529	0.997	0.003	0.006	0.31184	TRUE
JP67379	GATC	21.127	123.47	21.127	123.47	2.492	5237.5	1287	2.8529	0.997	0.003	0.006	0.31184	TRUE
JP52997	ZNF644	16.534	93.541	16.534	93.541	2.4308	2965.1	729.56	2.851	0.99701	0.0029858	0.0059715	0.31099	TRUE
JP49953	FBXO31	16.534	93.541	16.534	93.541	2.4308	2965.1	729.56	2.851	0.99701	0.0029858	0.0059715	0.31099	TRUE
JP25337	RNF14	34.905	218.26	34.905	218.26	2.6104	16810	4137.2	2.8507	0.99691	0.0030882	0.0061764	0.31555	TRUE
JP3394	CLK2	20.208	117.24	20.208	117.24	2.479	4707.4	1161	2.8477	0.99696	0.0030432	0.0060864	0.31401	TRUE
JP16883	SCN2A	41.335	264.41	41.335	264.41	2.6483	24881	6136.3	2.8477	0.99686	0.0031401	0.0062803	0.31555	TRUE
JP20409	ZAP70	47.765	311.8	47.765	311.8	2.6813	34858	8598.7	2.8474	0.99684	0.0031627	0.0063254	0.31746	TRUE
JP61926	DPY19L3	49.602	325.52	49.602	325.52	2.6899	38066	9390.6	2.8473	0.99683	0.0031688	0.0063376	0.31787	TRUE
JP15512	PTPRN2	13.778	76.08	13.778	76.08	2.3829	1940.8	479.03	2.8466	0.997	0.0030043	0.0060087	0.31208	TRUE
JP12733	NOTCH3	10.104	53.63	10.104	53.63	2.2986	947.27	235.14	2.8385	0.99696	0.0030422	0.0060844	0.31401	TRUE
JP35256	OR4D1	10.104	53.63	10.104	53.63	2.2986	947.27	235.14	2.8385	0.99696	0.0030422	0.0060844	0.31401	TRUE
JP72703	ERVFRD-1	10.104	53.63	10.104	53.63	2.2986	947.27	235.14	2.8385	0.99696	0.0030422	0.0060844	0.31401	TRUE
JP63720	SPRR4	10.104	53.63	10.104	53.63	2.2986	947.27	235.14	2.8385	0.99696	0.0030422	0.0060844	0.31401	TRUE
JP73060	C6orf226	40.417	256.93	40.417	256.93	2.6387	23438	5822.9	2.8373	0.99676	0.0032412	0.0064823	0.32345	TRUE
JP76152	C8orf44-SGK3	15.615	87.305	15.615	87.305	2.41	2569.7	639.32	2.8353	0.99687	0.003129	0.0062581	0.31555	TRUE
JP62424	PUS10	5.5114	27.439	5.5114	27.439	2.1268	240.41	59.939	2.8323	0.99697	0.0030339	0.0060678	0.31401	TRUE
JP51755	TRIM8	5.5114	27.439	5.5114	27.439	2.1268	240.41	59.939	2.8323	0.99697	0.0030339	0.0060678	0.31401	TRUE
JP27074	ARL4C	5.5114	27.439	5.5114	27.439	2.1268	240.41	59.939	2.8323	0.99697	0.0030339	0.0060678	0.31401	TRUE
JP39632	FXYD4	5.5114	27.439	5.5114	27.439	2.1268	240.41	59.939	2.8323	0.99697	0.0030339	0.0060678	0.31401	TRUE
JP10806	LRP5	5.5114	27.439	5.5114	27.439	2.1268	240.41	59.939	2.8323	0.99697	0.0030339	0.0060678	0.31401	TRUE
JP76376	MEI4	38.579	243.21	38.579	243.21	2.6253	20936	5224.3	2.8311	0.9967	0.0032983	0.0065967	0.32804	TRUE
JP66042	PXT1	44.091	283.12	44.091	283.12	2.6556	28567	7133.5	2.8301	0.99667	0.003328	0.0066559	0.33041	TRUE
JP6355	FKBP2	23.883	140.94	23.883	140.94	2.512	6850.7	1710.8	2.83	0.99676	0.0032405	0.0064811	0.32345	TRUE
JP52253	RASSF5	6.4299	32.428	6.4299	32.428	2.1696	337.94	84.519	2.8279	0.99691	0.0030916	0.0061833	0.31555	TRUE
JP73421	SPANXN2	6.4299	32.428	6.4299	32.428	2.1696	337.94	84.519	2.8279	0.99691	0.0030916	0.0061833	0.31555	TRUE
JP15385	PTK6	6.4299	32.428	6.4299	32.428	2.1696	337.94	84.519	2.8279	0.99691	0.0030916	0.0061833	0.31555	TRUE
JP48937	C11orf49	6.4299	32.428	6.4299	32.428	2.1696	337.94	84.519	2.8279	0.99691	0.0030916	0.0061833	0.31555	TRUE
JP40107	RHOF	6.4299	32.428	6.4299	32.428	2.1696	337.94	84.519	2.8279	0.99691	0.0030916	0.0061833	0.31555	TRUE
JP3763	CPA1	6.4299	32.428	6.4299	32.428	2.1696	337.94	84.519	2.8279	0.99691	0.0030916	0.0061833	0.31555	TRUE
JP36631	YPEL1	6.4299	32.428	6.4299	32.428	2.1696	337.94	84.519	2.8279	0.99691	0.0030916	0.0061833	0.31555	TRUE
JP73897	FAM25C	6.4299	32.428	6.4299	32.428	2.1696	337.94	84.519	2.8279	0.99691	0.0030916	0.0061833	0.31555	TRUE
JP43987	PCDHB4	30.312	184.59	30.312	184.59	2.5673	11901	2978.4	2.8269	0.99669	0.0033071	0.0066142	0.32855	TRUE
JP3010	CEBPD	22.045	128.46	22.045	128.46	2.49	5662.4	1420.6	2.8234	0.9967	0.0032961	0.0065923	0.32804	TRUE
JP48851	ELOVL6	22.045	128.46	22.045	128.46	2.49	5662.4	1420.6	2.8234	0.9967	0.0032961	0.0065923	0.32804	TRUE
JP51043	SCUBE1	17.453	98.53	17.453	98.53	2.4313	3286.8	826.72	2.8198	0.9967	0.0032999	0.0065997	0.32804	TRUE
JP40952	MKS1	4.5928	22.45	4.5928	22.45	2.0679	159.44	40.107	2.8197	0.99686	0.0031383	0.0062766	0.31555	TRUE
JP67553	TMEM114	4.5928	22.45	4.5928	22.45	2.0679	159.44	40.107	2.8197	0.99686	0.0031383	0.0062766	0.31555	TRUE
JP12343	NDUFB8	4.5928	22.45	4.5928	22.45	2.0679	159.44	40.107	2.8197	0.99686	0.0031383	0.0062766	0.31555	TRUE
JP44923	CASC5	4.5928	22.45	4.5928	22.45	2.0679	159.44	40.107	2.8197	0.99686	0.0031383	0.0062766	0.31555	TRUE
JP67108	ATP5L2	4.5928	22.45	4.5928	22.45	2.0679	159.44	40.107	2.8197	0.99686	0.0031383	0.0062766	0.31555	TRUE
JP50089	GEMIN6	4.5928	22.45	4.5928	22.45	2.0679	159.44	40.107	2.8197	0.99686	0.0031383	0.0062766	0.31555	TRUE
JP40239	ING3	4.5928	22.45	4.5928	22.45	2.0679	159.44	40.107	2.8197	0.99686	0.0031383	0.0062766	0.31555	TRUE
JP33779	SAMM50	4.5928	22.45	4.5928	22.45	2.0679	159.44	40.107	2.8197	0.99686	0.0031383	0.0062766	0.31555	TRUE
JP15219	PSMC2	4.5928	22.45	4.5928	22.45	2.0679	159.44	40.107	2.8197	0.99686	0.0031383	0.0062766	0.31555	TRUE
JP58965	RAVER1	4.5928	22.45	4.5928	22.45	2.0679	159.44	40.107	2.8197	0.99686	0.0031383	0.0062766	0.31555	TRUE
JP22372	AKR7A2	12.86	69.844	12.86	69.844	2.3537	1623.6	408.7	2.8187	0.99673	0.0032681	0.0065362	0.32572	TRUE
JP47411	C10orf54	12.86	69.844	12.86	69.844	2.3537	1623.6	408.7	2.8187	0.99673	0.0032681	0.0065362	0.32572	TRUE
JP24782	CYP7B1	21.127	122.23	21.127	122.23	2.4775	5110.7	1287	2.8181	0.99666	0.003345	0.0066899	0.33167	TRUE
JP67879	ZNF493	1.8371	8.7305	1.8371	8.7305	1.7781	23.76	5.9918	2.8162	0.99686	0.0031416	0.0062832	0.31555	TRUE
JP6267	FGF9	1.8371	8.7305	1.8371	8.7305	1.7781	23.76	5.9918	2.8162	0.99686	0.0031416	0.0062832	0.31555	TRUE
JP47616	FBRS	1.8371	8.7305	1.8371	8.7305	1.7781	23.76	5.9918	2.8162	0.99686	0.0031416	0.0062832	0.31555	TRUE
JP56230	CRB3	1.8371	8.7305	1.8371	8.7305	1.7781	23.76	5.9918	2.8162	0.99686	0.0031416	0.0062832	0.31555	TRUE
JP52209	DNAL1	1.8371	8.7305	1.8371	8.7305	1.7781	23.76	5.9918	2.8162	0.99686	0.0031416	0.0062832	0.31555	TRUE
JP24647	PPT2	1.8371	8.7305	1.8371	8.7305	1.7781	23.76	5.9918	2.8162	0.99686	0.0031416	0.0062832	0.31555	TRUE
JP71206	LOC388849	1.8371	8.7305	1.8371	8.7305	1.7781	23.76	5.9918	2.8162	0.99686	0.0031416	0.0062832	0.31555	TRUE
JP28606	SMC2	1.8371	8.7305	1.8371	8.7305	1.7781	23.76	5.9918	2.8162	0.99686	0.0031416	0.0062832	0.31555	TRUE
JP15237	PSMD1	1.8371	8.7305	1.8371	8.7305	1.7781	23.76	5.9918	2.8162	0.99686	0.0031416	0.0062832	0.31555	TRUE
JP34021	RNF19A	1.8371	8.7305	1.8371	8.7305	1.7781	23.76	5.9918	2.8162	0.99686	0.0031416	0.0062832	0.31555	TRUE
JP1598	BBS1	1.8371	8.7305	1.8371	8.7305	1.7781	23.76	5.9918	2.8162	0.99686	0.0031416	0.0062832	0.31555	TRUE
JP13122	ORM2	1.8371	8.7305	1.8371	8.7305	1.7781	23.76	5.9918	2.8162	0.99686	0.0031416	0.0062832	0.31555	TRUE
JP33459	SH3BP4	1.8371	8.7305	1.8371	8.7305	1.7781	23.76	5.9918	2.8162	0.99686	0.0031416	0.0062832	0.31555	TRUE
JP38100	IPO11	1.8371	8.7305	1.8371	8.7305	1.7781	23.76	5.9918	2.8162	0.99686	0.0031416	0.0062832	0.31555	TRUE
JP32810	TARDBP	1.8371	8.7305	1.8371	8.7305	1.7781	23.76	5.9918	2.8162	0.99686	0.0031416	0.0062832	0.31555	TRUE
JP50632	SLC8B1	1.8371	8.7305	1.8371	8.7305	1.7781	23.76	5.9918	2.8162	0.99686	0.0031416	0.0062832	0.31555	TRUE
JP39325	CYB5R2	1.8371	8.7305	1.8371	8.7305	1.7781	23.76	5.9918	2.8162	0.99686	0.0031416	0.0062832	0.31555	TRUE
JP31131	ZBTB1	1.8371	8.7305	1.8371	8.7305	1.7781	23.76	5.9918	2.8162	0.99686	0.0031416	0.0062832	0.31555	TRUE
JP2182	CACNB3	7.3485	37.417	7.3485	37.417	2.2021	452.05	114.1	2.8148	0.99676	0.0032351	0.0064701	0.32326	TRUE
JP23688	SH2D2A	7.3485	37.417	7.3485	37.417	2.2021	452.05	114.1	2.8148	0.99676	0.0032351	0.0064701	0.32326	TRUE
JP41316	PIH1D1	7.3485	37.417	7.3485	37.417	2.2021	452.05	114.1	2.8148	0.99676	0.0032351	0.0064701	0.32326	TRUE
JP14223	PLTP	7.3485	37.417	7.3485	37.417	2.2021	452.05	114.1	2.8148	0.99676	0.0032351	0.0064701	0.32326	TRUE
JP64397	DNAH10	7.3485	37.417	7.3485	37.417	2.2021	452.05	114.1	2.8148	0.99676	0.0032351	0.0064701	0.32326	TRUE
JP31073	PLEKHA6	7.3485	37.417	7.3485	37.417	2.2021	452.05	114.1	2.8148	0.99676	0.0032351	0.0064701	0.32326	TRUE
JP33902	ZNF345	20.208	115.99	20.208	115.99	2.4637	4587.2	1161	2.8111	0.99659	0.003412	0.006824	0.3381	TRUE
JP8332	HHEX	42.254	268.15	42.254	268.15	2.6375	25515	6459.2	2.8108	0.99647	0.0035278	0.0070557	0.34714	TRUE
JP36005	RAB30	11.023	58.619	11.023	58.619	2.31	1132.7	286.92	2.8099	0.99666	0.0033374	0.0066749	0.33114	TRUE
JP13287	PAK3	26.638	158.4	26.638	158.4	2.5279	8680.2	2205	2.8059	0.99649	0.0035102	0.0070204	0.34562	TRUE
JP11936	MUSK	16.534	92.294	16.534	92.294	2.4116	2869.8	729.56	2.8048	0.99655	0.003449	0.006898	0.33982	TRUE
JP42423	STK32B	36.742	228.24	36.742	228.24	2.6026	18336	4662.5	2.8045	0.99642	0.0035755	0.007151	0.35161	TRUE
JP21861	ULK1	37.661	234.48	37.661	234.48	2.6066	19368	4938.8	2.8006	0.99638	0.0036229	0.0072459	0.35336	TRUE
JP27622	BET1	8.267	42.405	8.267	42.405	2.2277	582.72	148.93	2.7974	0.99657	0.0034302	0.0068605	0.33818	TRUE
JP72222	GRAPL	8.267	42.405	8.267	42.405	2.2277	582.72	148.93	2.7974	0.99657	0.0034302	0.0068605	0.33818	TRUE
JP51658	TDRD3	8.267	42.405	8.267	42.405	2.2277	582.72	148.93	2.7974	0.99657	0.0034302	0.0068605	0.33818	TRUE
JP25595	KDM4A	8.267	42.405	8.267	42.405	2.2277	582.72	148.93	2.7974	0.99657	0.0034302	0.0068605	0.33818	TRUE
JP29781	SLC38A3	8.267	42.405	8.267	42.405	2.2277	582.72	148.93	2.7974	0.99657	0.0034302	0.0068605	0.33818	TRUE
JP8381	HLA-B	8.267	42.405	8.267	42.405	2.2277	582.72	148.93	2.7974	0.99657	0.0034302	0.0068605	0.33818	TRUE
JP35577	EIF2AK1	8.267	42.405	8.267	42.405	2.2277	582.72	148.93	2.7974	0.99657	0.0034302	0.0068605	0.33818	TRUE
JP26988	ARPC1B	8.267	42.405	8.267	42.405	2.2277	582.72	148.93	2.7974	0.99657	0.0034302	0.0068605	0.33818	TRUE
JP72135	FOXI2	22.964	133.45	22.964	133.45	2.4882	6103.9	1561.8	2.7958	0.9964	0.0035984	0.0071969	0.35317	TRUE
JP71615	OR56A5	34.905	214.52	34.905	214.52	2.5856	16131	4137.2	2.7925	0.9963	0.0037023	0.0074046	0.35974	TRUE
JP23232	PER3	18.371	103.52	18.371	103.52	2.4318	3625.1	930.93	2.7907	0.99638	0.0036197	0.0072393	0.35326	TRUE
JP43677	ZNF395	40.417	253.19	40.417	253.19	2.6176	22635	5822.9	2.7883	0.99622	0.003775	0.0075501	0.36612	TRUE
JP4799	DLD	15.615	86.058	15.615	86.058	2.3894	2481.1	639.32	2.786	0.99635	0.0036474	0.0072948	0.35462	TRUE
JP54365	ZDHHC12	56.951	374.17	56.951	374.17	2.6946	50313	12966	2.7858	0.99614	0.0038606	0.0077212	0.37362	TRUE
JP2505	CCNG1	11.941	63.608	11.941	63.608	2.3197	1334.7	344.72	2.7828	0.99636	0.0036418	0.0072835	0.3543	TRUE
JP74792	FAM72D	11.941	63.608	11.941	63.608	2.3197	1334.7	344.72	2.7828	0.99636	0.0036418	0.0072835	0.3543	TRUE
JP51941	VANGL1	11.941	63.608	11.941	63.608	2.3197	1334.7	344.72	2.7828	0.99636	0.0036418	0.0072835	0.3543	TRUE
JP32342	KIAA1107	11.941	63.608	11.941	63.608	2.3197	1334.7	344.72	2.7828	0.99636	0.0036418	0.0072835	0.3543	TRUE
JP51735	CCDC130	26.638	157.15	26.638	157.15	2.5166	8516.6	2205	2.7793	0.99619	0.0038106	0.0076211	0.36933	TRUE
JP29548	COPS8	25.72	150.91	25.72	150.91	2.5073	7836.8	2032.3	2.7771	0.99617	0.0038308	0.0076617	0.37106	TRUE
JP3279	CKB	17.453	97.283	17.453	97.283	2.4131	3186.5	826.72	2.7764	0.99623	0.0037742	0.0075483	0.36612	TRUE
JP41797	TBCCD1	17.453	97.283	17.453	97.283	2.4131	3186.5	826.72	2.7764	0.99623	0.0037742	0.0075483	0.36612	TRUE
JP52634	KCTD10	55.114	359.2	55.114	359.2	2.6824	46234	12010	2.7748	0.99601	0.0039888	0.0079775	0.38467	TRUE
JP74519	GXYLT2	24.801	144.68	24.801	144.68	2.4973	7185.2	1867.5	2.7739	0.99614	0.0038621	0.0077241	0.37362	TRUE
JP52112	SLC25A31	3.6742	17.461	3.6742	17.461	1.9817	95.038	24.735	2.7721	0.99638	0.0036164	0.0072329	0.35317	TRUE
JP38653	CSAD	3.6742	17.461	3.6742	17.461	1.9817	95.038	24.735	2.7721	0.99638	0.0036164	0.0072329	0.35317	TRUE
JP14670	PPP3CB	3.6742	17.461	3.6742	17.461	1.9817	95.038	24.735	2.7721	0.99638	0.0036164	0.0072329	0.35317	TRUE
JP37160	STOML2	3.6742	17.461	3.6742	17.461	1.9817	95.038	24.735	2.7721	0.99638	0.0036164	0.0072329	0.35317	TRUE
JP31371	PDCD11	3.6742	17.461	3.6742	17.461	1.9817	95.038	24.735	2.7721	0.99638	0.0036164	0.0072329	0.35317	TRUE
JP26573	MVP	3.6742	17.461	3.6742	17.461	1.9817	95.038	24.735	2.7721	0.99638	0.0036164	0.0072329	0.35317	TRUE
JP33245	KLHDC2	3.6742	17.461	3.6742	17.461	1.9817	95.038	24.735	2.7721	0.99638	0.0036164	0.0072329	0.35317	TRUE
JP42576	BATF3	3.6742	17.461	3.6742	17.461	1.9817	95.038	24.735	2.7721	0.99638	0.0036164	0.0072329	0.35317	TRUE
JP17854	FSCN1	3.6742	17.461	3.6742	17.461	1.9817	95.038	24.735	2.7721	0.99638	0.0036164	0.0072329	0.35317	TRUE
JP54451	ZNF382	3.6742	17.461	3.6742	17.461	1.9817	95.038	24.735	2.7721	0.99638	0.0036164	0.0072329	0.35317	TRUE
JP9798	ITGB1	77.159	526.33	77.159	526.33	2.7542	100880	26364	2.7663	0.99585	0.0041521	0.0083042	0.39968	TRUE
JP32775	TMED3	16.534	91.047	16.534	91.047	2.3922	2776.1	729.56	2.7587	0.99602	0.0039763	0.0079526	0.38371	TRUE
JP48341	MRPL9	32.15	193.32	32.15	193.32	2.5514	12988	3415.8	2.7576	0.99589	0.0041067	0.0082134	0.39556	TRUE
JP58902	AFMID	22.045	125.97	22.045	125.97	2.4619	5400.1	1420.6	2.7573	0.99596	0.0040438	0.0080876	0.38974	TRUE
JP13991	PIK3R1	10.104	52.383	10.104	52.383	2.2653	893.76	235.14	2.7571	0.99609	0.0039133	0.0078266	0.3781	TRUE
JP70799	FAM21A	10.104	52.383	10.104	52.383	2.2653	893.76	235.14	2.7571	0.99609	0.0039133	0.0078266	0.3781	TRUE
JP20196	VRK2	12.86	68.597	12.86	68.597	2.3281	1553.3	408.7	2.757	0.99605	0.0039536	0.0079073	0.38176	TRUE
JP74123	SYNDIG1L	25.72	149.67	25.72	149.67	2.4954	7681.4	2032.3	2.7494	0.99583	0.0041697	0.0083395	0.40113	TRUE
JP28285	STK25	48.684	309.31	48.684	309.31	2.6429	33963	8989.6	2.7488	0.9957	0.0042954	0.0085908	0.41117	TRUE
JP28563	TACC2	62.462	410.34	62.462	410.34	2.6963	60508	16089	2.7426	0.99557	0.0044251	0.0088501	0.42202	TRUE
JP3475	CMKLR1	15.615	84.811	15.615	84.811	2.3686	2394	639.32	2.7366	0.99576	0.0042421	0.0084842	0.40658	TRUE
JP45860	KLHL14	15.615	84.811	15.615	84.811	2.3686	2394	639.32	2.7366	0.99576	0.0042421	0.0084842	0.40658	TRUE
JP18028	SP100	15.615	84.811	15.615	84.811	2.3686	2394	639.32	2.7366	0.99576	0.0042421	0.0084842	0.40658	TRUE
JP1033	AQP5	11.023	57.372	11.023	57.372	2.2795	1074.1	286.92	2.7363	0.99582	0.0041849	0.0083697	0.40184	TRUE
JP60595	TAF1L	11.023	57.372	11.023	57.372	2.2795	1074.1	286.92	2.7363	0.99582	0.0041849	0.0083697	0.40184	TRUE
JP30363	INSL6	11.023	57.372	11.023	57.372	2.2795	1074.1	286.92	2.7363	0.99582	0.0041849	0.0083697	0.40184	TRUE
JP35384	DNAJC2	33.068	198.31	33.068	198.31	2.5485	13652	3647.5	2.736	0.99561	0.0043918	0.0087837	0.41911	TRUE
JP36383	C1GALT1C1	30.312	179.6	30.312	179.6	2.528	11143	2978.4	2.7354	0.99562	0.0043827	0.0087654	0.4185	TRUE
JP10898	LYL1	17.453	96.036	17.453	96.036	2.3947	3087.7	826.72	2.7331	0.99569	0.0043092	0.0086184	0.41224	TRUE
JP2207	CALB2	22.964	130.96	22.964	130.96	2.4611	5831.4	1561.8	2.7327	0.99563	0.0043664	0.0087329	0.4172	TRUE
JP11011	MAGEA4	22.964	130.96	22.964	130.96	2.4611	5831.4	1561.8	2.7327	0.99563	0.0043664	0.0087329	0.4172	TRUE
JP41362	HEATR3	13.778	73.586	13.778	73.586	2.3354	1788.5	479.03	2.7326	0.99573	0.0042718	0.0085435	0.40916	TRUE
JP57281	SMYD4	19.29	107.26	19.29	107.26	2.4157	3869.5	1042.3	2.7249	0.99556	0.004437	0.008874	0.4229	TRUE
JP3296	CKM	22.045	124.72	22.045	124.72	2.4477	5271.2	1420.6	2.7242	0.99553	0.0044722	0.0089444	0.42495	TRUE
JP70020	PLET1	25.72	148.42	25.72	148.42	2.4834	7527.6	2032.3	2.7218	0.99546	0.0045354	0.0090709	0.43069	TRUE
JP18444	STX3	42.254	260.67	42.254	260.67	2.5968	23853	6459.2	2.7177	0.99531	0.004693	0.0093859	0.44034	TRUE
JP68995	SLC35E4	11.941	62.361	11.941	62.361	2.2916	1271.1	344.72	2.7156	0.99553	0.0044702	0.0089403	0.42495	TRUE
JP46625	SCAF1	11.941	62.361	11.941	62.361	2.2916	1271.1	344.72	2.7156	0.99553	0.0044702	0.0089403	0.42495	TRUE
JP7214	GLG1	11.941	62.361	11.941	62.361	2.2916	1271.1	344.72	2.7156	0.99553	0.0044702	0.0089403	0.42495	TRUE
JP4194	CTH	11.941	62.361	11.941	62.361	2.2916	1271.1	344.72	2.7156	0.99553	0.0044702	0.0089403	0.42495	TRUE
JP3846	CRABP1	57.869	372.92	57.869	372.92	2.6671	49628	13460	2.7156	0.99521	0.0047871	0.0095742	0.44746	TRUE
JP53046	LOXL4	35.824	215.77	35.824	215.77	2.5574	16190	4395.4	2.7142	0.99529	0.0047082	0.0094163	0.44114	TRUE
JP27166	ADGRG2	31.231	184.59	31.231	184.59	2.5256	11759	3192.8	2.714	0.99532	0.0046823	0.0093646	0.43995	TRUE
JP24112	ARHGEF2	30.312	178.35	30.312	178.35	2.518	10958	2978.4	2.7126	0.9953	0.0046967	0.0093934	0.44034	TRUE
JP15554	PVR	30.312	178.35	30.312	178.35	2.518	10958	2978.4	2.7126	0.9953	0.0046967	0.0093934	0.44034	TRUE
JP74457	PCP4L1	18.371	101.02	18.371	101.02	2.3969	3415.8	930.93	2.709	0.99535	0.0046453	0.0092907	0.43951	TRUE
JP74410	ZG16	28.475	165.88	28.475	165.88	2.5012	9440	2575.1	2.7077	0.99525	0.004753	0.009506	0.44507	TRUE
JP16014	DPF2	54.195	344.23	54.195	344.23	2.645	42061	11548	2.699	0.99498	0.0050177	0.010035	0.46369	TRUE
JP18005	SOX12	7.3485	36.169	7.3485	36.169	2.1545	415.32	114.1	2.6981	0.99538	0.0046231	0.0092462	0.43767	TRUE
JP24818	NCR2	7.3485	36.169	7.3485	36.169	2.1545	415.32	114.1	2.6981	0.99538	0.0046231	0.0092462	0.43767	TRUE
JP46817	PBOV1	7.3485	36.169	7.3485	36.169	2.1545	415.32	114.1	2.6981	0.99538	0.0046231	0.0092462	0.43767	TRUE
JP63799	DAW1	7.3485	36.169	7.3485	36.169	2.1545	415.32	114.1	2.6981	0.99538	0.0046231	0.0092462	0.43767	TRUE
JP71594	OR52N2	7.3485	36.169	7.3485	36.169	2.1545	415.32	114.1	2.6981	0.99538	0.0046231	0.0092462	0.43767	TRUE
JP30285	WDR45	59.706	384.14	59.706	384.14	2.6655	52630	14479	2.6962	0.99492	0.0050807	0.010161	0.4684	TRUE
JP71791	OR11G2	12.86	67.35	12.86	67.35	2.302	1484.6	408.7	2.6953	0.99523	0.0047663	0.0095325	0.44578	TRUE
JP11602	MMP8	12.86	67.35	12.86	67.35	2.302	1484.6	408.7	2.6953	0.99523	0.0047663	0.0095325	0.44578	TRUE
JP13354	PAX9	8.267	41.158	8.267	41.158	2.1856	540.92	148.93	2.6952	0.99532	0.0046841	0.0093682	0.43995	TRUE
JP47794	PCNXL4	8.267	41.158	8.267	41.158	2.1856	540.92	148.93	2.6952	0.99532	0.0046841	0.0093682	0.43995	TRUE
JP68122	ZNF852	8.267	41.158	8.267	41.158	2.1856	540.92	148.93	2.6952	0.99532	0.0046841	0.0093682	0.43995	TRUE
JP74396	GSTT2B	37.661	226.99	37.661	226.99	2.56	17923	4938.8	2.6941	0.99499	0.0050128	0.010026	0.46352	TRUE
JP3060	CETN3	32.15	189.58	32.15	189.58	2.5233	12392	3415.8	2.6936	0.99501	0.0049856	0.0099712	0.46156	TRUE
JP32194	KIAA0922	32.15	189.58	32.15	189.58	2.5233	12392	3415.8	2.6936	0.99501	0.0049856	0.0099712	0.46156	TRUE
JP1978	C3	6.4299	31.18	6.4299	31.18	2.1148	306.3	84.519	2.6922	0.99532	0.0046832	0.0093663	0.43995	TRUE
JP11795	MST1R	6.4299	31.18	6.4299	31.18	2.1148	306.3	84.519	2.6922	0.99532	0.0046832	0.0093663	0.43995	TRUE
JP34449	FAM169A	6.4299	31.18	6.4299	31.18	2.1148	306.3	84.519	2.6922	0.99532	0.0046832	0.0093663	0.43995	TRUE
JP38450	REEP2	6.4299	31.18	6.4299	31.18	2.1148	306.3	84.519	2.6922	0.99532	0.0046832	0.0093663	0.43995	TRUE
JP23451	SKAP2	6.4299	31.18	6.4299	31.18	2.1148	306.3	84.519	2.6922	0.99532	0.0046832	0.0093663	0.43995	TRUE
JP17772	SMARCD2	6.4299	31.18	6.4299	31.18	2.1148	306.3	84.519	2.6922	0.99532	0.0046832	0.0093663	0.43995	TRUE
JP14719	PRCC	6.4299	31.18	6.4299	31.18	2.1148	306.3	84.519	2.6922	0.99532	0.0046832	0.0093663	0.43995	TRUE
JP43049	LUC7L	6.4299	31.18	6.4299	31.18	2.1148	306.3	84.519	2.6922	0.99532	0.0046832	0.0093663	0.43995	TRUE
JP42682	GALNT10	22.045	123.47	22.045	123.47	2.4333	5144	1420.6	2.6911	0.99506	0.0049411	0.0098821	0.46017	TRUE
JP69235	CXorf67	41.335	251.94	41.335	251.94	2.5789	22177	6136.3	2.6885	0.99488	0.0051183	0.010237	0.47158	TRUE
JP38064	HSPA14	24.801	140.94	24.801	140.94	2.4597	6743.6	1867.5	2.6874	0.99498	0.0050223	0.010045	0.46384	TRUE
JP27020	TSPAN1	15.615	83.564	15.615	83.564	2.3475	2308.5	639.32	2.6873	0.99508	0.0049228	0.0098456	0.45903	TRUE
JP51611	CFHR5	9.1856	46.147	9.1856	46.147	2.2106	683.08	189.21	2.6871	0.99518	0.0048192	0.0096384	0.44964	TRUE
JP26043	RNF40	9.1856	46.147	9.1856	46.147	2.2106	683.08	189.21	2.6871	0.99518	0.0048192	0.0096384	0.44964	TRUE
JP2391	CAV2	9.1856	46.147	9.1856	46.147	2.2106	683.08	189.21	2.6871	0.99518	0.0048192	0.0096384	0.44964	TRUE
JP37331	MYEF2	19.29	106.01	19.29	106.01	2.399	3760.5	1042.3	2.6862	0.99502	0.0049843	0.0099686	0.46156	TRUE
JP33543	IL17RA	48.684	303.07	48.684	303.07	2.6136	32357	8989.6	2.6831	0.99476	0.0052394	0.010479	0.47889	TRUE
JP4393	CYP2J2	81.752	547.53	81.752	547.53	2.7287	108470	30180	2.6811	0.99461	0.0053867	0.010773	0.48733	TRUE
JP11285	MDK	53.276	335.5	53.276	335.5	2.6322	39826	11096	2.6793	0.99468	0.0053195	0.010639	0.48238	TRUE
JP52440	ATG10	78.077	518.84	78.077	518.84	2.7167	97137	27103	2.6773	0.99456	0.0054386	0.010877	0.49174	TRUE
JP71401	NUPR1L	10.104	51.136	10.104	51.136	2.2312	841.81	235.14	2.6758	0.995	0.0050032	0.010006	0.46291	TRUE
JP41134	TMEM160	13.778	72.339	13.778	72.339	2.3111	1714.7	479.03	2.6756	0.99493	0.0050709	0.010142	0.46778	TRUE
JP45869	SIPA1L2	13.778	72.339	13.778	72.339	2.3111	1714.7	479.03	2.6756	0.99493	0.0050709	0.010142	0.46778	TRUE
JP24197	AURKB	5.5114	26.192	5.5114	26.192	2.0621	213.84	59.939	2.6712	0.99504	0.0049617	0.0099234	0.46017	TRUE
JP44014	PCDHA12	5.5114	26.192	5.5114	26.192	2.0621	213.84	59.939	2.6712	0.99504	0.0049617	0.0099234	0.46017	TRUE
JP48400	VPS33A	5.5114	26.192	5.5114	26.192	2.0621	213.84	59.939	2.6712	0.99504	0.0049617	0.0099234	0.46017	TRUE
JP75683	USP17L15	5.5114	26.192	5.5114	26.192	2.0621	213.84	59.939	2.6712	0.99504	0.0049617	0.0099234	0.46017	TRUE
JP51383	ZNF436	5.5114	26.192	5.5114	26.192	2.0621	213.84	59.939	2.6712	0.99504	0.0049617	0.0099234	0.46017	TRUE
JP18522	SURF4	5.5114	26.192	5.5114	26.192	2.0621	213.84	59.939	2.6712	0.99504	0.0049617	0.0099234	0.46017	TRUE
JP57977	TMC2	5.5114	26.192	5.5114	26.192	2.0621	213.84	59.939	2.6712	0.99504	0.0049617	0.0099234	0.46017	TRUE
JP74959	SPDYE6	5.5114	26.192	5.5114	26.192	2.0621	213.84	59.939	2.6712	0.99504	0.0049617	0.0099234	0.46017	TRUE
JP39936	KCTD5	52.358	328.02	52.358	328.02	2.6244	37994	10654	2.6706	0.99455	0.0054543	0.010909	0.49286	TRUE
JP66895	CCDC96	18.371	99.778	18.371	99.778	2.3792	3313.5	930.93	2.6681	0.99475	0.0052504	0.010501	0.47889	TRUE
JP66105	MS4A6E	18.371	99.778	18.371	99.778	2.3792	3313.5	930.93	2.6681	0.99475	0.0052504	0.010501	0.47889	TRUE
JP38444	FAM53C	16.534	88.553	16.534	88.553	2.3526	2593.3	729.56	2.6663	0.99475	0.0052541	0.010508	0.47889	TRUE
JP52844	ARMC2	11.023	56.125	11.023	56.125	2.2484	1017.1	286.92	2.6627	0.99478	0.0052214	0.010443	0.47889	TRUE
JP21911	UTF1	11.023	56.125	11.023	56.125	2.2484	1017.1	286.92	2.6627	0.99478	0.0052214	0.010443	0.47889	TRUE
JP63463	PGBD4	11.023	56.125	11.023	56.125	2.2484	1017.1	286.92	2.6627	0.99478	0.0052214	0.010443	0.47889	TRUE
JP66	ABL1	39.498	236.97	39.498	236.97	2.5549	19498	5519	2.6582	0.99441	0.0055919	0.011184	0.50442	TRUE
JP47781	TTC31	41.335	249.44	41.335	249.44	2.5646	21655	6136.3	2.6567	0.99437	0.0056279	0.011256	0.50737	TRUE
JP33749	GCA	14.697	77.328	14.697	77.328	2.319	1961.3	555.85	2.6565	0.99462	0.0053826	0.010765	0.48724	TRUE
JP28100	ZER1	14.697	77.328	14.697	77.328	2.319	1961.3	555.85	2.6565	0.99462	0.0053826	0.010765	0.48724	TRUE
JP38779	RNF138	14.697	77.328	14.697	77.328	2.319	1961.3	555.85	2.6565	0.99462	0.0053826	0.010765	0.48724	TRUE
JP10422	KRT85	11.941	61.114	11.941	61.114	2.2629	1209	344.72	2.6484	0.99454	0.0054643	0.010929	0.49348	TRUE
JP38705	NOL7	19.29	104.77	19.29	104.77	2.3821	3653.1	1042.3	2.6476	0.99441	0.0055914	0.011183	0.50442	TRUE
JP60244	TMEM171	2.7557	12.472	2.7557	12.472	1.8428	47.205	13.493	2.6452	0.99472	0.005278	0.010556	0.47889	TRUE
JP23097	FGF17	2.7557	12.472	2.7557	12.472	1.8428	47.205	13.493	2.6452	0.99472	0.005278	0.010556	0.47889	TRUE
JP72059	ELFN1	2.7557	12.472	2.7557	12.472	1.8428	47.205	13.493	2.6452	0.99472	0.005278	0.010556	0.47889	TRUE
JP3651	COL15A1	2.7557	12.472	2.7557	12.472	1.8428	47.205	13.493	2.6452	0.99472	0.005278	0.010556	0.47889	TRUE
JP1484	ATP6V0A1	2.7557	12.472	2.7557	12.472	1.8428	47.205	13.493	2.6452	0.99472	0.005278	0.010556	0.47889	TRUE
JP73888	CBWD6	2.7557	12.472	2.7557	12.472	1.8428	47.205	13.493	2.6452	0.99472	0.005278	0.010556	0.47889	TRUE
JP38211	MZB1	2.7557	12.472	2.7557	12.472	1.8428	47.205	13.493	2.6452	0.99472	0.005278	0.010556	0.47889	TRUE
JP17643	SLC15A2	2.7557	12.472	2.7557	12.472	1.8428	47.205	13.493	2.6452	0.99472	0.005278	0.010556	0.47889	TRUE
JP55894	PLXNA4	2.7557	12.472	2.7557	12.472	1.8428	47.205	13.493	2.6452	0.99472	0.005278	0.010556	0.47889	TRUE
JP8761	HOXD8	2.7557	12.472	2.7557	12.472	1.8428	47.205	13.493	2.6452	0.99472	0.005278	0.010556	0.47889	TRUE
JP64733	APLF	2.7557	12.472	2.7557	12.472	1.8428	47.205	13.493	2.6452	0.99472	0.005278	0.010556	0.47889	TRUE
JP10506	RPSA	2.7557	12.472	2.7557	12.472	1.8428	47.205	13.493	2.6452	0.99472	0.005278	0.010556	0.47889	TRUE
JP38426	CYP39A1	2.7557	12.472	2.7557	12.472	1.8428	47.205	13.493	2.6452	0.99472	0.005278	0.010556	0.47889	TRUE
JP33102	SEC14L2	2.7557	12.472	2.7557	12.472	1.8428	47.205	13.493	2.6452	0.99472	0.005278	0.010556	0.47889	TRUE
JP26900	IL18BP	2.7557	12.472	2.7557	12.472	1.8428	47.205	13.493	2.6452	0.99472	0.005278	0.010556	0.47889	TRUE
JP43849	SMG9	2.7557	12.472	2.7557	12.472	1.8428	47.205	13.493	2.6452	0.99472	0.005278	0.010556	0.47889	TRUE
JP71140	FAM69A	2.7557	12.472	2.7557	12.472	1.8428	47.205	13.493	2.6452	0.99472	0.005278	0.010556	0.47889	TRUE
JP47513	EDDM3B	2.7557	12.472	2.7557	12.472	1.8428	47.205	13.493	2.6452	0.99472	0.005278	0.010556	0.47889	TRUE
JP25372	RNF7	2.7557	12.472	2.7557	12.472	1.8428	47.205	13.493	2.6452	0.99472	0.005278	0.010556	0.47889	TRUE
JP40358	UGT1A4	59.706	377.91	59.706	377.91	2.6419	50626	14479	2.6444	0.99407	0.0059287	0.011857	0.52822	TRUE
JP6171	FCGRT	21.127	115.99	21.127	115.99	2.4025	4499.6	1287	2.6443	0.99433	0.0056686	0.011337	0.50971	TRUE
JP30378	BAZ2A	74.403	485.17	74.403	485.17	2.6888	84364	24215	2.6397	0.99393	0.0060687	0.012137	0.53833	TRUE
JP32633	SRGAP2	109.31	753.32	109.31	753.32	2.7736	207380	59533	2.6394	0.99383	0.0061702	0.01234	0.54671	TRUE
JP39364	CAB39	15.615	82.316	15.615	82.316	2.3261	2224.5	639.32	2.638	0.9943	0.0056999	0.0114	0.50971	TRUE
JP76002	ARPC4-TTLL3	15.615	82.316	15.615	82.316	2.3261	2224.5	639.32	2.638	0.9943	0.0056999	0.0114	0.50971	TRUE
JP22868	TNFSF9	12.86	66.103	12.86	66.103	2.2755	1417.4	408.7	2.6336	0.99427	0.0057258	0.011452	0.51143	TRUE
JP15985	REG1A	12.86	66.103	12.86	66.103	2.2755	1417.4	408.7	2.6336	0.99427	0.0057258	0.011452	0.51143	TRUE
JP33920	BRMS1	20.208	109.76	20.208	109.76	2.3847	4009.3	1161	2.6281	0.99407	0.0059342	0.011868	0.52822	TRUE
JP67048	TIPRL	20.208	109.76	20.208	109.76	2.3847	4009.3	1161	2.6281	0.99407	0.0059342	0.011868	0.52822	TRUE
JP65440	MRPL21	18.371	98.53	18.371	98.53	2.3612	3212.7	930.93	2.6272	0.99407	0.0059252	0.01185	0.52822	TRUE
JP42526	CSGALNACT2	18.371	98.53	18.371	98.53	2.3612	3212.7	930.93	2.6272	0.99407	0.0059252	0.01185	0.52822	TRUE
JP43848	SMG9	18.371	98.53	18.371	98.53	2.3612	3212.7	930.93	2.6272	0.99407	0.0059252	0.01185	0.52822	TRUE
JP461	AP2B1	65.218	415.32	65.218	415.32	2.6524	61287	17797	2.6244	0.99369	0.0063123	0.012625	0.55486	TRUE
JP404	ADRA1B	4.5928	21.203	4.5928	21.203	1.9891	137.94	40.107	2.6228	0.99431	0.0056945	0.011389	0.50971	TRUE
JP41002	DUS2	4.5928	21.203	4.5928	21.203	1.9891	137.94	40.107	2.6228	0.99431	0.0056945	0.011389	0.50971	TRUE
JP69265	EBLN1	4.5928	21.203	4.5928	21.203	1.9891	137.94	40.107	2.6228	0.99431	0.0056945	0.011389	0.50971	TRUE
JP6723	GAB1	4.5928	21.203	4.5928	21.203	1.9891	137.94	40.107	2.6228	0.99431	0.0056945	0.011389	0.50971	TRUE
JP74028	MT1HL1	4.5928	21.203	4.5928	21.203	1.9891	137.94	40.107	2.6228	0.99431	0.0056945	0.011389	0.50971	TRUE
JP16757	S100A12	4.5928	21.203	4.5928	21.203	1.9891	137.94	40.107	2.6228	0.99431	0.0056945	0.011389	0.50971	TRUE
JP118	ACAT1	4.5928	21.203	4.5928	21.203	1.9891	137.94	40.107	2.6228	0.99431	0.0056945	0.011389	0.50971	TRUE
JP9397	IL2RA	4.5928	21.203	4.5928	21.203	1.9891	137.94	40.107	2.6228	0.99431	0.0056945	0.011389	0.50971	TRUE
JP1142	ARHGDIA	4.5928	21.203	4.5928	21.203	1.9891	137.94	40.107	2.6228	0.99431	0.0056945	0.011389	0.50971	TRUE
JP49052	LENG1	4.5928	21.203	4.5928	21.203	1.9891	137.94	40.107	2.6228	0.99431	0.0056945	0.011389	0.50971	TRUE
JP20914	ZXDA	4.5928	21.203	4.5928	21.203	1.9891	137.94	40.107	2.6228	0.99431	0.0056945	0.011389	0.50971	TRUE
JP50536	TTC26	16.534	87.305	16.534	87.305	2.3323	2504.3	729.56	2.6201	0.99398	0.0060218	0.012044	0.53448	TRUE
JP33646	KIAA1549L	23.883	132.21	23.883	132.21	2.4204	5866.9	1710.8	2.6189	0.99386	0.0061409	0.012282	0.54442	TRUE
JP48281	CENPH	13.778	71.091	13.778	71.091	2.2863	1642.4	479.03	2.6186	0.994	0.0060017	0.012003	0.533	TRUE
JP42139	PSPC1	13.778	71.091	13.778	71.091	2.2863	1642.4	479.03	2.6186	0.994	0.0060017	0.012003	0.533	TRUE
JP26091	ARMCX2	13.778	71.091	13.778	71.091	2.2863	1642.4	479.03	2.6186	0.994	0.0060017	0.012003	0.533	TRUE
JP49679	OGFOD3	13.778	71.091	13.778	71.091	2.2863	1642.4	479.03	2.6186	0.994	0.0060017	0.012003	0.533	TRUE
JP56631	TTYH2	34.905	203.3	34.905	203.3	2.5084	14178	4137.2	2.618	0.99374	0.0062611	0.012522	0.55395	TRUE
JP76182	RBAK-RBAKDN	28.475	160.89	28.475	160.89	2.4574	8767	2575.1	2.6094	0.99364	0.0063632	0.012726	0.55618	TRUE
JP40987	TMEM260	41.335	245.7	41.335	245.7	2.5428	20883	6136.3	2.6089	0.99352	0.0064777	0.012955	0.56498	TRUE
JP36387	SETD2	40.417	239.47	40.417	239.47	2.5376	19810	5822.9	2.6085	0.99352	0.006479	0.012958	0.56498	TRUE
JP25171	RAB3D	32.15	184.59	32.15	184.59	2.485	11619	3415.8	2.6082	0.99358	0.0064191	0.012838	0.56075	TRUE
JP25933	ATG13	45.009	270.65	45.009	270.65	2.5617	25456	7485.1	2.608	0.99348	0.0065182	0.013036	0.56612	TRUE
JP77384	NTC_943	39.498	233.23	39.498	233.23	2.532	18766	5519	2.6078	0.99351	0.0064858	0.012972	0.56498	TRUE
JP52611	TTLL2	22.964	125.97	22.964	125.97	2.4055	5305	1561.8	2.6064	0.99364	0.006359	0.012718	0.55612	TRUE
JP8792	HPCAL1	31.231	178.35	31.231	178.35	2.4763	10822	3192.8	2.6037	0.9935	0.006497	0.012994	0.56532	TRUE
JP49235	FYCO1	14.697	76.08	14.697	76.08	2.2959	1884	555.85	2.6036	0.99371	0.0062889	0.012578	0.55395	TRUE
JP69003	SPOPL	14.697	76.08	14.697	76.08	2.2959	1884	555.85	2.6036	0.99371	0.0062889	0.012578	0.55395	TRUE
JP31328	TRIM32	36.742	214.52	36.742	214.52	2.5136	15803	4662.5	2.6036	0.99345	0.0065455	0.013091	0.56763	TRUE
JP21863	ULK1	17.453	92.294	17.453	92.294	2.338	2800.6	826.72	2.6029	0.99365	0.0063476	0.012695	0.55612	TRUE
JP57245	RNF157	17.453	92.294	17.453	92.294	2.338	2800.6	826.72	2.6029	0.99365	0.0063476	0.012695	0.55612	TRUE
JP45828	NLGN2	27.557	154.66	27.557	154.66	2.4464	8077	2385.9	2.602	0.99351	0.006493	0.012986	0.56529	TRUE
JP19458	TP53BP1	35.824	208.29	35.824	208.29	2.5068	14872	4395.4	2.6013	0.99342	0.0065811	0.013162	0.57039	TRUE
JP76599	NTC_158	30.312	172.12	30.312	172.12	2.4669	10054	2978.4	2.5983	0.99341	0.0065907	0.013181	0.5709	TRUE
JP57256	SORCS1	9.1856	44.9	9.1856	44.9	2.172	637.76	189.21	2.5964	0.9937	0.0062984	0.012597	0.55395	TRUE
JP29696	IFI44L	9.1856	44.9	9.1856	44.9	2.172	637.76	189.21	2.5964	0.9937	0.0062984	0.012597	0.55395	TRUE
JP70368	YJEFN3	9.1856	44.9	9.1856	44.9	2.172	637.76	189.21	2.5964	0.9937	0.0062984	0.012597	0.55395	TRUE
JP38471	NME8	9.1856	44.9	9.1856	44.9	2.172	637.76	189.21	2.5964	0.9937	0.0062984	0.012597	0.55395	TRUE
JP41445	SUSD4	9.1856	44.9	9.1856	44.9	2.172	637.76	189.21	2.5964	0.9937	0.0062984	0.012597	0.55395	TRUE
JP16940	SCO1	9.1856	44.9	9.1856	44.9	2.172	637.76	189.21	2.5964	0.9937	0.0062984	0.012597	0.55395	TRUE
JP41782	CENPQ	9.1856	44.9	9.1856	44.9	2.172	637.76	189.21	2.5964	0.9937	0.0062984	0.012597	0.55395	TRUE
JP2387	CAV1	9.1856	44.9	9.1856	44.9	2.172	637.76	189.21	2.5964	0.9937	0.0062984	0.012597	0.55395	TRUE
JP38568	TAOK3	9.1856	44.9	9.1856	44.9	2.172	637.76	189.21	2.5964	0.9937	0.0062984	0.012597	0.55395	TRUE
JP3985	CRYGS	10.104	49.889	10.104	49.889	2.1962	791.41	235.14	2.5945	0.99364	0.006358	0.012716	0.55612	TRUE
JP65090	SUSD3	10.104	49.889	10.104	49.889	2.1962	791.41	235.14	2.5945	0.99364	0.006358	0.012716	0.55612	TRUE
JP75813	CCDC180	10.104	49.889	10.104	49.889	2.1962	791.41	235.14	2.5945	0.99364	0.006358	0.012716	0.55612	TRUE
JP29539	BTNL3	10.104	49.889	10.104	49.889	2.1962	791.41	235.14	2.5945	0.99364	0.006358	0.012716	0.55612	TRUE
JP48918	TRAPPC6A	8.267	39.911	8.267	39.911	2.1423	500.67	148.93	2.593	0.99366	0.0063352	0.01267	0.55612	TRUE
JP45621	ARID1B	8.267	39.911	8.267	39.911	2.1423	500.67	148.93	2.593	0.99366	0.0063352	0.01267	0.55612	TRUE
JP48119	CYP3A43	11.023	54.878	11.023	54.878	2.2165	961.63	286.92	2.589	0.99352	0.0064822	0.012964	0.56498	TRUE
JP42727	BMP2K	11.023	54.878	11.023	54.878	2.2165	961.63	286.92	2.589	0.99352	0.0064822	0.012964	0.56498	TRUE
JP62967	ZNF746	25.72	142.18	25.72	142.18	2.4219	6781.9	2032.3	2.5834	0.99317	0.0068326	0.013665	0.59054	TRUE
JP74561	CT47A3	7.3485	34.922	7.3485	34.922	2.1053	380.15	114.1	2.5813	0.99348	0.0065245	0.013049	0.56612	TRUE
JP15232	PSMC5	7.3485	34.922	7.3485	34.922	2.1053	380.15	114.1	2.5813	0.99348	0.0065245	0.013049	0.56612	TRUE
JP11406	MFAP4	7.3485	34.922	7.3485	34.922	2.1053	380.15	114.1	2.5813	0.99348	0.0065245	0.013049	0.56612	TRUE
JP24769	FADS2	7.3485	34.922	7.3485	34.922	2.1053	380.15	114.1	2.5813	0.99348	0.0065245	0.013049	0.56612	TRUE
JP46576	ZNF77	11.941	59.867	11.941	59.867	2.2337	1148.4	344.72	2.5813	0.99335	0.0066519	0.013304	0.57524	TRUE
JP52865	TKTL2	11.941	59.867	11.941	59.867	2.2337	1148.4	344.72	2.5813	0.99335	0.0066519	0.013304	0.57524	TRUE
JP9924	JUND	11.941	59.867	11.941	59.867	2.2337	1148.4	344.72	2.5813	0.99335	0.0066519	0.013304	0.57524	TRUE
JP24595	PPIG	33.987	194.57	33.987	194.57	2.4828	12893	3887.9	2.5753	0.99292	0.0070808	0.014162	0.60725	TRUE
JP39806	DCUN1D1	21.127	113.5	21.127	113.5	2.3714	4266.1	1287	2.5748	0.99305	0.006946	0.013892	0.59867	TRUE
JP2388	CAV1	16.534	86.058	16.534	86.058	2.3118	2416.8	729.56	2.574	0.99311	0.0068883	0.013777	0.59436	TRUE
JP32723	SIRT5	16.534	86.058	16.534	86.058	2.3118	2416.8	729.56	2.574	0.99311	0.0068883	0.013777	0.59436	TRUE
JP46899	APOBEC3G	12.86	64.855	12.86	64.855	2.2484	1351.8	408.7	2.572	0.99315	0.0068546	0.013709	0.59211	TRUE
JP6509	FMR1	26.638	147.17	26.638	147.17	2.4225	7264.2	2205	2.5668	0.99282	0.0071794	0.014359	0.61502	TRUE
JP56941	IZUMO4	26.638	147.17	26.638	147.17	2.4225	7264.2	2205	2.5668	0.99282	0.0071794	0.014359	0.61502	TRUE
JP77433	NTC_992	108.39	728.38	108.39	728.38	2.7372	192190	58370	2.5662	0.99236	0.0076375	0.015275	0.64219	TRUE
JP15200	PSMB8	46.846	279.38	46.846	279.38	2.5509	27035	8217.6	2.5651	0.9926	0.0073953	0.014791	0.62934	TRUE
JP28485	SLC35A1	35.824	205.79	35.824	205.79	2.4895	14444	4395.4	2.5637	0.99266	0.0073393	0.014679	0.62611	TRUE
JP69302	OVCH2	50.521	304.32	50.521	304.32	2.5671	32207	9801.6	2.5636	0.99255	0.0074527	0.014905	0.63353	TRUE
JP17431	SLC1A2	17.453	91.047	17.453	91.047	2.3185	2708.1	826.72	2.5596	0.9928	0.0071975	0.014395	0.61589	TRUE
JP47695	GMCL1	17.453	91.047	17.453	91.047	2.3185	2708.1	826.72	2.5596	0.9928	0.0071975	0.014395	0.61589	TRUE
JP21383	CLPP	22.045	118.49	22.045	118.49	2.3743	4650.4	1420.6	2.5587	0.99271	0.0072886	0.014577	0.623	TRUE
JP4557	DBT	23.883	129.71	23.883	129.71	2.3932	5599.8	1710.8	2.5586	0.99268	0.0073162	0.014632	0.62467	TRUE
JP24819	NCR2	23.883	129.71	23.883	129.71	2.3932	5599.8	1710.8	2.5586	0.99268	0.0073162	0.014632	0.62467	TRUE
JP60420	KLF14	6.4299	29.933	6.4299	29.933	2.0577	276.2	84.519	2.5565	0.99302	0.006975	0.01395	0.59884	TRUE
JP63279	RBMY1F	6.4299	29.933	6.4299	29.933	2.0577	276.2	84.519	2.5565	0.99302	0.006975	0.01395	0.59884	TRUE
JP5261	EDA	6.4299	29.933	6.4299	29.933	2.0577	276.2	84.519	2.5565	0.99302	0.006975	0.01395	0.59884	TRUE
JP9561	IMPA1	6.4299	29.933	6.4299	29.933	2.0577	276.2	84.519	2.5565	0.99302	0.006975	0.01395	0.59884	TRUE
JP12644	NKX6-1	6.4299	29.933	6.4299	29.933	2.0577	276.2	84.519	2.5565	0.99302	0.006975	0.01395	0.59884	TRUE
JP68295	TREML4	6.4299	29.933	6.4299	29.933	2.0577	276.2	84.519	2.5565	0.99302	0.006975	0.01395	0.59884	TRUE
JP28817	DMRT2	6.4299	29.933	6.4299	29.933	2.0577	276.2	84.519	2.5565	0.99302	0.006975	0.01395	0.59884	TRUE
JP23562	NOL3	25.72	140.94	25.72	140.94	2.4093	6637.4	2032.3	2.5558	0.9926	0.0074005	0.014801	0.62944	TRUE
JP16852	ATXN7	33.987	193.32	33.987	193.32	2.4735	12693	3887.9	2.5553	0.9925	0.0075011	0.015002	0.63729	TRUE
JP62581	MB21D2	20.208	107.26	20.208	107.26	2.3518	3789.1	1161	2.5549	0.99266	0.0073412	0.014682	0.62611	TRUE
JP11862	MTHFD1	67.055	419.07	67.055	419.07	2.6258	61956	18990	2.5544	0.99226	0.0077444	0.015489	0.65012	TRUE
JP35626	INPP5J	45.928	271.89	45.928	271.89	2.5398	25530	7846.5	2.551	0.9923	0.0076956	0.015391	0.64673	TRUE
JP65220	MTIF3	22.964	123.47	22.964	123.47	2.3769	5051.2	1561.8	2.5433	0.99237	0.007632	0.015264	0.64207	TRUE
JP17435	SLC1A3	22.964	123.47	22.964	123.47	2.3769	5051.2	1561.8	2.5433	0.99237	0.007632	0.015264	0.64207	TRUE
JP44213	PARD3	40.417	234.48	40.417	234.48	2.5073	18830	5822.9	2.5431	0.99217	0.0078274	0.015655	0.65653	TRUE
JP64964	PRIMPOL	39.498	228.24	39.498	228.24	2.5009	17812	5519	2.5406	0.99212	0.0078752	0.01575	0.6586	TRUE
JP24779	CRIPT	15.615	79.822	15.615	79.822	2.2822	2061.2	639.32	2.5393	0.99241	0.0075906	0.015181	0.63937	TRUE
JP51837	TRMT1L	15.615	79.822	15.615	79.822	2.2822	2061.2	639.32	2.5393	0.99241	0.0075906	0.015181	0.63937	TRUE
JP37171	ZBTB21	49.602	295.59	49.602	295.59	2.5512	30255	9390.6	2.5385	0.992	0.0080032	0.016006	0.66469	TRUE
JP43753	FAM212B	37.661	215.77	37.661	215.77	2.4872	15861	4938.8	2.5344	0.992	0.0080007	0.016001	0.66469	TRUE
JP18882	TCN1	19.29	101.02	19.29	101.02	2.3301	3340.3	1042.3	2.5317	0.99217	0.0078293	0.015659	0.65653	TRUE
JP52439	ATG10	77.159	487.66	77.159	487.66	2.6444	84257	26364	2.5282	0.9916	0.0083968	0.016794	0.68883	TRUE
JP21139	SHFM1	16.534	84.811	16.534	84.811	2.291	2330.9	729.56	2.5278	0.99214	0.0078641	0.015728	0.65803	TRUE
JP13134	OTC	16.534	84.811	16.534	84.811	2.291	2330.9	729.56	2.5278	0.99214	0.0078641	0.015728	0.65803	TRUE
JP37958	A4GNT	16.534	84.811	16.534	84.811	2.291	2330.9	729.56	2.5278	0.99214	0.0078641	0.015728	0.65803	TRUE
JP63690	DENND1B	16.534	84.811	16.534	84.811	2.291	2330.9	729.56	2.5278	0.99214	0.0078641	0.015728	0.65803	TRUE
JP49464	CCDC121	22.045	117.24	22.045	117.24	2.3591	4530.9	1420.6	2.5256	0.99199	0.0080124	0.016025	0.66469	TRUE
JP41296	TRMT61B	22.045	117.24	22.045	117.24	2.3591	4530.9	1420.6	2.5256	0.99199	0.0080124	0.016025	0.66469	TRUE
JP75042	C16orf52	27.557	150.91	27.557	150.91	2.4113	7608.4	2385.9	2.5254	0.9919	0.0080963	0.016193	0.66985	TRUE
JP23123	NRP1	55.114	331.76	55.114	331.76	2.5681	38267	12010	2.5244	0.99163	0.0083686	0.016737	0.68688	TRUE
JP64095	ZNF883	57.869	350.47	57.869	350.47	2.5778	42807	13460	2.5221	0.99156	0.0084415	0.016883	0.6914	TRUE
JP26107	RGP1	3.6742	16.214	3.6742	16.214	1.8808	78.621	24.735	2.5213	0.99241	0.0075916	0.015183	0.63937	TRUE
JP20945	BSND	3.6742	16.214	3.6742	16.214	1.8808	78.621	24.735	2.5213	0.99241	0.0075916	0.015183	0.63937	TRUE
JP19425	TNR	3.6742	16.214	3.6742	16.214	1.8808	78.621	24.735	2.5213	0.99241	0.0075916	0.015183	0.63937	TRUE
JP76315	LOC101060321	3.6742	16.214	3.6742	16.214	1.8808	78.621	24.735	2.5213	0.99241	0.0075916	0.015183	0.63937	TRUE
JP17515	SLC5A5	3.6742	16.214	3.6742	16.214	1.8808	78.621	24.735	2.5213	0.99241	0.0075916	0.015183	0.63937	TRUE
JP36988	PILRB	3.6742	16.214	3.6742	16.214	1.8808	78.621	24.735	2.5213	0.99241	0.0075916	0.015183	0.63937	TRUE
JP6219	FES	3.6742	16.214	3.6742	16.214	1.8808	78.621	24.735	2.5213	0.99241	0.0075916	0.015183	0.63937	TRUE
JP9929	ANOS1	3.6742	16.214	3.6742	16.214	1.8808	78.621	24.735	2.5213	0.99241	0.0075916	0.015183	0.63937	TRUE
JP74970	CCDC175	3.6742	16.214	3.6742	16.214	1.8808	78.621	24.735	2.5213	0.99241	0.0075916	0.015183	0.63937	TRUE
JP68420	C9orf142	3.6742	16.214	3.6742	16.214	1.8808	78.621	24.735	2.5213	0.99241	0.0075916	0.015183	0.63937	TRUE
JP63094	LINGO2	3.6742	16.214	3.6742	16.214	1.8808	78.621	24.735	2.5213	0.99241	0.0075916	0.015183	0.63937	TRUE
JP9838	ITIH2	3.6742	16.214	3.6742	16.214	1.8808	78.621	24.735	2.5213	0.99241	0.0075916	0.015183	0.63937	TRUE
JP31033	ATG14	38.579	220.76	38.579	220.76	2.4862	16594	5224.3	2.5205	0.99167	0.0083324	0.016665	0.68428	TRUE
JP60126	PACRGL	20.208	106.01	20.208	106.01	2.3351	3681.3	1161	2.5183	0.99185	0.0081502	0.0163	0.67288	TRUE
JP23054	GALR2	37.661	214.52	37.661	214.52	2.4789	15640	4938.8	2.5166	0.99158	0.0084152	0.01683	0.68997	TRUE
JP8749	HOXD1	17.453	89.8	17.453	89.8	2.2989	2617.1	826.72	2.5162	0.99185	0.0081472	0.016294	0.67288	TRUE
JP27152	FAM13A	17.453	89.8	17.453	89.8	2.2989	2617.1	826.72	2.5162	0.99185	0.0081472	0.016294	0.67288	TRUE
JP61629	ENTHD2	17.453	89.8	17.453	89.8	2.2989	2617.1	826.72	2.5162	0.99185	0.0081472	0.016294	0.67288	TRUE
JP31887	CIC	42.254	244.45	42.254	244.45	2.5046	20443	6459.2	2.5159	0.99153	0.0084746	0.016949	0.69291	TRUE
JP14064	PKP1	11.023	53.63	11.023	53.63	2.1839	907.71	286.92	2.5154	0.99199	0.0080078	0.016016	0.66469	TRUE
JP22400	TNFSF11	11.023	53.63	11.023	53.63	2.1839	907.71	286.92	2.5154	0.99199	0.0080078	0.016016	0.66469	TRUE
JP47213	DMRTB1	11.023	53.63	11.023	53.63	2.1839	907.71	286.92	2.5154	0.99199	0.0080078	0.016016	0.66469	TRUE
JP27360	USPL1	10.104	48.642	10.104	48.642	2.1604	742.57	235.14	2.5131	0.99197	0.0080309	0.016062	0.6648	TRUE
JP31288	ELL2	10.104	48.642	10.104	48.642	2.1604	742.57	235.14	2.5131	0.99197	0.0080309	0.016062	0.6648	TRUE
JP19499	TPM2	10.104	48.642	10.104	48.642	2.1604	742.57	235.14	2.5131	0.99197	0.0080309	0.016062	0.6648	TRUE
JP27815	TRDN	10.104	48.642	10.104	48.642	2.1604	742.57	235.14	2.5131	0.99197	0.0080309	0.016062	0.6648	TRUE
JP39185	RBMX2	47.765	280.62	47.765	280.62	2.5299	27112	8598.7	2.5112	0.99137	0.0086348	0.01727	0.70388	TRUE
JP44450	CELF4	12.86	63.608	12.86	63.608	2.2208	1287.7	408.7	2.5103	0.99182	0.0081775	0.016355	0.67369	TRUE
JP59338	DMBX1	12.86	63.608	12.86	63.608	2.2208	1287.7	408.7	2.5103	0.99182	0.0081775	0.016355	0.67369	TRUE
JP1463	ATP6V0C	12.86	63.608	12.86	63.608	2.2208	1287.7	408.7	2.5103	0.99182	0.0081775	0.016355	0.67369	TRUE
JP31813	ATG2A	46.846	274.39	46.846	274.39	2.525	25888	8217.6	2.5101	0.99135	0.0086545	0.017309	0.70511	TRUE
JP56529	MAPK1IP1L	5.5114	24.944	5.5114	24.944	1.9944	188.82	59.939	2.5101	0.99208	0.0079234	0.015847	0.65978	TRUE
JP44588	MCCC1	5.5114	24.944	5.5114	24.944	1.9944	188.82	59.939	2.5101	0.99208	0.0079234	0.015847	0.65978	TRUE
JP14424	PON2	5.5114	24.944	5.5114	24.944	1.9944	188.82	59.939	2.5101	0.99208	0.0079234	0.015847	0.65978	TRUE
JP2962	CDR1	5.5114	24.944	5.5114	24.944	1.9944	188.82	59.939	2.5101	0.99208	0.0079234	0.015847	0.65978	TRUE
JP17769	SMARCD2	5.5114	24.944	5.5114	24.944	1.9944	188.82	59.939	2.5101	0.99208	0.0079234	0.015847	0.65978	TRUE
JP42878	KRBOX4	5.5114	24.944	5.5114	24.944	1.9944	188.82	59.939	2.5101	0.99208	0.0079234	0.015847	0.65978	TRUE
JP16261	RP9	45.009	261.92	45.009	261.92	2.5146	23524	7485.1	2.5071	0.99129	0.0087124	0.017425	0.70871	TRUE
JP38021	CYB5R4	9.1856	43.653	9.1856	43.653	2.1322	593.99	189.21	2.5057	0.99183	0.00817	0.01634	0.67369	TRUE
JP10575	LEP	13.778	68.597	13.778	68.597	2.2355	1502.5	479.03	2.5047	0.99167	0.0083325	0.016665	0.68428	TRUE
JP72316	EML6	13.778	68.597	13.778	68.597	2.2355	1502.5	479.03	2.5047	0.99167	0.0083325	0.016665	0.68428	TRUE
JP63539	SLC16A11	13.778	68.597	13.778	68.597	2.2355	1502.5	479.03	2.5047	0.99167	0.0083325	0.016665	0.68428	TRUE
JP20501	ZNF18	18.371	94.789	18.371	94.789	2.3059	2919.8	930.93	2.5046	0.99156	0.008438	0.016876	0.6914	TRUE
JP37709	TMX2	27.557	149.67	27.557	149.67	2.3995	7455.4	2385.9	2.4999	0.9913	0.0087039	0.017408	0.7084	TRUE
JP6467	FLOT2	23.883	127.22	23.883	127.22	2.3654	5338.9	1710.8	2.4983	0.99131	0.0086875	0.017375	0.70744	TRUE
JP6703	G6PD	51.439	0	51.439	0	-5.7126	1323	10223	2.498	0.0062448	0.99376	0.01249	0.55301	FALSE
JP26800	TOM1L1	14.697	73.586	14.697	73.586	2.2484	1734	555.85	2.4978	0.99148	0.0085192	0.017038	0.69519	TRUE
JP42318	C5orf22	40.417	230.74	40.417	230.74	2.4842	18111	5822.9	2.4941	0.991	0.0089968	0.017994	0.72803	TRUE
JP23174	HCAR3	19.29	99.778	19.29	99.778	2.3124	3239.1	1042.3	2.4931	0.99126	0.0087351	0.01747	0.70905	TRUE
JP51604	RSPH6A	19.29	99.778	19.29	99.778	2.3124	3239.1	1042.3	2.4931	0.99126	0.0087351	0.01747	0.70905	TRUE
JP75969	MICA	8.267	38.664	8.267	38.664	2.0976	461.98	148.93	2.4908	0.99151	0.0084868	0.016974	0.69291	TRUE
JP52561	RAB34	8.267	38.664	8.267	38.664	2.0976	461.98	148.93	2.4908	0.99151	0.0084868	0.016974	0.69291	TRUE
JP19741	TULP1	8.267	38.664	8.267	38.664	2.0976	461.98	148.93	2.4908	0.99151	0.0084868	0.016974	0.69291	TRUE
JP52985	EVA1A	8.267	38.664	8.267	38.664	2.0976	461.98	148.93	2.4908	0.99151	0.0084868	0.016974	0.69291	TRUE
JP39257	ZFR	8.267	38.664	8.267	38.664	2.0976	461.98	148.93	2.4908	0.99151	0.0084868	0.016974	0.69291	TRUE
JP57517	SLC5A11	56.951	340.49	56.951	340.49	2.559	40198	12966	2.4901	0.99077	0.0092345	0.018469	0.74222	TRUE
JP52956	CEP78	15.615	78.575	15.615	78.575	2.2598	1981.9	639.32	2.49	0.99127	0.0087304	0.017461	0.70905	TRUE
JP55060	HSFY1	15.615	78.575	15.615	78.575	2.2598	1981.9	639.32	2.49	0.99127	0.0087304	0.017461	0.70905	TRUE
JP37890	GOLGA7	26.638	143.43	26.638	143.43	2.3856	6820.2	2205	2.4872	0.99099	0.0090078	0.018016	0.72854	TRUE
JP15697	RABIF	49.602	290.6	49.602	290.6	2.5267	29040	9390.6	2.487	0.99074	0.0092605	0.018521	0.74392	TRUE
JP55219	ZNF628	48.684	284.37	48.684	284.37	2.522	27773	8989.6	2.4857	0.99072	0.0092849	0.01857	0.7455	TRUE
JP6622	NR5A1	70.729	435.28	70.729	435.28	2.6046	66449	21512	2.4855	0.99056	0.0094396	0.018879	0.75753	TRUE
JP31620	SETX	20.208	104.77	20.208	104.77	2.3182	3575	1161	2.4817	0.99096	0.0090374	0.018075	0.72979	TRUE
JP30440	ABCB8	20.208	104.77	20.208	104.77	2.3182	3575	1161	2.4817	0.99096	0.0090374	0.018075	0.72979	TRUE
JP23571	CDKL2	20.208	104.77	20.208	104.77	2.3182	3575	1161	2.4817	0.99096	0.0090374	0.018075	0.72979	TRUE
JP55273	SYT8	22.964	120.98	22.964	120.98	2.3477	4803.6	1561.8	2.4802	0.99087	0.0091266	0.018253	0.73393	TRUE
JP11758	MSH3	55.114	326.77	55.114	326.77	2.5463	36899	12010	2.4789	0.99048	0.0095168	0.019034	0.76096	TRUE
JP6986	GCK	31.231	170.87	31.231	170.87	2.4148	9749.4	3192.8	2.4712	0.99052	0.009485	0.01897	0.76016	TRUE
JP70258	CCDC172	23.883	125.97	23.883	125.97	2.3513	5210.8	1710.8	2.4682	0.99054	0.009455	0.01891	0.75837	TRUE
JP18546	VAMP2	7.3485	33.675	7.3485	33.675	2.0543	346.54	114.1	2.4646	0.99091	0.0090937	0.018187	0.73166	TRUE
JP32634	SRGAP2	7.3485	33.675	7.3485	33.675	2.0543	346.54	114.1	2.4646	0.99091	0.0090937	0.018187	0.73166	TRUE
JP12332	NDUFB5	7.3485	33.675	7.3485	33.675	2.0543	346.54	114.1	2.4646	0.99091	0.0090937	0.018187	0.73166	TRUE
JP22746	B3GALT1	7.3485	33.675	7.3485	33.675	2.0543	346.54	114.1	2.4646	0.99091	0.0090937	0.018187	0.73166	TRUE
JP75326	TSTD3	7.3485	33.675	7.3485	33.675	2.0543	346.54	114.1	2.4646	0.99091	0.0090937	0.018187	0.73166	TRUE
JP18834	TCF7	7.3485	33.675	7.3485	33.675	2.0543	346.54	114.1	2.4646	0.99091	0.0090937	0.018187	0.73166	TRUE
JP14047	PKLR	7.3485	33.675	7.3485	33.675	2.0543	346.54	114.1	2.4646	0.99091	0.0090937	0.018187	0.73166	TRUE
JP12993	OCRL	46.846	1.2472	46.846	1.2472	-4.4122	1039.6	8217.6	2.4618	0.0069115	0.99309	0.013823	0.59603	FALSE
JP38979	MTFP1	44.091	251.94	44.091	251.94	2.4879	21600	7133.5	2.4609	0.99009	0.0099108	0.019822	0.78437	TRUE
JP55499	LRRC46	22.045	114.74	22.045	114.74	2.3284	4296.5	1420.6	2.4595	0.99035	0.0096539	0.019308	0.77033	TRUE
JP40496	NUTM2F	22.045	114.74	22.045	114.74	2.3284	4296.5	1420.6	2.4595	0.99035	0.0096539	0.019308	0.77033	TRUE
JP67343	ADGRD1	22.045	114.74	22.045	114.74	2.3284	4296.5	1420.6	2.4595	0.99035	0.0096539	0.019308	0.77033	TRUE
JP53510	FAM195A	22.045	114.74	22.045	114.74	2.3284	4296.5	1420.6	2.4595	0.99035	0.0096539	0.019308	0.77033	TRUE
JP3178	CHM	48.684	281.87	48.684	281.87	2.5093	27188	8989.6	2.4594	0.99001	0.0099942	0.019988	0.78574	TRUE
JP47700	ZNF106	24.801	130.96	24.801	130.96	2.3546	5634.6	1867.5	2.4565	0.99022	0.0097845	0.019569	0.77675	TRUE
JP7832	GRP	24.801	130.96	24.801	130.96	2.3546	5634.6	1867.5	2.4565	0.99022	0.0097845	0.019569	0.77675	TRUE
JP60695	HDX	19.29	98.53	19.29	98.53	2.2944	3139.5	1042.3	2.4544	0.99027	0.0097326	0.019465	0.77491	TRUE
JP70999	LRRC75A	19.29	98.53	19.29	98.53	2.2944	3139.5	1042.3	2.4544	0.99027	0.0097326	0.019465	0.77491	TRUE
JP37697	MEMO1	45.928	0	45.928	0	-5.5524	1054.7	7846.5	2.4541	0.0070614	0.99294	0.014123	0.60592	FALSE
JP55670	TMEM261	27.557	147.17	27.557	147.17	2.3754	7153.9	2385.9	2.4488	0.98996	0.010042	0.020083	0.78753	TRUE
JP45325	LYRM2	27.557	147.17	27.557	147.17	2.3754	7153.9	2385.9	2.4488	0.98996	0.010042	0.020083	0.78753	TRUE
JP41795	TBCCD1	22.964	119.73	22.964	119.73	2.3329	4682.1	1561.8	2.4486	0.99003	0.0099667	0.019933	0.7844	TRUE
JP32846	ANGPTL2	12.86	62.361	12.86	62.361	2.1927	1225.2	408.7	2.4486	0.99028	0.0097218	0.019444	0.77491	TRUE
JP53627	ABLIM2	12.86	62.361	12.86	62.361	2.1927	1225.2	408.7	2.4486	0.99028	0.0097218	0.019444	0.77491	TRUE
JP70301	TEX9	13.778	67.35	13.778	67.35	2.2094	1435	479.03	2.4477	0.99023	0.0097746	0.019549	0.77675	TRUE
JP39352	ZNF44	11.941	57.372	11.941	57.372	2.1733	1032	344.72	2.4469	0.99026	0.0097363	0.019473	0.77491	TRUE
JP55264	DPH6	45.009	1.2472	45.009	1.2472	-4.3557	957.56	7485.1	2.4462	0.0072177	0.99278	0.014435	0.61728	FALSE
JP26372	KLHL21	44.091	250.69	44.091	250.69	2.4807	21342	7133.5	2.4461	0.98967	0.010326	0.020652	0.80047	TRUE
JP24730	41531	14.697	72.339	14.697	72.339	2.2241	1661.3	555.85	2.4449	0.99012	0.0098776	0.019755	0.78214	TRUE
JP26906	MUC12	14.697	72.339	14.697	72.339	2.2241	1661.3	555.85	2.4449	0.99012	0.0098776	0.019755	0.78214	TRUE
JP9797	ITGB1	55.114	323.03	55.114	323.03	2.5297	35890	12010	2.4447	0.98953	0.010467	0.020934	0.80857	TRUE
JP9013	HTR1A	11.023	52.383	11.023	52.383	2.1506	855.35	286.92	2.4418	0.99016	0.0098436	0.019687	0.78024	TRUE
JP29893	LILRB3	11.023	52.383	11.023	52.383	2.1506	855.35	286.92	2.4418	0.99016	0.0098436	0.019687	0.78024	TRUE
JP53822	COL25A1	11.023	52.383	11.023	52.383	2.1506	855.35	286.92	2.4418	0.99016	0.0098436	0.019687	0.78024	TRUE
JP40936	PXK	30.312	163.39	30.312	163.39	2.3923	8854.2	2978.4	2.4384	0.98962	0.01038	0.02076	0.80306	TRUE
JP58067	PSTK	44.091	0	44.091	0	-5.4948	972	7133.5	2.4382	0.0073807	0.99262	0.014761	0.62844	FALSE
JP32870	ICMT	44.091	0	44.091	0	-5.4948	972	7133.5	2.4382	0.0073807	0.99262	0.014761	0.62844	FALSE
JP18423	STK11	44.091	1.2472	44.091	1.2472	-4.3266	917.79	7133.5	2.4382	0.0073807	0.99262	0.014761	0.62844	FALSE
JP68639	KRTAP6-2	16.534	82.316	16.534	82.316	2.2484	2163.7	729.56	2.4354	0.98981	0.01019	0.020381	0.79227	TRUE
JP54521	RAB2B	16.534	82.316	16.534	82.316	2.2484	2163.7	729.56	2.4354	0.98981	0.01019	0.020381	0.79227	TRUE
JP68052	RUFY4	26.638	140.94	26.638	140.94	2.3605	6532	2205	2.434	0.98955	0.010445	0.02089	0.80727	TRUE
JP58097	ANKRD22	10.104	47.394	10.104	47.394	2.1237	695.28	235.14	2.4318	0.98992	0.010083	0.020166	0.78753	TRUE
JP52860	FSCB	10.104	47.394	10.104	47.394	2.1237	695.28	235.14	2.4318	0.98992	0.010083	0.020166	0.78753	TRUE
JP25394	TCL1B	10.104	47.394	10.104	47.394	2.1237	695.28	235.14	2.4318	0.98992	0.010083	0.020166	0.78753	TRUE
JP17341	SIAH2	10.104	47.394	10.104	47.394	2.1237	695.28	235.14	2.4318	0.98992	0.010083	0.020166	0.78753	TRUE
JP35742	SLC39A1	10.104	47.394	10.104	47.394	2.1237	695.28	235.14	2.4318	0.98992	0.010083	0.020166	0.78753	TRUE
JP52159	DOHH	43.172	1.2472	43.172	1.2472	-4.2969	878.85	6791.5	2.4299	0.0075509	0.99245	0.015102	0.63937	FALSE
JP31573	PDS5B	43.172	1.2472	43.172	1.2472	-4.2969	878.85	6791.5	2.4299	0.0075509	0.99245	0.015102	0.63937	FALSE
JP16134	RHD	17.453	87.305	17.453	87.305	2.2587	2439.7	826.72	2.4294	0.98961	0.010386	0.020771	0.80306	TRUE
JP6444	FLI1	22.045	113.5	22.045	113.5	2.3128	4181.7	1420.6	2.4264	0.98942	0.010581	0.021162	0.8141	TRUE
JP30487	AKAP11	4.5928	19.956	4.5928	19.956	1.9057	118.01	40.107	2.4258	0.99003	0.009972	0.019944	0.7844	TRUE
JP61550	CMTM2	4.5928	19.956	4.5928	19.956	1.9057	118.01	40.107	2.4258	0.99003	0.009972	0.019944	0.7844	TRUE
JP25684	ST18	4.5928	19.956	4.5928	19.956	1.9057	118.01	40.107	2.4258	0.99003	0.009972	0.019944	0.7844	TRUE
JP4222	CTNND2	4.5928	19.956	4.5928	19.956	1.9057	118.01	40.107	2.4258	0.99003	0.009972	0.019944	0.7844	TRUE
JP76367	LOC101928436	4.5928	19.956	4.5928	19.956	1.9057	118.01	40.107	2.4258	0.99003	0.009972	0.019944	0.7844	TRUE
JP64676	KRTCAP2	4.5928	19.956	4.5928	19.956	1.9057	118.01	40.107	2.4258	0.99003	0.009972	0.019944	0.7844	TRUE
JP65754	TBC1D32	4.5928	19.956	4.5928	19.956	1.9057	118.01	40.107	2.4258	0.99003	0.009972	0.019944	0.7844	TRUE
JP40871	BCOR	4.5928	19.956	4.5928	19.956	1.9057	118.01	40.107	2.4258	0.99003	0.009972	0.019944	0.7844	TRUE
JP34153	TPGS2	4.5928	19.956	4.5928	19.956	1.9057	118.01	40.107	2.4258	0.99003	0.009972	0.019944	0.7844	TRUE
JP73560	PRR5-ARHGAP8	4.5928	19.956	4.5928	19.956	1.9057	118.01	40.107	2.4258	0.99003	0.009972	0.019944	0.7844	TRUE
JP56428	TEX30	4.5928	19.956	4.5928	19.956	1.9057	118.01	40.107	2.4258	0.99003	0.009972	0.019944	0.7844	TRUE
JP27941	DLC1	86.345	535.06	86.345	535.06	2.6176	100670	34294	2.423	0.98867	0.011326	0.022652	0.86372	TRUE
JP38486	PHF21A	18.371	92.294	18.371	92.294	2.2679	2732.3	930.93	2.4228	0.9894	0.0106	0.021199	0.81474	TRUE
JP59781	RFTN2	18.371	92.294	18.371	92.294	2.2679	2732.3	930.93	2.4228	0.9894	0.0106	0.021199	0.81474	TRUE
JP4090	CSNK2A2	42.254	1.2472	42.254	1.2472	-4.2666	840.77	6459.2	2.4215	0.0077288	0.99227	0.015458	0.64916	FALSE
JP21357	MADCAM1	6.4299	28.686	6.4299	28.686	1.9984	247.67	84.519	2.4209	0.98978	0.010215	0.020431	0.79227	TRUE
JP24400	NPIPA1	6.4299	28.686	6.4299	28.686	1.9984	247.67	84.519	2.4209	0.98978	0.010215	0.020431	0.79227	TRUE
JP1231	ARVCF	6.4299	28.686	6.4299	28.686	1.9984	247.67	84.519	2.4209	0.98978	0.010215	0.020431	0.79227	TRUE
JP53799	FAXC	6.4299	28.686	6.4299	28.686	1.9984	247.67	84.519	2.4209	0.98978	0.010215	0.020431	0.79227	TRUE
JP35926	SRPX2	6.4299	28.686	6.4299	28.686	1.9984	247.67	84.519	2.4209	0.98978	0.010215	0.020431	0.79227	TRUE
JP8393	HLA-DMB	6.4299	28.686	6.4299	28.686	1.9984	247.67	84.519	2.4209	0.98978	0.010215	0.020431	0.79227	TRUE
JP14149	PLG	6.4299	28.686	6.4299	28.686	1.9984	247.67	84.519	2.4209	0.98978	0.010215	0.020431	0.79227	TRUE
JP43223	COA1	6.4299	28.686	6.4299	28.686	1.9984	247.67	84.519	2.4209	0.98978	0.010215	0.020431	0.79227	TRUE
JP55099	SERPINB11	6.4299	28.686	6.4299	28.686	1.9984	247.67	84.519	2.4209	0.98978	0.010215	0.020431	0.79227	TRUE
JP19312	TSPAN6	6.4299	28.686	6.4299	28.686	1.9984	247.67	84.519	2.4209	0.98978	0.010215	0.020431	0.79227	TRUE
JP36447	MRPL22	6.4299	28.686	6.4299	28.686	1.9984	247.67	84.519	2.4209	0.98978	0.010215	0.020431	0.79227	TRUE
JP8738	HOXC11	6.4299	28.686	6.4299	28.686	1.9984	247.67	84.519	2.4209	0.98978	0.010215	0.020431	0.79227	TRUE
JP49704	MORC4	44.091	248.2	44.091	248.2	2.4664	20830	7133.5	2.4166	0.9888	0.011203	0.022407	0.85731	TRUE
JP62789	ZMAT2	59.706	350.47	59.706	350.47	2.5335	42271	14479	2.4164	0.98864	0.011357	0.022714	0.86564	TRUE
JP74962	PRR23A	19.29	97.283	19.29	97.283	2.2762	3041.5	1042.3	2.4158	0.98917	0.010829	0.021658	0.83073	TRUE
JP38836	LIMA1	19.29	97.283	19.29	97.283	2.2762	3041.5	1042.3	2.4158	0.98917	0.010829	0.021658	0.83073	TRUE
JP68214	ARL10	9.1856	42.405	9.1856	42.405	2.0913	551.78	189.21	2.4151	0.98948	0.010519	0.021037	0.80971	TRUE
JP60860	ZFP28	9.1856	42.405	9.1856	42.405	2.0913	551.78	189.21	2.4151	0.98948	0.010519	0.021037	0.80971	TRUE
JP35376	FETUB	9.1856	42.405	9.1856	42.405	2.0913	551.78	189.21	2.4151	0.98948	0.010519	0.021037	0.80971	TRUE
JP9686	ITGA6	9.1856	42.405	9.1856	42.405	2.0913	551.78	189.21	2.4151	0.98948	0.010519	0.021037	0.80971	TRUE
JP1874	BRDT	9.1856	42.405	9.1856	42.405	2.0913	551.78	189.21	2.4151	0.98948	0.010519	0.021037	0.80971	TRUE
JP9831	ITGB8	9.1856	42.405	9.1856	42.405	2.0913	551.78	189.21	2.4151	0.98948	0.010519	0.021037	0.80971	TRUE
JP32232	KIAA1024	9.1856	42.405	9.1856	42.405	2.0913	551.78	189.21	2.4151	0.98948	0.010519	0.021037	0.80971	TRUE
JP9805	ITGB3	41.335	0	41.335	0	-5.4038	854.3	6136.3	2.4128	0.0079148	0.99209	0.01583	0.65978	FALSE
JP4747	DHFR	41.335	1.2472	41.335	1.2472	-4.2356	803.52	6136.3	2.4128	0.0079148	0.99209	0.01583	0.65978	FALSE
JP52420	YPEL3	20.208	102.27	20.208	102.27	2.2837	3367.2	1161	2.4085	0.98893	0.011071	0.022143	0.84763	TRUE
JP56398	PEX11G	20.208	102.27	20.208	102.27	2.2837	3367.2	1161	2.4085	0.98893	0.011071	0.022143	0.84763	TRUE
[truncated: 75,442 more rows]

## Sheet: Replicate_A_Round_2.sgrna_summa
sgrna	Gene	control_count	treatment_count	control_mean	treat_mean	LFC	control_var	adj_var	score	p.low	p.high	p.twosided	FDR	high_in_treatment
JP31503	KDM1A	1.3819	424.15	1.3819	424.15	7.4797	89367	3.6482	221.34	1	0	0	0	TRUE
JP29399	CFHR4	2.0729	580.32	2.0729	580.32	7.5636	167190	8.3922	199.61	1	0	0	0	TRUE
JP50650	ZNF556	5.5277	1025.8	5.5277	1025.8	7.2973	520450	81.039	113.33	1	0	0	0	TRUE
JP46292	MIER1	8.9825	1451.7	8.9825	1451.7	7.1851	1040700	266.79	88.327	1	0	0	0	TRUE
JP46009	DIP2B	1.3819	141.98	1.3819	141.98	5.9075	9883.2	3.6482	73.608	1	0	0	0	TRUE
JP51246	PBX4	27.639	4694.1	27.639	4694.1	7.357	10888000	4451.7	69.939	1	0	0	0	TRUE
JP30552	PDCD10	31.093	5348.9	31.093	5348.9	7.3811	14140000	5990.3	68.708	1	0	0	0	TRUE
JP73618	DEFB134	2.0729	189.89	2.0729	189.89	5.957	17638	8.3922	64.834	1	0	0	0	TRUE
JP12485	NF2	61.496	11241	61.496	11241	7.4909	62489000	33502	61.078	1	0	0	0	TRUE
JP53622	BRSK1	0.69096	63.889	0.69096	63.889	5.2621	1997	1.0836	60.712	1	0	0	0	TRUE
JP12768	NPAT	2.7639	239.58	2.7639	239.58	5.9982	28042	15.845	59.493	1	0	0	0	TRUE
JP52278	CCM2	17.274	2159.8	17.274	2159.8	6.8856	2295200	1364.9	57.993	1	0	0	0	TRUE
JP30551	PDCD10	78.079	13090	78.079	13090	7.3711	84656000	61245	52.579	1	0	0	0	TRUE
JP40504	FAM20A	24.875	3070.2	24.875	3070.2	6.8911	4637000	3414	52.12	1	0	0	0	TRUE
JP2513	CCNH	3.4548	269.75	3.4548	269.75	5.9255	35457	26.457	51.773	1	0	0	0	TRUE
JP69552	TCTEX1D4	5.5277	463.19	5.5277	463.19	6.152	104730	81.039	50.839	1	0	0	0	TRUE
JP53610	FRMPD3	0.69096	53.241	0.69096	53.241	5.0035	1380.7	1.0836	50.483	1	0	0	0	TRUE
JP45530	TBC1D24	7.6006	667.28	7.6006	667.28	6.2799	217590	176.57	49.645	1	0	0	0	TRUE
JP18876	VPS72	2.0729	141.98	2.0729	141.98	5.54	9786.3	8.3922	48.293	1	0	0	0	TRUE
JP59402	C1orf122	7.6006	624.69	7.6006	624.69	6.1849	190400	176.57	46.44	1	0	0	0	TRUE
JP71697	OR4D9	5.5277	420.6	5.5277	420.6	6.0132	86143	81.039	46.108	1	0	0	0	TRUE
JP45829	NLGN2	1.3819	88.734	1.3819	88.734	5.2355	3815.2	3.6482	45.734	1	0	0	0	TRUE
JP19453	TP53	111.94	17921	111.94	17921	7.3101	158580000	152220	45.645	1	0	0	0	TRUE
JP3441	CCR1	20.038	2046.2	20.038	2046.2	6.6045	2052700	1981.5	45.517	1	0	0	0	TRUE
JP45215	ACTR3B	15.892	1529.8	15.892	1529.8	6.5018	1145900	1107.3	45.495	1	0	0	0	TRUE
JP15315	PTEN	10.364	867.82	10.364	867.82	6.2565	367620	380.6	43.952	1	0	0	0	TRUE
JP11627	MMP14	0.69096	46.142	0.69096	46.142	4.8011	1032.9	1.0836	43.663	1	0	0	0	TRUE
JP45123	RALGAPB	20.038	1904.2	20.038	1904.2	6.5008	1775100	1981.5	42.328	1	0	0	0	TRUE
JP19632	TSC1	10.364	830.55	10.364	830.55	6.1932	336360	380.6	42.042	1	0	0	0	TRUE
JP52831	SLC10A7	0.69096	44.367	0.69096	44.367	4.7457	953.81	1.0836	41.958	1	0	0	0	TRUE
JP15951	RCN1	20.038	1847.5	20.038	1847.5	6.4572	1669700	1981.5	41.052	1	0	0	0	TRUE
JP19635	TSC2	26.948	2585.7	26.948	2585.7	6.5323	3273700	4176.6	39.593	1	0	0	0	TRUE
JP30554	PDCD10	13.819	1086.1	13.819	1086.1	6.1969	574900	780.24	38.388	1	1.4822e-322	2.9644e-322	6.9565e-319	TRUE
JP12487	NF2	15.892	1279.6	15.892	1279.6	6.2443	798420	1107.3	37.975	1	1.0817e-315	2.1634e-315	4.9276e-312	TRUE
JP47764	ATG3	26.948	2440.2	26.948	2440.2	6.4487	2911900	4176.6	37.342	1	2.6271e-305	5.2542e-305	1.1626e-301	TRUE
JP21862	ULK1	6.9096	440.12	6.9096	440.12	5.8014	93837	139.68	36.655	1	2.6806e-294	5.3612e-294	1.1533e-290	TRUE
JP30984	ZNF507	3.4548	191.67	3.4548	191.67	5.4346	17712	26.457	36.591	1	2.6135e-293	5.227e-293	1.094e-289	TRUE
JP14779	PRKACA	6.9096	425.93	6.9096	425.93	5.7542	87787	139.68	35.453	1	1.7871e-275	3.5743e-275	7.2841e-272	TRUE
JP12488	NF2	2.0729	104.71	2.0729	104.71	5.1043	5266.8	8.3922	35.428	1	4.0887e-275	8.1775e-275	1.6238e-271	TRUE
JP29381	CD300C	25.566	2145.6	25.566	2145.6	6.3363	2247300	3657.9	35.053	1	2.6282e-269	5.2564e-269	1.0176e-265	TRUE
JP15314	PTEN	50.44	5036.6	50.44	5036.6	6.6137	12431000	20308	34.989	1	2.6228e-268	5.2457e-268	9.9081e-265	TRUE
JP12800	NPR1	3.4548	182.79	3.4548	182.79	5.3666	16081	26.457	34.866	1	1.6104e-266	3.2209e-266	5.9388e-263	TRUE
JP34959	AK5	11.746	802.16	11.746	802.16	5.9775	312380	519.85	34.667	1	1.7899e-263	3.5798e-263	6.4471e-260	TRUE
JP64725	TEX37	18.656	1428.6	18.656	1428.6	6.1845	994010	1655.8	34.65	1	3.34e-263	6.6801e-263	1.1757e-259	TRUE
JP76357	LOC101927844	42.84	3987.7	42.84	3987.7	6.5075	7781100	13446	34.021	1	8.5453e-254	1.7091e-253	2.9411e-250	TRUE
JP30894	ATF5	4.8367	264.43	4.8367	264.43	5.507	33694	58.706	33.88	1	8.7796e-252	1.7559e-251	2.9561e-248	TRUE
JP17908	SNRPN	13.128	889.12	13.128	889.12	5.9773	383680	686.3	33.438	1	2.7607e-245	5.5214e-245	9.0975e-242	TRUE
JP28047	TUBGCP3	0.69096	35.494	0.69096	35.494	4.4317	605.62	1.0836	33.434	1	2.9629e-245	5.9258e-245	9.5604e-242	TRUE
JP4669	DHX15	1.3819	63.889	1.3819	63.889	4.7678	1953.6	3.6482	32.726	1	4.3927e-235	8.7854e-235	1.3885e-231	TRUE
JP20570	MZF1	3.4548	168.6	3.4548	168.6	5.2506	13636	26.457	32.106	1	2.4228e-226	4.8456e-226	7.505e-223	TRUE
JP47766	ATG3	12.437	791.51	12.437	791.51	5.8821	303480	599.57	31.817	1	2.7211e-222	5.4423e-222	8.2639e-219	TRUE
JP19634	TSC2	4.8367	248.46	4.8367	248.46	5.4175	29675	58.706	31.796	1	5.0164e-222	1.0033e-221	1.4941e-218	TRUE
JP46081	LRRN1	11.746	713.42	11.746	713.42	5.8086	246180	519.85	30.775	1	4.065e-208	8.13e-208	1.1879e-204	TRUE
JP60256	POC5	29.02	2177.5	29.02	2177.5	6.1813	2308100	5034.1	30.282	1	1.5157e-201	3.0314e-201	4.3474e-198	TRUE
JP50489	WDR76	0	31.944	0.69096	31.944	4.2841	510.22	1.0836	30.024	1	3.1902e-198	6.3804e-198	8.9837e-195	TRUE
JP21901	STK24	38.694	3066.7	38.694	3066.7	6.2721	4584300	10400	29.692	1	7.4676e-194	1.4935e-193	2.0653e-190	TRUE
JP47556	TOR3A	5.5277	271.53	5.5277	271.53	5.3837	35378	81.039	29.548	1	4.7169e-192	9.4339e-192	1.2817e-188	TRUE
JP35070	SLC17A5	24.875	1744.5	24.875	1744.5	6.076	1478600	3414	29.431	1	1.6548e-190	3.3095e-190	4.4188e-187	TRUE
JP40474	LEPROT	5.5277	269.75	5.5277	269.75	5.3743	34907	81.039	29.351	1	1.5775e-189	3.1549e-189	4.141e-186	TRUE
JP57629	SLC22A12	2.0729	86.96	2.0729	86.96	4.8392	3602.9	8.3922	29.302	1	6.3513e-189	1.2703e-188	1.6395e-185	TRUE
JP3328	AP2S1	55.277	4665.7	55.277	4665.7	6.3737	10628000	25592	28.819	1	9.6962e-183	1.9392e-182	2.4619e-179	TRUE
JP26452	PAN2	2.0729	85.185	2.0729	85.185	4.8098	3453.8	8.3922	28.69	1	3.3611e-181	6.7223e-181	8.3965e-178	TRUE
JP10305	KRT1	0.69096	30.17	0.69096	30.17	4.2042	434.5	1.0836	28.319	1	1.344e-176	2.688e-176	3.3041e-173	TRUE
JP23192	KAT2B	14.51	842.98	14.51	842.98	5.7659	343180	881.58	27.902	1	1.8097e-171	3.6195e-171	4.3796e-168	TRUE
JP47141	CHTF18	3.4548	145.52	3.4548	145.52	5.0396	10092	26.457	27.621	1	4.1931e-168	8.3863e-168	9.9914e-165	TRUE
JP23995	ATG12	2.7639	111.81	2.7639	111.81	4.9055	5945	15.845	27.393	1	2.197e-165	4.3941e-165	5.1558e-162	TRUE
JP3327	AP2S1	39.385	2894.5	39.385	2894.5	6.1639	4075900	10875	27.379	1	3.762e-165	7.5239e-165	8.6964e-162	TRUE
JP35434	NPHP3	5.5277	250.23	5.5277	250.23	5.2663	29940	81.039	27.183	1	7.1221e-163	1.4244e-162	1.6222e-159	TRUE
JP47807	DNAI2	1.3819	53.241	1.3819	53.241	4.5092	1344.7	3.6482	27.151	1	1.6159e-162	3.2317e-162	3.6271e-159	TRUE
JP68456	H2BFM	14.51	805.71	14.51	805.71	5.7008	313000	881.58	26.647	1	1.3986e-156	2.7973e-156	3.0946e-153	TRUE
JP15184	PSMB4	0	28.395	0.69096	28.395	4.1197	403.14	1.0836	26.614	1	3.106e-156	6.2121e-156	6.6815e-153	TRUE
JP60719	OTUD6A	0.69096	28.395	0.69096	28.395	4.1197	383.76	1.0836	26.614	1	3.106e-156	6.2121e-156	6.6815e-153	TRUE
JP72981	BCL2L15	18.656	1093.2	18.656	1093.2	5.7988	577330	1655.8	26.407	1	8.44e-154	1.688e-153	1.7907e-150	TRUE
JP21748	HIST1H4K	2.0729	78.086	2.0729	78.086	4.6858	2889	8.3922	26.239	1	6.2113e-152	1.2423e-151	1.3e-148	TRUE
JP17069	SDC4	17.965	1029.3	17.965	1029.3	5.7636	511420	1506.1	26.06	1	7.6373e-150	1.5275e-149	1.5772e-146	TRUE
JP5054	ARID3A	17.965	1013.3	17.965	1013.3	5.7411	495390	1506.1	25.648	1	3.2434e-145	6.4868e-145	6.6098e-142	TRUE
JP45126	RALGAPB	42.84	2999.2	42.84	2999.2	6.0967	4370100	13446	25.496	1	1.7005e-143	3.401e-143	3.4205e-140	TRUE
JP25266	BRE	31.784	2039.1	31.784	2039.1	5.9595	2014700	6331.7	25.227	1	1.557e-140	3.1139e-140	3.0916e-137	TRUE
JP71897	PRAMEF12	16.583	899.77	16.583	899.77	5.6789	390010	1232	25.162	1	7.6639e-140	1.5328e-139	1.5025e-136	TRUE
JP36504	PYCARD	0	26.62	0.69096	26.62	4.0298	354.32	1.0836	24.909	1	3.9397e-137	7.8795e-137	7.6274e-134	TRUE
JP2347	CASP5	13.819	708.1	13.819	708.1	5.5804	241010	780.24	24.855	1	1.6353e-136	3.2706e-136	3.1269e-133	TRUE
JP38225	CCDC174	5.5277	225.39	5.5277	225.39	5.1161	24169	81.039	24.423	1	6.7145e-132	1.3429e-131	1.2682e-128	TRUE
JP18025	SP100	33.166	2076.4	33.166	2076.4	5.9261	2087400	7049	24.336	1	6.2217e-131	1.2443e-130	1.161e-127	TRUE
JP26314	SMG7	40.076	2630.1	40.076	2630.1	6.0012	3354100	11363	24.298	1	1.6071e-130	3.2142e-130	2.9632e-127	TRUE
JP36944	SCHIP1	14.51	727.62	14.51	727.62	5.5539	254260	881.58	24.017	1	1.3313e-127	2.6627e-127	2.4259e-124	TRUE
JP54990	CEP295	22.111	1197.9	22.111	1197.9	5.697	691260	2538.1	23.339	1	1.3405e-120	2.681e-120	2.4142e-117	TRUE
JP51657	TDRD3	12.437	566.13	12.437	566.13	5.3993	153290	599.57	22.612	1	2.3622e-113	4.7243e-113	4.2053e-110	TRUE
JP40827	TMEM104	1.3819	44.367	1.3819	44.367	4.2514	923.87	3.6482	22.505	1	2.4153e-112	4.8306e-112	4.251e-109	TRUE
JP19456	TP53	54.586	3593.7	54.586	3593.7	6.015	6262800	24792	22.477	1	5.441e-112	1.0882e-111	9.4687e-109	TRUE
JP23087	SAP30	39.385	2347.9	39.385	2347.9	5.862	2664700	10875	22.137	1	1.0647e-108	2.1295e-108	1.8323e-105	TRUE
JP72201	ST20	12.437	553.7	12.437	553.7	5.3674	146480	599.57	22.105	1	2.0395e-108	4.079e-108	3.4712e-105	TRUE
JP28288	STK25	2.0729	65.663	2.0729	65.663	4.4392	2021.9	8.3922	21.951	1	5.5523e-107	1.1105e-106	9.1485e-104	TRUE
JP38457	SLC22A17	2.0729	65.663	2.0729	65.663	4.4392	2021.9	8.3922	21.951	1	5.5523e-107	1.1105e-106	9.1485e-104	TRUE
JP47765	ATG3	2.0729	65.663	2.0729	65.663	4.4392	2021.9	8.3922	21.951	1	5.5523e-107	1.1105e-106	9.1485e-104	TRUE
JP65349	UNC5B	11.746	511.11	11.746	511.11	5.3283	124680	519.85	21.902	1	1.7977e-106	3.5954e-106	2.9309e-103	TRUE
JP72091	SLC25A35	25.566	1339.9	25.566	1339.9	5.6575	863720	3657.9	21.731	1	7.808e-105	1.5616e-104	1.2597e-101	TRUE
JP35327	COPG2	1.3819	42.593	1.3819	42.593	4.1939	849.16	3.6482	21.576	1	1.9728e-103	3.9456e-103	3.15e-100	TRUE
JP17174	SFRP1	11.746	502.24	11.746	502.24	5.3031	120290	519.85	21.512	1	8.5385e-103	1.7077e-102	1.3495e-99	TRUE
JP67909	SLC9C2	0.69096	23.071	0.69096	23.071	3.8314	250.43	1.0836	21.5	1	1.0504e-102	2.1008e-102	1.5795e-99	TRUE
JP42827	TTC27	0.69096	23.071	0.69096	23.071	3.8314	250.43	1.0836	21.5	1	1.0504e-102	2.1008e-102	1.5795e-99	TRUE
JP71236	BOLA3	0.69096	23.071	0.69096	23.071	3.8314	250.43	1.0836	21.5	1	1.0504e-102	2.1008e-102	1.5795e-99	TRUE
JP33030	ANP32D	0.69096	23.071	0.69096	23.071	3.8314	250.43	1.0836	21.5	1	1.0504e-102	2.1008e-102	1.5795e-99	TRUE
JP24684	LIPG	0.69096	23.071	0.69096	23.071	3.8314	250.43	1.0836	21.5	1	1.0504e-102	2.1008e-102	1.5795e-99	TRUE
JP66946	SGMS1	2.0729	63.889	2.0729	63.889	4.4003	1910.6	8.3922	21.338	1	3.2761e-101	6.5521e-101	4.8789e-98	TRUE
JP52261	SOX7	23.493	1176.6	23.493	1176.6	5.5874	664850	2956.5	21.208	1	6.0939e-100	1.2188e-99	8.9889e-97	TRUE
JP39925	GFOD1	17.274	798.61	17.274	798.61	5.4514	305240	1364.9	21.149	1	2.0745e-99	4.1491e-99	3.0312e-96	TRUE
JP55884	UBXN11	4.1458	138.43	4.1458	138.43	4.76	9015.6	40.623	21.068	1	1.0522e-98	2.1045e-98	1.5231e-95	TRUE
JP2476	KRIT1	16.583	756.02	16.583	756.02	5.4281	273380	1232	21.067	1	1.183e-98	2.366e-98	1.6966e-95	TRUE
JP5432	EPHA2	55.277	3412.7	55.277	3412.7	5.9227	5636200	25592	20.987	1	6.7541e-98	1.3508e-97	9.5972e-95	TRUE
JP19636	TSC2	31.093	1650.5	31.093	1650.5	5.6853	1311200	5990.3	20.923	1	2.5297e-97	5.0593e-97	3.5618e-94	TRUE
JP28769	NPRL2	38.694	2159.8	38.694	2159.8	5.7665	2249500	10400	20.8	1	3.375e-96	6.75e-96	4.7093e-93	TRUE
JP53873	ZNF469	1.3819	40.818	1.3819	40.818	4.1339	777.6	3.6482	20.647	1	6.8085e-95	1.3617e-94	9.4153e-92	TRUE
JP25536	KIAA0430	18.656	857.17	18.656	857.17	5.4482	351560	1655.8	20.606	1	1.7765e-94	3.553e-94	2.4349e-91	TRUE
JP8478	HMGB1	84.298	5629.3	84.298	5629.3	6.0446	15374000	74333	20.338	1	4.752e-92	9.5041e-92	6.4562e-89	TRUE
JP44617	FEM1C	2.7639	83.41	2.7639	83.41	4.4871	3251.9	15.845	20.26	1	1.9283e-91	3.8567e-91	2.5747e-88	TRUE
JP71251	SP5	2.7639	83.41	2.7639	83.41	4.4871	3251.9	15.845	20.26	1	1.9283e-91	3.8567e-91	2.5747e-88	TRUE
JP30110	NUPL2	2.0729	60.339	2.0729	60.339	4.3191	1697.5	8.3922	20.113	1	3.7087e-90	7.4174e-90	4.9095e-87	TRUE
JP4705	DES	3.4548	106.48	3.4548	106.48	4.5926	5307.2	26.457	20.03	1	2.0116e-89	4.0231e-89	2.6403e-86	TRUE
JP53943	SPZ1	8.2916	303.47	8.2916	303.47	5.0342	43566	218.85	19.953	1	9.866e-89	1.9732e-88	1.2841e-85	TRUE
JP15233	PSMC6	0.69096	21.296	0.69096	21.296	3.7209	212.29	1.0836	19.795	1	2.2115e-87	4.423e-87	2.8076e-84	TRUE
JP46161	USP29	0.69096	21.296	0.69096	21.296	3.7209	212.29	1.0836	19.795	1	2.2115e-87	4.423e-87	2.8076e-84	TRUE
JP12284	NDUFA5	0.69096	21.296	0.69096	21.296	3.7209	212.29	1.0836	19.795	1	2.2115e-87	4.423e-87	2.8076e-84	TRUE
JP71918	FRRS1	2.0729	58.565	2.0729	58.565	4.2768	1595.7	8.3922	19.501	1	7.1164e-85	1.4233e-84	8.961e-82	TRUE
JP53399	UQCC2	4.1458	127.78	4.1458	127.78	4.6453	7642.4	40.623	19.397	1	5.4677e-84	1.0935e-83	6.8294e-81	TRUE
JP51181	TRAF3IP3	20.729	919.29	20.729	919.29	5.4044	403700	2157.8	19.344	1	1.7169e-83	3.4337e-83	2.1273e-80	TRUE
JP35330	COPG2	5.5277	177.47	5.5277	177.47	4.773	14782	81.039	19.1	1	1.7299e-81	3.4597e-81	2.1264e-78	TRUE
JP3891	CRHR1	6.9096	232.48	6.9096	232.48	4.8836	25442	139.68	19.086	1	2.2861e-81	4.5721e-81	2.7879e-78	TRUE
JP35671	PALD1	2.0729	56.79	2.0729	56.79	4.2332	1497	8.3922	18.888	1	9.3916e-80	1.8783e-79	1.1364e-76	TRUE
JP73149	FAM127C	9.6735	347.84	9.6735	347.84	5.0305	57178	320.63	18.886	1	1.0627e-79	2.1253e-79	1.2759e-76	TRUE
JP464	AP2B1	38.694	1957.5	38.694	1957.5	5.6247	1840900	10400	18.816	1	4.3418e-79	8.6836e-79	5.1728e-76	TRUE
JP73152	FAM127C	1.3819	37.268	1.3819	37.268	4.006	643.92	3.6482	18.789	1	6.122e-79	1.2244e-78	7.238e-76	TRUE
JP76923	NTC_482	3.4548	99.383	3.4548	99.383	4.494	4601.1	26.457	18.65	1	8.4393e-78	1.6879e-77	9.9022e-75	TRUE
JP49	ABCA3	38.003	1893.6	38.003	1893.6	5.6022	1721600	9937.4	18.614	1	1.8973e-77	3.7946e-77	2.2094e-74	TRUE
JP26044	RNF40	8.9825	312.35	8.9825	312.35	4.9722	46014	266.79	18.573	1	3.761e-77	7.522e-77	4.3471e-74	TRUE
JP54179	SUV420H2	11.746	434.8	11.746	434.8	5.0955	89487	519.85	18.555	1	5.3625e-77	1.0725e-76	6.1523e-74	TRUE
JP61672	CFAP52	24.184	1063	24.184	1063	5.4009	539610	3180.3	18.421	1	6.6367e-76	1.3273e-75	7.5581e-73	TRUE
JP17835	SNAPC3	4.1458	120.68	4.1458	120.68	4.5635	6790	40.623	18.284	1	7.5262e-75	1.5052e-74	8.5086e-72	TRUE
JP38073	CRBN	36.621	1764	36.621	1764	5.552	1492000	9050.7	18.158	1	8.6112e-74	1.7222e-73	9.6646e-71	TRUE
JP33155	TSPAN15	2.7639	74.537	2.7639	74.537	4.3269	2575.7	15.845	18.031	1	7.4149e-73	1.483e-72	8.2031e-70	TRUE
JP15506	PTPRN	2.7639	74.537	2.7639	74.537	4.3269	2575.7	15.845	18.031	1	7.4149e-73	1.483e-72	8.2031e-70	TRUE
JP4084	CSNK1G3	20.729	857.17	20.729	857.17	5.3036	349820	2157.8	18.006	1	1.2899e-72	2.5799e-72	1.4169e-69	TRUE
JP18900	TCP10	26.257	1144.7	26.257	1144.7	5.3934	625430	3912	17.881	1	1.2408e-71	2.4816e-71	1.3534e-68	TRUE
JP27944	DLC1	35.239	1641.6	35.239	1641.6	5.5023	1290200	8213.7	17.724	1	2.0869e-70	4.1738e-70	2.2603e-67	TRUE
JP24791	ZNF264	45.604	2239.7	45.604	2239.7	5.5873	2406900	15744	17.486	1	1.4343e-68	2.8686e-68	1.5427e-65	TRUE
JP23362	AP1S2	12.437	440.12	12.437	440.12	5.0369	91457	599.57	17.466	1	1.8596e-68	3.7192e-68	1.9863e-65	TRUE
JP36023	TNRC6A	3.4548	92.284	3.4548	92.284	4.3882	3945.3	26.457	17.27	1	5.2992e-67	1.0598e-66	5.6216e-64	TRUE
JP54010	KDM2B	10.364	346.06	10.364	346.06	4.9326	56347	380.6	17.208	1	1.6606e-66	3.3212e-66	1.7496e-63	TRUE
JP29688	MLLT11	4.8367	136.65	4.8367	136.65	4.5597	8687.5	58.706	17.204	1	1.6935e-66	3.387e-66	1.7722e-63	TRUE
JP63391	FAM71D	2.0729	51.466	2.0729	51.466	4.0937	1219.8	8.3922	17.05	1	2.286e-65	4.5719e-65	2.3604e-62	TRUE
JP30461	CHEK2	2.0729	51.466	2.0729	51.466	4.0937	1219.8	8.3922	17.05	1	2.286e-65	4.5719e-65	2.3604e-62	TRUE
JP62914	CLEC2L	3.4548	90.509	3.4548	90.509	4.3605	3789.2	26.457	16.925	1	1.9717e-64	3.9434e-64	2.0224e-61	TRUE
JP19455	TP53	17.274	642.44	17.274	642.44	5.1379	195410	1364.9	16.922	1	2.2883e-64	4.5766e-64	2.3317e-61	TRUE
JP71709	GPR152	6.2187	179.24	6.2187	179.24	4.6421	14969	107.93	16.654	1	1.9372e-62	3.8744e-62	1.961e-59	TRUE
JP56822	RWDD2A	2.0729	49.691	2.0729	49.691	4.0441	1133.8	8.3922	16.438	1	6.7545e-61	1.3509e-60	6.7932e-58	TRUE
JP40399	ZNHIT6	0.69096	17.747	0.69096	17.747	3.4707	145.45	1.0836	16.385	1	1.6388e-60	3.2777e-60	1.6065e-57	TRUE
JP74687	USP17L28	0	17.747	0.69096	17.747	3.4707	157.48	1.0836	16.385	1	1.6388e-60	3.2777e-60	1.6065e-57	TRUE
JP39859	SOX18	0.69096	17.747	0.69096	17.747	3.4707	145.45	1.0836	16.385	1	1.6388e-60	3.2777e-60	1.6065e-57	TRUE
JP15217	PSMC2	0.69096	17.747	0.69096	17.747	3.4707	145.45	1.0836	16.385	1	1.6388e-60	3.2777e-60	1.6065e-57	TRUE
JP60258	GPR151	6.9096	200.54	6.9096	200.54	4.6713	18746	139.68	16.383	1	1.7479e-60	3.4958e-60	1.7026e-57	TRUE
JP38591	CDC40	4.1458	108.26	4.1458	108.26	4.4082	5419.5	40.623	16.335	1	3.7761e-60	7.5521e-60	3.6553e-57	TRUE
JP18553	XCL2	6.2187	175.69	6.2187	175.69	4.6134	14361	107.93	16.313	1	5.5189e-60	1.1038e-59	5.3092e-57	TRUE
JP67889	FAM19A3	8.9825	275.08	8.9825	275.08	4.7895	35403	266.79	16.291	1	8.0479e-60	1.6096e-59	7.6943e-57	TRUE
JP9800	ITGB1	91.207	4992.2	91.207	4992.2	5.7589	12010000	90710	16.273	1	1.2489e-59	2.4978e-59	1.1867e-56	TRUE
JP13010	OMD	2.7639	67.438	2.7639	67.438	4.1845	2091.4	15.845	16.247	1	1.5448e-59	3.0897e-59	1.459e-56	TRUE
JP11011	MAGEA4	17.274	614.04	17.274	614.04	5.0728	178070	1364.9	16.153	1	7.9366e-59	1.5873e-58	7.45e-56	TRUE
JP34609	EPC2	14.51	493.36	14.51	493.36	4.9943	114650	881.58	16.128	1	1.1868e-58	2.3737e-58	1.1074e-55	TRUE
JP17891	SNRPD3	1.3819	31.944	1.3819	31.944	3.7898	467.03	3.6482	16.001	1	8.2e-58	1.64e-57	7.5597e-55	TRUE
JP46966	RINT1	1.3819	31.944	1.3819	31.944	3.7898	467.03	3.6482	16.001	1	8.2e-58	1.64e-57	7.5597e-55	TRUE
JP63964	FAM151B	20.038	725.85	20.038	725.85	5.1106	249080	1981.5	15.856	1	9.5288e-57	1.9058e-56	8.7328e-54	TRUE
JP95	ACACB	10.364	317.67	10.364	317.67	4.8095	47218	380.6	15.752	1	4.7359e-56	9.4718e-56	4.3147e-53	TRUE
JP30472	FZD10	8.9825	266.2	8.9825	266.2	4.7424	33081	266.79	15.748	1	5.0103e-56	1.0021e-55	4.538e-53	TRUE
JP35405	CNPPD1	26.948	1040	26.948	1040	5.2191	513100	4176.6	15.675	1	1.6938e-55	3.3876e-55	1.5252e-52	TRUE
JP1716	CEACAM1	8.9825	264.43	8.9825	264.43	4.7328	32626	266.79	15.639	1	2.7757e-55	5.5514e-55	2.485e-52	TRUE
JP62214	FAM71A	7.6006	212.96	7.6006	212.96	4.6368	21087	176.57	15.455	1	4.8847e-54	9.7694e-54	4.348e-51	TRUE
JP40710	VPS13C	2.7639	63.889	2.7639	63.889	4.1077	1868.1	15.845	15.356	1	2.1488e-53	4.2976e-53	1.9018e-50	TRUE
JP74747	MEIKIN	2.0729	46.142	2.0729	46.142	3.9393	971.04	8.3922	15.212	1	1.9209e-52	3.8417e-52	1.6904e-49	TRUE
JP3999	CS	16.583	548.38	16.583	548.38	4.9655	141400	1232	15.151	1	5.4815e-52	1.0963e-51	4.7965e-49	TRUE
JP6431	FOXO1	60.805	2791.6	60.805	2791.6	5.4977	3728600	32559	15.134	1	7.6539e-52	1.5308e-51	6.6599e-49	TRUE
JP7991	GUCA1A	17.965	603.39	17.965	603.39	4.9941	171360	1506.1	15.085	1	1.4983e-51	2.9965e-51	1.2964e-48	TRUE
JP18084	SPP2	11.746	354.94	11.746	354.94	4.8035	58890	519.85	15.052	1	2.4012e-51	4.8025e-51	2.0662e-48	TRUE
JP73979	GAGE2B	2.7639	62.114	2.7639	62.114	4.0677	1761.2	15.845	14.91	1	1.8832e-50	3.7664e-50	1.6115e-47	TRUE
JP3390	CLK1	11.746	349.61	11.746	349.61	4.7817	57077	519.85	14.819	1	7.9759e-50	1.5952e-49	6.7875e-47	TRUE
JP19913	UCN	28.33	1043.5	28.33	1043.5	5.1543	515300	4737.5	14.749	1	2.3533e-49	4.7066e-49	1.9917e-46	TRUE
JP31636	CMTR1	0	15.972	0.69096	15.972	3.3273	127.56	1.0836	14.68	1	5.7875e-49	1.1575e-48	4.768e-46	TRUE
JP17750	SMARCA4	0.69096	15.972	0.69096	15.972	3.3273	116.76	1.0836	14.68	1	5.7875e-49	1.1575e-48	4.768e-46	TRUE
JP56488	LEMD1	0	15.972	0.69096	15.972	3.3273	127.56	1.0836	14.68	1	5.7875e-49	1.1575e-48	4.768e-46	TRUE
JP37362	NSDHL	0.69096	15.972	0.69096	15.972	3.3273	116.76	1.0836	14.68	1	5.7875e-49	1.1575e-48	4.768e-46	TRUE
JP23117	NRP2	0	15.972	0.69096	15.972	3.3273	127.56	1.0836	14.68	1	5.7875e-49	1.1575e-48	4.768e-46	TRUE
JP9526	IL15RA	19.347	644.21	19.347	644.21	4.9869	195230	1814.3	14.67	1	7.4128e-49	1.4826e-48	6.0747e-46	TRUE
JP64813	CEP112	16.583	528.86	16.583	528.86	4.9133	131210	1232	14.595	1	2.2254e-48	4.4508e-48	1.8141e-45	TRUE
JP54751	HIST1H2AH	28.33	1032.9	28.33	1032.9	5.1396	504550	4737.5	14.595	1	2.3013e-48	4.6027e-48	1.8662e-45	TRUE
JP53187	ATP13A4	14.51	447.22	14.51	447.22	4.8529	93620	881.58	14.574	1	3.0085e-48	6.017e-48	2.4269e-45	TRUE
JP62261	SLC9B1	5.5277	136.65	5.5277	136.65	4.3983	8596.7	81.039	14.566	1	3.176e-48	6.352e-48	2.5487e-45	TRUE
JP77433	NTC_992	81.534	3888.3	81.534	3888.3	5.5584	7245900	68327	14.564	1	3.8497e-48	7.6995e-48	3.0735e-45	TRUE
JP56110	INTS4	2.7639	60.339	2.7639	60.339	4.0265	1657.5	15.845	14.464	1	1.3541e-47	2.7082e-47	1.0755e-44	TRUE
JP31415	IGSF9B	22.802	779.09	22.802	779.09	5.0345	285980	2742.5	14.442	1	2.1187e-47	4.2373e-47	1.6742e-44	TRUE
JP75330	SMIM6	4.8367	115.35	4.8367	115.35	4.3172	6107.1	58.706	14.424	1	2.4763e-47	4.9526e-47	1.9469e-44	TRUE
JP51099	EPC1	15.201	466.74	15.201	466.74	4.8515	101950	990.54	14.347	1	8.1083e-47	1.6217e-46	6.3426e-44	TRUE
JP74181	SRGAP2B	12.437	360.26	12.437	360.26	4.7487	60491	599.57	14.205	1	6.1485e-46	1.2297e-45	4.7854e-43	TRUE
JP17267	SGTA	1.3819	28.395	1.3819	28.395	3.6254	364.85	3.6482	14.143	1	1.3512e-45	2.7025e-45	1.0464e-42	TRUE
JP74767	SPANXB1	18.656	592.75	18.656	592.75	4.9168	164790	1655.8	14.108	1	2.5005e-45	5.0011e-45	1.9268e-42	TRUE
JP3654	COL16A1	2.7639	58.565	2.7639	58.565	3.9842	1556.9	15.845	14.018	1	7.9889e-45	1.5978e-44	6.1254e-42	TRUE
JP22933	NAPG	2.0729	42.593	2.0729	42.593	3.8264	820.92	8.3922	13.987	1	1.2252e-44	2.4504e-44	9.3478e-42	TRUE
JP61122	ACSM6	20.729	663.73	20.729	663.73	4.9351	206730	2157.8	13.842	1	1.0551e-43	2.1101e-43	8.0104e-41	TRUE
JP66412	SNX32	8.9825	234.26	8.9825	234.26	4.5587	25375	266.79	13.792	1	2.0048e-43	4.0096e-43	1.5147e-40	TRUE
JP43494	VPS11	10.364	278.63	10.364	278.63	4.6209	35982	380.6	13.751	1	3.5897e-43	7.1795e-43	2.6859e-40	TRUE
JP75759	SAP25	6.2187	149.07	6.2187	149.07	4.3778	10204	107.93	13.75	1	3.4888e-43	6.9776e-43	2.6231e-40	TRUE
JP19454	TP53	78.079	3478.4	78.079	3478.4	5.4594	5781100	61245	13.74	1	4.6911e-43	9.3823e-43	3.4931e-40	TRUE
JP28907	DLL3	8.9825	232.48	8.9825	232.48	4.5478	24977	266.79	13.683	1	8.9892e-43	1.7978e-42	6.6616e-40	TRUE
JP15316	PTEN	6.2187	147.3	6.2187	147.3	4.3606	9951.9	107.93	13.58	1	3.646e-42	7.292e-42	2.6891e-39	TRUE
JP43511	GLT8D1	6.9096	166.82	6.9096	166.82	4.4072	12786	139.68	13.53	1	7.1939e-42	1.4388e-41	5.2806e-39	TRUE
JP12852	NRF1	22.111	702.78	22.111	702.78	4.9285	231650	2538.1	13.511	1	1.0107e-41	2.0214e-41	7.3839e-39	TRUE
JP44783	BBX	11.055	296.37	11.055	296.37	4.6245	40703	446.93	13.496	1	1.1791e-41	2.3582e-41	8.5737e-39	TRUE
JP3326	AP2S1	35.239	1254.7	35.239	1254.7	5.1148	743550	8213.7	13.456	1	2.1927e-41	4.3854e-41	1.5796e-38	TRUE
JP61783	DSG4	18.656	566.13	18.656	566.13	4.8506	149860	1655.8	13.454	1	2.1566e-41	4.3133e-41	1.5609e-38	TRUE
JP2385	CAV1	6.2187	145.52	6.2187	145.52	4.3433	9703.1	107.93	13.409	1	3.7013e-41	7.4026e-41	2.654e-38	TRUE
JP17285	SH3GL1	6.9096	165.05	6.9096	165.05	4.3918	12504	139.68	13.38	1	5.4854e-41	1.0971e-40	3.9151e-38	TRUE
JP48042	CERK	2.0729	40.818	2.0729	40.818	3.7665	750.59	8.3922	13.374	1	5.5881e-41	1.1176e-40	3.952e-38	TRUE
JP62603	ROPN1B	2.0729	40.818	2.0729	40.818	3.7665	750.59	8.3922	13.374	1	5.5881e-41	1.1176e-40	3.952e-38	TRUE
JP10608	LGALS4	29.711	1006.2	29.711	1006.2	5.0355	476810	5341.7	13.361	1	7.7303e-41	1.5461e-40	5.4422e-38	TRUE
JP6838	GALR1	23.493	747.14	23.493	747.14	4.9329	261840	2956.5	13.309	1	1.5392e-40	3.0784e-40	1.0787e-37	TRUE
JP49284	GCC1	4.1458	88.734	4.1458	88.734	4.1242	3577.6	40.623	13.272	1	2.2766e-40	4.5532e-40	1.5883e-37	TRUE
JP41905	PLEKHG6	1.3819	26.62	1.3819	26.62	3.5355	318.49	3.6482	13.214	1	4.78e-40	9.5599e-40	3.3199e-37	TRUE
JP8672	HPCA	2.7639	55.015	2.7639	55.015	3.8955	1365.1	15.845	13.126	1	1.5364e-39	3.0727e-39	1.0623e-36	TRUE
JP19709	TUB	33.857	1164.2	33.857	1164.2	5.063	638830	7425.3	13.118	1	2.0012e-39	4.0024e-39	1.3775e-36	TRUE
JP39365	CAB39	44.913	1659.3	44.913	1659.3	5.1764	1303200	15149	13.117	1	2.0577e-39	4.1154e-39	1.404e-36	TRUE
JP57592	CTHRC1	26.257	846.53	26.257	846.53	4.9586	336420	3912	13.115	1	2.0486e-39	4.0973e-39	1.404e-36	TRUE
JP30258	DMC1	6.9096	161.5	6.9096	161.5	4.3607	11949	139.68	13.08	1	2.9818e-39	5.9636e-39	2.0256e-36	TRUE
JP58951	CLDND2	5.5277	122.45	5.5277	122.45	4.2412	6835.8	81.039	12.989	1	9.7185e-39	1.9437e-38	6.573e-36	TRUE
JP58434	TEX29	0	14.198	0.69096	14.198	3.1679	100.78	1.0836	12.975	1	1.132e-38	2.264e-38	7.2751e-36	TRUE
JP3620	COL9A1	0.69096	14.198	0.69096	14.198	3.1679	91.213	1.0836	12.975	1	1.132e-38	2.264e-38	7.2751e-36	TRUE
JP71486	C9orf171	0	14.198	0.69096	14.198	3.1679	100.78	1.0836	12.975	1	1.132e-38	2.264e-38	7.2751e-36	TRUE
JP60180	PRRC1	0.69096	14.198	0.69096	14.198	3.1679	91.213	1.0836	12.975	1	1.132e-38	2.264e-38	7.2751e-36	TRUE
JP57337	C1QTNF4	0.69096	14.198	0.69096	14.198	3.1679	91.213	1.0836	12.975	1	1.132e-38	2.264e-38	7.2751e-36	TRUE
JP7511	GPR6	0	14.198	0.69096	14.198	3.1679	100.78	1.0836	12.975	1	1.132e-38	2.264e-38	7.2751e-36	TRUE
JP1291	SERPINC1	0.69096	14.198	0.69096	14.198	3.1679	91.213	1.0836	12.975	1	1.132e-38	2.264e-38	7.2751e-36	TRUE
JP43991	PCDHB3	0	14.198	0.69096	14.198	3.1679	100.78	1.0836	12.975	1	1.132e-38	2.264e-38	7.2751e-36	TRUE
JP56025	CHRDL1	0	14.198	0.69096	14.198	3.1679	100.78	1.0836	12.975	1	1.132e-38	2.264e-38	7.2751e-36	TRUE
JP35498	GHITM	0	14.198	0.69096	14.198	3.1679	100.78	1.0836	12.975	1	1.132e-38	2.264e-38	7.2751e-36	TRUE
JP74007	USP17L4	0.69096	14.198	0.69096	14.198	3.1679	91.213	1.0836	12.975	1	1.132e-38	2.264e-38	7.2751e-36	TRUE
JP3566	COL4A2	0.69096	14.198	0.69096	14.198	3.1679	91.213	1.0836	12.975	1	1.132e-38	2.264e-38	7.2751e-36	TRUE
JP28968	AP4B1	74.624	3086.2	74.624	3086.2	5.3513	4534700	54626	12.885	1	4.3586e-38	8.7172e-38	2.7895e-35	TRUE
JP39587	CLIC5	3.4548	69.213	3.4548	69.213	3.9783	2162.1	26.457	12.784	1	1.3369e-37	2.6737e-37	8.5207e-35	TRUE
JP15052	MASP1	13.128	347.84	13.128	347.84	4.6259	56016	686.3	12.777	1	1.6025e-37	3.205e-37	1.0172e-34	TRUE
JP17584	SLC8A3	2.0729	39.043	2.0729	39.043	3.7039	683.4	8.3922	12.762	1	1.7548e-37	3.5095e-37	1.1048e-34	TRUE
JP46518	SQRDL	2.0729	39.043	2.0729	39.043	3.7039	683.4	8.3922	12.762	1	1.7548e-37	3.5095e-37	1.1048e-34	TRUE
JP47243	PRDM16	6.2187	138.43	6.2187	138.43	4.2716	8739.4	107.93	12.726	1	2.9408e-37	5.8816e-37	1.844e-34	TRUE
JP52441	ATG10	19.347	560.8	19.347	560.8	4.7872	146590	1814.3	12.712	1	3.7603e-37	7.5206e-37	2.3484e-34	TRUE
JP73039	SMIM4	2.7639	53.241	2.7639	53.241	3.8491	1274	15.845	12.681	1	5.0087e-37	1.0017e-36	3.1155e-34	TRUE
JP25590	DEPDC5	33.166	1096.8	33.166	1096.8	5.0058	565610	7049	12.668	1	6.7974e-37	1.3595e-36	4.2112e-34	TRUE
JP46448	RAP2C	14.51	388.66	14.51	388.66	4.6509	69993	881.58	12.601	1	1.5137e-36	3.0274e-36	9.3404e-34	TRUE
JP3660	COL17A1	5.5277	118.9	5.5277	118.9	4.1992	6427.1	81.039	12.594	1	1.553e-36	3.1059e-36	9.5447e-34	TRUE
JP21041	RAB7A	13.128	342.51	13.128	342.51	4.6037	54248	686.3	12.573	1	2.1398e-36	4.2797e-36	1.2997e-33	TRUE
JP54532	MEDAG	11.055	276.85	11.055	276.85	4.5266	35324	446.93	12.573	1	2.1338e-36	4.2676e-36	1.2997e-33	TRUE
JP58597	C15orf40	4.8367	101.16	4.8367	101.16	4.1295	4638.8	58.706	12.571	1	2.0653e-36	4.1307e-36	1.2644e-33	TRUE
JP48670	AUNIP	25.566	784.41	25.566	784.41	4.8858	287920	3657.9	12.547	1	3.1114e-36	6.2227e-36	1.8824e-33	TRUE
JP60974	SMCR8	12.437	319.44	12.437	319.44	4.5758	47127	599.57	12.538	1	3.3325e-36	6.665e-36	2.0083e-33	TRUE
JP39293	SUFU	8.9825	212.96	8.9825	212.96	4.4218	20804	266.79	12.488	1	6.0994e-36	1.2199e-35	3.6616e-33	TRUE
JP6811	GAD2	9.6735	232.48	9.6735	232.48	4.4512	24822	320.63	12.443	1	1.0775e-35	2.1549e-35	6.4433e-33	TRUE
JP24361	ITGB1BP1	14.51	381.56	14.51	381.56	4.6244	67362	881.58	12.362	1	3.0497e-35	6.0993e-35	1.8167e-32	TRUE
JP23054	GALR2	28.33	878.47	28.33	878.47	4.9062	361370	4737.5	12.351	1	3.625e-35	7.2499e-35	2.1511e-32	TRUE
JP36205	DEXI	6.9096	152.62	6.9096	152.62	4.2796	10616	139.68	12.329	1	4.3882e-35	8.7765e-35	2.5941e-32	TRUE
JP62548	EFHB	37.312	1237	37.312	1237	5.014	719580	9487.8	12.316	1	5.7183e-35	1.1437e-34	3.3675e-32	TRUE
JP39630	FXYD5	20.038	567.9	20.038	567.9	4.7571	150080	1981.5	12.307	1	6.1272e-35	1.2254e-34	3.5946e-32	TRUE
JP40987	TMEM260	31.093	983.18	31.093	983.18	4.9386	453230	5990.3	12.301	1	6.7947e-35	1.3589e-34	3.9712e-32	TRUE
JP21076	BAG6	1.3819	24.846	1.3819	24.846	3.4397	275.27	3.6482	12.285	1	7.1658e-35	1.4332e-34	4.1724e-32	TRUE
JP41523	CXorf57	13.819	356.71	13.819	356.71	4.5933	58788	780.24	12.276	1	8.8716e-35	1.7743e-34	5.1271e-32	TRUE
JP228	ACVR1B	8.2916	189.89	8.2916	189.89	4.3607	16489	218.85	12.276	1	8.5993e-35	1.7199e-34	4.9883e-32	TRUE
JP75744	PET117	22.111	638.89	22.111	638.89	4.7912	190210	2538.1	12.242	1	1.376e-34	2.7521e-34	7.9228e-32	TRUE
JP24403	TAAR2	4.1458	81.636	4.1458	81.636	4.0053	3002.3	40.623	12.158	1	3.5082e-34	7.0164e-34	2.0124e-31	TRUE
JP34600	LDLRAP1	2.0729	37.268	2.0729	37.268	3.6385	619.36	8.3922	12.149	1	3.7945e-34	7.5889e-34	2.1606e-31	TRUE
JP57311	OSBPL8	2.0729	37.268	2.0729	37.268	3.6385	619.36	8.3922	12.149	1	3.7945e-34	7.5889e-34	2.1606e-31	TRUE
JP17984	SOX4	25.566	759.57	25.566	759.57	4.8394	269380	3657.9	12.136	1	5.1178e-34	1.0236e-33	2.9035e-31	TRUE
JP26316	SMG7	21.42	606.94	21.42	606.94	4.7611	171420	2343.3	12.096	1	8.3012e-34	1.6602e-33	4.6753e-31	TRUE
JP7066	GFI1	3.4548	65.663	3.4548	65.663	3.9035	1935	26.457	12.094	1	7.5479e-34	1.5096e-33	4.2665e-31	TRUE
JP144	ACO1	12.437	307.02	12.437	307.02	4.5187	43390	599.57	12.031	1	1.7666e-33	3.5332e-33	9.9136e-31	TRUE
JP72598	OR4A47	4.1458	79.861	4.1458	79.861	3.974	2866.4	40.623	11.879	1	1.0195e-32	2.039e-32	5.6595e-30	TRUE
JP14548	PPM1A	4.1458	79.861	4.1458	79.861	3.974	2866.4	40.623	11.879	1	1.0195e-32	2.039e-32	5.6595e-30	TRUE
JP57673	CYYR1	4.1458	79.861	4.1458	79.861	3.974	2866.4	40.623	11.879	1	1.0195e-32	2.039e-32	5.6595e-30	TRUE
JP28493	IFI44	9.6735	221.84	9.6735	221.84	4.3839	22506	320.63	11.849	1	1.5496e-32	3.0993e-32	8.5718e-30	TRUE
JP45125	RALGAPB	20.038	544.83	20.038	544.83	4.6974	137700	1981.5	11.789	1	3.2931e-32	6.5862e-32	1.8023e-29	TRUE
JP44155	RNF20	2.7639	49.691	2.7639	49.691	3.7515	1101.1	15.845	11.789	1	2.9431e-32	5.8863e-32	1.6164e-29	TRUE
JP4657	DHX9	2.7639	49.691	2.7639	49.691	3.7515	1101.1	15.845	11.789	1	2.9431e-32	5.8863e-32	1.6164e-29	TRUE
JP67825	ZNF844	34.548	1075.5	34.548	1075.5	4.9204	541750	7813.4	11.776	1	3.9856e-32	7.9711e-32	2.1736e-29	TRUE
JP16757	S100A12	3.4548	63.889	3.4548	63.889	3.8645	1826.1	26.457	11.749	1	4.7495e-32	9.4989e-32	2.5811e-29	TRUE
JP70189	XKRY2	10.364	237.81	10.364	237.81	4.3933	25865	380.6	11.658	1	1.4792e-31	2.9583e-31	8.0103e-29	TRUE
JP30828	MGLL	4.8367	94.058	4.8367	94.058	4.0256	3980.3	58.706	11.645	1	1.6583e-31	3.3166e-31	8.9182e-29	TRUE
JP43592	KIZ	4.8367	94.058	4.8367	94.058	4.0256	3980.3	58.706	11.645	1	1.6583e-31	3.3166e-31	8.9182e-29	TRUE
JP72808	VCX3B	4.1458	78.086	4.1458	78.086	3.942	2733.6	40.623	11.601	1	2.7431e-31	5.4862e-31	1.4701e-28	TRUE
JP35123	LATS2	15.201	379.78	15.201	379.78	4.5548	66460	990.54	11.584	1	3.6216e-31	7.2432e-31	1.9342e-28	TRUE
JP34340	NSMF	2.0729	35.494	2.0729	35.494	3.57	558.48	8.3922	11.537	1	5.6515e-31	1.1303e-30	2.9976e-28	TRUE
JP52309	FAM103A1	2.0729	35.494	2.0729	35.494	3.57	558.48	8.3922	11.537	1	5.6515e-31	1.1303e-30	2.9976e-28	TRUE
JP43590	ACOT13	6.2187	126	6.2187	126	4.137	7174.1	107.93	11.53	1	6.438e-31	1.2876e-30	3.4032e-28	TRUE
JP66194	CTAG1A	13.819	335.42	13.819	335.42	4.5047	51712	780.24	11.513	1	8.201e-31	1.6402e-30	4.3204e-28	TRUE
JP7277	GMDS	69.787	2534.3	69.787	2534.3	5.1625	3036800	46117	11.476	1	1.3862e-30	2.7724e-30	7.2532e-28	TRUE
JP45124	RALGAPB	11.746	273.3	11.746	273.3	4.4276	34206	519.85	11.472	1	1.3149e-30	2.6299e-30	6.9038e-28	TRUE
JP70631	RBMY1D	33.166	995.6	33.166	995.6	4.8664	463140	7049	11.463	1	1.544e-30	3.088e-30	8.0518e-28	TRUE
JP63782	CABP7	8.2916	177.47	8.2916	177.47	4.2636	14310	218.85	11.436	1	1.9433e-30	3.8865e-30	1.01e-27	TRUE
JP27231	SLC25A15	4.8367	92.284	4.8367	92.284	3.9984	3823.5	58.706	11.413	1	2.4434e-30	4.8867e-30	1.2614e-27	TRUE
JP68077	C3orf38	4.8367	92.284	4.8367	92.284	3.9984	3823.5	58.706	11.413	1	2.4434e-30	4.8867e-30	1.2614e-27	TRUE
JP46703	IL22RA1	3.4548	62.114	3.4548	62.114	3.8245	1720.5	26.457	11.404	1	2.6554e-30	5.3107e-30	1.3663e-27	TRUE
JP35950	DIMT1	1.3819	23.071	1.3819	23.071	3.3371	235.21	3.6482	11.355	1	4.5559e-30	9.1117e-30	2.3211e-27	TRUE
JP16836	MSMO1	1.3819	23.071	1.3819	23.071	3.3371	235.21	3.6482	11.355	1	4.5559e-30	9.1117e-30	2.3211e-27	TRUE
JP16011	UPF1	1.3819	23.071	1.3819	23.071	3.3371	235.21	3.6482	11.355	1	4.5559e-30	9.1117e-30	2.3211e-27	TRUE
JP34569	EDRF1	55.277	1865.2	55.277	1865.2	5.0514	1637900	25592	11.314	1	8.8351e-30	1.767e-29	4.4866e-27	TRUE
JP75285	LOC100130370	17.274	434.8	17.274	434.8	4.5758	87163	1364.9	11.301	1	9.4934e-30	1.8987e-29	4.8051e-27	TRUE
JP61524	CDAN1	0.69096	12.423	0.69096	12.423	2.9888	68.818	1.0836	11.27	1	1.2308e-29	2.4617e-29	5.9387e-27	TRUE
JP75066	PPIAL4E	0.69096	12.423	0.69096	12.423	2.9888	68.818	1.0836	11.27	1	1.2308e-29	2.4617e-29	5.9387e-27	TRUE
JP45627	RIMKLB	0	12.423	0.69096	12.423	2.9888	77.163	1.0836	11.27	1	1.2308e-29	2.4617e-29	5.9387e-27	TRUE
JP73258	ZNF727	0	12.423	0.69096	12.423	2.9888	77.163	1.0836	11.27	1	1.2308e-29	2.4617e-29	5.9387e-27	TRUE
JP50292	ATP8B4	0	12.423	0.69096	12.423	2.9888	77.163	1.0836	11.27	1	1.2308e-29	2.4617e-29	5.9387e-27	TRUE
JP48069	LMF1	0	12.423	0.69096	12.423	2.9888	77.163	1.0836	11.27	1	1.2308e-29	2.4617e-29	5.9387e-27	TRUE
JP58777	USH1G	0.69096	12.423	0.69096	12.423	2.9888	68.818	1.0836	11.27	1	1.2308e-29	2.4617e-29	5.9387e-27	TRUE
JP14756	PRIM1	0.69096	12.423	0.69096	12.423	2.9888	68.818	1.0836	11.27	1	1.2308e-29	2.4617e-29	5.9387e-27	TRUE
JP58379	KRT74	0.69096	12.423	0.69096	12.423	2.9888	68.818	1.0836	11.27	1	1.2308e-29	2.4617e-29	5.9387e-27	TRUE
JP50528	POF1B	0.69096	12.423	0.69096	12.423	2.9888	68.818	1.0836	11.27	1	1.2308e-29	2.4617e-29	5.9387e-27	TRUE
JP20094	VAV2	0	12.423	0.69096	12.423	2.9888	77.163	1.0836	11.27	1	1.2308e-29	2.4617e-29	5.9387e-27	TRUE
JP18473	SULT1A3	0.69096	12.423	0.69096	12.423	2.9888	68.818	1.0836	11.27	1	1.2308e-29	2.4617e-29	5.9387e-27	TRUE
JP65861	PHACTR1	0	12.423	0.69096	12.423	2.9888	77.163	1.0836	11.27	1	1.2308e-29	2.4617e-29	5.9387e-27	TRUE
JP44908	DAZ2	0.69096	12.423	0.69096	12.423	2.9888	68.818	1.0836	11.27	1	1.2308e-29	2.4617e-29	5.9387e-27	TRUE
JP41697	HAUS2	0.69096	12.423	0.69096	12.423	2.9888	68.818	1.0836	11.27	1	1.2308e-29	2.4617e-29	5.9387e-27	TRUE
JP68107	C3orf33	11.746	267.98	11.746	267.98	4.3993	32827	519.85	11.238	1	1.902e-29	3.8041e-29	9.1487e-27	TRUE
JP18219	SRP72	13.128	307.02	13.128	307.02	4.4464	43186	686.3	11.218	1	2.3926e-29	4.7851e-29	1.1437e-26	TRUE
JP39363	CAB39	51.131	1677.1	51.131	1677.1	5.0085	1321900	21018	11.215	1	2.6898e-29	5.3795e-29	1.2818e-26	TRUE
JP48588	LRRC61	5.5277	106.48	5.5277	106.48	4.0414	5095.8	81.039	11.214	1	2.3733e-29	4.7466e-29	1.138e-26	TRUE
JP73823	CCDC168	6.2187	122.45	6.2187	122.45	4.0961	6755.3	107.93	11.188	1	3.2136e-29	6.4272e-29	1.5268e-26	TRUE
JP71702	OR10V1	8.9825	191.67	8.9825	191.67	4.2706	16687	266.79	11.184	1	3.4261e-29	6.8523e-29	1.6228e-26	TRUE
JP22261	APOL1	16.583	408.18	16.583	408.18	4.5405	76673	1232	11.157	1	4.8776e-29	9.7551e-29	2.3032e-26	TRUE
JP46683	MYOZ1	50.44	1638	50.44	1638	4.9938	1260200	20308	11.14	1	6.2415e-29	1.2483e-28	2.9383e-26	TRUE
JP26257	SEC24D	20.729	535.96	20.729	535.96	4.6271	132730	2157.8	11.091	1	1.0265e-28	2.053e-28	4.8177e-26	TRUE
JP65440	MRPL21	13.819	322.99	13.819	322.99	4.4504	47794	780.24	11.069	1	1.2928e-28	2.5856e-28	6.0494e-26	TRUE
JP53229	GARNL3	3.4548	60.339	3.4548	60.339	3.7834	1617.9	26.457	11.059	1	1.3191e-28	2.6382e-28	6.1538e-26	TRUE
JP15984	REL	10.364	225.39	10.364	225.39	4.3162	23117	380.6	11.022	1	2.1385e-28	4.2771e-28	9.9168e-26	TRUE
JP61066	SREK1	10.364	225.39	10.364	225.39	4.3162	23117	380.6	11.022	1	2.1385e-28	4.2771e-28	9.9168e-26	TRUE
JP4492	DGKA	5.5277	104.71	5.5277	104.71	4.0173	4918.2	81.039	11.017	1	2.1609e-28	4.3218e-28	9.9906e-26	TRUE
JP49639	GAL3ST4	8.9825	188.12	8.9825	188.12	4.2437	16045	266.79	10.967	1	3.8767e-28	7.7534e-28	1.787e-25	TRUE
JP46773	PLEKHA1	4.8367	88.734	4.8367	88.734	3.9424	3519.4	58.706	10.95	1	4.5211e-28	9.0422e-28	2.0717e-25	TRUE
JP76249	MED14OS	4.8367	88.734	4.8367	88.734	3.9424	3519.4	58.706	10.95	1	4.5211e-28	9.0422e-28	2.0717e-25	TRUE
JP5061	ATN1	24.875	663.73	24.875	663.73	4.6832	204070	3414	10.934	1	5.9733e-28	1.1947e-27	2.7211e-25	TRUE
JP70187	LILRA5	2.0729	33.719	2.0729	33.719	3.4981	500.74	8.3922	10.924	1	5.7991e-28	1.1598e-27	2.6495e-25	TRUE
JP36176	NKIRAS2	15.201	358.49	15.201	358.49	4.4718	58923	990.54	10.907	1	7.7517e-28	1.5503e-27	3.5208e-25	TRUE
JP42617	SVOP	2.7639	46.142	2.7639	46.142	3.6467	940.83	15.845	10.897	1	7.8523e-28	1.5705e-27	3.5252e-25	TRUE
JP39451	ATP8A2	2.7639	46.142	2.7639	46.142	3.6467	940.83	15.845	10.897	1	7.8523e-28	1.5705e-27	3.5252e-25	TRUE
JP19560	TRAF2	2.7639	46.142	2.7639	46.142	3.6467	940.83	15.845	10.897	1	7.8523e-28	1.5705e-27	3.5252e-25	TRUE
JP2331	CASP1	2.7639	46.142	2.7639	46.142	3.6467	940.83	15.845	10.897	1	7.8523e-28	1.5705e-27	3.5252e-25	TRUE
JP70497	MAST4	8.2916	168.6	8.2916	168.6	4.19	12849	218.85	10.836	1	1.6309e-27	3.2619e-27	7.3006e-25	TRUE
JP75395	ARMCX4	7.6006	150.85	7.6006	150.85	4.1421	10260	176.57	10.78	1	2.9753e-27	5.9507e-27	1.328e-24	TRUE
JP44382	ASCL3	4.1458	72.762	4.1458	72.762	3.8414	2354.1	40.623	10.766	1	3.3672e-27	6.7344e-27	1.4986e-24	TRUE
JP36965	NRBF2	33.857	960.11	33.857	960.11	4.7852	428970	7425.3	10.749	1	4.5839e-27	9.1677e-27	2.0343e-24	TRUE
JP42155	PHF10	4.8367	86.96	4.8367	86.96	3.9136	3372.1	58.706	10.718	1	5.6781e-27	1.1356e-26	2.5127e-24	TRUE
JP21235	FOSL1	6.9096	133.1	6.9096	133.1	4.0836	7962.2	139.68	10.677	1	9.0261e-27	1.8052e-26	3.9829e-24	TRUE
JP42873	TBC1D22B	22.802	578.55	22.802	578.55	4.6058	154430	2742.5	10.612	1	1.9562e-26	3.9125e-26	8.6076e-24	TRUE
JP60479	FAM92A1	7.6006	147.3	7.6006	147.3	4.1079	9757.8	176.57	10.513	1	5.2401e-26	1.048e-25	2.2991e-23	TRUE
JP29671	PNRC1	25.566	660.18	25.566	660.18	4.6374	201370	3657.9	10.493	1	7.0117e-26	1.4023e-25	3.0591e-23	TRUE
JP9799	ITGB1	52.513	1625.6	52.513	1625.6	4.9258	1237300	22482	10.491	1	7.4257e-26	1.4851e-25	3.2306e-23	TRUE
JP9578	IMPG1	4.8367	85.185	4.8367	85.185	3.8842	3227.9	58.706	10.487	1	6.7616e-26	1.3523e-25	2.9583e-23	TRUE
JP15278	PSMD12	2.7639	44.367	2.7639	44.367	3.5914	865.42	15.845	10.451	1	9.5416e-26	1.9083e-25	4.1395e-23	TRUE
JP7194	GLB1	10.364	212.96	10.364	212.96	4.2348	20523	380.6	10.385	1	2.0678e-25	4.1356e-25	8.9459e-23	TRUE
JP65998	LNX2	7.6006	145.52	7.6006	145.52	4.0906	9511.5	176.57	10.38	1	2.1415e-25	4.283e-25	9.2391e-23	TRUE
JP45811	TAOK1	86.37	2995.7	86.37	2995.7	5.1001	4232000	79040	10.348	1	3.434e-25	6.8679e-25	1.4692e-22	TRUE
JP45525	STRIP2	6.2187	113.58	6.2187	113.58	3.9885	5763.2	107.93	10.334	1	3.4085e-25	6.8171e-25	1.4624e-22	TRUE
JP59725	TAF8	6.2187	113.58	6.2187	113.58	3.9885	5763.2	107.93	10.334	1	3.4085e-25	6.8171e-25	1.4624e-22	TRUE
JP53587	ZNF528	8.9825	177.47	8.9825	177.47	4.1601	14194	266.79	10.315	1	4.2403e-25	8.4805e-25	1.8092e-22	TRUE
JP73593	PRR9	4.8367	83.41	4.8367	83.41	3.8542	3086.9	58.706	10.255	1	7.6348e-25	1.527e-24	3.2486e-22	TRUE
JP70002	WDR86	7.6006	143.75	7.6006	143.75	4.073	9268.3	176.57	10.246	1	8.5985e-25	1.7197e-24	3.6487e-22	TRUE
JP5632	EPB41L2	22.802	559.03	22.802	559.03	4.5564	143770	2742.5	10.239	1	9.8752e-25	1.975e-24	4.1676e-22	TRUE
JP55820	UAP1L1	62.187	1962.8	62.187	1962.8	4.9579	1806200	34461	10.238	1	1.057e-24	2.1141e-24	4.4488e-22	TRUE
JP13296	PAM	8.2916	159.72	8.2916	159.72	4.1125	11466	218.85	10.236	1	9.5798e-25	1.916e-24	4.0539e-22	TRUE
JP46736	MESDC1	42.149	1199.7	42.149	1199.7	4.7984	669950	12905	10.19	1	1.711e-24	3.4221e-24	7.1818e-22	TRUE
JP74396	GSTT2B	28.33	729.4	28.33	729.4	4.6383	245750	4737.5	10.186	1	1.7424e-24	3.4848e-24	7.2937e-22	TRUE
JP22381	TMEFF1	13.819	298.15	13.819	298.15	4.3353	40421	780.24	10.179	1	1.7834e-24	3.5667e-24	7.445e-22	TRUE
JP21071	PRRC2A	28.33	722.3	28.33	722.3	4.6242	240800	4737.5	10.082	1	5.005e-24	1.001e-23	2.0838e-21	TRUE
JP9195	IFIT1	5.5277	95.833	5.5277	95.833	3.8909	4077.5	81.039	10.032	1	7.5849e-24	1.517e-23	3.1495e-21	TRUE
JP20313	WRB	3.4548	55.015	3.4548	55.015	3.6524	1329.2	26.457	10.024	1	7.9631e-24	1.5926e-23	3.2801e-21	TRUE
JP76367	LOC101928436	3.4548	55.015	3.4548	55.015	3.6524	1329.2	26.457	10.024	1	7.9631e-24	1.5926e-23	3.2801e-21	TRUE
JP13843	PHB	3.4548	55.015	3.4548	55.015	3.6524	1329.2	26.457	10.024	1	7.9631e-24	1.5926e-23	3.2801e-21	TRUE
JP31623	EMC1	11.055	221.84	11.055	221.84	4.2082	22214	446.93	9.9703	1	1.4693e-23	2.9386e-23	6.0203e-21	TRUE
JP16847	ATXN2	11.055	221.84	11.055	221.84	4.2082	22214	446.93	9.9703	1	1.4693e-23	2.9386e-23	6.0203e-21	TRUE
JP75024	SHISA9	9.6735	186.34	9.6735	186.34	4.1336	15606	320.63	9.8664	1	4.1243e-23	8.2487e-23	1.6855e-20	TRUE
JP21050	SLBP	12.437	253.78	12.437	253.78	4.2449	29123	599.57	9.8563	1	4.6361e-23	9.2722e-23	1.8896e-20	TRUE
JP72096	MEX3D	15.892	342.51	15.892	342.51	4.3459	53341	1107.3	9.8156	1	7.0554e-23	1.4111e-22	2.8681e-20	TRUE
JP66788	LYSMD2	44.222	1228.1	44.222	1228.1	4.7644	700770	14568	9.8086	1	8.0408e-23	1.6082e-22	3.2516e-20	TRUE
JP76517	NTC_76	34.548	901.54	34.548	901.54	4.6661	375840	7813.4	9.8083	1	7.9504e-23	1.5901e-22	3.2235e-20	TRUE
JP40673	TRPM7	6.9096	122.45	6.9096	122.45	3.9642	6675.2	139.68	9.7763	1	9.8761e-23	1.9752e-22	3.9834e-20	TRUE
JP3317	AP2M1	99.499	3380.8	99.499	3380.8	5.0725	5383400	113030	9.7601	1	1.3542e-22	2.7084e-22	5.4479e-20	TRUE
JP37035	TBX21	33.166	851.85	33.166	851.85	4.6416	335120	7049	9.7511	1	1.3963e-22	2.7925e-22	5.6025e-20	TRUE
JP34575	WIPI2	35.239	915.74	35.239	915.74	4.6609	387640	8213.7	9.7154	1	1.9899e-22	3.9797e-22	7.9637e-20	TRUE
JP17963	SOS1	2.0729	30.17	2.0729	30.17	3.3425	394.72	8.3922	9.6988	1	1.9992e-22	3.9984e-22	7.9804e-20	TRUE
JP61045	CST11	4.1458	65.663	4.1458	65.663	3.6954	1892.2	40.623	9.6519	1	3.2498e-22	6.4996e-22	1.2939e-19	TRUE
JP30987	AAK1	5.5277	92.284	5.5277	92.284	3.837	3763.3	81.039	9.6372	1	3.8106e-22	7.6212e-22	1.5133e-19	TRUE
JP33888	YIPF3	6.9096	120.68	6.9096	120.68	3.9433	6471.7	139.68	9.6261	1	4.3034e-22	8.6069e-22	1.7003e-19	TRUE
JP39672	CLDN22	6.9096	120.68	6.9096	120.68	3.9433	6471.7	139.68	9.6261	1	4.3034e-22	8.6069e-22	1.7003e-19	TRUE
JP45267	ATP8B2	14.51	299.92	14.51	299.92	4.2781	40730	881.58	9.6126	1	5.1455e-22	1.0291e-21	2.0278e-19	TRUE
JP12305	NDUFA10	15.201	317.67	15.201	317.67	4.2979	45743	990.54	9.6105	1	5.2684e-22	1.0537e-21	2.071e-19	TRUE
JP29908	ADAP1	0	10.648	0.69096	10.648	2.7842	56.691	1.0836	9.5655	1	7.4784e-22	1.4957e-21	2.8529e-19	TRUE
JP26661	SLC12A6	0.69096	10.648	0.69096	10.648	2.7842	49.573	1.0836	9.5655	1	7.4784e-22	1.4957e-21	2.8529e-19	TRUE
JP7529	GPR12	0	10.648	0.69096	10.648	2.7842	56.691	1.0836	9.5655	1	7.4784e-22	1.4957e-21	2.8529e-19	TRUE
JP36849	PURG	0	10.648	0.69096	10.648	2.7842	56.691	1.0836	9.5655	1	7.4784e-22	1.4957e-21	2.8529e-19	TRUE
JP31702	ZC3H13	0.69096	10.648	0.69096	10.648	2.7842	49.573	1.0836	9.5655	1	7.4784e-22	1.4957e-21	2.8529e-19	TRUE
JP52098	SF3B5	0.69096	10.648	0.69096	10.648	2.7842	49.573	1.0836	9.5655	1	7.4784e-22	1.4957e-21	2.8529e-19	TRUE
JP42725	MED29	0.69096	10.648	0.69096	10.648	2.7842	49.573	1.0836	9.5655	1	7.4784e-22	1.4957e-21	2.8529e-19	TRUE
JP5289	EDNRA	0.69096	10.648	0.69096	10.648	2.7842	49.573	1.0836	9.5655	1	7.4784e-22	1.4957e-21	2.8529e-19	TRUE
JP62987	VPS37D	0.69096	10.648	0.69096	10.648	2.7842	49.573	1.0836	9.5655	1	7.4784e-22	1.4957e-21	2.8529e-19	TRUE
JP76143	COMMD3-BMI1	0.69096	10.648	0.69096	10.648	2.7842	49.573	1.0836	9.5655	1	7.4784e-22	1.4957e-21	2.8529e-19	TRUE
JP23301	DDX18	0.69096	10.648	0.69096	10.648	2.7842	49.573	1.0836	9.5655	1	7.4784e-22	1.4957e-21	2.8529e-19	TRUE
JP14206	PLRG1	0	10.648	0.69096	10.648	2.7842	56.691	1.0836	9.5655	1	7.4784e-22	1.4957e-21	2.8529e-19	TRUE
JP22330	THOC5	4.8367	78.086	4.8367	78.086	3.7602	2682.7	58.706	9.5601	1	7.99e-22	1.598e-21	3.011e-19	TRUE
JP23782	CLDN1	2.7639	40.818	2.7639	40.818	3.4738	724.05	15.845	9.5598	1	7.8022e-22	1.5604e-21	2.9474e-19	TRUE
JP12633	NKX2-2	2.7639	40.818	2.7639	40.818	3.4738	724.05	15.845	9.5598	1	7.8022e-22	1.5604e-21	2.9474e-19	TRUE
JP70203	IRF2BP2	2.7639	40.818	2.7639	40.818	3.4738	724.05	15.845	9.5598	1	7.8022e-22	1.5604e-21	2.9474e-19	TRUE
JP60844	CHODL	2.7639	40.818	2.7639	40.818	3.4738	724.05	15.845	9.5598	1	7.8022e-22	1.5604e-21	2.9474e-19	TRUE
JP4834	DLX4	1.3819	19.522	1.3819	19.522	3.1069	164.52	3.6482	9.4971	1	1.4101e-21	2.8202e-21	5.2626e-19	TRUE
JP16645	RRM1	1.3819	19.522	1.3819	19.522	3.1069	164.52	3.6482	9.4971	1	1.4101e-21	2.8202e-21	5.2626e-19	TRUE
JP38080	RSL24D1	1.3819	19.522	1.3819	19.522	3.1069	164.52	3.6482	9.4971	1	1.4101e-21	2.8202e-21	5.2626e-19	TRUE
JP30892	ATF5	1.3819	19.522	1.3819	19.522	3.1069	164.52	3.6482	9.4971	1	1.4101e-21	2.8202e-21	5.2626e-19	TRUE
JP53529	TMEM101	16.583	349.61	16.583	349.61	4.3176	55455	1232	9.4881	1	1.7263e-21	3.4525e-21	6.4271e-19	TRUE
JP57287	FHAD1	10.364	195.22	10.364	195.22	4.1098	17085	380.6	9.4752	1	1.895e-21	3.79e-21	7.0384e-19	TRUE
JP1225	ART4	25.566	598.07	25.566	598.07	4.4951	163880	3657.9	9.4659	1	2.1917e-21	4.3834e-21	8.1209e-19	TRUE
JP65455	OR9I1	16.583	347.84	16.583	347.84	4.3103	54865	1232	9.4375	1	2.8001e-21	5.6001e-21	1.035e-18	TRUE
JP30405	MAP4K5	12.437	243.13	12.437	243.13	4.1833	26610	599.57	9.4214	1	3.2043e-21	6.4086e-21	1.1816e-18	TRUE
JP15313	PTEN	37.312	953.01	37.312	953.01	4.6381	419250	9487.8	9.4009	1	4.1667e-21	8.3333e-21	1.5292e-18	TRUE
JP65661	JMJD1C	18.656	401.08	18.656	401.08	4.3544	73124	1655.8	9.398	1	4.1099e-21	8.2199e-21	1.512e-18	TRUE
JP31454	STK38L	4.1458	63.889	4.1458	63.889	3.6565	1784.6	40.623	9.3735	1	4.7276e-21	9.4551e-21	1.731e-18	TRUE
JP51113	GKAP1	11.746	225.39	11.746	225.39	4.1506	22821	519.85	9.37	1	5.2039e-21	1.0408e-20	1.9009e-18	TRUE
JP18715	TARBP2	17.965	381.56	17.965	381.56	4.3343	66100	1506.1	9.3689	1	5.4048e-21	1.081e-20	1.9697e-18	TRUE
JP9924	JUND	8.9825	161.5	8.9825	161.5	4.0249	11630	266.79	9.3374	1	6.9642e-21	1.3928e-20	2.532e-18	TRUE
JP15183	PSMB4	6.2187	102.93	6.2187	102.93	3.8478	4676.7	107.93	9.3091	1	8.8884e-21	1.7777e-20	3.224e-18	TRUE
JP74854	PRR20B	8.2916	145.52	8.2916	145.52	3.9791	9416.4	218.85	9.2765	1	1.2293e-20	2.4585e-20	4.4484e-18	TRUE
JP42052	KIRREL	42.84	1114.5	42.84	1114.5	4.6693	574230	13446	9.242	1	1.8773e-20	3.7547e-20	6.762e-18	TRUE
JP15947	RBP4	27.639	644.21	27.639	644.21	4.4937	190080	4451.7	9.2411	1	1.8465e-20	3.6929e-20	6.6663e-18	TRUE
JP32180	PLCB1	16.583	340.74	16.583	340.74	4.2806	52539	1232	9.2353	1	1.8898e-20	3.7796e-20	6.7911e-18	TRUE
JP69757	MOGAT3	10.364	189.89	10.364	189.89	4.0702	16115	380.6	9.2023	1	2.4938e-20	4.9876e-20	8.9409e-18	TRUE
JP57346	C1QTNF6	14.51	287.5	14.51	287.5	4.2173	37262	881.58	9.1942	1	2.7479e-20	5.4958e-20	9.8291e-18	TRUE
JP71981	PTRHD1	7.6006	129.55	7.6006	129.55	3.924	7436.1	176.57	9.1777	1	3.075e-20	6.1499e-20	1.0974e-17	TRUE
JP62206	PYHIN1	6.9096	115.35	6.9096	115.35	3.8788	5880.2	139.68	9.1757	1	3.1143e-20	6.2286e-20	1.1089e-17	TRUE
JP56691	ORMDL3	9.6735	173.92	9.6735	173.92	4.0346	13488	320.63	9.1727	1	3.2707e-20	6.5413e-20	1.1619e-17	TRUE
JP14800	PRKAG1	8.2916	143.75	8.2916	143.75	3.9615	9174.5	218.85	9.1565	1	3.7614e-20	7.5227e-20	1.3331e-17	TRUE
JP263	ADAM10	14.51	285.72	14.51	285.72	4.2084	36779	881.58	9.1344	1	4.7825e-20	9.5651e-20	1.6912e-17	TRUE
JP22863	TNFSF10	32.475	779.09	32.475	779.09	4.5425	278720	6684.5	9.1319	1	5.143e-20	1.0286e-19	1.8145e-17	TRUE
JP16171	RLN2	13.128	252.01	13.128	252.01	4.1625	28531	686.3	9.1184	1	5.5099e-20	1.102e-19	1.9134e-17	TRUE
JP19554	TRAF1	2.7639	39.043	2.7639	39.043	3.4113	658.09	15.845	9.1139	1	5.252e-20	1.0504e-19	1.828e-17	TRUE
JP38653	CSAD	2.7639	39.043	2.7639	39.043	3.4113	658.09	15.845	9.1139	1	5.252e-20	1.0504e-19	1.828e-17	TRUE
JP15917	RBM4	2.7639	39.043	2.7639	39.043	3.4113	658.09	15.845	9.1139	1	5.252e-20	1.0504e-19	1.828e-17	TRUE
JP55794	R3HDM4	2.7639	39.043	2.7639	39.043	3.4113	658.09	15.845	9.1139	1	5.252e-20	1.0504e-19	1.828e-17	TRUE
JP46913	CCDC90B	2.7639	39.043	2.7639	39.043	3.4113	658.09	15.845	9.1139	1	5.252e-20	1.0504e-19	1.828e-17	TRUE
JP5298	PHC1	2.7639	39.043	2.7639	39.043	3.4113	658.09	15.845	9.1139	1	5.252e-20	1.0504e-19	1.828e-17	TRUE
JP19150	THBS4	4.8367	74.537	4.8367	74.537	3.6939	2429.1	58.706	9.0969	1	6.3153e-20	1.2631e-19	2.1882e-17	TRUE
JP63781	CABP7	4.1458	62.114	4.1458	62.114	3.6165	1680.2	40.623	9.095	1	6.3695e-20	1.2739e-19	2.2021e-17	TRUE
JP64056	SNX31	18.656	388.66	18.656	388.66	4.3092	68450	1655.8	9.0927	1	7.1392e-20	1.4278e-19	2.4627e-17	TRUE
JP17764	SMARCC2	9.6735	172.14	9.6735	172.14	4.0199	13198	320.63	9.0736	1	8.1646e-20	1.6329e-19	2.8101e-17	TRUE
JP1010	FASLG	12.437	234.26	12.437	234.26	4.1299	24602	599.57	9.0591	1	9.4764e-20	1.8953e-19	3.2544e-17	TRUE
JP63418	MDGA2	5.5277	86.96	5.5277	86.96	3.7522	3315.6	81.039	9.0458	1	1.0169e-19	2.0338e-19	3.4845e-17	TRUE
JP15573	ABCD3	8.2916	141.98	8.2916	141.98	3.9437	8935.6	218.85	9.0366	1	1.1347e-19	2.2693e-19	3.8794e-17	TRUE
JP2398	RUNX2	6.9096	113.58	6.9096	113.58	3.8566	5689.3	139.68	9.0255	1	1.2412e-19	2.4824e-19	4.2343e-17	TRUE
JP61144	FRMPD2	10.364	186.34	10.364	186.34	4.0431	15484	380.6	9.0204	1	1.3343e-19	2.6686e-19	4.542e-17	TRUE
JP45668	ZNF608	3.4548	49.691	3.4548	49.691	3.5083	1068.9	26.457	8.9891	1	1.6633e-19	3.3266e-19	5.6371e-17	TRUE
JP15219	PSMC2	3.4548	49.691	3.4548	49.691	3.5083	1068.9	26.457	8.9891	1	1.6633e-19	3.3266e-19	5.6371e-17	TRUE
JP69743	OR6V1	21.42	456.09	21.42	456.09	4.3496	94471	2343.3	8.9794	1	2.0284e-19	4.0567e-19	6.8295e-17	TRUE
JP49234	LRRC2	9.6735	170.37	9.6735	170.37	4.005	12912	320.63	8.9744	1	2.0185e-19	4.0369e-19	6.811e-17	TRUE
JP63707	IFNLR1	9.6735	170.37	9.6735	170.37	4.005	12912	320.63	8.9744	1	2.0185e-19	4.0369e-19	6.811e-17	TRUE
JP76405	CT45A10	6.2187	99.383	6.2187	99.383	3.7976	4339.8	107.93	8.9674	1	2.0921e-19	4.1841e-19	7.0287e-17	TRUE
JP35830	ARFIP1	15.892	314.12	15.892	314.12	4.2215	44470	1107.3	8.9623	1	2.3262e-19	4.6524e-19	7.7985e-17	TRUE
JP16800	ACSM3	10.364	184.57	10.364	184.57	4.0293	15173	380.6	8.9294	1	3.0488e-19	6.0976e-19	1.0199e-16	TRUE
JP8474	HMBS	8.2916	140.2	8.2916	140.2	3.9257	8700	218.85	8.9166	1	3.3745e-19	6.749e-19	1.1264e-16	TRUE
JP71615	OR56A5	26.257	583.87	26.257	583.87	4.4234	155470	3912	8.9153	1	3.6718e-19	7.3435e-19	1.223e-16	TRUE
JP21328	NPRL3	17.965	363.81	17.965	363.81	4.2657	59805	1506.1	8.9116	1	3.709e-19	7.418e-19	1.2327e-16	TRUE
JP51948	SBF2	13.819	262.65	13.819	262.65	4.1531	30959	780.24	8.9084	1	3.7554e-19	7.5107e-19	1.2428e-16	TRUE
JP8479	HMGB1	13.819	262.65	13.819	262.65	4.1531	30959	780.24	8.9084	1	3.7554e-19	7.5107e-19	1.2428e-16	TRUE
JP41645	CEP192	4.8367	72.762	4.8367	72.762	3.6596	2306.9	58.706	8.8653	1	5.1852e-19	1.037e-18	1.7087e-16	TRUE
JP1852	BPGM	4.8367	72.762	4.8367	72.762	3.6596	2306.9	58.706	8.8653	1	5.1852e-19	1.037e-18	1.7087e-16	TRUE
JP4332	CYLD	5.5277	85.185	5.5277	85.185	3.7228	3172.6	81.039	8.8487	1	6.0626e-19	1.2125e-18	1.9936e-16	TRUE
JP58482	TRAPPC6B	4.1458	60.339	4.1458	60.339	3.5754	1578.9	40.623	8.8166	1	7.9484e-19	1.5897e-18	2.6082e-16	TRUE
JP57174	BTBD9	6.2187	97.608	6.2187	97.608	3.7719	4176	107.93	8.7966	1	9.7199e-19	1.944e-18	3.1827e-16	TRUE
JP2498	CCNE1	22.802	482.72	22.802	482.72	4.345	105760	2742.5	8.7822	1	1.1989e-18	2.3978e-18	3.9092e-16	TRUE
JP25777	DOCK4	22.802	482.72	22.802	482.72	4.345	105760	2742.5	8.7822	1	1.1989e-18	2.3978e-18	3.9092e-16	TRUE
JP37146	CTAG2	37.312	892.67	37.312	892.67	4.5439	365820	9487.8	8.7814	1	1.2432e-18	2.4863e-18	4.045e-16	TRUE
JP12462	NEU1	23.493	500.46	23.493	500.46	4.3557	113750	2956.5	8.7721	1	1.314e-18	2.628e-18	4.2666e-16	TRUE
JP46738	MESDC1	46.295	1167.7	46.295	1167.7	4.6271	628830	16354	8.7694	1	1.4e-18	2.7999e-18	4.5362e-16	TRUE
JP3930	CRY1	31.093	708.1	31.093	708.1	4.4656	229170	5990.3	8.7472	1	1.6671e-18	3.3342e-18	5.3905e-16	TRUE
JP72962	HNRNPCL2	6.9096	110.03	6.9096	110.03	3.8112	5317	139.68	8.7252	1	1.844e-18	3.688e-18	5.95e-16	TRUE
JP71182	COA6	13.128	241.36	13.128	241.36	4.1005	26044	686.3	8.7119	1	2.1588e-18	4.3176e-18	6.9369e-16	TRUE
JP6451	MLANA	11.055	195.22	11.055	195.22	4.0247	16958	446.93	8.7111	1	2.1505e-18	4.3009e-18	6.9245e-16	TRUE
JP3413	CLNS1A	12.437	225.39	12.437	225.39	4.0745	22673	599.57	8.6967	1	2.4613e-18	4.9226e-18	7.8926e-16	TRUE
JP55617	PYGO2	33.857	782.64	33.857	782.64	4.4907	280340	7425.3	8.6896	1	2.7865e-18	5.573e-18	8.9168e-16	TRUE
JP30841	SYNPO	24.875	532.41	24.875	532.41	4.3656	128790	3414	8.6862	1	2.8181e-18	5.6361e-18	8.9993e-16	TRUE
JP25473	PPM1F	22.111	459.64	22.111	459.64	4.317	95718	2538.1	8.6847	1	2.8364e-18	5.6728e-18	9.0393e-16	TRUE
JP50862	KIAA0226L	2.7639	37.268	2.7639	37.268	3.3459	595.28	15.845	8.6681	1	2.9046e-18	5.8092e-18	9.2375e-16	TRUE
JP353	ADH6	13.128	239.58	13.128	239.58	4.0899	25641	686.3	8.6442	1	3.9159e-18	7.8317e-18	1.2352e-15	TRUE
JP65277	OR8J1	3.4548	47.917	3.4548	47.917	3.4569	988.42	26.457	8.6441	1	3.6197e-18	7.2394e-18	1.1441e-15	TRUE
JP49558	HSPBAP1	3.4548	47.917	3.4548	47.917	3.4569	988.42	26.457	8.6441	1	3.6197e-18	7.2394e-18	1.1441e-15	TRUE
JP43553	PPP2R2D	3.4548	47.917	3.4548	47.917	3.4569	988.42	26.457	8.6441	1	3.6197e-18	7.2394e-18	1.1441e-15	TRUE
JP58539	FRMD6	28.33	619.37	28.33	619.37	4.4027	174660	4737.5	8.587	1	6.7652e-18	1.353e-17	2.1297e-15	TRUE
JP54003	TRIM63	35.239	812.81	35.239	812.81	4.4891	302310	8213.7	8.5797	1	7.3047e-18	1.4609e-17	2.2582e-15	TRUE
JP37808	MECR	8.9825	149.07	8.9825	149.07	3.9101	9812.8	266.79	8.5768	1	6.8789e-18	1.3758e-17	2.132e-15	TRUE
JP8532	NR4A1	6.9096	108.26	6.9096	108.26	3.788	5135.5	139.68	8.575	1	6.874e-18	1.3748e-17	2.132e-15	TRUE
JP28581	MAB21L2	1.3819	17.747	1.3819	17.747	2.9764	133.91	3.6482	8.5679	1	6.8826e-18	1.3765e-17	2.132e-15	TRUE
JP42242	TBC1D19	1.3819	17.747	1.3819	17.747	2.9764	133.91	3.6482	8.5679	1	6.8826e-18	1.3765e-17	2.132e-15	TRUE
JP44851	CCNL1	1.3819	17.747	1.3819	17.747	2.9764	133.91	3.6482	8.5679	1	6.8826e-18	1.3765e-17	2.132e-15	TRUE
JP5418	EIF2S1	1.3819	17.747	1.3819	17.747	2.9764	133.91	3.6482	8.5679	1	6.8826e-18	1.3765e-17	2.132e-15	TRUE
JP15280	PSMD12	1.3819	17.747	1.3819	17.747	2.9764	133.91	3.6482	8.5679	1	6.8826e-18	1.3765e-17	2.132e-15	TRUE
JP45803	ZNF624	1.3819	17.747	1.3819	17.747	2.9764	133.91	3.6482	8.5679	1	6.8826e-18	1.3765e-17	2.132e-15	TRUE
JP62073	MFSD4	8.2916	134.88	8.2916	134.88	3.8702	8011.9	218.85	8.5567	1	8.1504e-18	1.6301e-17	2.5146e-15	TRUE
JP72395	SAPCD1	17.965	347.84	17.965	347.84	4.2011	54408	1506.1	8.5	1	1.3975e-17	2.795e-17	4.3031e-15	TRUE
JP3319	AP2M1	75.315	2079.9	75.315	2079.9	4.7691	2009300	55913	8.4777	1	1.8384e-17	3.6768e-17	5.5831e-15	TRUE
JP64656	TCTEX1D1	10.364	175.69	10.364	175.69	3.9587	13667	380.6	8.4746	1	1.6796e-17	3.3593e-17	5.1109e-15	TRUE
JP6618	ADAM2	2.0729	26.62	2.0729	26.62	3.1681	301.29	8.3922	8.4736	1	1.5595e-17	3.119e-17	4.7546e-15	TRUE
JP15231	PSMC5	2.0729	26.62	2.0729	26.62	3.1681	301.29	8.3922	8.4736	1	1.5595e-17	3.119e-17	4.7546e-15	TRUE
JP59143	ZNF792	2.0729	26.62	2.0729	26.62	3.1681	301.29	8.3922	8.4736	1	1.5595e-17	3.119e-17	4.7546e-15	TRUE
JP72643	DEFB133	2.0729	26.62	2.0729	26.62	3.1681	301.29	8.3922	8.4736	1	1.5595e-17	3.119e-17	4.7546e-15	TRUE
JP3302	CKMT2	2.0729	26.62	2.0729	26.62	3.1681	301.29	8.3922	8.4736	1	1.5595e-17	3.119e-17	4.7546e-15	TRUE
JP5907	EXTL1	6.2187	94.058	6.2187	94.058	3.719	3857.9	107.93	8.455	1	1.9243e-17	3.8486e-17	5.8325e-15	TRUE
JP31028	FNDC3A	11.746	204.09	11.746	204.09	4.0081	18498	519.85	8.436	1	2.3568e-17	4.7135e-17	7.1293e-15	TRUE
JP21204	CCDC6	31.093	681.48	31.093	681.48	4.4104	211500	5990.3	8.4032	1	3.3101e-17	6.6202e-17	9.9937e-15	TRUE
JP7884	GSTA3	9.6735	159.72	9.6735	159.72	3.9125	11257	320.63	8.3798	1	3.7584e-17	7.5169e-17	1.1325e-14	TRUE
JP58093	FRA10AC1	18.656	356.71	18.656	356.71	4.1858	57141	1655.8	8.3077	1	7.2121e-17	1.4424e-16	2.1564e-14	TRUE
JP32886	CBX5	28.33	599.84	28.33	599.84	4.3566	163310	4737.5	8.3034	1	7.6689e-17	1.5338e-16	2.2886e-14	TRUE
JP19629	TSC1	3.4548	46.142	3.4548	46.142	3.4036	911.09	26.457	8.2991	1	7.0035e-17	1.4007e-16	2.0981e-14	TRUE
JP62988	VPS37D	3.4548	46.142	3.4548	46.142	3.4036	911.09	26.457	8.2991	1	7.0035e-17	1.4007e-16	2.0981e-14	TRUE
JP51374	CMIP	3.4548	46.142	3.4548	46.142	3.4036	911.09	26.457	8.2991	1	7.0035e-17	1.4007e-16	2.0981e-14	TRUE
JP31407	CEP152	14.51	260.88	14.51	260.88	4.0776	30349	881.58	8.2976	1	7.7247e-17	1.5449e-16	2.3008e-14	TRUE
JP17690	SLCO2A1	10.364	172.14	10.364	172.14	3.9294	13086	380.6	8.2926	1	7.8852e-17	1.577e-16	2.3441e-14	TRUE
JP54066	ABHD1	17.274	322.99	17.274	322.99	4.1481	46732	1364.9	8.2751	1	9.4369e-17	1.8874e-16	2.8e-14	TRUE
JP65214	PLAC9	4.1458	56.79	4.1458	56.79	3.4894	1385.7	40.623	8.2597	1	9.8368e-17	1.9674e-16	2.9131e-14	TRUE
JP3023	CEL	5.5277	79.861	5.5277	79.861	3.6308	2762.7	81.039	8.2573	1	1.0204e-16	2.0408e-16	3.016e-14	TRUE
JP39144	ERGIC3	34.548	763.12	34.548	763.12	4.4259	265410	7813.4	8.2423	1	1.2953e-16	2.5907e-16	3.8214e-14	TRUE
JP26573	MVP	2.7639	35.494	2.7639	35.494	3.2774	535.62	15.845	8.2223	1	1.32e-16	2.6401e-16	3.8576e-14	TRUE
JP61673	CCDC42	2.7639	35.494	2.7639	35.494	3.2774	535.62	15.845	8.2223	1	1.32e-16	2.6401e-16	3.8576e-14	TRUE
JP58478	C14orf28	2.7639	35.494	2.7639	35.494	3.2774	535.62	15.845	8.2223	1	1.32e-16	2.6401e-16	3.8576e-14	TRUE
JP6205	FEN1	2.7639	35.494	2.7639	35.494	3.2774	535.62	15.845	8.2223	1	1.32e-16	2.6401e-16	3.8576e-14	TRUE
JP16483	RPN2	2.7639	35.494	2.7639	35.494	3.2774	535.62	15.845	8.2223	1	1.32e-16	2.6401e-16	3.8576e-14	TRUE
JP68952	KLHL17	12.437	212.96	12.437	212.96	3.993	20105	599.57	8.1893	1	1.8918e-16	3.7836e-16	5.518e-14	TRUE
JP76390	LOC101929983	4.8367	67.438	4.8367	67.438	3.5516	1959.5	58.706	8.1704	1	2.0882e-16	4.1764e-16	6.0566e-14	TRUE
JP38722	AMOTL2	4.8367	67.438	4.8367	67.438	3.5516	1959.5	58.706	8.1704	1	2.0882e-16	4.1764e-16	6.0566e-14	TRUE
JP65949	MTURN	4.8367	67.438	4.8367	67.438	3.5516	1959.5	58.706	8.1704	1	2.0882e-16	4.1764e-16	6.0566e-14	TRUE
JP25853	PCDHA9	13.128	225.39	13.128	225.39	4.0021	22527	686.3	8.1023	1	3.899e-16	7.7979e-16	1.1287e-13	TRUE
JP35596	FAM155B	5.5277	78.086	5.5277	78.086	3.5988	2632.4	81.039	8.0601	1	5.2177e-16	1.0435e-15	1.5077e-13	TRUE
JP31813	ATG2A	35.239	764.89	35.239	764.89	4.4015	266200	8213.7	8.051	1	6.3068e-16	1.2614e-15	1.8156e-13	TRUE
JP12486	NF2	22.111	427.7	22.111	427.7	4.2133	82251	2538.1	8.0506	1	6.1522e-16	1.2304e-15	1.7744e-13	TRUE
JP28061	RBM14	8.9825	140.2	8.9825	140.2	3.8222	8609.1	266.79	8.0336	1	6.6781e-16	1.3356e-15	1.919e-13	TRUE
JP12056	MYH10	35.239	761.34	35.239	761.34	4.3948	263610	8213.7	8.0118	1	8.6789e-16	1.7358e-15	2.4893e-13	TRUE
JP27978	CPQ	15.892	282.18	15.892	282.18	4.0673	35453	1107.3	8.0023	1	8.9327e-16	1.7865e-15	2.5573e-13	TRUE
JP17961	SOS1	4.1458	55.015	4.1458	55.015	3.4444	1293.9	40.623	7.9813	1	9.7567e-16	1.9513e-15	2.7778e-13	TRUE
JP51755	TRIM8	4.1458	55.015	4.1458	55.015	3.4444	1293.9	40.623	7.9813	1	9.7567e-16	1.9513e-15	2.7778e-13	TRUE
JP51991	KRTAP9-9	4.1458	55.015	4.1458	55.015	3.4444	1293.9	40.623	7.9813	1	9.7567e-16	1.9513e-15	2.7778e-13	TRUE
JP45814	TAOK1	24.184	473.84	24.184	473.84	4.2369	101100	3180.3	7.9735	1	1.1576e-15	2.3152e-15	3.2897e-13	TRUE
JP49550	PPP1R3B	31.093	647.76	31.093	647.76	4.3373	190140	5990.3	7.9676	1	1.2332e-15	2.4665e-15	3.4919e-13	TRUE
JP12250	NCK1	19.347	358.49	19.347	358.49	4.1431	57508	1814.3	7.9621	1	1.2525e-15	2.5051e-15	3.5401e-13	TRUE
JP75102	PSAPL1	3.4548	44.367	3.4548	44.367	3.3482	836.91	26.457	7.954	1	1.2049e-15	2.4098e-15	3.4179e-13	TRUE
JP35032	NUPR1	17.965	326.54	17.965	326.54	4.1103	47610	1506.1	7.9513	1	1.361e-15	2.722e-15	3.8396e-13	TRUE
JP48625	CRELD1	10.364	165.05	10.364	165.05	3.869	11963	380.6	7.9288	1	1.5757e-15	3.1513e-15	4.4371e-13	TRUE
JP20536	ZNF28	8.9825	138.43	8.9825	138.43	3.8039	8377.8	266.79	7.9249	1	1.6103e-15	3.2206e-15	4.5265e-13	TRUE
JP70148	KRTAP12-2	44.913	1018.7	44.913	1018.7	4.4731	474100	15149	7.9115	1	1.9798e-15	3.9595e-15	5.5549e-13	TRUE
JP72077	MUC21	2.0729	24.846	2.0729	24.846	3.0723	259.3	8.3922	7.861	1	2.498e-15	4.996e-15	6.8956e-13	TRUE
JP13764	PFKM	2.0729	24.846	2.0729	24.846	3.0723	259.3	8.3922	7.861	1	2.498e-15	4.996e-15	6.8956e-13	TRUE
JP3581	COL4A6	2.0729	24.846	2.0729	24.846	3.0723	259.3	8.3922	7.861	1	2.498e-15	4.996e-15	6.8956e-13	TRUE
JP30451	SUPT16H	0	8.8734	0.69096	8.8734	2.5457	39.369	1.0836	7.8606	1	2.56e-15	5.12e-15	6.8956e-13	TRUE
JP49977	UGT2A3	0.69096	8.8734	0.69096	8.8734	2.5457	33.476	1.0836	7.8606	1	2.56e-15	5.12e-15	6.8956e-13	TRUE
JP29059	MASP2	0.69096	8.8734	0.69096	8.8734	2.5457	33.476	1.0836	7.8606	1	2.56e-15	5.12e-15	6.8956e-13	TRUE
JP4356	CYP3A7	0	8.8734	0.69096	8.8734	2.5457	39.369	1.0836	7.8606	1	2.56e-15	5.12e-15	6.8956e-13	TRUE
JP17335	SI	0.69096	8.8734	0.69096	8.8734	2.5457	33.476	1.0836	7.8606	1	2.56e-15	5.12e-15	6.8956e-13	TRUE
JP32480	TTC28	0	8.8734	0.69096	8.8734	2.5457	39.369	1.0836	7.8606	1	2.56e-15	5.12e-15	6.8956e-13	TRUE
JP19565	TRAF5	0	8.8734	0.69096	8.8734	2.5457	39.369	1.0836	7.8606	1	2.56e-15	5.12e-15	6.8956e-13	TRUE
JP64309	POLR3H	0.69096	8.8734	0.69096	8.8734	2.5457	33.476	1.0836	7.8606	1	2.56e-15	5.12e-15	6.8956e-13	TRUE
JP20365	XRCC2	0	8.8734	0.69096	8.8734	2.5457	39.369	1.0836	7.8606	1	2.56e-15	5.12e-15	6.8956e-13	TRUE
JP61677	PIK3R6	0	8.8734	0.69096	8.8734	2.5457	39.369	1.0836	7.8606	1	2.56e-15	5.12e-15	6.8956e-13	TRUE
JP65506	OR4D11	0.69096	8.8734	0.69096	8.8734	2.5457	33.476	1.0836	7.8606	1	2.56e-15	5.12e-15	6.8956e-13	TRUE
JP41422	C19orf60	0.69096	8.8734	0.69096	8.8734	2.5457	33.476	1.0836	7.8606	1	2.56e-15	5.12e-15	6.8956e-13	TRUE
JP68546	C14orf39	0.69096	8.8734	0.69096	8.8734	2.5457	33.476	1.0836	7.8606	1	2.56e-15	5.12e-15	6.8956e-13	TRUE
JP42875	KRBOX4	0.69096	8.8734	0.69096	8.8734	2.5457	33.476	1.0836	7.8606	1	2.56e-15	5.12e-15	6.8956e-13	TRUE
JP20961	NPHS2	0.69096	8.8734	0.69096	8.8734	2.5457	33.476	1.0836	7.8606	1	2.56e-15	5.12e-15	6.8956e-13	TRUE
JP52995	ZNF644	0.69096	8.8734	0.69096	8.8734	2.5457	33.476	1.0836	7.8606	1	2.56e-15	5.12e-15	6.8956e-13	TRUE
JP12718	CNOT4	0	8.8734	0.69096	8.8734	2.5457	39.369	1.0836	7.8606	1	2.56e-15	5.12e-15	6.8956e-13	TRUE
JP41426	NRDE2	0.69096	8.8734	0.69096	8.8734	2.5457	33.476	1.0836	7.8606	1	2.56e-15	5.12e-15	6.8956e-13	TRUE
JP39098	SRRT	0.69096	8.8734	0.69096	8.8734	2.5457	33.476	1.0836	7.8606	1	2.56e-15	5.12e-15	6.8956e-13	TRUE
JP40024	NLE1	0	8.8734	0.69096	8.8734	2.5457	39.369	1.0836	7.8606	1	2.56e-15	5.12e-15	6.8956e-13	TRUE
JP75741	TMED7-TICAM2	15.892	276.85	15.892	276.85	4.0399	34050	1107.3	7.8423	1	3.2358e-15	6.4716e-15	8.6675e-13	TRUE
JP28770	NPRL2	7.6006	111.81	7.6006	111.81	3.7133	5429.3	176.57	7.8421	1	3.0928e-15	6.1855e-15	8.3018e-13	TRUE
JP72703	ERVFRD-1	7.6006	111.81	7.6006	111.81	3.7133	5429.3	176.57	7.8421	1	3.0928e-15	6.1855e-15	8.3018e-13	TRUE
JP31034	ATG14	28.33	567.9	28.33	567.9	4.2778	145570	4737.5	7.8393	1	3.4345e-15	6.869e-15	9.14e-13	TRUE
JP60337	CD109	10.364	163.27	10.364	163.27	3.8535	11690	380.6	7.8378	1	3.2641e-15	6.5282e-15	8.7014e-13	TRUE
JP38632	ATRAID	10.364	163.27	10.364	163.27	3.8535	11690	380.6	7.8378	1	3.2641e-15	6.5282e-15	8.7014e-13	TRUE
JP21911	UTF1	8.2916	124.23	8.2916	124.23	3.7525	6720.7	218.85	7.8369	1	3.2402e-15	6.4804e-15	8.6675e-13	TRUE
JP46140	HCN3	33.166	690.35	33.166	690.35	4.3388	215950	7049	7.8275	1	3.8058e-15	7.6115e-15	1.0093e-12	TRUE
JP67433	SLC25A47	6.9096	99.383	6.9096	99.383	3.6658	4275.6	139.68	7.8242	1	3.544e-15	7.0881e-15	9.4153e-13	TRUE
JP44753	PRDM8	34.548	722.3	34.548	722.3	4.3467	236500	7813.4	7.7805	1	5.5379e-15	1.1076e-14	1.4612e-12	TRUE
JP28374	HYOU1	2.7639	33.719	2.7639	33.719	3.2054	479.11	15.845	7.7765	1	4.9311e-15	9.8623e-15	1.3033e-12	TRUE
JP47050	BCAN	2.7639	33.719	2.7639	33.719	3.2054	479.11	15.845	7.7765	1	4.9311e-15	9.8623e-15	1.3033e-12	TRUE
JP23634	RHBDL1	13.819	230.71	13.819	230.71	3.9668	23521	780.24	7.7647	1	5.9319e-15	1.1864e-14	1.5625e-12	TRUE
JP54320	RSPO3	14.51	244.91	14.51	244.91	3.9868	26541	881.58	7.7597	1	6.1921e-15	1.2384e-14	1.6282e-12	TRUE
JP15154	PSMA4	12.437	202.31	12.437	202.31	3.9194	18027	599.57	7.7545	1	6.3891e-15	1.2778e-14	1.6772e-12	TRUE
JP18621	TACR3	17.274	303.47	17.274	303.47	4.0584	40955	1364.9	7.7467	1	6.9346e-15	1.3869e-14	1.8173e-12	TRUE
JP32533	KIAA1045	11.746	188.12	11.746	188.12	3.8911	15553	519.85	7.7355	1	7.3934e-15	1.4787e-14	1.9343e-12	TRUE
JP24819	NCR2	17.965	317.67	17.965	317.67	4.0706	44911	1506.1	7.7226	1	8.4014e-15	1.6803e-14	2.1943e-12	TRUE
JP66329	ANKRD18A	6.9096	97.608	6.9096	97.608	3.64	4113.1	139.68	7.6741	1	1.1561e-14	2.3122e-14	3.0145e-12	TRUE
JP31031	ATG14	46.295	1027.5	46.295	1027.5	4.4428	481430	16354	7.6731	1	1.3089e-14	2.6177e-14	3.407e-12	TRUE
JP29598	EHD1	14.51	241.36	14.51	241.36	3.9658	25730	881.58	7.6401	1	1.578e-14	3.1561e-14	4.0667e-12	TRUE
JP14214	PLS3	1.3819	15.972	1.3819	15.972	2.833	106.44	3.6482	7.6388	1	1.4325e-14	2.8649e-14	3.6977e-12	TRUE
JP14955	PRKRIR	1.3819	15.972	1.3819	15.972	2.833	106.44	3.6482	7.6388	1	1.4325e-14	2.8649e-14	3.6977e-12	TRUE
JP18803	TCEB1	1.3819	15.972	1.3819	15.972	2.833	106.44	3.6482	7.6388	1	1.4325e-14	2.8649e-14	3.6977e-12	TRUE
JP8773	HOXD11	1.3819	15.972	1.3819	15.972	2.833	106.44	3.6482	7.6388	1	1.4325e-14	2.8649e-14	3.6977e-12	TRUE
JP41575	GPATCH2	1.3819	15.972	1.3819	15.972	2.833	106.44	3.6482	7.6388	1	1.4325e-14	2.8649e-14	3.6977e-12	TRUE
JP70835	OR56B1	22.802	422.38	22.802	422.38	4.1528	79830	2742.5	7.63	1	1.7558e-14	3.5116e-14	4.5098e-12	TRUE
JP31453	STK38L	13.128	212.96	13.128	212.96	3.9207	19967	686.3	7.6281	1	1.7224e-14	3.4448e-14	4.4314e-12	TRUE
JP41826	RNMTL1	3.4548	42.593	3.4548	42.593	3.2906	765.88	26.457	7.609	1	1.8435e-14	3.687e-14	4.7194e-12	TRUE
JP25684	ST18	3.4548	42.593	3.4548	42.593	3.2906	765.88	26.457	7.609	1	1.8435e-14	3.687e-14	4.7194e-12	TRUE
JP60349	SRSF12	6.2187	85.185	6.2187	85.185	3.5776	3117.8	107.93	7.6009	1	2.0278e-14	4.0556e-14	5.1741e-12	TRUE
JP26196	C2CD2L	6.2187	85.185	6.2187	85.185	3.5776	3117.8	107.93	7.6009	1	2.0278e-14	4.0556e-14	5.1741e-12	TRUE
JP31358	TCF25	29.02	566.13	29.02	566.13	4.2397	144240	5034.1	7.5701	1	2.8314e-14	5.6629e-14	7.2128e-12	TRUE
JP53592	MSANTD4	13.128	211.19	13.128	211.19	3.9087	19614	686.3	7.5603	1	2.9061e-14	5.8121e-14	7.3908e-12	TRUE
JP67073	MAGEA2B	12.437	196.99	12.437	196.99	3.8811	17030	599.57	7.537	1	3.4625e-14	6.925e-14	8.7914e-12	TRUE
JP19058	TFPI	6.9096	95.833	6.9096	95.833	3.6138	3953.7	139.68	7.5239	1	3.6886e-14	7.3772e-14	9.3502e-12	TRUE
JP14146	PLEC	40.767	858.95	40.767	858.95	4.3638	334710	11864	7.5118	1	4.5151e-14	9.0301e-14	1.1389e-11	TRUE
JP9102	ICAM3	13.819	223.61	13.819	223.61	3.9219	22006	780.24	7.5106	1	4.2674e-14	8.5348e-14	1.08e-11	TRUE
JP43597	TMEM165	11.746	182.79	11.746	182.79	3.8499	14628	519.85	7.5019	1	4.5119e-14	9.0237e-14	1.1389e-11	TRUE
JP13381	PCBP2	20.729	369.14	20.729	369.14	4.0904	60693	2157.8	7.5003	1	4.7371e-14	9.4742e-14	1.193e-11	TRUE
JP16766	S100B	44.913	967.21	44.913	967.21	4.3984	425310	15149	7.4933	1	5.2264e-14	1.0453e-13	1.3119e-11	TRUE
JP4446	CYP24A1	4.8367	62.114	4.8367	62.114	3.4347	1640.3	58.706	7.4755	1	5.2238e-14	1.0448e-13	1.3119e-11	TRUE
JP17755	SMARCB1	65.642	1551.1	65.642	1551.1	4.5416	1103300	39505	7.4736	1	6.2002e-14	1.24e-13	1.5464e-11	TRUE
JP37630	PRLH	5.5277	72.762	5.5277	72.762	3.4982	2260.2	81.039	7.4687	1	5.5443e-14	1.1089e-13	1.3873e-11	TRUE
JP18546	VAMP2	5.5277	72.762	5.5277	72.762	3.4982	2260.2	81.039	7.4687	1	5.5443e-14	1.1089e-13	1.3873e-11	TRUE
JP56055	TIMD4	12.437	195.22	12.437	195.22	3.8681	16704	599.57	7.4646	1	6.0193e-14	1.2039e-13	1.5037e-11	TRUE
JP67619	C17orf104	6.2187	83.41	6.2187	83.41	3.5476	2979.3	107.93	7.4301	1	7.4838e-14	1.4968e-13	1.8635e-11	TRUE
JP9999	KCND2	11.746	181.02	11.746	181.02	3.8359	14326	519.85	7.4241	1	8.1473e-14	1.6295e-13	2.0255e-11	TRUE
JP42053	KIRREL	49.749	1084.3	49.749	1084.3	4.4186	535180	19613	7.3874	1	1.1716e-13	2.3432e-13	2.908e-11	TRUE
JP70789	C10orf113	14.51	232.48	14.51	232.48	3.912	23756	881.58	7.3413	1	1.5385e-13	3.0771e-13	3.8066e-11	TRUE
JP68685	KRTAP22-1	19.347	331.87	19.347	331.87	4.0321	48834	1814.3	7.3371	1	1.616e-13	3.2321e-13	3.9919e-11	TRUE
JP29145	ZNF234	2.7639	31.944	2.7639	31.944	3.1298	425.75	15.845	7.3306	1	1.5146e-13	3.0291e-13	3.7533e-11	TRUE
JP69095	ANKRD34B	21.42	376.23	21.42	376.23	4.0726	62947	2343.3	7.3297	1	1.7193e-13	3.4386e-13	4.2403e-11	TRUE
JP52262	SOX7	13.819	218.29	13.819	218.29	3.8873	20903	780.24	7.32	1	1.798e-13	3.5959e-13	4.4272e-11	TRUE
JP38633	ATRAID	16.583	273.3	16.583	273.3	3.9635	32952	1232	7.3139	1	1.9027e-13	3.8054e-13	4.6703e-11	TRUE
JP34441	CNTNAP2	7.6006	104.71	7.6006	104.71	3.6195	4714.8	176.57	7.3079	1	1.8945e-13	3.7889e-13	4.6575e-11	TRUE
JP47700	ZNF106	18.656	315.89	18.656	315.89	4.011	44175	1655.8	7.3046	1	2.0552e-13	4.1105e-13	5.0287e-11	TRUE
JP39935	KCTD5	18.656	315.89	18.656	315.89	4.011	44175	1655.8	7.3046	1	2.0552e-13	4.1105e-13	5.0287e-11	TRUE
JP73603	NPS	11.055	165.05	11.055	165.05	3.7838	11857	446.93	7.2841	1	2.3156e-13	4.6311e-13	5.6568e-11	TRUE
JP36124	MAT2B	11.746	177.47	11.746	177.47	3.8075	13732	519.85	7.2684	1	2.6096e-13	5.2192e-13	6.3351e-11	TRUE
JP63393	TMEM229B	3.4548	40.818	3.4548	40.818	3.2307	698	26.457	7.264	1	2.5086e-13	5.0173e-13	6.0996e-11	TRUE
JP54416	TMTC4	3.4548	40.818	3.4548	40.818	3.2307	698	26.457	7.264	1	2.5086e-13	5.0173e-13	6.0996e-11	TRUE
JP47064	FAM204A	3.4548	40.818	3.4548	40.818	3.2307	698	26.457	7.264	1	2.5086e-13	5.0173e-13	6.0996e-11	TRUE
JP31552	MYT1L	6.2187	81.636	6.2187	81.636	3.517	2843.9	107.93	7.2592	1	2.6838e-13	5.3677e-13	6.5051e-11	TRUE
JP21903	STK24	33.166	642.44	33.166	642.44	4.2352	185610	7049	7.2568	1	3.0315e-13	6.063e-13	7.2795e-11	TRUE
JP39479	ZAK	2.0729	23.071	2.0729	23.071	2.9696	220.46	8.3922	7.2484	1	2.7646e-13	5.5291e-13	6.6488e-11	TRUE
JP65150	HIPK1	2.0729	23.071	2.0729	23.071	2.9696	220.46	8.3922	7.2484	1	2.7646e-13	5.5291e-13	6.6488e-11	TRUE
JP20502	ZNF18	2.0729	23.071	2.0729	23.071	2.9696	220.46	8.3922	7.2484	1	2.7646e-13	5.5291e-13	6.6488e-11	TRUE
JP3219	CHRNA1	2.0729	23.071	2.0729	23.071	2.9696	220.46	8.3922	7.2484	1	2.7646e-13	5.5291e-13	6.6488e-11	TRUE
JP12392	NDUFS8	2.0729	23.071	2.0729	23.071	2.9696	220.46	8.3922	7.2484	1	2.7646e-13	5.5291e-13	6.6488e-11	TRUE
JP31729	SARM1	8.2916	115.35	8.2916	115.35	3.6465	5731.3	218.85	7.2371	1	3.2166e-13	6.4332e-13	7.712e-11	TRUE
JP22225	COPS3	6.9096	92.284	6.9096	92.284	3.5599	3644.4	139.68	7.2236	1	3.513e-13	7.026e-13	8.3967e-11	TRUE
JP7965	GTF2I	6.9096	92.284	6.9096	92.284	3.5599	3644.4	139.68	7.2236	1	3.513e-13	7.026e-13	8.3967e-11	TRUE
JP65569	SKA1	37.312	738.27	37.312	738.27	4.2702	245670	9487.8	7.1963	1	4.7645e-13	9.5289e-13	1.137e-10	TRUE
JP21174	NR4A3	33.166	637.11	33.166	637.11	4.2232	182380	7049	7.1934	1	4.8341e-13	9.6683e-13	1.1519e-10	TRUE
JP7399	GNRH2	7.6006	102.93	7.6006	102.93	3.5951	4544	176.57	7.1743	1	5.0725e-13	1.0145e-12	1.2068e-10	TRUE
JP42688	FOXRED1	8.9825	126	8.9825	126	3.6693	6846.9	266.79	7.1644	1	5.5127e-13	1.1025e-12	1.3095e-10	TRUE
JP35795	GPR78	15.892	253.78	15.892	253.78	3.9148	28295	1107.3	7.149	1	6.3952e-13	1.279e-12	1.5168e-10	TRUE
JP14190	PLOD1	8.2916	113.58	8.2916	113.58	3.6243	5542.8	218.85	7.1172	1	7.7325e-13	1.5465e-12	1.8312e-10	TRUE
JP68188	FRYL	77.388	1813.7	77.388	1813.7	4.533	1507400	59884	7.0954	1	1.033e-12	2.0659e-12	2.4426e-10	TRUE
JP45384	GJD2	6.9096	90.509	6.9096	90.509	3.5322	3494.4	139.68	7.0734	1	1.0487e-12	2.0974e-12	2.476e-10	TRUE
JP35282	OR1L3	36.621	706.33	36.621	706.33	4.2328	224250	9050.7	7.0395	1	1.4842e-12	2.9685e-12	3.4989e-10	TRUE
JP15200	PSMB8	35.239	672.61	35.239	672.61	4.2163	203120	8213.7	7.0327	1	1.5552e-12	3.1104e-12	3.6607e-10	TRUE
JP55273	SYT8	17.274	276.85	17.274	276.85	3.9264	33690	1364.9	7.0262	1	1.5611e-12	3.1222e-12	3.669e-10	TRUE
JP6506	FMOD	29.711	543.05	29.711	543.05	4.1469	131760	5341.7	7.0238	1	1.6416e-12	3.2833e-12	3.8466e-10	TRUE
JP60533	LETM2	13.128	196.99	13.128	196.99	3.8088	16903	686.3	7.0184	1	1.6223e-12	3.2447e-12	3.8071e-10	TRUE
JP45812	TAOK1	53.204	1121.6	53.204	1121.6	4.3723	570740	23237	7.0088	1	1.8887e-12	3.7774e-12	4.4188e-10	TRUE
JP42556	TNFRSF19	33.857	637.11	33.857	637.11	4.1943	181960	7425.3	7.0008	1	1.9498e-12	3.8996e-12	4.5549e-10	TRUE
JP28399	ATG7	49.749	1029.3	49.749	1029.3	4.3436	479780	19613	6.9946	1	2.0821e-12	4.1642e-12	4.8567e-10	TRUE
JP23201	ASAP2	29.02	523.53	29.02	523.53	4.127	122270	5034.1	6.9698	1	2.4098e-12	4.8196e-12	5.6126e-10	TRUE
JP47165	XPNPEP3	53.204	1114.5	53.204	1114.5	4.3631	563180	23237	6.9622	1	2.6316e-12	5.2632e-12	6.1108e-10	TRUE
JP14440	POU2AF1	18.656	301.7	18.656	301.7	3.9448	40056	1655.8	6.9557	1	2.5927e-12	5.1854e-12	6.0294e-10	TRUE
JP59288	OR14C36	11.055	157.95	11.055	157.95	3.7208	10789	446.93	6.9483	1	2.6434e-12	5.2868e-12	6.1289e-10	TRUE
JP49302	ABHD8	31.784	583.87	31.784	583.87	4.157	152400	6331.7	6.9382	1	3.0295e-12	6.059e-12	6.9889e-10	TRUE
JP48589	LRRC61	24.875	429.47	24.875	429.47	4.0563	81851	3414	6.9246	1	3.2886e-12	6.5773e-12	7.5572e-10	TRUE
JP23074	DCAF5	3.4548	39.043	3.4548	39.043	3.1681	633.26	26.457	6.919	1	3.0368e-12	6.0737e-12	6.9889e-10	TRUE
JP73686	AGAP9	3.4548	39.043	3.4548	39.043	3.1681	633.26	26.457	6.919	1	3.0368e-12	6.0737e-12	6.9889e-10	TRUE
JP73207	PRAMEF7	3.4548	39.043	3.4548	39.043	3.1681	633.26	26.457	6.919	1	3.0368e-12	6.0737e-12	6.9889e-10	TRUE
JP2599	CD9	3.4548	39.043	3.4548	39.043	3.1681	633.26	26.457	6.919	1	3.0368e-12	6.0737e-12	6.9889e-10	TRUE
JP16715	SORT1	23.493	399.3	23.493	399.3	4.0307	70617	2956.5	6.9117	1	3.5889e-12	7.1779e-12	8.2228e-10	TRUE
JP66710	TMEM196	28.33	504.01	28.33	504.01	4.1059	113140	4737.5	6.9111	1	3.6461e-12	7.2923e-12	8.3415e-10	TRUE
JP39568	LRP1B	16.583	259.1	16.583	259.1	3.8868	29408	1232	6.9095	1	3.5684e-12	7.1369e-12	8.188e-10	TRUE
JP9938	KARS	2.7639	30.17	2.7639	30.17	3.0499	375.54	15.845	6.8848	1	3.8261e-12	7.6522e-12	8.7019e-10	TRUE
JP33245	KLHDC2	2.7639	30.17	2.7639	30.17	3.0499	375.54	15.845	6.8848	1	3.8261e-12	7.6522e-12	8.7019e-10	TRUE
JP49189	HMGN5	2.7639	30.17	2.7639	30.17	3.0499	375.54	15.845	6.8848	1	3.8261e-12	7.6522e-12	8.7019e-10	TRUE
JP35419	FOXD3	2.7639	30.17	2.7639	30.17	3.0499	375.54	15.845	6.8848	1	3.8261e-12	7.6522e-12	8.7019e-10	TRUE
JP5786	ERN1	15.892	244.91	15.892	244.91	3.8637	26224	1107.3	6.8823	1	4.3076e-12	8.6152e-12	9.7825e-10	TRUE
JP17804	SMS	27.639	486.26	27.639	486.26	4.0887	105170	4451.7	6.8738	1	4.7308e-12	9.4616e-12	1.0712e-09	TRUE
JP225	ACVR1B	4.1458	47.917	4.1458	47.917	3.2489	957.94	40.623	6.8675	1	4.4013e-12	8.8026e-12	9.9807e-10	TRUE
JP29105	TOB2	14.51	218.29	14.51	218.29	3.8215	20762	881.58	6.8631	1	4.8998e-12	9.7996e-12	1.1079e-09	TRUE
JP37329	KCNK4	33.166	605.17	33.166	605.17	4.1491	163590	7049	6.8129	1	7.3155e-12	1.4631e-11	1.6493e-09	TRUE
JP24387	ZBTB22	13.819	204.09	13.819	204.09	3.7907	18101	780.24	6.8117	1	6.9922e-12	1.3984e-11	1.5787e-09	TRUE
JP7934	GTF2E1	9.6735	131.33	9.6735	131.33	3.632	7399.8	320.63	6.794	1	7.7303e-12	1.5461e-11	1.7402e-09	TRUE
JP41211	C2orf42	30.402	541.28	30.402	541.28	4.1101	130500	5660.4	6.7904	1	8.5119e-12	1.7024e-11	1.9079e-09	TRUE
JP5927	EYA3	4.8367	56.79	4.8367	56.79	3.3076	1349.6	58.706	6.7806	1	8.1268e-12	1.6254e-11	1.8242e-09	TRUE
JP48701	SLX1B	4.8367	56.79	4.8367	56.79	3.3076	1349.6	58.706	6.7806	1	8.1268e-12	1.6254e-11	1.8242e-09	TRUE
JP56351	HELB	11.055	154.4	11.055	154.4	3.6882	10274	446.93	6.7804	1	8.5681e-12	1.7136e-11	1.9177e-09	TRUE
JP61570	FBXL16	15.892	241.36	15.892	241.36	3.8427	25417	1107.3	6.7757	1	9.0594e-12	1.8119e-11	2.0218e-09	TRUE
JP36127	TOR2A	38.003	713.42	38.003	713.42	4.1951	228100	9937.4	6.7755	1	9.5606e-12	1.9121e-11	2.1306e-09	TRUE
JP19618	TRPM2	7.6006	97.608	7.6006	97.608	3.5192	4050.7	176.57	6.7736	1	8.7656e-12	1.7531e-11	1.9591e-09	TRUE
JP41876	PBRM1	31.784	569.68	31.784	569.68	4.1216	144660	6331.7	6.7598	1	1.0543e-11	2.1086e-11	2.3361e-09	TRUE
JP52830	FAM160A2	8.2916	108.26	8.2916	108.26	3.5556	4996.4	218.85	6.7573	1	9.8691e-12	1.9738e-11	2.1962e-09	TRUE
JP35910	LSM3	13.819	202.31	13.819	202.31	3.7782	17765	780.24	6.7482	1	1.0854e-11	2.1709e-11	2.3982e-09	TRUE
JP73990	PPIAL4D	6.2187	76.312	6.2187	76.312	3.4209	2456.5	107.93	6.7468	1	1.0422e-11	2.0844e-11	2.3126e-09	TRUE
JP61311	ZNF664	6.2187	76.312	6.2187	76.312	3.4209	2456.5	107.93	6.7468	1	1.0422e-11	2.0844e-11	2.3126e-09	TRUE
JP4967	DOCK3	10.364	141.98	10.364	141.98	3.6532	8660.7	380.6	6.7462	1	1.0805e-11	2.1611e-11	2.3908e-09	TRUE
JP43987	PCDHB4	22.802	374.46	22.802	374.46	3.9795	61832	2742.5	6.715	1	1.4065e-11	2.813e-11	3.0812e-09	TRUE
JP74280	CFC1B	1.3819	14.198	1.3819	14.198	2.6736	82.12	3.6482	6.7097	1	1.2746e-11	2.5491e-11	2.7961e-09	TRUE
JP47516	IRF2BPL	1.3819	14.198	1.3819	14.198	2.6736	82.12	3.6482	6.7097	1	1.2746e-11	2.5491e-11	2.7961e-09	TRUE
JP20641	ZNF222	1.3819	14.198	1.3819	14.198	2.6736	82.12	3.6482	6.7097	1	1.2746e-11	2.5491e-11	2.7961e-09	TRUE
JP15237	PSMD1	1.3819	14.198	1.3819	14.198	2.6736	82.12	3.6482	6.7097	1	1.2746e-11	2.5491e-11	2.7961e-09	TRUE
JP28804	YKT6	1.3819	14.198	1.3819	14.198	2.6736	82.12	3.6482	6.7097	1	1.2746e-11	2.5491e-11	2.7961e-09	TRUE
JP46231	KIAA1586	9.6735	129.55	9.6735	129.55	3.6125	7185.5	320.63	6.6949	1	1.5298e-11	3.0595e-11	3.3418e-09	TRUE
JP58358	OR10AD1	9.6735	129.55	9.6735	129.55	3.6125	7185.5	320.63	6.6949	1	1.5298e-11	3.0595e-11	3.3418e-09	TRUE
JP74354	PHLDB3	27.639	473.84	27.639	473.84	4.0514	99549	4451.7	6.6876	1	1.7167e-11	3.4334e-11	3.7239e-09	TRUE
JP52711	IMMP2L	24.875	415.28	24.875	415.28	4.0079	76207	3414	6.6816	1	1.7776e-11	3.5552e-11	3.8452e-09	TRUE
JP32218	BOP1	5.5277	65.663	5.5277	65.663	3.3522	1808.2	81.039	6.6801	1	1.6341e-11	3.2683e-11	3.5498e-09	TRUE
JP55228	WDR34	5.5277	65.663	5.5277	65.663	3.3522	1808.2	81.039	6.6801	1	1.6341e-11	3.2683e-11	3.5498e-09	TRUE
JP38101	IPO11	5.5277	65.663	5.5277	65.663	3.3522	1808.2	81.039	6.6801	1	1.6341e-11	3.2683e-11	3.5498e-09	TRUE
JP4444	CYP21A2	5.5277	65.663	5.5277	65.663	3.3522	1808.2	81.039	6.6801	1	1.6341e-11	3.2683e-11	3.5498e-09	TRUE
JP41823	RNMTL1	15.201	225.39	15.201	225.39	3.8046	22089	990.54	6.6783	1	1.7635e-11	3.527e-11	3.82e-09	TRUE
JP33791	FAM19A5	12.437	175.69	12.437	175.69	3.7169	13326	599.57	6.6673	1	1.8764e-11	3.7527e-11	4.0532e-09	TRUE
JP38304	PIPOX	11.746	163.27	11.746	163.27	3.6879	11480	519.85	6.6457	1	2.1648e-11	4.3296e-11	4.631e-09	TRUE
JP6176	FKTN	11.746	163.27	11.746	163.27	3.6879	11480	519.85	6.6457	1	2.1648e-11	4.3296e-11	4.631e-09	TRUE
JP52348	MS4A8	8.2916	106.48	8.2916	106.48	3.532	4820.6	218.85	6.6373	1	2.2422e-11	4.4843e-11	4.7899e-09	TRUE
JP59856	ZFAND2B	2.0729	21.296	2.0729	21.296	2.8591	184.77	8.3922	6.6358	1	2.1158e-11	4.2317e-11	4.5389e-09	TRUE
JP32966	ZFYVE26	2.0729	21.296	2.0729	21.296	2.8591	184.77	8.3922	6.6358	1	2.1158e-11	4.2317e-11	4.5389e-09	TRUE
JP65994	BEND7	2.0729	21.296	2.0729	21.296	2.8591	184.77	8.3922	6.6358	1	2.1158e-11	4.2317e-11	4.5389e-09	TRUE
JP10164	KIF5A	2.0729	21.296	2.0729	21.296	2.8591	184.77	8.3922	6.6358	1	2.1158e-11	4.2317e-11	4.5389e-09	TRUE
JP53024	GTF2IRD2	2.0729	21.296	2.0729	21.296	2.8591	184.77	8.3922	6.6358	1	2.1158e-11	4.2317e-11	4.5389e-09	TRUE
JP36158	PPP2R3B	30.402	528.86	30.402	528.86	4.0767	124230	5660.4	6.6253	1	2.6382e-11	5.2764e-11	5.6128e-09	TRUE
JP42025	MOB1A	15.201	223.61	15.201	223.61	3.7933	21717	990.54	6.6219	1	2.5868e-11	5.1735e-11	5.5109e-09	TRUE
JP48064	EPS8L2	8.9825	117.13	8.9825	117.13	3.5648	5847.9	266.79	6.6211	1	2.515e-11	5.03e-11	5.3654e-09	TRUE
JP74071	CBY3	21.42	340.74	21.42	340.74	3.9301	50983	2343.3	6.5965	1	3.1382e-11	6.2765e-11	6.6311e-09	TRUE
JP75012	MORN2	4.1458	46.142	4.1458	46.142	3.1955	881.84	40.623	6.589	1	2.9817e-11	5.9634e-11	6.3089e-09	TRUE
JP59011	OSCAR	4.1458	46.142	4.1458	46.142	3.1955	881.84	40.623	6.589	1	2.9817e-11	5.9634e-11	6.3089e-09	TRUE
JP20844	ZNF217	4.1458	46.142	4.1458	46.142	3.1955	881.84	40.623	6.589	1	2.9817e-11	5.9634e-11	6.3089e-09	TRUE
JP27048	KIF20A	4.1458	46.142	4.1458	46.142	3.1955	881.84	40.623	6.589	1	2.9817e-11	5.9634e-11	6.3089e-09	TRUE
JP6492	FMO2	23.493	381.56	23.493	381.56	3.9653	64105	2956.5	6.5853	1	3.402e-11	6.804e-11	7.1397e-09	TRUE
JP38136	ACP6	40.076	741.82	40.076	741.82	4.1766	246220	11363	6.5832	1	3.5596e-11	7.1193e-11	7.4503e-09	TRUE
JP21252	MFAP5	17.965	273.3	17.965	273.3	3.8544	32598	1506.1	6.5794	1	3.4824e-11	6.9648e-11	7.2985e-09	TRUE
JP61600	TMED6	6.2187	74.537	6.2187	74.537	3.3874	2333.7	107.93	6.5759	1	3.333e-11	6.6659e-11	7.0043e-09	TRUE
JP35299	RPS6KC1	3.4548	37.268	3.4548	37.268	3.1027	571.68	26.457	6.5739	1	3.2709e-11	6.5418e-11	6.8832e-09	TRUE
JP63027	FAM84B	3.4548	37.268	3.4548	37.268	3.1027	571.68	26.457	6.5739	1	3.2709e-11	6.5418e-11	6.8832e-09	TRUE
JP43133	WDR11	3.4548	37.268	3.4548	37.268	3.1027	571.68	26.457	6.5739	1	3.2709e-11	6.5418e-11	6.8832e-09	TRUE
JP29575	RALBP1	11.746	161.5	11.746	161.5	3.6723	11213	519.85	6.5679	1	3.6615e-11	7.3229e-11	7.6531e-09	TRUE
JP8393	HLA-DMB	4.8367	55.015	4.8367	55.015	3.2626	1258.9	58.706	6.549	1	3.934e-11	7.8679e-11	8.2005e-09	TRUE
JP1219	ART1	4.8367	55.015	4.8367	55.015	3.2626	1258.9	58.706	6.549	1	3.934e-11	7.8679e-11	8.2005e-09	TRUE
JP1731	BIK	8.2916	104.71	8.2916	104.71	3.508	4647.9	218.85	6.5173	1	5.0226e-11	1.0045e-10	1.0456e-08	TRUE
JP39885	SLC38A2	15.892	232.48	15.892	232.48	3.7889	23456	1107.3	6.509	1	5.5344e-11	1.1069e-10	1.149e-08	TRUE
JP50787	PQLC1	7.6006	94.058	7.6006	94.058	3.4663	3737.5	176.57	6.5065	1	5.3682e-11	1.0736e-10	1.116e-08	TRUE
JP42904	LYAR	17.274	257.33	17.274	257.33	3.8213	28813	1364.9	6.4978	1	5.9951e-11	1.199e-10	1.243e-08	TRUE
JP36233	GIT1	11.746	159.72	11.746	159.72	3.6564	10948	519.85	6.4901	1	6.1563e-11	1.2313e-10	1.273e-08	TRUE
JP11904	MTX1	5.5277	63.889	5.5277	63.889	3.3133	1703	81.039	6.483	1	6.1553e-11	1.2311e-10	1.273e-08	TRUE
JP25589	DEPDC5	58.041	1160.6	58.041	1160.6	4.2983	607870	28949	6.4804	1	7.2186e-11	1.4437e-10	1.4867e-08	TRUE
JP3318	AP2M1	36.621	653.09	36.621	653.09	4.1199	190010	9050.7	6.4799	1	7.0625e-11	1.4125e-10	1.4565e-08	TRUE
JP2645	CD33	25.566	417.05	25.566	417.05	3.976	76631	3657.9	6.4729	1	7.2406e-11	1.4481e-10	1.4893e-08	TRUE
JP73440	RNF165	6.9096	83.41	6.9096	83.41	3.4157	2926.2	139.68	6.4728	1	6.6749e-11	1.335e-10	1.3784e-08	TRUE
JP9114	ICT1	11.055	147.3	11.055	147.3	3.6208	9281.2	446.93	6.4446	1	8.2856e-11	1.6571e-10	1.693e-08	TRUE
JP8488	HMGB3	42.149	773.76	42.149	773.76	4.1664	267630	12905	6.4403	1	9.2489e-11	1.8498e-10	1.8873e-08	TRUE
JP58734	ZNF720	2.7639	28.395	2.7639	28.395	2.9653	328.48	15.845	6.439	1	7.953e-11	1.5906e-10	1.6272e-08	TRUE
JP14522	CTSA	2.7639	28.395	2.7639	28.395	2.9653	328.48	15.845	6.439	1	7.953e-11	1.5906e-10	1.6272e-08	TRUE
JP40229	GNL3L	2.7639	28.395	2.7639	28.395	2.9653	328.48	15.845	6.439	1	7.953e-11	1.5906e-10	1.6272e-08	TRUE
JP20605	ZNF76	2.7639	28.395	2.7639	28.395	2.9653	328.48	15.845	6.439	1	7.953e-11	1.5906e-10	1.6272e-08	TRUE
JP34723	TMEM251	37.312	663.73	37.312	663.73	4.1169	196200	9487.8	6.4311	1	9.7577e-11	1.9515e-10	1.9885e-08	TRUE
JP55056	GTPBP10	6.2187	72.762	6.2187	72.762	3.3531	2214	107.93	6.4051	1	1.0358e-10	2.0716e-10	2.1082e-08	TRUE
JP64450	ARID2	17.274	253.78	17.274	253.78	3.8014	27968	1364.9	6.4017	1	1.13e-10	2.2601e-10	2.2969e-08	TRUE
JP11649	MN1	14.51	204.09	14.51	204.09	3.725	17970	881.58	6.385	1	1.2469e-10	2.4938e-10	2.5278e-08	TRUE
JP47333	SNX16	10.364	134.88	10.364	134.88	3.5797	7751.6	380.6	6.3823	1	1.2418e-10	2.4836e-10	2.5207e-08	TRUE
JP25394	TCL1B	7.6006	92.284	7.6006	92.284	3.4391	3585.6	176.57	6.373	1	1.2941e-10	2.5882e-10	2.6201e-08	TRUE
JP21544	PICALM	20.038	303.47	20.038	303.47	3.8552	40167	1981.5	6.3672	1	1.4286e-10	2.8573e-10	2.8886e-08	TRUE
JP67796	EMC10	22.111	342.51	22.111	342.51	3.8937	51329	2538.1	6.3597	1	1.509e-10	3.018e-10	3.0471e-08	TRUE
JP25493	TTC37	17.274	252.01	17.274	252.01	3.7913	27549	1364.9	6.3536	1	1.5462e-10	3.0924e-10	3.1142e-08	TRUE
JP48851	ELOVL6	16.583	239.58	16.583	239.58	3.7743	24864	1232	6.3533	1	1.5459e-10	3.0918e-10	3.1142e-08	TRUE
JP48423	UPF3B	24.875	395.76	24.875	395.76	3.9386	68776	3414	6.3475	1	1.646e-10	3.2919e-10	3.3108e-08	TRUE
JP52941	LRRIQ1	15.201	214.74	15.201	214.74	3.7351	19907	990.54	6.34	1	1.6765e-10	3.353e-10	3.3678e-08	TRUE
JP45609	ESYT2	4.8367	53.241	4.8367	53.241	3.2161	1171.5	58.706	6.3174	1	1.8068e-10	3.6137e-10	3.6156e-08	TRUE
JP40516	GRAMD1C	4.8367	53.241	4.8367	53.241	3.2161	1171.5	58.706	6.3174	1	1.8068e-10	3.6137e-10	3.6156e-08	TRUE
JP13574	PDGFRA	4.8367	53.241	4.8367	53.241	3.2161	1171.5	58.706	6.3174	1	1.8068e-10	3.6137e-10	3.6156e-08	TRUE
JP39632	FXYD4	4.1458	44.367	4.1458	44.367	3.1402	808.88	40.623	6.3106	1	1.8722e-10	3.7444e-10	3.7319e-08	TRUE
JP18616	ADAM17	4.1458	44.367	4.1458	44.367	3.1402	808.88	40.623	6.3106	1	1.8722e-10	3.7444e-10	3.7319e-08	TRUE
JP24535	GLP2R	4.1458	44.367	4.1458	44.367	3.1402	808.88	40.623	6.3106	1	1.8722e-10	3.7444e-10	3.7319e-08	TRUE
JP61532	VWA3A	26.257	420.6	26.257	420.6	3.9512	77754	3912	6.3049	1	2.1765e-10	4.353e-10	4.3329e-08	TRUE
JP13916	SERPINB9	5.5277	62.114	5.5277	62.114	3.2733	1601	81.039	6.2859	1	2.232e-10	4.4639e-10	4.4319e-08	TRUE
JP49144	OR13A1	5.5277	62.114	5.5277	62.114	3.2733	1601	81.039	6.2859	1	2.232e-10	4.4639e-10	4.4319e-08	TRUE
JP5802	ESR1	13.128	177.47	13.128	177.47	3.659	13504	686.3	6.2732	1	2.5564e-10	5.1128e-10	5.0696e-08	TRUE
JP22666	JMJD7-PLA2G4B	37.312	647.76	37.312	647.76	4.0818	186320	9487.8	6.2671	1	2.8328e-10	5.6656e-10	5.5963e-08	TRUE
JP20699	ZNF143	32.475	544.83	32.475	544.83	4.0273	131250	6684.5	6.2667	1	2.8186e-10	5.6372e-10	5.5753e-08	TRUE
JP31373	PDCD11	14.51	200.54	14.51	200.54	3.6998	17304	881.58	6.2654	1	2.7043e-10	5.4087e-10	5.3562e-08	TRUE
JP30672	KLHL2	13.819	188.12	13.819	188.12	3.6737	15190	780.24	6.2399	1	3.1744e-10	6.3488e-10	6.1921e-08	TRUE
JP261	ADAM10	7.6006	90.509	7.6006	90.509	3.4114	3436.9	176.57	6.2394	1	3.0657e-10	6.1315e-10	6.0411e-08	TRUE
JP35014	GNL3	7.6006	90.509	7.6006	90.509	3.4114	3436.9	176.57	6.2394	1	3.0657e-10	6.1315e-10	6.0411e-08	TRUE
JP61863	TMC4	6.2187	70.988	6.2187	70.988	3.3179	2097.5	107.93	6.2343	1	3.1285e-10	6.2571e-10	6.1234e-08	TRUE
JP53213	FYTTD1	6.2187	70.988	6.2187	70.988	3.3179	2097.5	107.93	6.2343	1	3.1285e-10	6.2571e-10	6.1234e-08	TRUE
JP26988	ARPC1B	6.2187	70.988	6.2187	70.988	3.3179	2097.5	107.93	6.2343	1	3.1285e-10	6.2571e-10	6.1234e-08	TRUE
JP3325	AP2S1	84.298	1783.6	84.298	1783.6	4.3869	1443800	74333	6.2326	1	3.6907e-10	7.3815e-10	7.1813e-08	TRUE
JP13134	OTC	12.437	165.05	12.437	165.05	3.6273	11645	599.57	6.2324	1	3.3072e-10	6.6143e-10	6.443e-08	TRUE
JP45656	MTA3	3.4548	35.494	3.4548	35.494	3.0342	513.25	26.457	6.2289	1	3.1352e-10	6.2704e-10	6.1234e-08	TRUE
JP46898	MRPS35	3.4548	35.494	3.4548	35.494	3.0342	513.25	26.457	6.2289	1	3.1352e-10	6.2704e-10	6.1234e-08	TRUE
JP73560	PRR5-ARHGAP8	3.4548	35.494	3.4548	35.494	3.0342	513.25	26.457	6.2289	1	3.1352e-10	6.2704e-10	6.1234e-08	TRUE
JP18046	SPARC	3.4548	35.494	3.4548	35.494	3.0342	513.25	26.457	6.2289	1	3.1352e-10	6.2704e-10	6.1234e-08	TRUE
JP52277	CCM2	17.965	259.1	17.965	259.1	3.7777	29074	1506.1	6.2135	1	3.8186e-10	7.6371e-10	7.4207e-08	TRUE
JP3592	COL5A2	17.274	246.68	17.274	246.68	3.7606	26314	1364.9	6.2095	1	3.9077e-10	7.8155e-10	7.5844e-08	TRUE
JP53230	GARNL3	22.802	347.84	22.802	347.84	3.8734	52825	2742.5	6.2067	1	4.0474e-10	8.0949e-10	7.8261e-08	TRUE
JP43086	CCDC94	13.128	175.69	13.128	175.69	3.6446	13214	686.3	6.2054	1	3.9418e-10	7.8835e-10	7.6409e-08	TRUE
JP15512	PTPRN2	10.364	131.33	10.364	131.33	3.5415	7316	380.6	6.2004	1	4.01e-10	8.02e-10	7.7635e-08	TRUE
JP20624	ZNF221	8.9825	110.03	8.9825	110.03	3.4754	5105.4	266.79	6.1865	1	4.3395e-10	8.679e-10	8.37e-08	TRUE
JP50099	PIP4K2C	8.9825	110.03	8.9825	110.03	3.4754	5105.4	266.79	6.1865	1	4.3395e-10	8.679e-10	8.37e-08	TRUE
JP15041	PRSS2	11.746	152.62	11.746	152.62	3.5912	9923.1	519.85	6.1787	1	4.6369e-10	9.2738e-10	8.9325e-08	TRUE
JP10991	MAFG	37.312	637.11	37.312	637.11	4.0579	179880	9487.8	6.1578	1	5.6813e-10	1.1363e-09	1.034e-07	TRUE
JP72818	LHX8	8.2916	99.383	8.2916	99.383	3.4334	4148.8	218.85	6.1575	1	5.1883e-10	1.0377e-09	9.4538e-08	TRUE
JP18140	SPTAN1	8.2916	99.383	8.2916	99.383	3.4334	4148.8	218.85	6.1575	1	5.1883e-10	1.0377e-09	9.4538e-08	TRUE
JP4068	CSNK1A1	0.69096	7.0988	0.69096	7.0988	2.2599	20.53	1.0836	6.1557	1	5.0048e-10	1.001e-09	9.1409e-08	TRUE
JP47162	CHP2	0.69096	7.0988	0.69096	7.0988	2.2599	20.53	1.0836	6.1557	1	5.0048e-10	1.001e-09	9.1409e-08	TRUE
JP39387	WBP11	0	7.0988	0.69096	7.0988	2.2599	25.196	1.0836	6.1557	1	5.0048e-10	1.001e-09	9.1409e-08	TRUE
JP62954	GIMAP8	0.69096	7.0988	0.69096	7.0988	2.2599	20.53	1.0836	6.1557	1	5.0048e-10	1.001e-09	9.1409e-08	TRUE
JP36692	CNOT7	0.69096	7.0988	0.69096	7.0988	2.2599	20.53	1.0836	6.1557	1	5.0048e-10	1.001e-09	9.1409e-08	TRUE
JP30691	SCN11A	0	7.0988	0.69096	7.0988	2.2599	25.196	1.0836	6.1557	1	5.0048e-10	1.001e-09	9.1409e-08	TRUE
JP38493	RSRC1	0	7.0988	0.69096	7.0988	2.2599	25.196	1.0836	6.1557	1	5.0048e-10	1.001e-09	9.1409e-08	TRUE
JP8655	HOXA7	0	7.0988	0.69096	7.0988	2.2599	25.196	1.0836	6.1557	1	5.0048e-10	1.001e-09	9.1409e-08	TRUE
JP28472	AGPAT2	0.69096	7.0988	0.69096	7.0988	2.2599	20.53	1.0836	6.1557	1	5.0048e-10	1.001e-09	9.1409e-08	TRUE
JP20667	ZNF133	0.69096	7.0988	0.69096	7.0988	2.2599	20.53	1.0836	6.1557	1	5.0048e-10	1.001e-09	9.1409e-08	TRUE
JP11794	MST1R	0.69096	7.0988	0.69096	7.0988	2.2599	20.53	1.0836	6.1557	1	5.0048e-10	1.001e-09	9.1409e-08	TRUE
JP49065	RBM42	0.69096	7.0988	0.69096	7.0988	2.2599	20.53	1.0836	6.1557	1	5.0048e-10	1.001e-09	9.1409e-08	TRUE
JP67089	ADGRF1	0.69096	7.0988	0.69096	7.0988	2.2599	20.53	1.0836	6.1557	1	5.0048e-10	1.001e-09	9.1409e-08	TRUE
JP5230	EBF1	0.69096	7.0988	0.69096	7.0988	2.2599	20.53	1.0836	6.1557	1	5.0048e-10	1.001e-09	9.1409e-08	TRUE
JP50841	DBF4B	0.69096	7.0988	0.69096	7.0988	2.2599	20.53	1.0836	6.1557	1	5.0048e-10	1.001e-09	9.1409e-08	TRUE
JP21598	FZD6	0	7.0988	0.69096	7.0988	2.2599	25.196	1.0836	6.1557	1	5.0048e-10	1.001e-09	9.1409e-08	TRUE
JP54518	MASTL	0	7.0988	0.69096	7.0988	2.2599	25.196	1.0836	6.1557	1	5.0048e-10	1.001e-09	9.1409e-08	TRUE
JP40262	UGT1A10	0	7.0988	0.69096	7.0988	2.2599	25.196	1.0836	6.1557	1	5.0048e-10	1.001e-09	9.1409e-08	TRUE
JP55693	ZNF251	0	7.0988	0.69096	7.0988	2.2599	25.196	1.0836	6.1557	1	5.0048e-10	1.001e-09	9.1409e-08	TRUE
JP66415	CXorf58	0.69096	7.0988	0.69096	7.0988	2.2599	20.53	1.0836	6.1557	1	5.0048e-10	1.001e-09	9.1409e-08	TRUE
JP32789	SLC7A8	0	7.0988	0.69096	7.0988	2.2599	25.196	1.0836	6.1557	1	5.0048e-10	1.001e-09	9.1409e-08	TRUE
JP34743	GMEB2	0	7.0988	0.69096	7.0988	2.2599	25.196	1.0836	6.1557	1	5.0048e-10	1.001e-09	9.1409e-08	TRUE
JP62428	41526	0.69096	7.0988	0.69096	7.0988	2.2599	20.53	1.0836	6.1557	1	5.0048e-10	1.001e-09	9.1409e-08	TRUE
JP41050	KANSL2	0.69096	7.0988	0.69096	7.0988	2.2599	20.53	1.0836	6.1557	1	5.0048e-10	1.001e-09	9.1409e-08	TRUE
JP48249	CASD1	0.69096	7.0988	0.69096	7.0988	2.2599	20.53	1.0836	6.1557	1	5.0048e-10	1.001e-09	9.1409e-08	TRUE
JP54665	DISP1	0	7.0988	0.69096	7.0988	2.2599	25.196	1.0836	6.1557	1	5.0048e-10	1.001e-09	9.1409e-08	TRUE
JP50761	RPF1	0.69096	7.0988	0.69096	7.0988	2.2599	20.53	1.0836	6.1557	1	5.0048e-10	1.001e-09	9.1409e-08	TRUE
JP54935	DCLK3	0.69096	7.0988	0.69096	7.0988	2.2599	20.53	1.0836	6.1557	1	5.0048e-10	1.001e-09	9.1409e-08	TRUE
JP24729	41531	0.69096	7.0988	0.69096	7.0988	2.2599	20.53	1.0836	6.1557	1	5.0048e-10	1.001e-09	9.1409e-08	TRUE
JP22979	FBP2	0.69096	7.0988	0.69096	7.0988	2.2599	20.53	1.0836	6.1557	1	5.0048e-10	1.001e-09	9.1409e-08	TRUE
JP8233	HCFC1	0	7.0988	0.69096	7.0988	2.2599	25.196	1.0836	6.1557	1	5.0048e-10	1.001e-09	9.1409e-08	TRUE
JP3439	CMA1	0	7.0988	0.69096	7.0988	2.2599	25.196	1.0836	6.1557	1	5.0048e-10	1.001e-09	9.1409e-08	TRUE
JP72885	ALG11	0.69096	7.0988	0.69096	7.0988	2.2599	20.53	1.0836	6.1557	1	5.0048e-10	1.001e-09	9.1409e-08	TRUE
JP19822	UBA1	0	7.0988	0.69096	7.0988	2.2599	25.196	1.0836	6.1557	1	5.0048e-10	1.001e-09	9.1409e-08	TRUE
JP38506	WAC	0.69096	7.0988	0.69096	7.0988	2.2599	20.53	1.0836	6.1557	1	5.0048e-10	1.001e-09	9.1409e-08	TRUE
JP70820	ENO4	0	7.0988	0.69096	7.0988	2.2599	25.196	1.0836	6.1557	1	5.0048e-10	1.001e-09	9.1409e-08	TRUE
JP15218	PSMC2	0.69096	7.0988	0.69096	7.0988	2.2599	20.53	1.0836	6.1557	1	5.0048e-10	1.001e-09	9.1409e-08	TRUE
JP68508	TRIM42	0	7.0988	0.69096	7.0988	2.2599	25.196	1.0836	6.1557	1	5.0048e-10	1.001e-09	9.1409e-08	TRUE
JP6860	GALT	0	7.0988	0.69096	7.0988	2.2599	25.196	1.0836	6.1557	1	5.0048e-10	1.001e-09	9.1409e-08	TRUE
JP52775	OBSCN	0.69096	7.0988	0.69096	7.0988	2.2599	20.53	1.0836	6.1557	1	5.0048e-10	1.001e-09	9.1409e-08	TRUE
JP19036	TFDP1	0.69096	7.0988	0.69096	7.0988	2.2599	20.53	1.0836	6.1557	1	5.0048e-10	1.001e-09	9.1409e-08	TRUE
JP37121	CD209	0.69096	7.0988	0.69096	7.0988	2.2599	20.53	1.0836	6.1557	1	5.0048e-10	1.001e-09	9.1409e-08	TRUE
JP45768	SORCS2	0.69096	7.0988	0.69096	7.0988	2.2599	20.53	1.0836	6.1557	1	5.0048e-10	1.001e-09	9.1409e-08	TRUE
JP38052	PLEKHO1	0.69096	7.0988	0.69096	7.0988	2.2599	20.53	1.0836	6.1557	1	5.0048e-10	1.001e-09	9.1409e-08	TRUE
JP45717	SRGAP1	42.149	740.05	42.149	740.05	4.1022	243530	12905	6.1435	1	6.2623e-10	1.2525e-09	1.1384e-07	TRUE
JP7330	GNAS	45.604	814.58	45.604	814.58	4.1293	295660	15744	6.1284	1	6.913e-10	1.3826e-09	1.2537e-07	TRUE
JP6355	FKBP2	17.965	255.56	17.965	255.56	3.7579	28225	1506.1	6.1221	1	6.8081e-10	1.3616e-09	1.2362e-07	TRUE
JP43524	UBAP2	5.5277	60.339	5.5277	60.339	3.2322	1502.2	81.039	6.0887	1	7.7915e-10	1.5583e-09	1.4081e-07	TRUE
JP23496	HIST1H2BJ	5.5277	60.339	5.5277	60.339	3.2322	1502.2	81.039	6.0887	1	7.7915e-10	1.5583e-09	1.4081e-07	TRUE
JP18523	SURF4	5.5277	60.339	5.5277	60.339	3.2322	1502.2	81.039	6.0887	1	7.7915e-10	1.5583e-09	1.4081e-07	TRUE
JP73421	SPANXN2	4.8367	51.466	4.8367	51.466	3.1681	1087.1	58.706	6.0858	1	7.8745e-10	1.5749e-09	1.4215e-07	TRUE
JP54874	RGS8	24.184	367.36	24.184	367.36	3.8706	58885	3180.3	6.0854	1	8.7257e-10	1.7451e-09	1.5733e-07	TRUE
JP38677	RWDD1	17.965	253.78	17.965	253.78	3.7478	27804	1506.1	6.0764	1	9.0627e-10	1.8125e-09	1.6321e-07	TRUE
JP74571	ANXA8L1	6.2187	69.213	6.2187	69.213	3.2819	1984.1	107.93	6.0635	1	9.1835e-10	1.8367e-09	1.6481e-07	TRUE
JP35577	EIF2AK1	6.2187	69.213	6.2187	69.213	3.2819	1984.1	107.93	6.0635	1	9.1835e-10	1.8367e-09	1.6481e-07	TRUE
JP32639	AHCYL2	6.2187	69.213	6.2187	69.213	3.2819	1984.1	107.93	6.0635	1	9.1835e-10	1.8367e-09	1.6481e-07	TRUE
JP66012	GPRC6A	20.729	301.7	20.729	301.7	3.8002	39472	2157.8	6.0485	1	1.0874e-09	2.1748e-09	1.9493e-07	TRUE
JP66590	LRRC57	8.2916	97.608	8.2916	97.608	3.4077	3988.7	218.85	6.0375	1	1.0986e-09	2.1972e-09	1.9648e-07	TRUE
JP16852	ATXN7	25.566	390.43	25.566	390.43	3.8811	66564	3657.9	6.0328	1	1.214e-09	2.428e-09	2.1612e-07	TRUE
JP11450	KITLG	4.1458	42.593	4.1458	42.593	3.0826	739.08	40.623	6.0322	1	1.0897e-09	2.1795e-09	1.9512e-07	TRUE
JP35900	CNTN6	32.475	525.31	32.475	525.31	3.9747	121440	6684.5	6.0279	1	1.2693e-09	2.5386e-09	2.2493e-07	TRUE
JP52884	NSRP1	2.0729	19.522	2.0729	19.522	2.7395	152.23	8.3922	6.0232	1	1.1211e-09	2.2422e-09	1.9981e-07	TRUE
JP9066	HUS1	2.0729	19.522	2.0729	19.522	2.7395	152.23	8.3922	6.0232	1	1.1211e-09	2.2422e-09	1.9981e-07	TRUE
JP52544	ATAD3B	2.0729	19.522	2.0729	19.522	2.7395	152.23	8.3922	6.0232	1	1.1211e-09	2.2422e-09	1.9981e-07	TRUE
JP69377	FMN1	11.746	149.07	11.746	149.07	3.5575	9429.4	519.85	6.0231	1	1.2281e-09	2.4563e-09	2.1814e-07	TRUE
JP45860	KLHL14	11.746	149.07	11.746	149.07	3.5575	9429.4	519.85	6.0231	1	1.2281e-09	2.4563e-09	2.1814e-07	TRUE
JP26091	ARMCX2	10.364	127.78	10.364	127.78	3.5023	6892.9	380.6	6.0184	1	1.2537e-09	2.5074e-09	2.2242e-07	TRUE
JP20224	WIPF1	15.201	204.09	15.201	204.09	3.6621	17839	990.54	6.0016	1	1.425e-09	2.8499e-09	2.508e-07	TRUE
JP63181	PRUNE2	2.7639	26.62	2.7639	26.62	2.8754	284.57	15.845	5.9931	1	1.3609e-09	2.7218e-09	2.3979e-07	TRUE
JP65218	MTIF3	2.7639	26.62	2.7639	26.62	2.8754	284.57	15.845	5.9931	1	1.3609e-09	2.7218e-09	2.3979e-07	TRUE
JP6150	FCGR1B	2.7639	26.62	2.7639	26.62	2.8754	284.57	15.845	5.9931	1	1.3609e-09	2.7218e-09	2.3979e-07	TRUE
JP2531	CD1A	2.7639	26.62	2.7639	26.62	2.8754	284.57	15.845	5.9931	1	1.3609e-09	2.7218e-09	2.3979e-07	TRUE
JP46652	SELK	2.7639	26.62	2.7639	26.62	2.8754	284.57	15.845	5.9931	1	1.3609e-09	2.7218e-09	2.3979e-07	TRUE
JP74209	PPP1R3G	7.6006	86.96	7.6006	86.96	3.3543	3148.9	176.57	5.9723	1	1.6329e-09	3.2657e-09	2.8609e-07	TRUE
JP16889	SCN3A	7.6006	86.96	7.6006	86.96	3.3543	3148.9	176.57	5.9723	1	1.6329e-09	3.2657e-09	2.8609e-07	TRUE
JP54604	NUDCD1	7.6006	86.96	7.6006	86.96	3.3543	3148.9	176.57	5.9723	1	1.6329e-09	3.2657e-09	2.8609e-07	TRUE
JP74064	PABPC1L2B	7.6006	86.96	7.6006	86.96	3.3543	3148.9	176.57	5.9723	1	1.6329e-09	3.2657e-09	2.8609e-07	TRUE
JP55608	FAM104B	8.9825	106.48	8.9825	106.48	3.4285	4753	266.79	5.9692	1	1.6819e-09	3.3639e-09	2.9435e-07	TRUE
JP36600	CARD10	34.548	559.03	34.548	559.03	3.9776	137540	7813.4	5.9334	1	2.2748e-09	4.5496e-09	3.9766e-07	TRUE
JP55301	VWA5B2	19.347	271.53	19.347	271.53	3.7435	31797	1814.3	5.9205	1	2.3766e-09	4.7532e-09	4.1498e-07	TRUE
JP26440	RNF10	5.5277	58.565	5.5277	58.565	3.1898	1406.5	81.039	5.8916	1	2.6186e-09	5.2372e-09	4.557e-07	TRUE
JP68772	OR8D4	5.5277	58.565	5.5277	58.565	3.1898	1406.5	81.039	5.8916	1	2.6186e-09	5.2372e-09	4.557e-07	TRUE
JP25102	VPS4B	5.5277	58.565	5.5277	58.565	3.1898	1406.5	81.039	5.8916	1	2.6186e-09	5.2372e-09	4.557e-07	TRUE
JP2825	CDC42	27.639	420.6	27.639	420.6	3.8798	77210	4451.7	5.8897	1	2.9289e-09	5.8577e-09	5.0855e-07	TRUE
JP33779	SAMM50	3.4548	33.719	3.4548	33.719	2.9623	457.96	26.457	5.8839	1	2.6751e-09	5.3501e-09	4.65e-07	TRUE
JP28043	ARIH2	6.9096	76.312	6.9096	76.312	3.289	2408.3	139.68	5.8722	1	2.9844e-09	5.9689e-09	5.1762e-07	TRUE
JP19980	UMOD	29.02	445.45	29.02	445.45	3.8945	86705	5034.1	5.8692	1	3.3239e-09	6.6478e-09	5.7201e-07	TRUE
JP50946	COQ10B	11.746	145.52	11.746	145.52	3.523	8948.3	519.85	5.8674	1	3.1768e-09	6.3537e-09	5.5038e-07	TRUE
JP26313	SMG7	13.128	166.82	13.128	166.82	3.5703	11811	686.3	5.8667	1	3.2122e-09	6.4244e-09	5.5588e-07	TRUE
JP43584	ZC3H15	18.656	257.33	18.656	257.33	3.7162	28483	1655.8	5.8654	1	3.3115e-09	6.6229e-09	5.7051e-07	TRUE
JP55863	ISX	8.9825	104.71	8.9825	104.71	3.4045	4581.6	266.79	5.8605	1	3.2546e-09	6.5091e-09	5.6169e-07	TRUE
JP34449	FAM169A	4.8367	49.691	4.8367	49.691	3.1185	1006	58.706	5.8542	1	3.2567e-09	6.5134e-09	5.6169e-07	TRUE
JP68004	SH2D6	4.8367	49.691	4.8367	49.691	3.1185	1006	58.706	5.8542	1	3.2567e-09	6.5134e-09	5.6169e-07	TRUE
JP7400	GNRH2	20.038	280.4	20.038	280.4	3.7416	33894	1981.5	5.8489	1	3.6718e-09	7.3435e-09	6.3048e-07	TRUE
JP25584	PHF14	43.531	734.72	43.531	734.72	4.0463	238870	14000	5.8417	1	4.0157e-09	8.0314e-09	6.8649e-07	TRUE
JP74163	C6orf132	7.6006	85.185	7.6006	85.185	3.3249	3009.7	176.57	5.8387	1	3.6712e-09	7.3425e-09	6.3048e-07	TRUE
JP2473	KRIT1	10.364	124.23	10.364	124.23	3.462	6482.5	380.6	5.8365	1	3.7949e-09	7.5899e-09	6.5018e-07	TRUE
JP6667	FUT7	10.364	124.23	10.364	124.23	3.462	6482.5	380.6	5.8365	1	3.7949e-09	7.5899e-09	6.5018e-07	TRUE
JP65076	NAIF1	15.201	198.77	15.201	198.77	3.6241	16848	990.54	5.8325	1	3.9839e-09	7.9677e-09	6.818e-07	TRUE
JP45490	DSCAML1	18.656	255.56	18.656	255.56	3.7062	28061	1655.8	5.8217	1	4.3031e-09	8.6061e-09	7.348e-07	TRUE
JP72607	OR5H14	9.6735	113.58	9.6735	113.58	3.4243	5398.3	320.63	5.8029	1	4.6199e-09	9.2398e-09	7.8804e-07	TRUE
JP24863	MAP4K4	35.239	560.8	35.239	560.8	3.9544	138110	8213.7	5.799	1	5.1202e-09	1.024e-08	8.6387e-07	TRUE
JP15215	PSMC1	8.2916	94.058	8.2916	94.058	3.3548	3678	218.85	5.7976	1	4.7223e-09	9.4446e-09	8.0462e-07	TRUE
JP30350	PSIP1	13.819	175.69	13.819	175.69	3.5757	13102	780.24	5.7952	1	4.9486e-09	9.8972e-09	8.3673e-07	TRUE
JP76152	C8orf44-SGK3	11.746	143.75	11.746	143.75	3.5054	8712.4	519.85	5.7896	1	5.0643e-09	1.0129e-08	8.5537e-07	TRUE
JP21640	HIST1H2AB	1.3819	12.423	1.3819	12.423	2.4945	60.951	3.6482	5.7805	1	4.8657e-09	9.7313e-09	8.2361e-07	TRUE
JP37028	ERO1L	1.3819	12.423	1.3819	12.423	2.4945	60.951	3.6482	5.7805	1	4.8657e-09	9.7313e-09	8.2361e-07	TRUE
JP8975	HSP90AB1	1.3819	12.423	1.3819	12.423	2.4945	60.951	3.6482	5.7805	1	4.8657e-09	9.7313e-09	8.2361e-07	TRUE
JP14321	41520	1.3819	12.423	1.3819	12.423	2.4945	60.951	3.6482	5.7805	1	4.8657e-09	9.7313e-09	8.2361e-07	TRUE
JP44610	GPR108	1.3819	12.423	1.3819	12.423	2.4945	60.951	3.6482	5.7805	1	4.8657e-09	9.7313e-09	8.2361e-07	TRUE
JP11466	MGST2	1.3819	12.423	1.3819	12.423	2.4945	60.951	3.6482	5.7805	1	4.8657e-09	9.7313e-09	8.2361e-07	TRUE
JP24862	MAP4K4	52.513	917.51	52.513	917.51	4.1013	374110	22482	5.7689	1	6.2632e-09	1.2526e-08	1.0521e-06	TRUE
JP28617	AHSA1	35.93	571.45	35.93	571.45	3.9543	143390	8626	5.7659	1	6.241e-09	1.2482e-08	1.0495e-06	TRUE
JP19031	NR2F2	47.676	812.81	47.676	812.81	4.0634	292710	17615	5.765	1	6.3763e-09	1.2753e-08	1.0688e-06	TRUE
JP46483	SLC46A2	17.965	241.36	17.965	241.36	3.6757	24952	1506.1	5.7563	1	6.3395e-09	1.2679e-08	1.0638e-06	TRUE
JP45552	ERMN	4.1458	40.818	4.1458	40.818	3.0227	672.42	40.623	5.7537	1	5.8805e-09	1.1761e-08	9.9105e-07	TRUE
JP35194	MYEOV	8.9825	102.93	8.9825	102.93	3.3801	4413.2	266.79	5.7519	1	6.2255e-09	1.2451e-08	1.0481e-06	TRUE
JP10696	FADS3	10.364	122.45	10.364	122.45	3.4414	6282	380.6	5.7455	1	6.5231e-09	1.3046e-08	1.0922e-06	TRUE
JP3666	COMP	12.437	152.62	12.437	152.62	3.5151	9826	599.57	5.7251	1	7.4446e-09	1.4889e-08	1.2412e-06	TRUE
JP41636	AKIRIN2	6.9096	74.537	6.9096	74.537	3.2555	2286.7	139.68	5.722	1	7.3042e-09	1.4608e-08	1.2191e-06	TRUE
JP24109	ARHGEF2	6.9096	74.537	6.9096	74.537	3.2555	2286.7	139.68	5.722	1	7.3042e-09	1.4608e-08	1.2191e-06	TRUE
JP38923	NCKIPSD	6.2187	65.663	6.2187	65.663	3.2071	1766.8	107.93	5.7218	1	7.2649e-09	1.453e-08	1.2151e-06	TRUE
JP5088	DSG1	19.347	262.65	19.347	262.65	3.6958	29599	1814.3	5.7122	1	8.2591e-09	1.6518e-08	1.3696e-06	TRUE
JP3475	CMKLR1	11.746	141.98	11.746	141.98	3.4876	8479.8	519.85	5.7117	1	8.0257e-09	1.6051e-08	1.3337e-06	TRUE
JP11311	MECP2	11.746	141.98	11.746	141.98	3.4876	8479.8	519.85	5.7117	1	8.0257e-09	1.6051e-08	1.3337e-06	TRUE
JP37212	CD207	11.746	141.98	11.746	141.98	3.4876	8479.8	519.85	5.7117	1	8.0257e-09	1.6051e-08	1.3337e-06	TRUE
JP48467	SPATS2	24.875	358.49	24.875	358.49	3.7963	55649	3414	5.7096	1	8.5139e-09	1.7028e-08	1.4088e-06	TRUE
JP50604	WWC2	38.003	606.94	38.003	606.94	3.9623	161850	9937.4	5.7073	1	8.8495e-09	1.7699e-08	1.4628e-06	TRUE
JP93	ACACB	7.6006	83.41	7.6006	83.41	3.2949	2873.6	176.57	5.7052	1	8.112e-09	1.6224e-08	1.3466e-06	TRUE
JP4286	CUX1	46.295	775.54	46.295	775.54	4.0373	265900	16354	5.7025	1	9.2051e-09	1.841e-08	1.5199e-06	TRUE
JP12332	NDUFB5	5.5277	56.79	5.5277	56.79	3.1462	1313.9	81.039	5.6944	1	8.4733e-09	1.6947e-08	1.4036e-06	TRUE
JP77296	NTC_855	67.023	1226.3	67.023	1226.3	4.1733	671970	41640	5.6811	1	1.0642e-08	2.1284e-08	1.7553e-06	TRUE
JP65863	PHACTR1	15.201	193.44	15.201	193.44	3.5852	15885	990.54	5.6633	1	1.0832e-08	2.1663e-08	1.7847e-06	TRUE
JP9422	IL4R	10.364	120.68	10.364	120.68	3.4205	6084.6	380.6	5.6546	1	1.1123e-08	2.2245e-08	1.8307e-06	TRUE
JP36196	CCDC22	8.9825	101.16	8.9825	101.16	3.3552	4248.1	266.79	5.6432	1	1.1772e-08	2.3545e-08	1.9356e-06	TRUE
JP43425	IL26	30.402	454.32	30.402	454.32	3.8579	89853	5660.4	5.6346	1	1.3359e-08	2.6718e-08	2.1871e-06	TRUE
JP76267	LOC100996634	4.8367	47.917	4.8367	47.917	3.0671	927.94	58.706	5.6225	1	1.2782e-08	2.5565e-08	2.095e-06	TRUE
JP4652	DMXL1	4.8367	47.917	4.8367	47.917	3.0671	927.94	58.706	5.6225	1	1.2782e-08	2.5565e-08	2.095e-06	TRUE
JP29465	OCLM	4.8367	47.917	4.8367	47.917	3.0671	927.94	58.706	5.6225	1	1.2782e-08	2.5565e-08	2.095e-06	TRUE
JP15806	RAP1B	36.621	571.45	36.621	571.45	3.9275	143020	9050.7	5.6218	1	1.4541e-08	2.9083e-08	2.3783e-06	TRUE
JP66	ABL1	29.711	440.12	29.711	440.12	3.8443	84219	5341.7	5.6154	1	1.4906e-08	2.9811e-08	2.4301e-06	TRUE
JP910	APEH	20.038	269.75	20.038	269.75	3.6859	31179	1981.5	5.6097	1	1.504e-08	3.0079e-08	2.4468e-06	TRUE
JP60695	HDX	14.51	181.02	14.51	181.02	3.5528	13862	881.58	5.6079	1	1.4892e-08	2.9784e-08	2.4301e-06	TRUE
JP1379	ATP2B1	15.201	191.67	15.201	191.67	3.5719	15570	990.54	5.6069	1	1.5024e-08	3.0049e-08	2.4468e-06	TRUE
JP69003	SPOPL	11.055	129.55	11.055	129.55	3.4369	7020.8	446.93	5.6051	1	1.4875e-08	2.975e-08	2.4301e-06	TRUE
JP13500	PDE1C	44.222	720.52	44.222	720.52	3.996	228690	14568	5.6033	1	1.6352e-08	3.2704e-08	2.6548e-06	TRUE
JP11262	SMCP	36.621	569.68	36.621	569.68	3.9231	142070	9050.7	5.6031	1	1.6197e-08	3.2395e-08	2.6324e-06	TRUE
JP29306	CLPX	12.437	149.07	12.437	149.07	3.4814	9334.8	599.57	5.5802	1	1.7307e-08	3.4614e-08	2.8068e-06	TRUE
JP11758	MSH3	41.458	661.96	41.458	661.96	3.9648	192510	12378	5.5773	1	1.8928e-08	3.7856e-08	3.0537e-06	TRUE
JP70569	LRRC10	6.9096	72.762	6.9096	72.762	3.2212	2168.3	139.68	5.5719	1	1.7488e-08	3.4976e-08	2.8303e-06	TRUE
JP40074	PRMT7	6.9096	72.762	6.9096	72.762	3.2212	2168.3	139.68	5.5719	1	1.7488e-08	3.4976e-08	2.8303e-06	TRUE
JP75005	ISPD	7.6006	81.636	7.6006	81.636	3.2643	2740.6	176.57	5.5716	1	1.7615e-08	3.5231e-08	2.8479e-06	TRUE
JP30489	AKAP11	10.364	118.9	10.364	118.9	3.3993	5890.4	380.6	5.5636	1	1.8813e-08	3.7626e-08	3.0384e-06	TRUE
JP59320	ERICH3	6.2187	63.889	6.2187	63.889	3.1682	1662.9	107.93	5.551	1	1.958e-08	3.9161e-08	3.1426e-06	TRUE
JP11694	MPG	6.2187	63.889	6.2187	63.889	3.1682	1662.9	107.93	5.551	1	1.958e-08	3.9161e-08	3.1426e-06	TRUE
JP38537	PRR16	6.2187	63.889	6.2187	63.889	3.1682	1662.9	107.93	5.551	1	1.958e-08	3.9161e-08	3.1426e-06	TRUE
JP42121	TMEM143	6.2187	63.889	6.2187	63.889	3.1682	1662.9	107.93	5.551	1	1.958e-08	3.9161e-08	3.1426e-06	TRUE
JP42781	ZNF280C	15.201	189.89	15.201	189.89	3.5586	15258	990.54	5.5505	1	2.0776e-08	4.1552e-08	3.331e-06	TRUE
JP25286	ENTPD4	2.7639	24.846	2.7639	24.846	2.7796	243.8	15.845	5.5473	1	1.9181e-08	3.8361e-08	3.0913e-06	TRUE
JP6043	ACSL1	8.9825	99.383	8.9825	99.383	3.33	4086.1	266.79	5.5346	1	2.2007e-08	4.4014e-08	3.5175e-06	TRUE
JP24864	MAP4K4	8.9825	99.383	8.9825	99.383	3.33	4086.1	266.79	5.5346	1	2.2007e-08	4.4014e-08	3.5175e-06	TRUE
JP50765	ZNF703	8.9825	99.383	8.9825	99.383	3.33	4086.1	266.79	5.5346	1	2.2007e-08	4.4014e-08	3.5175e-06	TRUE
JP50353	SETD6	25.566	360.26	25.566	360.26	3.7654	56011	3657.9	5.534	1	2.3585e-08	4.7171e-08	3.7659e-06	TRUE
JP4557	DBT	17.965	232.48	17.965	232.48	3.6219	23009	1506.1	5.5276	1	2.393e-08	4.7859e-08	3.817e-06	TRUE
JP46383	MARK4	12.437	147.3	12.437	147.3	3.4642	9093.9	599.57	5.5077	1	2.6187e-08	5.2373e-08	4.1684e-06	TRUE
JP61841	IGSF23	12.437	147.3	12.437	147.3	3.4642	9093.9	599.57	5.5077	1	2.6187e-08	5.2373e-08	4.1684e-06	TRUE
JP10021	KCNH2	40.076	626.47	40.076	626.47	3.9332	171930	11363	5.5011	1	2.9193e-08	5.8386e-08	4.6327e-06	TRUE
JP16982	CCL8	5.5277	55.015	5.5277	55.015	3.1012	1224.5	81.039	5.4973	1	2.64e-08	5.28e-08	4.1937e-06	TRUE
JP64397	DNAH10	5.5277	55.015	5.5277	55.015	3.1012	1224.5	81.039	5.4973	1	2.64e-08	5.28e-08	4.1937e-06	TRUE
JP74457	PCP4L1	13.819	166.82	13.819	166.82	3.5014	11705	780.24	5.4775	1	3.1277e-08	6.2554e-08	4.9381e-06	TRUE
JP215	ACTN2	4.1458	39.043	4.1458	39.043	2.9601	608.91	40.623	5.4753	1	2.9424e-08	5.8848e-08	4.6503e-06	TRUE
JP57902	CATSPER2	4.1458	39.043	4.1458	39.043	2.9601	608.91	40.623	5.4753	1	2.9424e-08	5.8848e-08	4.6503e-06	TRUE
JP13023	OGN	4.1458	39.043	4.1458	39.043	2.9601	608.91	40.623	5.4753	1	2.9424e-08	5.8848e-08	4.6503e-06	TRUE
JP62268	CCT8L2	4.1458	39.043	4.1458	39.043	2.9601	608.91	40.623	5.4753	1	2.9424e-08	5.8848e-08	4.6503e-06	TRUE
JP74001	TMEM200C	10.364	117.13	10.364	117.13	3.3778	5699.4	380.6	5.4726	1	3.1565e-08	6.3131e-08	4.9785e-06	TRUE
JP9798	ITGB1	58.041	988.5	58.041	988.5	4.0669	432880	28949	5.4687	1	3.5787e-08	7.1574e-08	5.6329e-06	TRUE
JP16883	SCN2A	31.093	454.32	31.093	454.32	3.8265	89561	5990.3	5.4682	1	3.4639e-08	6.9278e-08	5.4578e-06	TRUE
JP9543	IL18	33.166	489.81	33.166	489.81	3.8445	104260	7049	5.439	1	4.0993e-08	8.1987e-08	6.3403e-06	TRUE
JP29405	CFHR3	7.6006	79.861	7.6006	79.861	3.2329	2610.8	176.57	5.4381	1	3.7595e-08	7.5189e-08	5.9054e-06	TRUE
JP46828	AFAP1	7.6006	79.861	7.6006	79.861	3.2329	2610.8	176.57	5.4381	1	3.7595e-08	7.5189e-08	5.9054e-06	TRUE
JP48393	RTN4R	15.201	186.34	15.201	186.34	3.5315	14645	990.54	5.4377	1	3.936e-08	7.8719e-08	6.1702e-06	TRUE
JP34086	NELFB	11.055	126	11.055	126	3.3971	6606.5	446.93	5.4372	1	3.8681e-08	7.7362e-08	6.0699e-06	TRUE
JP6189	FDPS	20.729	273.3	20.729	273.3	3.6581	31897	2157.8	5.4372	1	4.0249e-08	8.0497e-08	6.2967e-06	TRUE
JP75638	SMKR1	12.437	145.52	12.437	145.52	3.4468	8856.1	599.57	5.4352	1	3.9421e-08	7.8841e-08	6.1734e-06	TRUE
JP16270	RP2	8.9825	97.608	8.9825	97.608	3.3042	3927.2	266.79	5.4259	1	4.067e-08	8.1339e-08	6.3403e-06	TRUE
JP67714	SMIM21	6.9096	70.988	6.9096	70.988	3.1861	2053	139.68	5.4217	1	4.0962e-08	8.1925e-08	6.3403e-06	TRUE
JP60860	ZFP28	6.9096	70.988	6.9096	70.988	3.1861	2053	139.68	5.4217	1	4.0962e-08	8.1925e-08	6.3403e-06	TRUE
JP54754	HIST1H2AH	2.0729	17.747	2.0729	17.747	2.609	122.84	8.3922	5.4105	1	4.1182e-08	8.2364e-08	6.3403e-06	TRUE
JP40268	UGT1A7	2.0729	17.747	2.0729	17.747	2.609	122.84	8.3922	5.4105	1	4.1182e-08	8.2364e-08	6.3403e-06	TRUE
JP45121	SCYL3	2.0729	17.747	2.0729	17.747	2.609	122.84	8.3922	5.4105	1	4.1182e-08	8.2364e-08	6.3403e-06	TRUE
JP38211	MZB1	2.0729	17.747	2.0729	17.747	2.609	122.84	8.3922	5.4105	1	4.1182e-08	8.2364e-08	6.3403e-06	TRUE
JP17643	SLC15A2	2.0729	17.747	2.0729	17.747	2.609	122.84	8.3922	5.4105	1	4.1182e-08	8.2364e-08	6.3403e-06	TRUE
JP47743	C5orf28	2.0729	17.747	2.0729	17.747	2.609	122.84	8.3922	5.4105	1	4.1182e-08	8.2364e-08	6.3403e-06	TRUE
JP60480	FAM92A1	2.0729	17.747	2.0729	17.747	2.609	122.84	8.3922	5.4105	1	4.1182e-08	8.2364e-08	6.3403e-06	TRUE
JP4600	DDB1	2.0729	17.747	2.0729	17.747	2.609	122.84	8.3922	5.4105	1	4.1182e-08	8.2364e-08	6.3403e-06	TRUE
JP53947	GLYR1	2.0729	17.747	2.0729	17.747	2.609	122.84	8.3922	5.4105	1	4.1182e-08	8.2364e-08	6.3403e-06	TRUE
JP24748	PEX16	2.0729	17.747	2.0729	17.747	2.609	122.84	8.3922	5.4105	1	4.1182e-08	8.2364e-08	6.3403e-06	TRUE
JP62345	CKAP2L	2.0729	17.747	2.0729	17.747	2.609	122.84	8.3922	5.4105	1	4.1182e-08	8.2364e-08	6.3403e-06	TRUE
JP69827	OR13H1	2.0729	17.747	2.0729	17.747	2.609	122.84	8.3922	5.4105	1	4.1182e-08	8.2364e-08	6.3403e-06	TRUE
JP2207	CALB2	17.274	216.51	17.274	216.51	3.5732	19848	1364.9	5.3929	1	5.0978e-08	1.0196e-07	7.8174e-06	TRUE
JP51354	B9D2	13.128	154.4	13.128	154.4	3.4593	9978.6	686.3	5.3925	1	5.0208e-08	1.0042e-07	7.707e-06	TRUE
JP34247	CHMP2B	4.8367	46.142	4.8367	46.142	3.0138	853.06	58.706	5.3909	1	4.7618e-08	9.5235e-08	7.3166e-06	TRUE
JP60207	OR2Y1	4.8367	46.142	4.8367	46.142	3.0138	853.06	58.706	5.3909	1	4.7618e-08	9.5235e-08	7.3166e-06	TRUE
JP43655	ZKSCAN7	10.364	115.35	10.364	115.35	3.3559	5511.5	380.6	5.3817	1	5.2538e-08	1.0508e-07	8.0407e-06	TRUE
JP43123	DOK4	6.2187	62.114	6.2187	62.114	3.1282	1562.1	107.93	5.3802	1	5.1296e-08	1.0259e-07	7.8584e-06	TRUE
JP98	ACADL	12.437	143.75	12.437	143.75	3.4292	8621.5	599.57	5.3627	1	5.904e-08	1.1808e-07	9.0269e-06	TRUE
JP24354	CYTH2	20.729	269.75	20.729	269.75	3.6393	31006	2157.8	5.3608	1	6.1616e-08	1.2323e-07	9.4115e-06	TRUE
JP52007	ISG20L2	22.802	303.47	22.802	303.47	3.6772	39388	2742.5	5.3595	1	6.2428e-08	1.2486e-07	9.5167e-06	TRUE
JP16392	RPL26	11.055	124.23	11.055	124.23	3.3768	6404	446.93	5.3533	1	6.1738e-08	1.2348e-07	9.4207e-06	TRUE
JP73060	C6orf226	30.402	433.02	30.402	433.02	3.7888	81052	5660.4	5.3515	1	6.6395e-08	1.3279e-07	1.0111e-05	TRUE
JP43854	BARX1	22.802	301.7	22.802	301.7	3.6687	38891	2742.5	5.3256	1	7.5266e-08	1.5053e-07	1.1429e-05	TRUE
JP57245	RNF157	13.128	152.62	13.128	152.62	3.4427	9729.4	686.3	5.3248	1	7.3045e-08	1.4609e-07	1.1113e-05	TRUE
JP63605	ZNF579	50.44	809.26	50.44	809.26	3.9774	287900	20308	5.3248	1	7.9176e-08	1.5835e-07	1.1968e-05	TRUE
JP23751	SYT7	8.9825	95.833	8.9825	95.833	3.278	3771.5	266.79	5.3173	1	7.4302e-08	1.486e-07	1.1293e-05	TRUE
JP50055	CAMKMT	9.6735	104.71	9.6735	104.71	3.308	4515.6	320.63	5.3073	1	7.8844e-08	1.5769e-07	1.1949e-05	TRUE
JP11602	MMP8	9.6735	104.71	9.6735	104.71	3.308	4515.6	320.63	5.3073	1	7.8844e-08	1.5769e-07	1.1949e-05	TRUE
JP32634	SRGAP2	5.5277	53.241	5.5277	53.241	3.0547	1138.3	81.039	5.3002	1	7.9204e-08	1.5841e-07	1.1968e-05	TRUE
JP37306	ARHGEF4	5.5277	53.241	5.5277	53.241	3.0547	1138.3	81.039	5.3002	1	7.9204e-08	1.5841e-07	1.1968e-05	TRUE
JP33372	SSBP2	26.948	369.14	26.948	369.14	3.7273	58546	4176.6	5.2949	1	9.0007e-08	1.8001e-07	1.3548e-05	TRUE
JP13693	PEX13	22.802	299.92	22.802	299.92	3.6602	38398	2742.5	5.2917	1	9.0643e-08	1.8129e-07	1.3617e-05	TRUE
JP2893	CDH18	10.364	113.58	10.364	113.58	3.3338	5326.7	380.6	5.2907	1	8.6745e-08	1.7349e-07	1.3095e-05	TRUE
JP61354	C12orf66	12.437	141.98	12.437	141.98	3.4114	8390	599.57	5.2902	1	8.7975e-08	1.7595e-07	1.3255e-05	TRUE
JP17248	SGCD	12.437	141.98	12.437	141.98	3.4114	8390	599.57	5.2902	1	8.7975e-08	1.7595e-07	1.3255e-05	TRUE
JP56017	EXOC3L4	13.819	161.5	13.819	161.5	3.4549	10904	780.24	5.2869	1	9.0203e-08	1.8041e-07	1.3564e-05	TRUE
JP48910	ZNF426	6.9096	69.213	6.9096	69.213	3.1501	1940.8	139.68	5.2715	1	9.3868e-08	1.8774e-07	1.4047e-05	TRUE
JP24343	STK17B	6.9096	69.213	6.9096	69.213	3.1501	1940.8	139.68	5.2715	1	9.3868e-08	1.8774e-07	1.4047e-05	TRUE
JP74109	C4orf51	6.9096	69.213	6.9096	69.213	3.1501	1940.8	139.68	5.2715	1	9.3868e-08	1.8774e-07	1.4047e-05	TRUE
JP2391	CAV2	6.9096	69.213	6.9096	69.213	3.1501	1940.8	139.68	5.2715	1	9.3868e-08	1.8774e-07	1.4047e-05	TRUE
JP12679	NMT1	17.965	221.84	17.965	221.84	3.5546	20782	1506.1	5.2532	1	1.1017e-07	2.2034e-07	1.647e-05	TRUE
JP76423	POTEB3	11.746	131.33	11.746	131.33	3.3759	7149.8	519.85	5.2447	1	1.1233e-07	2.2466e-07	1.6777e-05	TRUE
JP41296	TRMT61B	16.583	200.54	16.583	200.54	3.5188	16920	1232	5.2409	1	1.1718e-07	2.3436e-07	1.7484e-05	TRUE
JP30874	CLCA4	39.385	585.65	39.385	585.65	3.8606	149200	10875	5.2383	1	1.2518e-07	2.5036e-07	1.8661e-05	TRUE
JP77257	NTC_816	26.257	353.16	26.257	353.16	3.6997	53434	3912	5.2266	1	1.3024e-07	2.6048e-07	1.9378e-05	TRUE
JP52634	KCTD10	41.458	622.92	41.458	622.92	3.8772	169050	12378	5.2264	1	1.3395e-07	2.679e-07	1.9909e-05	TRUE
JP22946	MPDZ	13.819	159.72	13.819	159.72	3.439	10644	780.24	5.2234	1	1.2739e-07	2.5479e-07	1.8972e-05	TRUE
JP11158	MATN2	8.9825	94.058	8.9825	94.058	3.2513	3619	266.79	5.2086	1	1.342e-07	2.684e-07	1.9909e-05	TRUE
JP19522	TPR	8.9825	94.058	8.9825	94.058	3.2513	3619	266.79	5.2086	1	1.342e-07	2.684e-07	1.9909e-05	TRUE
JP22849	TNFSF14	33.166	470.29	33.166	470.29	3.786	95540	7049	5.2065	1	1.4724e-07	2.9448e-07	2.1636e-05	TRUE
JP65220	MTIF3	17.274	209.41	17.274	209.41	3.5254	18459	1364.9	5.2008	1	1.4594e-07	2.9189e-07	2.1466e-05	TRUE
JP5856	ETV3	8.2916	85.185	8.2916	85.185	3.2134	2956.3	218.85	5.1977	1	1.4157e-07	2.8314e-07	2.0843e-05	TRUE
JP14058	PKNOX1	4.1458	37.268	4.1458	37.268	2.8947	548.56	40.623	5.1968	1	1.3654e-07	2.7309e-07	2.016e-05	TRUE
JP74816	RPEL1	4.1458	37.268	4.1458	37.268	2.8947	548.56	40.623	5.1968	1	1.3654e-07	2.7309e-07	2.016e-05	TRUE
JP17769	SMARCD2	4.1458	37.268	4.1458	37.268	2.8947	548.56	40.623	5.1968	1	1.3654e-07	2.7309e-07	2.016e-05	TRUE
JP75683	USP17L15	4.1458	37.268	4.1458	37.268	2.8947	548.56	40.623	5.1968	1	1.3654e-07	2.7309e-07	2.016e-05	TRUE
JP51114	GKAP1	4.1458	37.268	4.1458	37.268	2.8947	548.56	40.623	5.1968	1	1.3654e-07	2.7309e-07	2.016e-05	TRUE
JP40957	WHSC1L1	3.4548	30.17	3.4548	30.17	2.8067	356.84	26.457	5.1938	1	1.3752e-07	2.7503e-07	2.0265e-05	TRUE
JP1613	BCAT2	3.4548	30.17	3.4548	30.17	2.8067	356.84	26.457	5.1938	1	1.3752e-07	2.7503e-07	2.0265e-05	TRUE
JP43917	PCDHGA9	46.295	709.88	46.295	709.88	3.9099	220170	16354	5.189	1	1.6482e-07	3.2964e-07	2.4174e-05	TRUE
JP36133	POLM	31.784	443.67	31.784	443.67	3.7617	84826	6331.7	5.1763	1	1.727e-07	3.4541e-07	2.509e-05	TRUE
JP46035	VPS18	15.892	188.12	15.892	188.12	3.4849	14831	1107.3	5.1757	1	1.6612e-07	3.3224e-07	2.4318e-05	TRUE
JP60366	DPCR1	15.892	188.12	15.892	188.12	3.4849	14831	1107.3	5.1757	1	1.6612e-07	3.3224e-07	2.4318e-05	TRUE
JP19339	TMPO	7.6006	76.312	7.6006	76.312	3.1682	2360.6	176.57	5.171	1	1.6256e-07	3.2513e-07	2.3866e-05	TRUE
JP29548	COPS8	19.347	239.58	19.347	239.58	3.5636	24252	1814.3	5.1706	1	1.7285e-07	3.4569e-07	2.509e-05	TRUE
JP9525	IL15RA	20.729	260.88	20.729	260.88	3.5912	28836	2157.8	5.1698	1	1.743e-07	3.4859e-07	2.5276e-05	TRUE
JP31362	NINL	21.42	271.53	21.42	271.53	3.6036	31277	2343.3	5.1667	1	1.7759e-07	3.5518e-07	2.573e-05	TRUE
JP11795	MST1R	4.8367	44.367	4.8367	44.367	2.9584	781.33	58.706	5.1593	1	1.6838e-07	3.3677e-07	2.4488e-05	TRUE
JP49488	CHMP6	4.8367	44.367	4.8367	44.367	2.9584	781.33	58.706	5.1593	1	1.6838e-07	3.3677e-07	2.4488e-05	TRUE
JP27080	ARL4A	4.8367	44.367	4.8367	44.367	2.9584	781.33	58.706	5.1593	1	1.6838e-07	3.3677e-07	2.4488e-05	TRUE
JP42596	ELAC1	4.8367	44.367	4.8367	44.367	2.9584	781.33	58.706	5.1593	1	1.6838e-07	3.3677e-07	2.4488e-05	TRUE
JP2288	CAPN1	4.8367	44.367	4.8367	44.367	2.9584	781.33	58.706	5.1593	1	1.6838e-07	3.3677e-07	2.4488e-05	TRUE
JP4570	DCK	4.8367	44.367	4.8367	44.367	2.9584	781.33	58.706	5.1593	1	1.6838e-07	3.3677e-07	2.4488e-05	TRUE
JP66913	C2orf72	4.8367	44.367	4.8367	44.367	2.9584	781.33	58.706	5.1593	1	1.6838e-07	3.3677e-07	2.4488e-05	TRUE
JP13499	PDE1C	17.274	207.64	17.274	207.64	3.5131	18119	1364.9	5.1527	1	1.8878e-07	3.7756e-07	2.7326e-05	TRUE
JP59512	C1orf162	12.437	138.43	12.437	138.43	3.3752	7936.5	599.57	5.1453	1	1.9237e-07	3.8474e-07	2.782e-05	TRUE
JP12347	NDUFB9	33.166	464.97	33.166	464.97	3.7696	93227	7049	5.1431	1	2.0679e-07	4.1357e-07	2.9876e-05	TRUE
JP13224	PA2G4	38.003	550.15	38.003	550.15	3.8208	131150	9937.4	5.1376	1	2.1453e-07	4.2906e-07	3.0908e-05	TRUE
JP45220	SLC39A10	14.51	166.82	14.51	166.82	3.4356	11599	881.58	5.1298	1	2.1099e-07	4.2198e-07	3.0427e-05	TRUE
JP76557	NTC_116	78.77	1361.2	78.77	1361.2	4.0939	822300	62624	5.1246	1	2.391e-07	4.7819e-07	3.4099e-05	TRUE
JP21941	GNPAT	13.128	147.3	13.128	147.3	3.3918	9000.9	686.3	5.1216	1	2.19e-07	4.3799e-07	3.1523e-05	TRUE
JP67389	TMPRSS12	6.9096	67.438	6.9096	67.438	3.1131	1831.9	139.68	5.1214	1	2.1045e-07	4.209e-07	3.0378e-05	TRUE
JP39747	SMIM11	44.222	661.96	44.222	661.96	3.8738	190800	14568	5.1181	1	2.4e-07	4.8e-07	3.4134e-05	TRUE
JP27166	ADGRG2	23.493	301.7	23.493	301.7	3.6274	38699	2956.5	5.1166	1	2.332e-07	4.664e-07	3.3289e-05	TRUE
JP51744	COL21A1	9.6735	101.16	9.6735	101.16	3.2587	4184.6	320.63	5.1091	1	2.2941e-07	4.5882e-07	3.2778e-05	TRUE
JP26533	WDR1	17.274	205.86	17.274	205.86	3.5008	17783	1364.9	5.1047	1	2.4365e-07	4.8729e-07	3.4589e-05	TRUE
JP56869	WDR89	17.274	205.86	17.274	205.86	3.5008	17783	1364.9	5.1047	1	2.4365e-07	4.8729e-07	3.4589e-05	TRUE
JP46817	PBOV1	5.5277	51.466	5.5277	51.466	3.0067	1055.2	81.039	5.103	1	2.2883e-07	4.5766e-07	3.2726e-05	TRUE
JP34910	FBXO4	5.5277	51.466	5.5277	51.466	3.0067	1055.2	81.039	5.103	1	2.2883e-07	4.5766e-07	3.2726e-05	TRUE
JP67577	TMEM235	2.7639	23.071	2.7639	23.071	2.677	206.19	15.845	5.1015	1	2.2282e-07	4.4564e-07	3.1925e-05	TRUE
JP6859	GALT	2.7639	23.071	2.7639	23.071	2.677	206.19	15.845	5.1015	1	2.2282e-07	4.4564e-07	3.1925e-05	TRUE
JP28803	YKT6	2.7639	23.071	2.7639	23.071	2.677	206.19	15.845	5.1015	1	2.2282e-07	4.4564e-07	3.1925e-05	TRUE
JP53720	ACTRT3	2.7639	23.071	2.7639	23.071	2.677	206.19	15.845	5.1015	1	2.2282e-07	4.4564e-07	3.1925e-05	TRUE
JP54712	PHYKPL	2.7639	23.071	2.7639	23.071	2.677	206.19	15.845	5.1015	1	2.2282e-07	4.4564e-07	3.1925e-05	TRUE
JP31547	XPO7	8.9825	92.284	8.9825	92.284	3.2241	3469.6	266.79	5.1	1	2.3963e-07	4.7926e-07	3.4112e-05	TRUE
JP32342	KIAA1107	8.9825	92.284	8.9825	92.284	3.2241	3469.6	266.79	5.1	1	2.3963e-07	4.7926e-07	3.4112e-05	TRUE
JP20654	MKRN3	13.819	156.17	13.819	156.17	3.4068	10132	780.24	5.0963	1	2.5114e-07	5.0227e-07	3.5619e-05	TRUE
JP6509	FMR1	20.038	246.68	20.038	246.68	3.5574	25684	1981.5	5.0915	1	2.6372e-07	5.2744e-07	3.7336e-05	TRUE
JP18028	SP100	11.746	127.78	11.746	127.78	3.3367	6731.6	519.85	5.089	1	2.5826e-07	5.1653e-07	3.6597e-05	TRUE
JP56631	TTYH2	26.257	344.29	26.257	344.29	3.6631	50572	3912	5.0848	1	2.7771e-07	5.5543e-07	3.9174e-05	TRUE
JP4393	CYP2J2	61.496	992.05	61.496	992.05	3.99	432970	33502	5.084	1	2.9253e-07	5.8507e-07	4.1152e-05	TRUE
JP45398	RHOJ	42.149	619.37	42.149	619.37	3.8457	166590	12905	5.0811	1	2.9097e-07	5.8194e-07	4.0969e-05	TRUE
JP51209	TNKS2	24.184	310.57	24.184	310.57	3.629	41009	3180.3	5.0783	1	2.8585e-07	5.717e-07	4.0285e-05	TRUE
JP70041	ZNF429	8.2916	83.41	8.2916	83.41	3.1834	2821.4	218.85	5.0778	1	2.68e-07	5.3601e-07	3.7839e-05	TRUE
JP52844	ARMC2	8.2916	83.41	8.2916	83.41	3.1834	2821.4	218.85	5.0778	1	2.68e-07	5.3601e-07	3.7839e-05	TRUE
JP69026	C2orf74	8.2916	83.41	8.2916	83.41	3.1834	2821.4	218.85	5.0778	1	2.68e-07	5.3601e-07	3.7839e-05	TRUE
JP8749	HOXD1	13.128	145.52	13.128	145.52	3.3745	8764.4	686.3	5.0538	1	3.1299e-07	6.2597e-07	4.3989e-05	TRUE
JP11906	MUC1	19.347	234.26	19.347	234.26	3.5314	23094	1814.3	5.0456	1	3.3488e-07	6.6976e-07	4.7023e-05	TRUE
JP50596	PHC3	30.402	408.18	30.402	408.18	3.7038	71357	5660.4	5.0213	1	3.9073e-07	7.8146e-07	5.4667e-05	TRUE
JP61355	C12orf66	35.93	502.24	35.93	502.24	3.7684	108720	8626	5.0207	1	3.9563e-07	7.9126e-07	5.5254e-05	TRUE
JP31033	ATG14	29.02	385.11	29.02	385.11	3.685	63399	5034.1	5.0188	1	3.9474e-07	7.8948e-07	5.5179e-05	TRUE
JP11285	MDK	40.076	575	40.076	575	3.8097	143070	11363	5.0183	1	4.0325e-07	8.0649e-07	5.6266e-05	TRUE
JP227	ACVR1B	11.055	117.13	11.055	117.13	3.2926	5625.9	446.93	5.0175	1	3.7418e-07	7.4836e-07	5.2494e-05	TRUE
JP18381	HSPA13	9.6735	99.383	9.6735	99.383	3.2334	4023.9	320.63	5.01	1	3.8578e-07	7.7156e-07	5.4024e-05	TRUE
JP46132	UVSSA	9.6735	99.383	9.6735	99.383	3.2334	4023.9	320.63	5.01	1	3.8578e-07	7.7156e-07	5.4024e-05	TRUE
JP77227	NTC_786	36.621	512.89	36.621	512.89	3.7718	113410	9050.7	5.0062	1	4.2716e-07	8.5432e-07	5.9443e-05	TRUE
JP37958	A4GNT	12.437	134.88	12.437	134.88	3.338	7495.7	599.57	5.0003	1	4.1218e-07	8.2435e-07	5.7409e-05	TRUE
JP26118	TRIM14	12.437	134.88	12.437	134.88	3.338	7495.7	599.57	5.0003	1	4.1218e-07	8.2435e-07	5.7409e-05	TRUE
JP48050	RBM15	30.402	406.4	30.402	406.4	3.6975	70688	5660.4	4.9977	1	4.4167e-07	8.8335e-07	6.1407e-05	TRUE
JP20634	ZNF91	47.676	709.88	47.676	709.88	3.8683	219250	17615	4.9895	1	4.7284e-07	9.4568e-07	6.5446e-05	TRUE
JP69845	ARSH	41.458	596.3	41.458	596.3	3.8143	153920	12378	4.9871	1	4.7494e-07	9.4988e-07	6.5678e-05	TRUE
JP74067	SLC35G4	17.965	211.19	17.965	211.19	3.4839	18668	1506.1	4.9789	1	4.7148e-07	9.4297e-07	6.5317e-05	TRUE
JP10897	LYL1	6.9096	65.663	6.9096	65.663	3.0752	1726	139.68	4.9712	1	4.6164e-07	9.2328e-07	6.401e-05	TRUE
JP1735	PRDM1	6.9096	65.663	6.9096	65.663	3.0752	1726	139.68	4.9712	1	4.6164e-07	9.2328e-07	6.401e-05	TRUE
JP29696	IFI44L	6.9096	65.663	6.9096	65.663	3.0752	1726	139.68	4.9712	1	4.6164e-07	9.2328e-07	6.401e-05	TRUE
JP39366	CAB39	56.659	874.92	56.659	874.92	3.9252	334780	27239	4.9579	1	5.6181e-07	1.1236e-06	7.7209e-05	TRUE
JP58117	LYZL2	8.2916	81.636	8.2916	81.636	3.1528	2689.7	218.85	4.9578	1	5.0032e-07	1.0006e-06	6.9004e-05	TRUE
JP60431	SVOPL	8.2916	81.636	8.2916	81.636	3.1528	2689.7	218.85	4.9578	1	5.0032e-07	1.0006e-06	6.9004e-05	TRUE
JP30363	INSL6	8.2916	81.636	8.2916	81.636	3.1528	2689.7	218.85	4.9578	1	5.0032e-07	1.0006e-06	6.9004e-05	TRUE
JP53028	ASCC2	22.111	271.53	22.111	271.53	3.5598	31104	2538.1	4.9507	1	5.5214e-07	1.1043e-06	7.5948e-05	TRUE
JP28042	ARIH2	14.51	161.5	14.51	161.5	3.3891	10803	881.58	4.9505	1	5.3849e-07	1.077e-06	7.4202e-05	TRUE
JP47522	POPDC3	18.656	220.06	18.656	220.06	3.4914	20282	1655.8	4.9495	1	5.4979e-07	1.0996e-06	7.5691e-05	TRUE
JP60451	MPLKIP	21.42	260.88	21.42	260.88	3.5461	28670	2343.3	4.9467	1	5.6251e-07	1.125e-06	7.7237e-05	TRUE
JP16014	DPF2	40.767	578.55	40.767	578.55	3.7945	144600	11864	4.9374	1	6.1284e-07	1.2257e-06	8.3555e-05	TRUE
JP22184	HAT1	11.746	124.23	11.746	124.23	3.2964	6326.1	519.85	4.9334	1	5.8002e-07	1.16e-06	7.9359e-05	TRUE
JP26141	ZEB2	12.437	133.1	12.437	133.1	3.319	7279.9	599.57	4.9279	1	5.9875e-07	1.1975e-06	8.1705e-05	TRUE
JP48937	C11orf49	4.8367	42.593	4.8367	42.593	2.9008	712.75	58.706	4.9277	1	5.6527e-07	1.1305e-06	7.741e-05	TRUE
JP17772	SMARCD2	4.8367	42.593	4.8367	42.593	2.9008	712.75	58.706	4.9277	1	5.6527e-07	1.1305e-06	7.741e-05	TRUE
JP76113	ZNF559-ZNF177	4.8367	42.593	4.8367	42.593	2.9008	712.75	58.706	4.9277	1	5.6527e-07	1.1305e-06	7.741e-05	TRUE
JP43677	ZNF395	30.402	401.08	30.402	401.08	3.6785	68701	5660.4	4.9269	1	6.3588e-07	1.2718e-06	8.6544e-05	TRUE
JP67393	CHAMP1	38.003	528.86	38.003	528.86	3.7639	120470	9937.4	4.924	1	6.5381e-07	1.3076e-06	8.875e-05	TRUE
JP57469	FCRL3	24.184	301.7	24.184	301.7	3.5873	38507	3180.3	4.921	1	6.4646e-07	1.2929e-06	8.7829e-05	TRUE
JP61325	WDR66	4.1458	35.494	4.1458	35.494	2.8262	491.35	40.623	4.9184	1	5.8776e-07	1.1755e-06	8.0276e-05	TRUE
JP64511	ZNF778	4.1458	35.494	4.1458	35.494	2.8262	491.35	40.623	4.9184	1	5.8776e-07	1.1755e-06	8.0276e-05	TRUE
JP27152	FAM13A	13.128	141.98	13.128	141.98	3.3391	8300.7	686.3	4.9183	1	6.3083e-07	1.2617e-06	8.5931e-05	TRUE
JP59970	FAM43A	44.913	649.54	44.913	649.54	3.8247	182780	15149	4.9124	1	7.0036e-07	1.4007e-06	9.4985e-05	TRUE
JP37268	ATP6V0A4	5.5277	49.691	5.5277	49.691	2.9571	975.21	81.039	4.9059	1	6.367e-07	1.2734e-06	8.6579e-05	TRUE
JP48382	CDK15	24.875	310.57	24.875	310.57	3.5899	40811	3414	4.8896	1	7.5998e-07	1.52e-06	0.00010271	TRUE
JP44843	AKR1B10	24.184	299.92	24.184	299.92	3.5788	38016	3180.3	4.8895	1	7.5888e-07	1.5178e-06	0.00010265	TRUE
JP69504	PRAMEF10	17.965	207.64	17.965	207.64	3.4596	17988	1506.1	4.8874	1	7.5319e-07	1.5064e-06	0.00010197	TRUE
JP61118	ASB12	17.965	207.64	17.965	207.64	3.4596	17988	1506.1	4.8874	1	7.5319e-07	1.5064e-06	0.00010197	TRUE
JP15454	PTPN14	55.277	835.88	55.277	835.88	3.8944	304670	25592	4.8795	1	8.3726e-07	1.6745e-06	0.00011027	TRUE
JP41861	RIC8B	15.201	168.6	15.201	168.6	3.3879	11765	990.54	4.8739	1	7.9827e-07	1.5965e-06	0.00010623	TRUE
JP34063	C1orf43	6.2187	56.79	6.2187	56.79	3.001	1278.7	107.93	4.8677	1	7.7827e-07	1.5565e-06	0.00010473	TRUE
JP45474	BIRC6	6.2187	56.79	6.2187	56.79	3.001	1278.7	107.93	4.8677	1	7.7827e-07	1.5565e-06	0.00010473	TRUE
JP12999	ODC1	6.2187	56.79	6.2187	56.79	3.001	1278.7	107.93	4.8677	1	7.7827e-07	1.5565e-06	0.00010473	TRUE
JP17009	CCL18	6.2187	56.79	6.2187	56.79	3.001	1278.7	107.93	4.8677	1	7.7827e-07	1.5565e-06	0.00010473	TRUE
JP33728	PGLS	6.2187	56.79	6.2187	56.79	3.001	1278.7	107.93	4.8677	1	7.7827e-07	1.5565e-06	0.00010473	TRUE
JP6329	FHL1	15.892	177.47	15.892	177.47	3.4012	13054	1107.3	4.8557	1	8.7763e-07	1.7553e-06	0.00011539	TRUE
JP62119	DCDC2B	12.437	131.33	12.437	131.33	3.2998	7067.4	599.57	4.8554	1	8.6536e-07	1.7307e-06	0.00011387	TRUE
JP19188	TIA1	1.3819	10.648	1.3819	10.648	2.2899	42.931	3.6482	4.8514	1	8.0108e-07	1.6022e-06	0.00010623	TRUE
JP73262	OR2A2	1.3819	10.648	1.3819	10.648	2.2899	42.931	3.6482	4.8514	1	8.0108e-07	1.6022e-06	0.00010623	TRUE
JP51100	EPC1	1.3819	10.648	1.3819	10.648	2.2899	42.931	3.6482	4.8514	1	8.0108e-07	1.6022e-06	0.00010623	TRUE
JP77290	NTC_849	1.3819	10.648	1.3819	10.648	2.2899	42.931	3.6482	4.8514	1	8.0108e-07	1.6022e-06	0.00010623	TRUE
JP9031	HTR1F	1.3819	10.648	1.3819	10.648	2.2899	42.931	3.6482	4.8514	1	8.0108e-07	1.6022e-06	0.00010623	TRUE
JP27555	SF3B4	1.3819	10.648	1.3819	10.648	2.2899	42.931	3.6482	4.8514	1	8.0108e-07	1.6022e-06	0.00010623	TRUE
JP14545	PPM1A	1.3819	10.648	1.3819	10.648	2.2899	42.931	3.6482	4.8514	1	8.0108e-07	1.6022e-06	0.00010623	TRUE
JP7474	GPI	1.3819	10.648	1.3819	10.648	2.2899	42.931	3.6482	4.8514	1	8.0108e-07	1.6022e-06	0.00010623	TRUE
JP29385	ME3	1.3819	10.648	1.3819	10.648	2.2899	42.931	3.6482	4.8514	1	8.0108e-07	1.6022e-06	0.00010623	TRUE
JP60103	CPEB2	1.3819	10.648	1.3819	10.648	2.2899	42.931	3.6482	4.8514	1	8.0108e-07	1.6022e-06	0.00010623	TRUE
JP21540	TRRAP	1.3819	10.648	1.3819	10.648	2.2899	42.931	3.6482	4.8514	1	8.0108e-07	1.6022e-06	0.00010623	TRUE
JP21979	CUL3	1.3819	10.648	1.3819	10.648	2.2899	42.931	3.6482	4.8514	1	8.0108e-07	1.6022e-06	0.00010623	TRUE
JP62819	TTC23L	1.3819	10.648	1.3819	10.648	2.2899	42.931	3.6482	4.8514	1	8.0108e-07	1.6022e-06	0.00010623	TRUE
JP56037	RFT1	1.3819	10.648	1.3819	10.648	2.2899	42.931	3.6482	4.8514	1	8.0108e-07	1.6022e-06	0.00010623	TRUE
JP48056	GINS3	1.3819	10.648	1.3819	10.648	2.2899	42.931	3.6482	4.8514	1	8.0108e-07	1.6022e-06	0.00010623	TRUE
JP56292	MOB1B	1.3819	10.648	1.3819	10.648	2.2899	42.931	3.6482	4.8514	1	8.0108e-07	1.6022e-06	0.00010623	TRUE
JP11925	MUC7	3.4548	28.395	3.4548	28.395	2.7221	311.01	26.457	4.8488	1	8.2912e-07	1.6582e-06	0.00010929	TRUE
JP53342	TMEM79	3.4548	28.395	3.4548	28.395	2.7221	311.01	26.457	4.8488	1	8.2912e-07	1.6582e-06	0.00010929	TRUE
JP69721	EYS	3.4548	28.395	3.4548	28.395	2.7221	311.01	26.457	4.8488	1	8.2912e-07	1.6582e-06	0.00010929	TRUE
JP40871	BCOR	3.4548	28.395	3.4548	28.395	2.7221	311.01	26.457	4.8488	1	8.2912e-07	1.6582e-06	0.00010929	TRUE
JP26152	ZBTB24	3.4548	28.395	3.4548	28.395	2.7221	311.01	26.457	4.8488	1	8.2912e-07	1.6582e-06	0.00010929	TRUE
JP48180	USP46	3.4548	28.395	3.4548	28.395	2.7221	311.01	26.457	4.8488	1	8.2912e-07	1.6582e-06	0.00010929	TRUE
JP296	ADCY6	3.4548	28.395	3.4548	28.395	2.7221	311.01	26.457	4.8488	1	8.2912e-07	1.6582e-06	0.00010929	TRUE
JP70442	PFN4	13.819	149.07	13.819	149.07	3.3401	9146.9	780.24	4.8422	1	9.3124e-07	1.8625e-06	0.00012223	TRUE
JP28672	ERLIN1	8.2916	79.861	8.2916	79.861	3.1215	2561.1	218.85	4.8379	1	9.2113e-07	1.8423e-06	0.00012101	TRUE
JP5041	DRD4	19.347	225.39	19.347	225.39	3.4759	21226	1814.3	4.8372	1	9.7501e-07	1.95e-06	0.00012787	TRUE
JP35384	DNAJC2	24.875	307.02	24.875	307.02	3.5734	39803	3414	4.8288	1	1.0329e-06	2.0657e-06	0.00013534	TRUE
JP7758	GRIN2A	58.041	878.47	58.041	878.47	3.8968	336550	28949	4.822	1	1.1219e-06	2.2437e-06	0.00014504	TRUE
JP46906	PPCDC	9.6735	95.833	9.6735	95.833	3.1815	3711.7	320.63	4.8118	1	1.0603e-06	2.1205e-06	0.00013719	TRUE
JP3457	CCR6	21.42	253.78	21.42	253.78	3.5064	26996	2343.3	4.8001	1	1.1821e-06	2.3642e-06	0.0001527	TRUE
JP5089	DSG2	2.0729	15.972	2.0729	15.972	2.4655	96.595	8.3922	4.7979	1	1.0507e-06	2.1014e-06	0.00013606	TRUE
JP17752	SMARCA4	2.0729	15.972	2.0729	15.972	2.4655	96.595	8.3922	4.7979	1	1.0507e-06	2.1014e-06	0.00013606	TRUE
JP59746	TRIM43	2.0729	15.972	2.0729	15.972	2.4655	96.595	8.3922	4.7979	1	1.0507e-06	2.1014e-06	0.00013606	TRUE
JP63578	ZNF320	2.0729	15.972	2.0729	15.972	2.4655	96.595	8.3922	4.7979	1	1.0507e-06	2.1014e-06	0.00013606	TRUE
JP34175	SYF2	2.0729	15.972	2.0729	15.972	2.4655	96.595	8.3922	4.7979	1	1.0507e-06	2.1014e-06	0.00013606	TRUE
JP37096	KCNIP2	2.0729	15.972	2.0729	15.972	2.4655	96.595	8.3922	4.7979	1	1.0507e-06	2.1014e-06	0.00013606	TRUE
JP29899	RBPMS	2.0729	15.972	2.0729	15.972	2.4655	96.595	8.3922	4.7979	1	1.0507e-06	2.1014e-06	0.00013606	TRUE
JP32930	TGDS	2.0729	15.972	2.0729	15.972	2.4655	96.595	8.3922	4.7979	1	1.0507e-06	2.1014e-06	0.00013606	TRUE
JP48714	DDA1	2.0729	15.972	2.0729	15.972	2.4655	96.595	8.3922	4.7979	1	1.0507e-06	2.1014e-06	0.00013606	TRUE
JP53313	SLC25A33	2.0729	15.972	2.0729	15.972	2.4655	96.595	8.3922	4.7979	1	1.0507e-06	2.1014e-06	0.00013606	TRUE
JP21319	ANP32A	2.0729	15.972	2.0729	15.972	2.4655	96.595	8.3922	4.7979	1	1.0507e-06	2.1014e-06	0.00013606	TRUE
JP20157	VIM	2.0729	15.972	2.0729	15.972	2.4655	96.595	8.3922	4.7979	1	1.0507e-06	2.1014e-06	0.00013606	TRUE
JP50194	BORA	2.0729	15.972	2.0729	15.972	2.4655	96.595	8.3922	4.7979	1	1.0507e-06	2.1014e-06	0.00013606	TRUE
JP26838	SMC4	2.0729	15.972	2.0729	15.972	2.4655	96.595	8.3922	4.7979	1	1.0507e-06	2.1014e-06	0.00013606	TRUE
JP39528	CPXCR1	33.857	447.22	33.857	447.22	3.6847	85435	7425.3	4.7971	1	1.2331e-06	2.4662e-06	0.00015902	TRUE
JP3060	CETN3	24.184	294.6	24.184	294.6	3.5531	36562	3180.3	4.7951	1	1.2206e-06	2.4412e-06	0.00015754	TRUE
JP69123	ZNF680	37.312	504.01	37.312	504.01	3.7204	108900	9487.8	4.7913	1	1.2761e-06	2.5523e-06	0.00016416	TRUE
JP19633	TSC2	86.37	1432.2	86.37	1432.2	4.0359	905590	79040	4.7869	1	1.3642e-06	2.7283e-06	0.00017461	TRUE
JP2159	CACNA1F	30.402	390.43	30.402	390.43	3.6398	64810	5660.4	4.7854	1	1.299e-06	2.5981e-06	0.00016669	TRUE
JP77030	NTC_589	11.746	120.68	11.746	120.68	3.2549	5933.1	519.85	4.7777	1	1.2725e-06	2.545e-06	0.00016396	TRUE
JP41939	ATAD3A	8.9825	86.96	8.9825	86.96	3.1394	3040.2	266.79	4.774	1	1.2739e-06	2.5478e-06	0.00016401	TRUE
JP51604	RSPH6A	14.51	156.17	14.51	156.17	3.3411	10034	881.58	4.7711	1	1.3323e-06	2.6646e-06	0.00017082	TRUE
JP62480	SLC38A11	7.6006	70.988	7.6006	70.988	3.0652	2009	176.57	4.7703	1	1.2841e-06	2.5681e-06	0.00016491	TRUE
JP3730	COX7A2	7.6006	70.988	7.6006	70.988	3.0652	2009	176.57	4.7703	1	1.2841e-06	2.5681e-06	0.00016491	TRUE
JP29485	DHRS4	24.875	303.47	24.875	303.47	3.5567	38808	3414	4.7681	1	1.3987e-06	2.7975e-06	0.00017889	TRUE
JP58833	TMEM132E	11.055	111.81	11.055	111.81	3.2261	5075.3	446.93	4.7657	1	1.3455e-06	2.691e-06	0.00017237	TRUE
JP23766	CLDN10	69.096	1079	69.096	1079	3.9456	509960	44972	4.7623	1	1.5246e-06	3.0493e-06	0.00019365	TRUE
JP28209	TRIM38	30.402	388.66	30.402	388.66	3.6333	64173	5660.4	4.7618	1	1.4605e-06	2.9211e-06	0.00018664	TRUE
JP76108	CORO7-PAM16	19.347	221.84	19.347	221.84	3.4531	20501	1814.3	4.7539	1	1.4776e-06	2.9552e-06	0.00018867	TRUE
JP33064	CLCF1	17.965	202.31	17.965	202.31	3.4223	16992	1506.1	4.7502	1	1.4979e-06	2.9958e-06	0.00019048	TRUE
JP37009	LMCD1	22.802	271.53	22.802	271.53	3.5173	30932	2742.5	4.7495	1	1.5254e-06	3.0508e-06	0.00019365	TRUE
JP70814	CC2D2B	15.892	173.92	15.892	173.92	3.3723	12486	1107.3	4.749	1	1.4953e-06	2.9906e-06	0.0001903	TRUE
JP74363	LOC653602	10.364	102.93	10.364	102.93	3.193	4284.4	380.6	4.7449	1	1.4852e-06	2.9703e-06	0.00018916	TRUE
JP7582	GPR27	10.364	102.93	10.364	102.93	3.193	4284.4	380.6	4.7449	1	1.4852e-06	2.9703e-06	0.00018916	TRUE
JP20166	VIPR1	10.364	102.93	10.364	102.93	3.193	4284.4	380.6	4.7449	1	1.4852e-06	2.9703e-06	0.00018916	TRUE
JP54721	TMEM128	85.679	1398.5	85.679	1398.5	4.013	861690	77451	4.7171	1	1.9264e-06	3.8527e-06	0.00024237	TRUE
JP24010	SYNGR2	9.6735	94.058	9.6735	94.058	3.1548	3560.4	320.63	4.7127	1	1.7329e-06	3.4658e-06	0.00021892	TRUE
JP46120	KIAA1522	9.6735	94.058	9.6735	94.058	3.1548	3560.4	320.63	4.7127	1	1.7329e-06	3.4658e-06	0.00021892	TRUE
JP44398	RETN	39.385	530.63	39.385	530.63	3.7185	120660	10875	4.7108	1	1.9066e-06	3.8132e-06	0.00024027	TRUE
JP49214	KREMEN2	5.5277	47.917	5.5277	47.917	2.9057	898.41	81.039	4.7087	1	1.7063e-06	3.4126e-06	0.00021591	TRUE
JP54292	KLHL22	5.5277	47.917	5.5277	47.917	2.9057	898.41	81.039	4.7087	1	1.7063e-06	3.4126e-06	0.00021591	TRUE
JP31073	PLEKHA6	5.5277	47.917	5.5277	47.917	2.9057	898.41	81.039	4.7087	1	1.7063e-06	3.4126e-06	0.00021591	TRUE
JP75059	LOC730183	5.5277	47.917	5.5277	47.917	2.9057	898.41	81.039	4.7087	1	1.7063e-06	3.4126e-06	0.00021591	TRUE
JP8332	HHEX	31.784	406.4	31.784	406.4	3.6354	70170	6331.7	4.7079	1	1.9095e-06	3.819e-06	0.00024044	TRUE
JP39610	PRKAG3	4.8367	40.818	4.8367	40.818	2.8409	647.32	58.706	4.696	1	1.8018e-06	3.6035e-06	0.00022725	TRUE
JP42056	SLC47A1	4.8367	40.818	4.8367	40.818	2.8409	647.32	58.706	4.696	1	1.8018e-06	3.6035e-06	0.00022725	TRUE
JP43947	PCDHB15	20.038	228.93	20.038	228.93	3.4502	21819	1981.5	4.6928	1	2.0003e-06	4.0007e-06	0.00025147	TRUE
JP70502	SIMC1	30.402	383.33	30.402	383.33	3.6134	62280	5660.4	4.691	1	2.0692e-06	4.1383e-06	0.00025949	TRUE
JP76182	RBAK-RBAKDN	21.42	248.46	21.42	248.46	3.4759	25773	2343.3	4.6901	1	2.0353e-06	4.0706e-06	0.00025545	TRUE
JP70526	LHFPL3	11.055	110.03	11.055	110.03	3.2032	4898.1	446.93	4.6817	1	2.0335e-06	4.0669e-06	0.00025543	TRUE
JP21864	ULK1	49.058	692.13	49.058	692.13	3.7914	206770	18932	4.6736	1	2.3144e-06	4.6287e-06	0.00028676	TRUE
JP11015	MAGEA5	17.274	189.89	17.274	189.89	3.3849	14898	1364.9	4.6724	1	2.1896e-06	4.3791e-06	0.00027173	TRUE
JP43586	ZC3H15	6.9096	62.114	6.9096	62.114	2.9963	1523.8	139.68	4.6709	1	2.0807e-06	4.1614e-06	0.00026073	TRUE
JP12740	NOTCH4	19.347	218.29	19.347	218.29	3.4299	19789	1814.3	4.6706	1	2.2243e-06	4.4487e-06	0.00027583	TRUE
JP7150	GJA4	44.913	619.37	44.913	619.37	3.7562	165000	15149	4.6672	1	2.3759e-06	4.7518e-06	0.00029205	TRUE
JP20761	RNF112	8.9825	85.185	8.9825	85.185	3.11	2903.4	266.79	4.6654	1	2.1732e-06	4.3463e-06	0.00026991	TRUE
JP17727	SLN	31.784	402.85	31.784	402.85	3.6228	68846	6331.7	4.6633	1	2.3742e-06	4.7483e-06	0.00029205	TRUE
JP48236	RANBP17	2.7639	21.296	2.7639	21.296	2.5665	171.73	15.845	4.6556	1	2.1353e-06	4.2707e-06	0.00026543	TRUE
JP58858	ANKRD13B	2.7639	21.296	2.7639	21.296	2.5665	171.73	15.845	4.6556	1	2.1353e-06	4.2707e-06	0.00026543	TRUE
JP51752	CDADC1	2.7639	21.296	2.7639	21.296	2.5665	171.73	15.845	4.6556	1	2.1353e-06	4.2707e-06	0.00026543	TRUE
JP6423	FOXD2	2.7639	21.296	2.7639	21.296	2.5665	171.73	15.845	4.6556	1	2.1353e-06	4.2707e-06	0.00026543	TRUE
JP10865	LTK	2.7639	21.296	2.7639	21.296	2.5665	171.73	15.845	4.6556	1	2.1353e-06	4.2707e-06	0.00026543	TRUE
JP20091	VAV1	2.7639	21.296	2.7639	21.296	2.5665	171.73	15.845	4.6556	1	2.1353e-06	4.2707e-06	0.00026543	TRUE
JP8573	HNRNPA1	2.7639	21.296	2.7639	21.296	2.5665	171.73	15.845	4.6556	1	2.1353e-06	4.2707e-06	0.00026543	TRUE
JP1405	ALDH7A1	2.7639	21.296	2.7639	21.296	2.5665	171.73	15.845	4.6556	1	2.1353e-06	4.2707e-06	0.00026543	TRUE
JP54451	ZNF382	2.7639	21.296	2.7639	21.296	2.5665	171.73	15.845	4.6556	1	2.1353e-06	4.2707e-06	0.00026543	TRUE
JP11949	MVK	2.7639	21.296	2.7639	21.296	2.5665	171.73	15.845	4.6556	1	2.1353e-06	4.2707e-06	0.00026543	TRUE
JP40831	EPS8L1	10.364	101.16	10.364	101.16	3.1682	4121.7	380.6	4.6539	1	2.3185e-06	4.637e-06	0.00028705	TRUE
JP75644	ANKRD66	15.201	161.5	15.201	161.5	3.3262	10701	990.54	4.6483	1	2.4411e-06	4.8823e-06	0.00029936	TRUE
JP52420	YPEL3	15.201	161.5	15.201	161.5	3.3262	10701	990.54	4.6483	1	2.4411e-06	4.8823e-06	0.00029936	TRUE
JP69739	MACC1	13.128	134.88	13.128	134.88	3.2656	7411.3	686.3	4.6473	1	2.4299e-06	4.8597e-06	0.00029845	TRUE
JP54053	MCEE	24.875	296.37	24.875	296.37	3.5227	36856	3414	4.6466	1	2.5379e-06	5.0759e-06	0.00031024	TRUE
JP38064	HSPA14	18.656	207.64	18.656	207.64	3.408	17857	1655.8	4.6442	1	2.5225e-06	5.045e-06	0.0003086	TRUE
JP27338	CALCRL	4.1458	33.719	4.1458	33.719	2.7543	437.29	40.623	4.6399	1	2.3474e-06	4.6948e-06	0.00028901	TRUE
JP62424	PUS10	4.1458	33.719	4.1458	33.719	2.7543	437.29	40.623	4.6399	1	2.3474e-06	4.6948e-06	0.00028901	TRUE
JP17739	SMARCA1	4.1458	33.719	4.1458	33.719	2.7543	437.29	40.623	4.6399	1	2.3474e-06	4.6948e-06	0.00028901	TRUE
JP64622	CYP4Z1	4.1458	33.719	4.1458	33.719	2.7543	437.29	40.623	4.6399	1	2.3474e-06	4.6948e-06	0.00028901	TRUE
JP45625	HEG1	4.1458	33.719	4.1458	33.719	2.7543	437.29	40.623	4.6399	1	2.3474e-06	4.6948e-06	0.00028901	TRUE
JP63096	LINGO2	4.1458	33.719	4.1458	33.719	2.7543	437.29	40.623	4.6399	1	2.3474e-06	4.6948e-06	0.00028901	TRUE
JP70926	C15orf52	4.1458	33.719	4.1458	33.719	2.7543	437.29	40.623	4.6399	1	2.3474e-06	4.6948e-06	0.00028901	TRUE
JP70799	FAM21A	7.6006	69.213	7.6006	69.213	3.0292	1898	176.57	4.6367	1	2.4707e-06	4.9414e-06	0.0003025	TRUE
JP751	AMPH	7.6006	69.213	7.6006	69.213	3.0292	1898	176.57	4.6367	1	2.4707e-06	4.9414e-06	0.0003025	TRUE
JP13382	PCBP2	20.729	236.03	20.729	236.03	3.4474	23178	2157.8	4.6349	1	2.6555e-06	5.311e-06	0.00032436	TRUE
JP48119	CYP3A43	8.2916	76.312	8.2916	76.312	3.0567	2313.4	218.85	4.5979	1	2.9948e-06	5.9895e-06	0.00036522	TRUE
JP64472	ADCY4	8.2916	76.312	8.2916	76.312	3.0567	2313.4	218.85	4.5979	1	2.9948e-06	5.9895e-06	0.00036522	TRUE
JP37709	TMX2	20.729	234.26	20.729	234.26	3.4366	22798	2157.8	4.5967	1	3.1919e-06	6.3838e-06	0.00038896	TRUE
JP3080	CFTR	13.819	141.98	13.819	141.98	3.2702	8212	780.24	4.588	1	3.2444e-06	6.4888e-06	0.00039505	TRUE
JP51631	SGPP1	21.42	243.13	21.42	243.13	3.4448	24578	2343.3	4.5801	1	3.4637e-06	6.9273e-06	0.00042108	TRUE
JP57501	FCHO2	13.128	133.1	13.128	133.1	3.2467	7196.8	686.3	4.5796	1	3.3667e-06	6.7333e-06	0.00040961	TRUE
JP66091	ZNRF2	17.274	186.34	17.274	186.34	3.3578	14292	1364.9	4.5763	1	3.4804e-06	6.9608e-06	0.00042279	TRUE
JP37001	PACSIN1	31.784	395.76	31.784	395.76	3.5972	66238	6331.7	4.5741	1	3.6492e-06	7.2984e-06	0.00044191	TRUE
JP61067	SREK1	20.038	223.61	20.038	223.61	3.4164	20721	1981.5	4.5732	1	3.5654e-06	7.1307e-06	0.00043277	TRUE
JP53171	TRAF7	12.437	124.23	12.437	124.23	3.2202	6248.6	599.57	4.5655	1	3.5893e-06	7.1786e-06	0.00043516	TRUE
JP10071	KCNJ14	10.364	99.383	10.364	99.383	3.1429	3962.1	380.6	4.5629	1	3.5907e-06	7.1815e-06	0.00043516	TRUE
JP37806	ZC2HC1A	18.656	204.09	18.656	204.09	3.3832	17193	1655.8	4.557	1	3.8344e-06	7.6689e-06	0.00046289	TRUE
JP3295	CKM	8.9825	83.41	8.9825	83.41	3.0799	2769.8	266.79	4.5567	1	3.6653e-06	7.3307e-06	0.00044282	TRUE
JP56454	ZNF561	8.9825	83.41	8.9825	83.41	3.0799	2769.8	266.79	4.5567	1	3.6653e-06	7.3307e-06	0.00044282	TRUE
JP14466	POU4F2	8.9825	83.41	8.9825	83.41	3.0799	2769.8	266.79	4.5567	1	3.6653e-06	7.3307e-06	0.00044282	TRUE
JP2980	CD52	33.166	415.28	33.166	415.28	3.6069	73004	7049	4.5512	1	4.0806e-06	8.1613e-06	0.00049223	TRUE
JP68185	FRYL	97.426	1581.2	97.426	1581.2	4.0068	1100900	107170	4.5326	1	4.7208e-06	9.4416e-06	0.00055729	TRUE
JP45624	HEG1	23.493	269.75	23.493	269.75	3.4665	30322	2956.5	4.5291	1	4.4403e-06	8.8806e-06	0.00052928	TRUE
JP18148	SPTBN1	6.2187	53.241	6.2187	53.241	2.9096	1105.5	107.93	4.5261	1	4.1424e-06	8.2849e-06	0.00049851	TRUE
JP30015	CYB561D2	6.2187	53.241	6.2187	53.241	2.9096	1105.5	107.93	4.5261	1	4.1424e-06	8.2849e-06	0.00049851	TRUE
JP3489	CNGA1	6.2187	53.241	6.2187	53.241	2.9096	1105.5	107.93	4.5261	1	4.1424e-06	8.2849e-06	0.00049851	TRUE
JP23123	NRP1	41.458	544.83	41.458	544.83	3.6843	126690	12378	4.5245	1	4.6909e-06	9.3817e-06	0.00055418	TRUE
JP33543	IL17RA	36.621	466.74	36.621	466.74	3.6361	92502	9050.7	4.5212	1	4.7317e-06	9.4633e-06	0.00055815	TRUE
JP43354	ERMARD	9.6735	90.509	9.6735	90.509	3.0999	3267.2	320.63	4.5144	1	4.4994e-06	8.9989e-06	0.00053401	TRUE
JP62148	FAM78B	13.128	131.33	13.128	131.33	3.2274	6985.5	686.3	4.5119	1	4.644e-06	9.2881e-06	0.00055075	TRUE
JP18889	TCOF1	5.5277	46.142	5.5277	46.142	2.8524	824.76	81.039	4.5116	1	4.4045e-06	8.8089e-06	0.00052718	TRUE
JP22746	B3GALT1	5.5277	46.142	5.5277	46.142	2.8524	824.76	81.039	4.5116	1	4.4045e-06	8.8089e-06	0.00052718	TRUE
JP47948	CCDC136	5.5277	46.142	5.5277	46.142	2.8524	824.76	81.039	4.5116	1	4.4045e-06	8.8089e-06	0.00052718	TRUE
JP30182	PTPRT	5.5277	46.142	5.5277	46.142	2.8524	824.76	81.039	4.5116	1	4.4045e-06	8.8089e-06	0.00052718	TRUE
JP56536	TPTE2	5.5277	46.142	5.5277	46.142	2.8524	824.76	81.039	4.5116	1	4.4045e-06	8.8089e-06	0.00052718	TRUE
JP42131	PRR34	5.5277	46.142	5.5277	46.142	2.8524	824.76	81.039	4.5116	1	4.4045e-06	8.8089e-06	0.00052718	TRUE
JP33798	KLK5	5.5277	46.142	5.5277	46.142	2.8524	824.76	81.039	4.5116	1	4.4045e-06	8.8089e-06	0.00052718	TRUE
JP35	AARS	3.4548	26.62	3.4548	26.62	2.6323	268.32	26.457	4.5038	1	4.4562e-06	8.9123e-06	0.00052928	TRUE
JP44180	GPCPD1	3.4548	26.62	3.4548	26.62	2.6323	268.32	26.457	4.5038	1	4.4562e-06	8.9123e-06	0.00052928	TRUE
JP72206	FAM174B	3.4548	26.62	3.4548	26.62	2.6323	268.32	26.457	4.5038	1	4.4562e-06	8.9123e-06	0.00052928	TRUE
JP20614	ZNF80	3.4548	26.62	3.4548	26.62	2.6323	268.32	26.457	4.5038	1	4.4562e-06	8.9123e-06	0.00052928	TRUE
JP28710	IVNS1ABP	3.4548	26.62	3.4548	26.62	2.6323	268.32	26.457	4.5038	1	4.4562e-06	8.9123e-06	0.00052928	TRUE
JP13508	PDE3A	3.4548	26.62	3.4548	26.62	2.6323	268.32	26.457	4.5038	1	4.4562e-06	8.9123e-06	0.00052928	TRUE
JP3433	CLTC	3.4548	26.62	3.4548	26.62	2.6323	268.32	26.457	4.5038	1	4.4562e-06	8.9123e-06	0.00052928	TRUE
JP31470	EXOSC7	3.4548	26.62	3.4548	26.62	2.6323	268.32	26.457	4.5038	1	4.4562e-06	8.9123e-06	0.00052928	TRUE
JP6546	FOS	3.4548	26.62	3.4548	26.62	2.6323	268.32	26.457	4.5038	1	4.4562e-06	8.9123e-06	0.00052928	TRUE
JP10810	LRPAP1	7.6006	67.438	7.6006	67.438	2.9923	1790.3	176.57	4.5032	1	4.6729e-06	9.3458e-06	0.00055248	TRUE
JP17711	SLC22A4	7.6006	67.438	7.6006	67.438	2.9923	1790.3	176.57	4.5032	1	4.6729e-06	9.3458e-06	0.00055248	TRUE
JP18746	TBCD	7.6006	67.438	7.6006	67.438	2.9923	1790.3	176.57	4.5032	1	4.6729e-06	9.3458e-06	0.00055248	TRUE
JP59452	WDR64	7.6006	67.438	7.6006	67.438	2.9923	1790.3	176.57	4.5032	1	4.6729e-06	9.3458e-06	0.00055248	TRUE
JP6697	G6PC	29.02	347.84	29.02	347.84	3.5385	50823	5034.1	4.4935	0.99999	5.3181e-06	1.0636e-05	0.00062638	TRUE
JP25183	ATP6V1G1	12.437	122.45	12.437	122.45	3.1996	6051.8	599.57	4.493	0.99999	5.0579e-06	1.0116e-05	0.00059617	TRUE
JP43850	SMG9	15.892	165.05	15.892	165.05	3.2972	11123	1107.3	4.4823	0.99999	5.4004e-06	1.0801e-05	0.0006355	TRUE
JP41520	SOBP	69.787	1031.1	69.787	1031.1	3.8659	462060	46117	4.4764	0.99999	6.0484e-06	1.2097e-05	0.00066962	TRUE
JP38705	NOL7	14.51	147.3	14.51	147.3	3.2572	8816.4	881.58	4.4723	0.99999	5.6284e-06	1.1257e-05	0.0006355	TRUE
JP72316	EML6	10.364	97.608	10.364	97.608	3.1172	3805.7	380.6	4.472	0.99999	5.517e-06	1.1034e-05	0.0006355	TRUE
JP33252	PDSS1	18.656	200.54	18.656	200.54	3.358	16541	1655.8	4.4698	0.99999	5.7862e-06	1.1572e-05	0.0006415	TRUE
JP4278	CTSW	29.02	346.06	29.02	346.06	3.5312	50258	5034.1	4.4685	0.99999	5.9795e-06	1.1959e-05	0.00066246	TRUE
JP68933	LINGO4	4.8367	39.043	4.8367	39.043	2.7783	585.04	58.706	4.4644	0.99999	5.4536e-06	1.0907e-05	0.0006355	TRUE
JP40107	RHOF	4.8367	39.043	4.8367	39.043	2.7783	585.04	58.706	4.4644	0.99999	5.4536e-06	1.0907e-05	0.0006355	TRUE
JP33131	DNPEP	4.8367	39.043	4.8367	39.043	2.7783	585.04	58.706	4.4644	0.99999	5.4536e-06	1.0907e-05	0.0006355	TRUE
JP37171	ZBTB21	37.312	472.07	37.312	472.07	3.6262	94506	9487.8	4.4634	0.99999	6.2141e-06	1.2428e-05	0.00068747	TRUE
JP26646	RCE1	61.496	876.7	61.496	876.7	3.8119	332280	33502	4.4538	0.99999	6.679e-06	1.3358e-05	0.00073732	TRUE
JP41807	INTS10	0.69096	5.3241	0.69096	5.3241	1.903	10.733	1.0836	4.4509	0.99999	5.728e-06	1.1456e-05	0.0006355	TRUE
JP40189	FAM193B	0.69096	5.3241	0.69096	5.3241	1.903	10.733	1.0836	4.4509	0.99999	5.728e-06	1.1456e-05	0.0006355	TRUE
JP11412	MFGE8	0.69096	5.3241	0.69096	5.3241	1.903	10.733	1.0836	4.4509	0.99999	5.728e-06	1.1456e-05	0.0006355	TRUE
JP153	ACOX1	0.69096	5.3241	0.69096	5.3241	1.903	10.733	1.0836	4.4509	0.99999	5.728e-06	1.1456e-05	0.0006355	TRUE
JP65748	ZUFSP	0	5.3241	0.69096	5.3241	1.903	14.173	1.0836	4.4509	0.99999	5.728e-06	1.1456e-05	0.0006355	TRUE
JP60500	LYPD2	0.69096	5.3241	0.69096	5.3241	1.903	10.733	1.0836	4.4509	0.99999	5.728e-06	1.1456e-05	0.0006355	TRUE
JP59291	OR2T34	0.69096	5.3241	0.69096	5.3241	1.903	10.733	1.0836	4.4509	0.99999	5.728e-06	1.1456e-05	0.0006355	TRUE
JP16240	ROCK1	0	5.3241	0.69096	5.3241	1.903	14.173	1.0836	4.4509	0.99999	5.728e-06	1.1456e-05	0.0006355	TRUE
JP11465	MGST2	0.69096	5.3241	0.69096	5.3241	1.903	10.733	1.0836	4.4509	0.99999	5.728e-06	1.1456e-05	0.0006355	TRUE
JP59802	SGPP2	0	5.3241	0.69096	5.3241	1.903	14.173	1.0836	4.4509	0.99999	5.728e-06	1.1456e-05	0.0006355	TRUE
JP51071	MED28	0.69096	5.3241	0.69096	5.3241	1.903	10.733	1.0836	4.4509	0.99999	5.728e-06	1.1456e-05	0.0006355	TRUE
JP43443	ST6GALNAC1	0	5.3241	0.69096	5.3241	1.903	14.173	1.0836	4.4509	0.99999	5.728e-06	1.1456e-05	0.0006355	TRUE
JP74135	SETSIP	0	5.3241	0.69096	5.3241	1.903	14.173	1.0836	4.4509	0.99999	5.728e-06	1.1456e-05	0.0006355	TRUE
JP23590	TAF1A	0	5.3241	0.69096	5.3241	1.903	14.173	1.0836	4.4509	0.99999	5.728e-06	1.1456e-05	0.0006355	TRUE
JP49269	OR4K1	0	5.3241	0.69096	5.3241	1.903	14.173	1.0836	4.4509	0.99999	5.728e-06	1.1456e-05	0.0006355	TRUE
JP30524	GALNT6	0.69096	5.3241	0.69096	5.3241	1.903	10.733	1.0836	4.4509	0.99999	5.728e-06	1.1456e-05	0.0006355	TRUE
JP64116	SUPT20HL2	0.69096	5.3241	0.69096	5.3241	1.903	10.733	1.0836	4.4509	0.99999	5.728e-06	1.1456e-05	0.0006355	TRUE
JP1173	ARNT	0.69096	5.3241	0.69096	5.3241	1.903	10.733	1.0836	4.4509	0.99999	5.728e-06	1.1456e-05	0.0006355	TRUE
JP73865	CTAGE9	0	5.3241	0.69096	5.3241	1.903	14.173	1.0836	4.4509	0.99999	5.728e-06	1.1456e-05	0.0006355	TRUE
JP5795	FBL	0.69096	5.3241	0.69096	5.3241	1.903	10.733	1.0836	4.4509	0.99999	5.728e-06	1.1456e-05	0.0006355	TRUE
JP39487	KDM3B	0.69096	5.3241	0.69096	5.3241	1.903	10.733	1.0836	4.4509	0.99999	5.728e-06	1.1456e-05	0.0006355	TRUE
JP2267	CAMK2G	0.69096	5.3241	0.69096	5.3241	1.903	10.733	1.0836	4.4509	0.99999	5.728e-06	1.1456e-05	0.0006355	TRUE
JP76034	EPPIN-WFDC6	0.69096	5.3241	0.69096	5.3241	1.903	10.733	1.0836	4.4509	0.99999	5.728e-06	1.1456e-05	0.0006355	TRUE
JP20298	WNT11	0.69096	5.3241	0.69096	5.3241	1.903	10.733	1.0836	4.4509	0.99999	5.728e-06	1.1456e-05	0.0006355	TRUE
JP49418	GALNT14	0.69096	5.3241	0.69096	5.3241	1.903	10.733	1.0836	4.4509	0.99999	5.728e-06	1.1456e-05	0.0006355	TRUE
JP36809	SEC61A1	0	5.3241	0.69096	5.3241	1.903	14.173	1.0836	4.4509	0.99999	5.728e-06	1.1456e-05	0.0006355	TRUE
JP23680	RPL14	0.69096	5.3241	0.69096	5.3241	1.903	10.733	1.0836	4.4509	0.99999	5.728e-06	1.1456e-05	0.0006355	TRUE
JP76294	NPIPA7	0	5.3241	0.69096	5.3241	1.903	14.173	1.0836	4.4509	0.99999	5.728e-06	1.1456e-05	0.0006355	TRUE
JP38504	WAC	0.69096	5.3241	0.69096	5.3241	1.903	10.733	1.0836	4.4509	0.99999	5.728e-06	1.1456e-05	0.0006355	TRUE
JP75587	WASH1	0.69096	5.3241	0.69096	5.3241	1.903	10.733	1.0836	4.4509	0.99999	5.728e-06	1.1456e-05	0.0006355	TRUE
JP15175	PSMB2	0	5.3241	0.69096	5.3241	1.903	14.173	1.0836	4.4509	0.99999	5.728e-06	1.1456e-05	0.0006355	TRUE
JP71636	OR5D16	0.69096	5.3241	0.69096	5.3241	1.903	10.733	1.0836	4.4509	0.99999	5.728e-06	1.1456e-05	0.0006355	TRUE
JP50068	METTL8	0.69096	5.3241	0.69096	5.3241	1.903	10.733	1.0836	4.4509	0.99999	5.728e-06	1.1456e-05	0.0006355	TRUE
JP47632	RFWD2	0.69096	5.3241	0.69096	5.3241	1.903	10.733	1.0836	4.4509	0.99999	5.728e-06	1.1456e-05	0.0006355	TRUE
JP15526	PTPRZ1	0.69096	5.3241	0.69096	5.3241	1.903	10.733	1.0836	4.4509	0.99999	5.728e-06	1.1456e-05	0.0006355	TRUE
JP33834	TXN2	0.69096	5.3241	0.69096	5.3241	1.903	10.733	1.0836	4.4509	0.99999	5.728e-06	1.1456e-05	0.0006355	TRUE
JP53998	CARD6	0	5.3241	0.69096	5.3241	1.903	14.173	1.0836	4.4509	0.99999	5.728e-06	1.1456e-05	0.0006355	TRUE
JP59879	TMEM182	0.69096	5.3241	0.69096	5.3241	1.903	10.733	1.0836	4.4509	0.99999	5.728e-06	1.1456e-05	0.0006355	TRUE
JP37632	GMNN	0.69096	5.3241	0.69096	5.3241	1.903	10.733	1.0836	4.4509	0.99999	5.728e-06	1.1456e-05	0.0006355	TRUE
JP65915	BRAT1	0.69096	5.3241	0.69096	5.3241	1.903	10.733	1.0836	4.4509	0.99999	5.728e-06	1.1456e-05	0.0006355	TRUE
JP32714	EXOSC2	0.69096	5.3241	0.69096	5.3241	1.903	10.733	1.0836	4.4509	0.99999	5.728e-06	1.1456e-05	0.0006355	TRUE
JP28122	VAV3	0	5.3241	0.69096	5.3241	1.903	14.173	1.0836	4.4509	0.99999	5.728e-06	1.1456e-05	0.0006355	TRUE
JP7503	GPR4	0	5.3241	0.69096	5.3241	1.903	14.173	1.0836	4.4509	0.99999	5.728e-06	1.1456e-05	0.0006355	TRUE
JP1712	BGN	0.69096	5.3241	0.69096	5.3241	1.903	10.733	1.0836	4.4509	0.99999	5.728e-06	1.1456e-05	0.0006355	TRUE
JP19268	TLN1	0	5.3241	0.69096	5.3241	1.903	14.173	1.0836	4.4509	0.99999	5.728e-06	1.1456e-05	0.0006355	TRUE
JP12222	NUBP1	0.69096	5.3241	0.69096	5.3241	1.903	10.733	1.0836	4.4509	0.99999	5.728e-06	1.1456e-05	0.0006355	TRUE
JP44272	DNAJC12	0.69096	5.3241	0.69096	5.3241	1.903	10.733	1.0836	4.4509	0.99999	5.728e-06	1.1456e-05	0.0006355	TRUE
JP34058	AHCTF1	0.69096	5.3241	0.69096	5.3241	1.903	10.733	1.0836	4.4509	0.99999	5.728e-06	1.1456e-05	0.0006355	TRUE
JP10632	LHX1	0	5.3241	0.69096	5.3241	1.903	14.173	1.0836	4.4509	0.99999	5.728e-06	1.1456e-05	0.0006355	TRUE
JP66224	STAC3	0.69096	5.3241	0.69096	5.3241	1.903	10.733	1.0836	4.4509	0.99999	5.728e-06	1.1456e-05	0.0006355	TRUE
JP10326	KRT6A	0	5.3241	0.69096	5.3241	1.903	14.173	1.0836	4.4509	0.99999	5.728e-06	1.1456e-05	0.0006355	TRUE
JP18223	SRPK1	0	5.3241	0.69096	5.3241	1.903	14.173	1.0836	4.4509	0.99999	5.728e-06	1.1456e-05	0.0006355	TRUE
JP50469	CEP76	0.69096	5.3241	0.69096	5.3241	1.903	10.733	1.0836	4.4509	0.99999	5.728e-06	1.1456e-05	0.0006355	TRUE
JP41702	CDCA8	0.69096	5.3241	0.69096	5.3241	1.903	10.733	1.0836	4.4509	0.99999	5.728e-06	1.1456e-05	0.0006355	TRUE
JP40120	EXOSC4	0.69096	5.3241	0.69096	5.3241	1.903	10.733	1.0836	4.4509	0.99999	5.728e-06	1.1456e-05	0.0006355	TRUE
JP52294	C19orf12	0.69096	5.3241	0.69096	5.3241	1.903	10.733	1.0836	4.4509	0.99999	5.728e-06	1.1456e-05	0.0006355	TRUE
JP66808	MAP7D2	0.69096	5.3241	0.69096	5.3241	1.903	10.733	1.0836	4.4509	0.99999	5.728e-06	1.1456e-05	0.0006355	TRUE
JP58492	PLD4	0.69096	5.3241	0.69096	5.3241	1.903	10.733	1.0836	4.4509	0.99999	5.728e-06	1.1456e-05	0.0006355	TRUE
JP64674	KRTCAP2	0.69096	5.3241	0.69096	5.3241	1.903	10.733	1.0836	4.4509	0.99999	5.728e-06	1.1456e-05	0.0006355	TRUE
JP21000	MALL	0.69096	5.3241	0.69096	5.3241	1.903	10.733	1.0836	4.4509	0.99999	5.728e-06	1.1456e-05	0.0006355	TRUE
JP9776	ITGAD	0.69096	5.3241	0.69096	5.3241	1.903	10.733	1.0836	4.4509	0.99999	5.728e-06	1.1456e-05	0.0006355	TRUE
JP20684	ZNF138	0.69096	5.3241	0.69096	5.3241	1.903	10.733	1.0836	4.4509	0.99999	5.728e-06	1.1456e-05	0.0006355	TRUE
JP59720	MBOAT2	0	5.3241	0.69096	5.3241	1.903	14.173	1.0836	4.4509	0.99999	5.728e-06	1.1456e-05	0.0006355	TRUE
JP74540	GOLGA8O	0.69096	5.3241	0.69096	5.3241	1.903	10.733	1.0836	4.4509	0.99999	5.728e-06	1.1456e-05	0.0006355	TRUE
JP18595	T	0	5.3241	0.69096	5.3241	1.903	14.173	1.0836	4.4509	0.99999	5.728e-06	1.1456e-05	0.0006355	TRUE
JP4917	DYNC1H1	0.69096	5.3241	0.69096	5.3241	1.903	10.733	1.0836	4.4509	0.99999	5.728e-06	1.1456e-05	0.0006355	TRUE
JP18117	SPRR2E	0.69096	5.3241	0.69096	5.3241	1.903	10.733	1.0836	4.4509	0.99999	5.728e-06	1.1456e-05	0.0006355	TRUE
JP67186	C10orf126	0.69096	5.3241	0.69096	5.3241	1.903	10.733	1.0836	4.4509	0.99999	5.728e-06	1.1456e-05	0.0006355	TRUE
JP23902	ATP6V0D1	0	5.3241	0.69096	5.3241	1.903	14.173	1.0836	4.4509	0.99999	5.728e-06	1.1456e-05	0.0006355	TRUE
JP27357	USPL1	0.69096	5.3241	0.69096	5.3241	1.903	10.733	1.0836	4.4509	0.99999	5.728e-06	1.1456e-05	0.0006355	TRUE
JP74638	GTF2H2C	0.69096	5.3241	0.69096	5.3241	1.903	10.733	1.0836	4.4509	0.99999	5.728e-06	1.1456e-05	0.0006355	TRUE
JP23774	CLDN6	0	5.3241	0.69096	5.3241	1.903	14.173	1.0836	4.4509	0.99999	5.728e-06	1.1456e-05	0.0006355	TRUE
JP69665	LRIT3	0	5.3241	0.69096	5.3241	1.903	14.173	1.0836	4.4509	0.99999	5.728e-06	1.1456e-05	0.0006355	TRUE
JP19877	UBE2N	0.69096	5.3241	0.69096	5.3241	1.903	10.733	1.0836	4.4509	0.99999	5.728e-06	1.1456e-05	0.0006355	TRUE
JP57821	HSPA12B	0	5.3241	0.69096	5.3241	1.903	14.173	1.0836	4.4509	0.99999	5.728e-06	1.1456e-05	0.0006355	TRUE
JP72458	TOMM5	22.802	255.56	22.802	255.56	3.4301	27087	2742.5	4.4445	0.99999	6.5898e-06	1.318e-05	0.00072799	TRUE
JP64924	PDE12	13.128	129.55	13.128	129.55	3.208	6777.3	686.3	4.4441	0.99999	6.3779e-06	1.2756e-05	0.00070508	TRUE
JP70955	C16orf97	31.093	374.46	31.093	374.46	3.5483	58950	5990.3	4.4364	0.99999	6.9711e-06	1.3942e-05	0.00076629	TRUE
JP31425	RIMS1	21.42	236.03	21.42	236.03	3.4022	23030	2343.3	4.4334	0.99999	6.9112e-06	1.3822e-05	0.00076132	TRUE
JP49235	FYCO1	11.055	104.71	11.055	104.71	3.1323	4385.3	446.93	4.4299	0.99999	6.7395e-06	1.3479e-05	0.00074294	TRUE
JP26906	MUC12	11.055	104.71	11.055	104.71	3.1323	4385.3	446.93	4.4299	0.99999	6.7395e-06	1.3479e-05	0.00074294	TRUE
JP24782	CYP7B1	15.892	163.27	15.892	163.27	3.2817	10860	1107.3	4.429	0.99999	6.9247e-06	1.3849e-05	0.00076173	TRUE
JP39806	DCUN1D1	15.892	163.27	15.892	163.27	3.2817	10860	1107.3	4.429	0.99999	6.9247e-06	1.3849e-05	0.00076173	TRUE
JP59972	FAM43A	51.822	704.55	51.822	704.55	3.7395	213030	21743	4.4266	0.99999	7.5082e-06	1.5016e-05	0.00082183	TRUE
JP63133	TRMT10B	12.437	120.68	12.437	120.68	3.1788	5858.1	599.57	4.4205	0.99999	7.0914e-06	1.4183e-05	0.00077841	TRUE
JP2388	CAV1	12.437	120.68	12.437	120.68	3.1788	5858.1	599.57	4.4205	0.99999	7.0914e-06	1.4183e-05	0.00077841	TRUE
JP7793	GRM3	9.6735	88.734	9.6735	88.734	3.0716	3125.3	320.63	4.4153	0.99999	7.1482e-06	1.4296e-05	0.00078353	TRUE
JP30386	LZTS1	9.6735	88.734	9.6735	88.734	3.0716	3125.3	320.63	4.4153	0.99999	7.1482e-06	1.4296e-05	0.00078353	TRUE
JP70492	NRROS	14.51	145.52	14.51	145.52	3.2398	8582.4	881.58	4.4125	0.99999	7.4313e-06	1.4863e-05	0.00081398	TRUE
JP11376	MEP1A	13.819	136.65	13.819	136.65	3.2155	7543.8	780.24	4.3974	0.99999	7.9428e-06	1.5886e-05	0.00086878	TRUE
JP47551	ROBO3	11.746	111.81	11.746	111.81	3.1457	5005.9	519.85	4.3885	0.99999	8.1902e-06	1.638e-05	0.00089521	TRUE
JP58936	LOXHD1	24.184	271.53	24.184	271.53	3.4358	30589	3180.3	4.386	0.99999	8.6675e-06	1.7335e-05	0.00094339	TRUE
JP45869	SIPA1L2	10.364	95.833	10.364	95.833	3.091	3652.5	380.6	4.381	0.99999	8.4094e-06	1.6819e-05	0.00091787	TRUE
JP23317	EIF2B3	10.364	95.833	10.364	95.833	3.091	3652.5	380.6	4.381	0.99999	8.4094e-06	1.6819e-05	0.00091787	TRUE
JP35187	OSTF1	13.128	127.78	13.128	127.78	3.1882	6572.2	686.3	4.3764	0.99999	8.7205e-06	1.7441e-05	0.00094518	TRUE
JP50645	SEMA6D	13.128	127.78	13.128	127.78	3.1882	6572.2	686.3	4.3764	0.99999	8.7205e-06	1.7441e-05	0.00094518	TRUE
JP74422	OCM	15.892	161.5	15.892	161.5	3.266	10600	1107.3	4.3757	0.99999	8.855e-06	1.771e-05	0.00095908	TRUE
JP19804	TYRP1	20.038	214.74	20.038	214.74	3.3582	18954	1981.5	4.3738	0.99999	9.0607e-06	1.8121e-05	0.00098067	TRUE
JP31328	TRIM32	27.639	319.44	27.639	319.44	3.484	42575	4451.7	4.3735	0.99999	9.2524e-06	1.8505e-05	0.00099863	TRUE
JP41445	SUSD4	6.9096	58.565	6.9096	58.565	2.9128	1334.1	139.68	4.3706	0.99999	8.5977e-06	1.7195e-05	0.00093645	TRUE
JP35410	NGFRAP1	6.9096	58.565	6.9096	58.565	2.9128	1334.1	139.68	4.3706	0.99999	8.5977e-06	1.7195e-05	0.00093645	TRUE
JP38568	TAOK3	6.9096	58.565	6.9096	58.565	2.9128	1334.1	139.68	4.3706	0.99999	8.5977e-06	1.7195e-05	0.00093645	TRUE
JP28635	SH2B2	15.201	152.62	15.201	152.62	3.2452	9442.4	990.54	4.3664	0.99999	9.2148e-06	1.843e-05	0.00099526	TRUE
JP6486	FMO1	4.1458	31.944	4.1458	31.944	2.6786	386.38	40.623	4.3615	0.99999	8.7006e-06	1.7401e-05	0.00094434	TRUE
JP43257	OGDHL	4.1458	31.944	4.1458	31.944	2.6786	386.38	40.623	4.3615	0.99999	8.7006e-06	1.7401e-05	0.00094434	TRUE
JP48400	VPS33A	4.1458	31.944	4.1458	31.944	2.6786	386.38	40.623	4.3615	0.99999	8.7006e-06	1.7401e-05	0.00094434	TRUE
JP57977	TMC2	4.1458	31.944	4.1458	31.944	2.6786	386.38	40.623	4.3615	0.99999	8.7006e-06	1.7401e-05	0.00094434	TRUE
JP36588	TMOD4	8.2916	72.762	8.2916	72.762	2.9889	2078.2	218.85	4.358	0.99999	9.2118e-06	1.8424e-05	0.00099526	TRUE
JP54923	DOCK7	6.2187	51.466	6.2187	51.466	2.8616	1023.7	107.93	4.3553	0.99999	9.1628e-06	1.8326e-05	0.00099103	TRUE
JP891	APBB1	14.51	143.75	14.51	143.75	3.2223	8351.4	881.58	4.3527	0.99999	9.778e-06	1.9556e-05	0.0010546	TRUE
JP30635	SP140	41.458	525.31	41.458	525.31	3.6318	117060	12378	4.349	0.99999	1.0595e-05	2.1191e-05	0.0011349	TRUE
JP3465	CCR8	53.895	727.62	53.895	727.62	3.7304	226950	24007	4.3483	0.99999	1.0787e-05	2.1575e-05	0.0011531	TRUE
JP54025	INSM2	12.437	118.9	12.437	118.9	3.1576	5667.6	599.57	4.348	0.99999	9.8926e-06	1.9785e-05	0.0010655	TRUE
JP49953	FBXO31	12.437	118.9	12.437	118.9	3.1576	5667.6	599.57	4.348	0.99999	9.8926e-06	1.9785e-05	0.0010655	TRUE
JP13471	CDK17	11.055	102.93	11.055	102.93	3.1079	4220.6	446.93	4.3459	0.99999	9.9132e-06	1.9826e-05	0.0010662	TRUE
JP38779	RNF138	11.055	102.93	11.055	102.93	3.1079	4220.6	446.93	4.3459	0.99999	9.9132e-06	1.9826e-05	0.0010662	TRUE
JP37085	ERVW-1	31.093	367.36	31.093	367.36	3.5208	56538	5990.3	4.3447	0.99999	1.0629e-05	2.1259e-05	0.0011377	TRUE
JP29021	STAG2	8.9825	79.861	8.9825	79.861	3.018	2511.9	266.79	4.3394	0.99999	1.0078e-05	2.0156e-05	0.0010817	TRUE
JP73229	GALNTL6	8.9825	79.861	8.9825	79.861	3.018	2511.9	266.79	4.3394	0.99999	1.0078e-05	2.0156e-05	0.0010817	TRUE
JP27846	NPM2	8.9825	79.861	8.9825	79.861	3.018	2511.9	266.79	4.3394	0.99999	1.0078e-05	2.0156e-05	0.0010817	TRUE
JP40683	GIN1	18.656	195.22	18.656	195.22	3.3194	15587	1655.8	4.3389	0.99999	1.058e-05	2.116e-05	0.001134	TRUE
JP73148	GLRA4	17.965	186.34	17.965	186.34	3.3043	14175	1506.1	4.3387	0.99999	1.0568e-05	2.1136e-05	0.0011335	TRUE
JP27941	DLC1	64.951	915.74	64.951	915.74	3.7971	361920	38463	4.3381	0.99999	1.141e-05	2.282e-05	0.0012087	TRUE
JP22842	CRADD	19.347	204.09	19.347	204.09	3.3334	17065	1814.3	4.3373	0.99999	1.0684e-05	2.1369e-05	0.0011428	TRUE
JP9923	JUND	40.076	502.24	40.076	502.24	3.6149	106800	11363	4.3357	0.99999	1.1239e-05	2.2478e-05	0.0011923	TRUE
JP55499	LRRC46	16.583	168.6	16.583	168.6	3.2698	11554	1232	4.3308	0.99999	1.0895e-05	2.179e-05	0.0011613	TRUE
JP34567	EDRF1	16.583	168.6	16.583	168.6	3.2698	11554	1232	4.3308	0.99999	1.0895e-05	2.179e-05	0.0011613	TRUE
JP45976	BAHCC1	16.583	168.6	16.583	168.6	3.2698	11554	1232	4.3308	0.99999	1.0895e-05	2.179e-05	0.0011613	TRUE
JP42682	GALNT10	16.583	168.6	16.583	168.6	3.2698	11554	1232	4.3308	0.99999	1.0895e-05	2.179e-05	0.0011613	TRUE
JP63955	LIX1	20.729	221.84	20.729	221.84	3.3583	20222	2157.8	4.3293	0.99999	1.1125e-05	2.225e-05	0.001181	TRUE
JP25171	RAB3D	24.184	267.98	24.184	267.98	3.4169	29718	3180.3	4.3231	0.99999	1.1552e-05	2.3104e-05	0.0012222	TRUE
JP75990	RNF212B	24.184	267.98	24.184	267.98	3.4169	29718	3180.3	4.3231	0.99999	1.1552e-05	2.3104e-05	0.0012222	TRUE
JP7349	GNB2	26.257	296.37	26.257	296.37	3.4476	36481	3912	4.3187	0.99999	1.1844e-05	2.3687e-05	0.0012521	TRUE
JP49136	MMEL1	9.6735	86.96	9.6735	86.96	3.0428	2986.6	320.63	4.3162	0.99999	1.125e-05	2.2499e-05	0.0011926	TRUE
JP13910	SERPINB8	5.5277	44.367	5.5277	44.367	2.797	754.25	81.039	4.3145	0.99999	1.0952e-05	2.1905e-05	0.0011635	TRUE
JP21326	NPRL3	5.5277	44.367	5.5277	44.367	2.797	754.25	81.039	4.3145	0.99999	1.0952e-05	2.1905e-05	0.0011635	TRUE
JP47496	OSGEPL1	5.5277	44.367	5.5277	44.367	2.797	754.25	81.039	4.3145	0.99999	1.0952e-05	2.1905e-05	0.0011635	TRUE
JP75767	ZBED6	5.5277	44.367	5.5277	44.367	2.797	754.25	81.039	4.3145	0.99999	1.0952e-05	2.1905e-05	0.0011635	TRUE
JP63799	DAW1	5.5277	44.367	5.5277	44.367	2.797	754.25	81.039	4.3145	0.99999	1.0952e-05	2.1905e-05	0.0011635	TRUE
JP61661	SLC47A2	13.128	126	13.128	126	3.1682	6370.3	686.3	4.3086	0.99999	1.1871e-05	2.3743e-05	0.0012542	TRUE
JP2826	CDC42	18.656	193.44	18.656	193.44	3.3063	15275	1655.8	4.2953	0.99999	1.289e-05	2.578e-05	0.00136	TRUE
JP13804	PGF	20.729	220.06	20.729	220.06	3.3468	19867	2157.8	4.2911	0.99999	1.3223e-05	2.6446e-05	0.0013942	TRUE
JP21980	CUL3	10.364	94.058	10.364	94.058	3.0643	3502.3	380.6	4.29	0.99999	1.2717e-05	2.5434e-05	0.0013426	TRUE
JP22269	PIR	45.604	583.87	45.604	583.87	3.6496	144870	15744	4.2898	0.99999	1.3932e-05	2.7864e-05	0.0014679	TRUE
JP45002	PDSS2	15.892	157.95	15.892	157.95	3.2341	10090	1107.3	4.269	0.99999	1.4362e-05	2.8724e-05	0.0015122	TRUE
JP35859	SESN1	30.402	351.39	30.402	351.39	3.4882	51516	5660.4	4.2664	0.99998	1.5118e-05	3.0237e-05	0.0015897	TRUE
JP71729	OR6X1	11.055	101.16	11.055	101.16	3.083	4059.2	446.93	4.262	0.99999	1.4483e-05	2.8966e-05	0.0015239	TRUE
JP14857	PRKCQ	26.257	292.82	26.257	292.82	3.4303	35529	3912	4.2619	0.99998	1.5292e-05	3.0584e-05	0.0016057	TRUE
JP65695	HNRNPUL2	26.257	292.82	26.257	292.82	3.4303	35529	3912	4.2619	0.99998	1.5292e-05	3.0584e-05	0.0016057	TRUE
JP51280	C6orf25	15.201	149.07	15.201	149.07	3.2115	8960.9	990.54	4.2536	0.99998	1.5345e-05	3.069e-05	0.0016102	TRUE
JP30378	BAZ2A	55.968	747.14	55.968	747.14	3.7151	238860	26408	4.2532	0.99998	1.6597e-05	3.3194e-05	0.0017287	TRUE
JP36917	FTSJ2	26.948	301.7	26.948	301.7	3.4371	37744	4176.6	4.2514	0.99998	1.6057e-05	3.2114e-05	0.001677	TRUE
JP74319	SRGAP2C	22.802	244.91	22.802	244.91	3.369	24665	2742.5	4.2412	0.99998	1.6633e-05	3.3266e-05	0.0017313	TRUE
JP43833	NXF5	17.274	173.92	17.274	173.92	3.2588	12269	1364.9	4.24	0.99998	1.6434e-05	3.2869e-05	0.0017129	TRUE
JP11072	MAN1A1	8.2916	70.988	8.2916	70.988	2.9538	1965.4	218.85	4.238	0.99998	1.5825e-05	3.1649e-05	0.0016549	TRUE
JP69602	CDKL4	8.2916	70.988	8.2916	70.988	2.9538	1965.4	218.85	4.238	0.99998	1.5825e-05	3.1649e-05	0.0016549	TRUE
JP69657	PRSS48	8.2916	70.988	8.2916	70.988	2.9538	1965.4	218.85	4.238	0.99998	1.5825e-05	3.1649e-05	0.0016549	TRUE
JP67269	TMEM80	7.6006	63.889	7.6006	63.889	2.9155	1584.2	176.57	4.2361	0.99998	1.5878e-05	3.1756e-05	0.0016594	TRUE
JP16115	RGS12	23.493	253.78	23.493	253.78	3.3788	26516	2956.5	4.2353	0.99998	1.7105e-05	3.4211e-05	0.0017662	TRUE
JP668	ALOX5	14.51	140.2	14.51	140.2	3.1865	7899	881.58	4.2332	0.99998	1.6756e-05	3.3512e-05	0.0017429	TRUE
JP75252	HSFX2	4.8367	37.268	4.8367	37.268	2.7129	525.91	58.706	4.2328	0.99998	1.5678e-05	3.1355e-05	0.0016429	TRUE
JP38450	REEP2	4.8367	37.268	4.8367	37.268	2.7129	525.91	58.706	4.2328	0.99998	1.5678e-05	3.1355e-05	0.0016429	TRUE
JP30927	SCAF8	8.9825	78.086	8.9825	78.086	2.986	2387.7	266.79	4.2308	0.99998	1.6429e-05	3.2859e-05	0.0017129	TRUE
JP43381	LMBRD1	8.9825	78.086	8.9825	78.086	2.986	2387.7	266.79	4.2308	0.99998	1.6429e-05	3.2859e-05	0.0017129	TRUE
JP76153	C8orf44-SGK3	6.9096	56.79	6.9096	56.79	2.8691	1244	139.68	4.2204	0.99998	1.6919e-05	3.3838e-05	0.0017481	TRUE
JP9686	ITGA6	6.9096	56.79	6.9096	56.79	2.8691	1244	139.68	4.2204	0.99998	1.6919e-05	3.3838e-05	0.0017481	TRUE
JP71339	TMPRSS11F	15.892	156.17	15.892	156.17	3.2179	9839.3	1107.3	4.2157	0.99998	1.8216e-05	3.6432e-05	0.0018796	TRUE
JP13287	PAK3	20.038	207.64	20.038	207.64	3.3099	17597	1981.5	4.2144	0.99998	1.859e-05	3.718e-05	0.0019118	TRUE
JP66042	PXT1	33.166	386.88	33.166	386.88	3.505	62557	7049	4.213	0.99998	1.9279e-05	3.8557e-05	0.0019722	TRUE
JP28950	FAM189B	2.7639	19.522	2.7639	19.522	2.4469	140.41	15.845	4.2098	0.99998	1.6898e-05	3.3796e-05	0.0017481	TRUE
JP69625	GPR149	2.7639	19.522	2.7639	19.522	2.4469	140.41	15.845	4.2098	0.99998	1.6898e-05	3.3796e-05	0.0017481	TRUE
JP31898	CLCC1	2.7639	19.522	2.7639	19.522	2.4469	140.41	15.845	4.2098	0.99998	1.6898e-05	3.3796e-05	0.0017481	TRUE
JP74473	INS-IGF2	2.7639	19.522	2.7639	19.522	2.4469	140.41	15.845	4.2098	0.99998	1.6898e-05	3.3796e-05	0.0017481	TRUE
JP67002	TAS2R30	2.7639	19.522	2.7639	19.522	2.4469	140.41	15.845	4.2098	0.99998	1.6898e-05	3.3796e-05	0.0017481	TRUE
JP42576	BATF3	2.7639	19.522	2.7639	19.522	2.4469	140.41	15.845	4.2098	0.99998	1.6898e-05	3.3796e-05	0.0017481	TRUE
JP36636	ZDHHC1	2.7639	19.522	2.7639	19.522	2.4469	140.41	15.845	4.2098	0.99998	1.6898e-05	3.3796e-05	0.0017481	TRUE
JP25180	CXCL14	2.7639	19.522	2.7639	19.522	2.4469	140.41	15.845	4.2098	0.99998	1.6898e-05	3.3796e-05	0.0017481	TRUE
JP55219	ZNF628	36.621	436.57	36.621	436.57	3.5399	79981	9050.7	4.204	0.99998	2.0172e-05	4.0345e-05	0.0020596	TRUE
JP1689	BDKRB1	12.437	115.35	12.437	115.35	3.1142	5296	599.57	4.2031	0.99998	1.8963e-05	3.7926e-05	0.0019412	TRUE
JP28285	STK25	36.621	434.8	36.621	434.8	3.534	79273	9050.7	4.1854	0.99998	2.1903e-05	4.3806e-05	0.0022172	TRUE
JP73770	KIAA0754	2.0729	14.198	2.0729	14.198	2.3062	73.503	8.3922	4.1853	0.99998	1.8663e-05	3.7327e-05	0.0019118	TRUE
JP47986	ZNF574	2.0729	14.198	2.0729	14.198	2.3062	73.503	8.3922	4.1853	0.99998	1.8663e-05	3.7327e-05	0.0019118	TRUE
JP36469	COMMD9	2.0729	14.198	2.0729	14.198	2.3062	73.503	8.3922	4.1853	0.99998	1.8663e-05	3.7327e-05	0.0019118	TRUE
JP52016	LAS1L	2.0729	14.198	2.0729	14.198	2.3062	73.503	8.3922	4.1853	0.99998	1.8663e-05	3.7327e-05	0.0019118	TRUE
JP52168	DDX59	2.0729	14.198	2.0729	14.198	2.3062	73.503	8.3922	4.1853	0.99998	1.8663e-05	3.7327e-05	0.0019118	TRUE
JP73640	ZNF704	2.0729	14.198	2.0729	14.198	2.3062	73.503	8.3922	4.1853	0.99998	1.8663e-05	3.7327e-05	0.0019118	TRUE
JP49337	MRPL24	2.0729	14.198	2.0729	14.198	2.3062	73.503	8.3922	4.1853	0.99998	1.8663e-05	3.7327e-05	0.0019118	TRUE
JP14373	POLR2D	2.0729	14.198	2.0729	14.198	2.3062	73.503	8.3922	4.1853	0.99998	1.8663e-05	3.7327e-05	0.0019118	TRUE
JP27984	WFDC2	2.0729	14.198	2.0729	14.198	2.3062	73.503	8.3922	4.1853	0.99998	1.8663e-05	3.7327e-05	0.0019118	TRUE
JP16690	RXRG	2.0729	14.198	2.0729	14.198	2.3062	73.503	8.3922	4.1853	0.99998	1.8663e-05	3.7327e-05	0.0019118	TRUE
JP52982	FAM161A	6.2187	49.691	6.2187	49.691	2.8119	944.93	107.93	4.1844	0.99998	1.9708e-05	3.9416e-05	0.0020135	TRUE
JP2201	CALB1	6.2187	49.691	6.2187	49.691	2.8119	944.93	107.93	4.1844	0.99998	1.9708e-05	3.9416e-05	0.0020135	TRUE
JP6209	GPC4	16.583	163.27	16.583	163.27	3.2238	10759	1232	4.1792	0.99998	2.146e-05	4.292e-05	0.0021753	TRUE
JP58935	LOXHD1	11.055	99.383	11.055	99.383	3.0578	3900.8	446.93	4.178	0.99998	2.1017e-05	4.2035e-05	0.002143	TRUE
JP35634	SMC1B	11.055	99.383	11.055	99.383	3.0578	3900.8	446.93	4.178	0.99998	2.1017e-05	4.2035e-05	0.002143	TRUE
JP70575	RAB15	22.802	241.36	22.802	241.36	3.348	23883	2742.5	4.1734	0.99998	2.2448e-05	4.4896e-05	0.0022709	TRUE
JP26626	RBX1	13.128	122.45	13.128	122.45	3.1273	5976	686.3	4.1731	0.99998	2.1711e-05	4.3422e-05	0.0021992	TRUE
JP61926	DPY19L3	37.312	443.67	37.312	443.67	3.5369	82564	9487.8	4.1719	0.99998	2.3271e-05	4.6541e-05	0.002348	TRUE
JP21774	HIST1H4G	18.656	188.12	18.656	188.12	3.2662	14359	1655.8	4.1645	0.99998	2.3059e-05	4.6119e-05	0.0023282	TRUE
JP70950	C16orf87	15.892	154.4	15.892	154.4	3.2015	9591.9	1107.3	4.1624	0.99998	2.3041e-05	4.6083e-05	0.0023279	TRUE
JP16843	ATXN1	15.892	154.4	15.892	154.4	3.2015	9591.9	1107.3	4.1624	0.99998	2.3041e-05	4.6083e-05	0.0023279	TRUE
JP55035	TSLP	3.4548	24.846	3.4548	24.846	2.5365	228.78	26.457	4.1587	0.99998	2.136e-05	4.2721e-05	0.0021666	TRUE
JP62427	41526	3.4548	24.846	3.4548	24.846	2.5365	228.78	26.457	4.1587	0.99998	2.136e-05	4.2721e-05	0.0021666	TRUE
JP46166	PLEKHA4	3.4548	24.846	3.4548	24.846	2.5365	228.78	26.457	4.1587	0.99998	2.136e-05	4.2721e-05	0.0021666	TRUE
JP69536	FCRL6	3.4548	24.846	3.4548	24.846	2.5365	228.78	26.457	4.1587	0.99998	2.136e-05	4.2721e-05	0.0021666	TRUE
JP61083	R3HDML	3.4548	24.846	3.4548	24.846	2.5365	228.78	26.457	4.1587	0.99998	2.136e-05	4.2721e-05	0.0021666	TRUE
JP50494	ATAT1	3.4548	24.846	3.4548	24.846	2.5365	228.78	26.457	4.1587	0.99998	2.136e-05	4.2721e-05	0.0021666	TRUE
JP25936	ATG13	3.4548	24.846	3.4548	24.846	2.5365	228.78	26.457	4.1587	0.99998	2.136e-05	4.2721e-05	0.0021666	TRUE
JP50201	ALG13	3.4548	24.846	3.4548	24.846	2.5365	228.78	26.457	4.1587	0.99998	2.136e-05	4.2721e-05	0.0021666	TRUE
JP48200	NABP1	11.746	106.48	11.746	106.48	3.0759	4487.4	519.85	4.155	0.99998	2.3343e-05	4.6686e-05	0.0023523	TRUE
JP42981	DENND4C	11.746	106.48	11.746	106.48	3.0759	4487.4	519.85	4.155	0.99998	2.3343e-05	4.6686e-05	0.0023523	TRUE
JP24595	PPIG	25.566	276.85	25.566	276.85	3.3867	31572	3657.9	4.1548	0.99998	2.4523e-05	4.9046e-05	0.0024695	TRUE
JP51471	GJA9	17.274	170.37	17.274	170.37	3.2292	11719	1364.9	4.144	0.99997	2.5102e-05	5.0204e-05	0.0025246	TRUE
JP42526	CSGALNACT2	13.819	129.55	13.819	129.55	3.1391	6697.1	780.24	4.1433	0.99998	2.4824e-05	4.9648e-05	0.0024983	TRUE
JP43775	KLHL9	15.201	145.52	15.201	145.52	3.177	8492.1	990.54	4.1408	0.99997	2.5243e-05	5.0487e-05	0.0025355	TRUE
JP44547	MAP3K7CL	15.201	145.52	15.201	145.52	3.177	8492.1	990.54	4.1408	0.99997	2.5243e-05	5.0487e-05	0.0025355	TRUE
JP36456	ORMDL2	22.111	230.71	22.111	230.71	3.3257	21757	2538.1	4.1405	0.99997	2.5876e-05	5.1752e-05	0.0025974	TRUE
JP6787	GABRG2	29.711	331.87	29.711	331.87	3.4381	45649	5341.7	4.1342	0.99997	2.7073e-05	5.4147e-05	0.0026979	TRUE
JP44656	ENY2	12.437	113.58	12.437	113.58	3.092	5114.9	599.57	4.1306	0.99997	2.6057e-05	5.2114e-05	0.0026105	TRUE
JP29949	SLC35D2	12.437	113.58	12.437	113.58	3.092	5114.9	599.57	4.1306	0.99997	2.6057e-05	5.2114e-05	0.0026105	TRUE
JP50161	TM4SF20	12.437	113.58	12.437	113.58	3.092	5114.9	599.57	4.1306	0.99997	2.6057e-05	5.2114e-05	0.0026105	TRUE
JP10543	LCP1	16.583	161.5	16.583	161.5	3.2081	10500	1232	4.1286	0.99997	2.677e-05	5.354e-05	0.0026767	TRUE
JP1989	C4B	8.2916	69.213	8.2916	69.213	2.9177	1855.7	218.85	4.1181	0.99997	2.6813e-05	5.3626e-05	0.0026775	TRUE
JP15234	PSMC6	8.2916	69.213	8.2916	69.213	2.9177	1855.7	218.85	4.1181	0.99997	2.6813e-05	5.3626e-05	0.0026775	TRUE
JP46899	APOBEC3G	9.6735	83.41	9.6735	83.41	2.9834	2718.6	320.63	4.118	0.99997	2.7087e-05	5.4174e-05	0.0026979	TRUE
JP8026	GUSB	9.6735	83.41	9.6735	83.41	2.9834	2718.6	320.63	4.118	0.99997	2.7087e-05	5.4174e-05	0.0026979	TRUE
JP70410	TEX38	9.6735	83.41	9.6735	83.41	2.9834	2718.6	320.63	4.118	0.99997	2.7087e-05	5.4174e-05	0.0026979	TRUE
JP42691	CDV3	5.5277	42.593	5.5277	42.593	2.7394	686.9	81.039	4.1173	0.99997	2.6239e-05	5.2479e-05	0.0026253	TRUE
JP20716	TRIM25	5.5277	42.593	5.5277	42.593	2.7394	686.9	81.039	4.1173	0.99997	2.6239e-05	5.2479e-05	0.0026253	TRUE
JP60073	ZFP42	39.385	468.52	39.385	468.52	3.5393	92078	10875	4.1151	0.99997	2.9896e-05	5.9792e-05	0.0029591	TRUE
JP57036	MFSD3	10.364	90.509	10.364	90.509	3.0094	3211.6	380.6	4.1081	0.99997	2.8398e-05	5.6795e-05	0.0028249	TRUE
JP18342	STAT1	10.364	90.509	10.364	90.509	3.0094	3211.6	380.6	4.1081	0.99997	2.8398e-05	5.6795e-05	0.0028249	TRUE
JP26447	ZBTB40	13.128	120.68	13.128	120.68	3.1064	5783.6	686.3	4.1054	0.99997	2.9168e-05	5.8337e-05	0.0028959	TRUE
JP6315	FGL1	22.111	228.93	22.111	228.93	3.3146	21388	2538.1	4.1053	0.99997	3.0153e-05	6.0307e-05	0.0029784	TRUE
JP19524	TPR	7.6006	62.114	7.6006	62.114	2.8755	1485.9	176.57	4.1025	0.99997	2.8528e-05	5.7056e-05	0.0028342	TRUE
JP44397	RETN	7.6006	62.114	7.6006	62.114	2.8755	1485.9	176.57	4.1025	0.99997	2.8528e-05	5.7056e-05	0.0028342	TRUE
JP40275	UGT1A5	36.621	425.93	36.621	425.93	3.5044	75779	9050.7	4.0921	0.99997	3.2888e-05	6.5775e-05	0.00323	TRUE
JP33920	BRMS1	15.201	143.75	15.201	143.75	3.1594	8262.4	990.54	4.0844	0.99997	3.223e-05	6.446e-05	0.0031815	TRUE
JP65365	ZNF25	4.1458	30.17	4.1458	30.17	2.5987	338.62	40.623	4.0831	0.99997	2.9938e-05	5.9876e-05	0.0029591	TRUE
JP56529	MAPK1IP1L	4.1458	30.17	4.1458	30.17	2.5987	338.62	40.623	4.0831	0.99997	2.9938e-05	5.9876e-05	0.0029591	TRUE
JP75463	SMIM9	4.1458	30.17	4.1458	30.17	2.5987	338.62	40.623	4.0831	0.99997	2.9938e-05	5.9876e-05	0.0029591	TRUE
JP27074	ARL4C	4.1458	30.17	4.1458	30.17	2.5987	338.62	40.623	4.0831	0.99997	2.9938e-05	5.9876e-05	0.0029591	TRUE
JP69025	C2orf74	4.1458	30.17	4.1458	30.17	2.5987	338.62	40.623	4.0831	0.99997	2.9938e-05	5.9876e-05	0.0029591	TRUE
JP26086	RB1CC1	4.1458	30.17	4.1458	30.17	2.5987	338.62	40.623	4.0831	0.99997	2.9938e-05	5.9876e-05	0.0029591	TRUE
JP30510	DUSP10	11.746	104.71	11.746	104.71	3.0519	4320.8	519.85	4.0772	0.99997	3.2715e-05	6.5429e-05	0.0032151	TRUE
JP4799	DLD	11.746	104.71	11.746	104.71	3.0519	4320.8	519.85	4.0772	0.99997	3.2715e-05	6.5429e-05	0.0032151	TRUE
JP43679	MESP1	11.746	104.71	11.746	104.71	3.0519	4320.8	519.85	4.0772	0.99997	3.2715e-05	6.5429e-05	0.0032151	TRUE
JP35811	NMRK2	89.134	1281.3	89.134	1281.3	3.8305	710660	85590	4.0751	0.99996	3.7115e-05	7.4231e-05	0.0036337	TRUE
JP76455	NTC_14	6.9096	55.015	6.9096	55.015	2.8241	1157.1	139.68	4.0703	0.99997	3.2582e-05	6.5165e-05	0.0032081	TRUE
JP9759	ITGA4	6.9096	55.015	6.9096	55.015	2.8241	1157.1	139.68	4.0703	0.99997	3.2582e-05	6.5165e-05	0.0032081	TRUE
JP67066	HS6ST3	6.9096	55.015	6.9096	55.015	2.8241	1157.1	139.68	4.0703	0.99997	3.2582e-05	6.5165e-05	0.0032081	TRUE
JP71350	TEX43	6.9096	55.015	6.9096	55.015	2.8241	1157.1	139.68	4.0703	0.99997	3.2582e-05	6.5165e-05	0.0032081	TRUE
JP48048	RBM15	22.111	227.16	22.111	227.16	3.3034	21023	2538.1	4.0701	0.99996	3.5096e-05	7.0192e-05	0.0034447	TRUE
JP8380	HLA-A	31.093	346.06	31.093	346.06	3.4349	49603	5990.3	4.0695	0.99996	3.5901e-05	7.1801e-05	0.003517	TRUE
JP3785	CPE	24.875	262.65	24.875	262.65	3.349	28269	3414	4.0695	0.99996	3.5432e-05	7.0865e-05	0.0034755	TRUE
JP36697	SNX8	17.965	175.69	17.965	175.69	3.2198	12439	1506.1	4.0643	0.99996	3.5517e-05	7.1035e-05	0.0034816	TRUE
JP68210	FAM153A	37.312	433.02	37.312	433.02	3.5019	78294	9487.8	4.0625	0.99996	3.7388e-05	7.4776e-05	0.0036581	TRUE
JP13905	SERPINE2	42.149	500.46	42.149	500.46	3.5387	105030	12905	4.0345	0.99996	4.2447e-05	8.4894e-05	0.0041166	TRUE
JP71802	OR5AU1	16.583	157.95	16.583	157.95	3.1763	9991.9	1232	4.0275	0.99996	4.1352e-05	8.2703e-05	0.0040281	TRUE
JP44557	C1GALT1	31.093	342.51	31.093	342.51	3.42	48492	5990.3	4.0237	0.99996	4.3666e-05	8.7333e-05	0.0042164	TRUE
JP29529	PAPOLA	9.6735	81.636	9.6735	81.636	2.9527	2589.3	320.63	4.0189	0.99996	4.1444e-05	8.2887e-05	0.0040345	TRUE
JP62423	PUS10	10.364	88.734	10.364	88.734	2.9811	3070.9	380.6	4.0171	0.99996	4.1936e-05	8.3871e-05	0.0040798	TRUE
JP61003	ZSWIM3	6.2187	47.917	6.2187	47.917	2.7605	869.36	107.93	4.0136	0.99996	4.1223e-05	8.2446e-05	0.0040181	TRUE
JP4201	CTNNA1	6.2187	47.917	6.2187	47.917	2.7605	869.36	107.93	4.0136	0.99996	4.1223e-05	8.2446e-05	0.0040181	TRUE
JP20949	CSDE1	6.2187	47.917	6.2187	47.917	2.7605	869.36	107.93	4.0136	0.99996	4.1223e-05	8.2446e-05	0.0040181	TRUE
JP59536	OR6N1	6.2187	47.917	6.2187	47.917	2.7605	869.36	107.93	4.0136	0.99996	4.1223e-05	8.2446e-05	0.0040181	TRUE
JP25802	CCP110	6.2187	47.917	6.2187	47.917	2.7605	869.36	107.93	4.0136	0.99996	4.1223e-05	8.2446e-05	0.0040181	TRUE
JP63239	AWAT1	6.2187	47.917	6.2187	47.917	2.7605	869.36	107.93	4.0136	0.99996	4.1223e-05	8.2446e-05	0.0040181	TRUE
JP36782	C18orf8	8.9825	74.537	8.9825	74.537	2.9197	2148.7	266.79	4.0134	0.99996	4.221e-05	8.4419e-05	0.0040962	TRUE
JP45866	ZNF319	8.9825	74.537	8.9825	74.537	2.9197	2148.7	266.79	4.0134	0.99996	4.221e-05	8.4419e-05	0.0040962	TRUE
JP64452	ARID2	8.9825	74.537	8.9825	74.537	2.9197	2148.7	266.79	4.0134	0.99996	4.221e-05	8.4419e-05	0.0040962	TRUE
JP10422	KRT85	8.9825	74.537	8.9825	74.537	2.9197	2148.7	266.79	4.0134	0.99996	4.221e-05	8.4419e-05	0.0040962	TRUE
JP39936	KCTD5	39.385	457.87	39.385	457.87	3.5062	87565	10875	4.013	0.99995	4.6314e-05	9.2627e-05	0.0044554	TRUE
JP55722	AP5B1	11.055	95.833	11.055	95.833	3.0058	3593.6	446.93	4.0102	0.99996	4.3374e-05	8.6749e-05	0.0041908	TRUE
JP506	AGRP	23.493	241.36	23.493	241.36	3.3067	23733	2956.5	4.0068	0.99995	4.612e-05	9.224e-05	0.0044395	TRUE
JP23431	PHOX2B	4.8367	35.494	4.8367	35.494	2.6444	469.93	58.706	4.0012	0.99996	4.2813e-05	8.5627e-05	0.0041392	TRUE
JP50511	TRMT2B	4.8367	35.494	4.8367	35.494	2.6444	469.93	58.706	4.0012	0.99996	4.2813e-05	8.5627e-05	0.0041392	TRUE
JP56517	MGAM2	4.8367	35.494	4.8367	35.494	2.6444	469.93	58.706	4.0012	0.99996	4.2813e-05	8.5627e-05	0.0041392	TRUE
[truncated: 75,837 more rows]

## Sheet: Replicate_A_Round_3.sgrna_summa
sgrna	Gene	control_count	treatment_count	control_mean	treat_mean	LFC	control_var	adj_var	score	p.low	p.high	p.twosided	FDR	high_in_treatment
[truncated: 77,441 more rows]

[truncated: 6 more sheets: Replicate_B_Round_1.sgrna_summa, Replicate_B_Round_2.sgrna_summa, Replicate_B_Round_3.sgrna_summa, Replicate_C_Round_1.sgrna_summa, Replicate_C_Round_2.sgrna_summa, Replicate_C_Round_3.sgrna_summa]
