# Supplementary material for: Membrane vesicle delivery of a streptococcal M protein disrupts the blood–brain barrier by inducing autophagic endothelial cell death
Source: Proc Natl Acad Sci U S A. 2023 Jun 5;120(24):e2219435120. doi: 10.1073/pnas.2219435120 (PMC10268326; doi:10.1073/pnas.2219435120)
Supplement: Supplementary file 5 — Dataset S04 (XLSX) [file pnas.2219435120.sd04.xlsx]

## Sheet: Count.count_normalized
sgRNA	Gene	input	R1-1	R1-2	R1-3	R2-1	R2-2	R2-3	R3-1	R3-2	R3-3
JP20660	ZNF131	13.5841	2.51169	1.50503	1.15721	0.804654	1.50068	3.9311	1.33594	0	4.62496
JP61832	ZNF548	27.7588	38.5126	52.6762	60.1748	39.4281	51.023	49.1387	54.7734	32.8002	31.2185
JP76394	AK6	3.54367	0	0	1.15721	0.804654	0	0	0	0	0
JP65794	LRRC73	9.44979	15.0701	10.5352	9.25767	6.43723	15.0068	21.621	21.375	15.687	15.0311
JP17680	SLC20A1	18.309	25.9541	46.6561	40.5023	27.3582	43.5196	33.4143	40.0781	38.5046	23.1248
JP48055	GINS3	14.1747	49.3966	43.646	63.6465	62.763	90.0406	95.3291	30.7266	57.0438	53.187
JP11492	MIF	24.8057	15.9074	13.5453	13.8865	11.2652	7.50338	11.7933	2.67188	7.13048	3.46872
JP64085	QSOX2	23.6245	17.5818	15.0503	12.7293	22.5303	10.5047	19.6555	9.35156	17.1131	21.9685
JP47749	TMEM168	42.5241	65.304	66.2215	87.9478	50.6932	60.027	56.0181	53.4375	59.896	46.2496
JP6033	FANCD2	1.77184	5.02338	6.02014	3.47162	5.63258	15.0068	8.84497	4.00781	4.27829	15.0311
JP19590	TRIP6	20.6714	75.3507	58.6963	56.7032	61.9584	76.5345	64.8631	70.8047	59.896	76.3118
JP67370	HECTD4	33.6649	84.5603	111.373	111.092	74.0282	111.05	131.692	85.5	94.1223	82.093
JP24364	ITGB1BP1	18.8996	3.34892	7.52517	5.78604	10.4605	19.5088	12.7761	5.34375	7.13048	9.24992
JP24374	BCL7B	5.90612	8.3723	9.0302	5.78604	8.04654	12.0054	5.89664	9.35156	7.13048	9.24992
JP14537	PPID	12.4029	10.884	6.02014	11.5721	24.9443	9.00406	9.82774	13.3594	8.55657	6.93744
JP24215	VAPB	9.44979	12.5585	9.0302	11.5721	3.21862	6.0027	4.91387	4.00781	5.70438	5.7812
JP70253	NHLRC2	20.0808	46.0477	39.1309	26.6158	46.67	39.0176	26.5349	36.0703	27.0958	40.4684
JP2594	CD8B	1.18122	0	0	0	0.804654	0	0.982774	4.00781	1.4261	0
JP42591	ASIC4	21.262	12.5585	7.52517	11.5721	17.7024	12.0054	9.82774	4.00781	12.8349	24.281
JP61495	HAPLN3	4.13428	6.69784	6.02014	3.47162	9.65585	12.0054	4.91387	10.6875	4.27829	3.46872
JP16031	RFC1	1.18122	0	0	0	0	0	0	0	0	0
JP10097	KCNMB1	16.5371	21.768	31.6057	20.8297	21.7257	15.0068	13.7588	14.6953	25.6697	18.4998
JP76211	LOC100652758	10.631	5.02338	0	1.15721	12.0698	1.50068	0	4.00781	2.85219	1.15624
JP63942	PAPD4	7.08734	9.20954	3.01007	1.15721	8.04654	4.50203	1.96555	1.33594	1.4261	5.7812
JP47952	SMYD3	12.4029	36.0009	51.1712	77.533	53.9118	45.0203	76.6564	46.7578	52.7655	35.8434
JP40905	NSUN2	21.262	33.4892	21.0705	20.8297	29.7722	34.5155	32.4315	29.3906	28.5219	28.906
JP41474	TMEM248	16.5371	30.9775	31.6057	54.3888	24.9443	54.0243	49.1387	25.3828	27.0958	30.0622
JP32910	BRD4	8.85918	0.83723	0	0	1.60931	0	0	0	0	0
JP19950	UGP2	0	0	0	0	1.60931	1.50068	0	2.67188	0	0
JP8228	HCCS	30.7118	66.9784	112.878	102.992	48.2793	60.027	85.5014	82.8281	116.94	93.6554
JP28386	NOP56	2.95306	3.34892	1.50503	0	0	3.00135	0	0	0	0
JP18929	TDG	8.85918	41.0243	43.646	50.9172	20.1164	22.5101	47.1732	33.3984	12.8349	27.7497
JP74496	RGPD8	1.18122	0	0	0	0	0	0	0	0	0
JP32409	ICOSLG	10.631	1.67446	0	1.15721	4.82793	1.50068	1.96555	6.67969	1.4261	1.15624
JP18767	TBX2	21.8526	13.3957	7.52517	6.94325	16.0931	22.5101	12.7761	16.0313	7.13048	21.9685
JP9643	INPPL1	2.36245	4.18615	0	3.47162	0.804654	0	3.9311	0	1.4261	1.15624
JP18065	SPINK1	31.3024	56.9317	76.7567	142.337	67.591	100.545	150.364	48.0938	105.531	84.4055
JP14609	PPP2CB	47.8396	45.2104	61.7064	53.2316	53.1072	60.027	51.1043	66.7969	61.3221	53.187
JP25887	MLEC	15.3559	30.9775	43.646	35.8735	24.9443	31.5142	28.5005	40.0781	34.2263	40.4684
JP69832	CCDC160	27.1682	66.1412	81.2718	60.1748	59.5444	72.0324	70.7597	76.1484	78.4352	75.1556
JP54359	AIFM2	3.54367	8.3723	18.0604	12.7293	8.8512	7.50338	14.7416	16.0313	11.4088	16.1874
JP42966	ZNF446	9.44979	7.53507	6.02014	10.4149	11.2652	12.0054	3.9311	5.34375	12.8349	15.0311
JP57759	GRIN3A	43.1147	51.9083	55.6863	57.8604	66.7863	79.5358	79.6047	56.1094	45.635	56.6557
JP3946	CRYBA1	33.6649	56.9317	72.2416	87.9478	63.5677	114.051	84.5186	64.125	72.7308	85.5617
JP23832	PIGQ	15.9465	21.768	18.0604	13.8865	11.2652	16.5074	6.87942	17.3672	28.5219	12.7186
JP57295	OSBPL1A	22.4433	17.5818	30.1007	23.1442	17.7024	18.0081	18.6727	17.3672	11.4088	18.4998
JP35762	SIGLEC9	24.8057	75.3507	133.948	127.293	49.8886	97.5439	102.209	50.7656	106.957	89.0304
JP76330	ERCC6-PGBD3	27.1682	31.8148	27.0906	13.8865	41.0374	30.0135	16.7072	25.3828	34.2263	17.3436
JP19989	COL14A1	2.95306	2.51169	0	0	0.804654	0	2.94832	2.67188	0	2.31248
JP30961	DLGAP4	14.1747	12.5585	13.5453	17.3581	24.9443	21.0095	13.7588	8.01563	12.8349	12.7186
JP26831	DNAJB6	7.67796	5.86061	7.52517	5.78604	8.8512	16.5074	16.7072	9.35156	14.261	6.93744
JP15654	RAB3IL1	27.1682	38.5126	36.1208	53.2316	36.2094	21.0095	65.8459	26.7188	44.2089	60.1245
JP22444	PPAP2B	14.7653	15.0701	22.5755	23.1442	28.1629	30.0135	29.4832	24.0469	22.8175	25.4373
JP69036	CCDC36	18.8996	5.86061	3.01007	4.62883	12.8745	3.00135	0.982774	4.00781	4.27829	2.31248
JP822	ANXA1	14.1747	20.9308	24.0805	9.25767	16.0931	21.0095	13.7588	5.34375	12.8349	32.3747
JP16971	CCL4	50.7926	260.379	299.502	249.957	226.913	438.197	371.489	279.211	313.741	348.028
JP32797	AP4E1	31.893	82.0486	111.373	150.437	91.7306	142.564	139.554	93.5156	99.8267	138.749
JP26915	SNUPN	4.13428	8.3723	3.01007	2.31442	4.02327	6.0027	5.89664	4.00781	5.70438	2.31248
JP44037	PCDHA5	15.9465	15.9074	7.52517	5.78604	16.0931	7.50338	2.94832	10.6875	15.687	6.93744
JP32093	ZC3H4	3.54367	10.884	15.0503	18.5153	10.4605	9.00406	5.89664	4.00781	8.55657	13.8749
JP23444	FAM127A	13.5841	24.2797	28.5956	15.0437	26.5536	30.0135	19.6555	13.3594	21.3914	30.0622
JP77248	NTC_807	68.511	48.5594	31.6057	46.2883	53.1072	36.0162	63.8803	57.4453	48.4872	56.6557
JP60948	SUN5	11.2216	10.884	18.0604	19.6725	9.65585	27.0122	21.621	12.0234	15.687	16.1874
JP72144	PCNXL3	37.7992	104.654	91.8071	126.136	79.6608	75.0338	105.157	108.211	71.3048	93.6554
JP38719	AMOTL2	16.5371	85.3975	142.978	120.35	64.3723	94.5426	114.002	85.5	178.262	234.717
JP61952	FAM187B	3.54367	8.3723	6.02014	4.62883	12.0698	4.50203	2.94832	18.7031	1.4261	3.46872
JP62896	C6orf165	2.36245	0	0	0	0	0	0	0	0	0
JP36617	CYP2S1	11.8122	5.02338	6.02014	0	5.63258	0	7.86219	1.33594	4.27829	6.93744
JP17012	CCL18	42.5241	36.8381	31.6057	23.1442	29.7722	33.0149	32.4315	42.75	35.6524	25.4373
JP4819	DLST	6.49673	9.20954	12.0403	9.25767	0.804654	3.00135	6.87942	2.67188	4.27829	4.62496
JP29560	SUB1	3.54367	0.83723	0	2.31442	0.804654	4.50203	0.982774	0	0	0
JP76663	NTC_222	50.202	51.0711	49.6661	53.2316	28.1629	40.5183	30.466	38.7422	42.7829	32.3747
JP17799	SMPD2	23.0339	20.0935	12.0403	10.4149	28.9676	22.5101	9.82774	18.7031	14.261	11.5624
JP49214	KREMEN2	4.7249	25.9541	40.6359	56.7032	22.5303	64.5291	43.2421	29.3906	62.7482	28.906
JP60230	DNAJC21	9.44979	2.51169	3.01007	3.47162	4.02327	7.50338	3.9311	2.67188	4.27829	2.31248
JP31051	ZNF510	64.3767	124.747	133.948	122.664	120.698	118.553	108.105	156.305	126.922	91.3429
JP49546	DYNC2H1	36.6179	40.1871	28.5956	23.1442	18.5071	27.0122	20.6383	41.4141	37.0785	23.1248
JP6616	FTL	7.67796	3.34892	1.50503	1.15721	3.21862	1.50068	6.87942	6.67969	9.98267	3.46872
JP5860	ETV4	2.95306	0.83723	3.01007	1.15721	4.82793	4.50203	0	5.34375	0	2.31248
JP59465	EDARADD	5.90612	7.53507	4.5151	11.5721	8.04654	0	1.96555	6.67969	7.13048	6.93744
JP18069	SPINK2	15.9465	15.0701	21.0705	13.8865	12.8745	9.00406	12.7761	12.0234	12.8349	19.6561
JP70112	TAS2R42	12.9935	15.0701	16.5554	16.2009	9.65585	22.5101	9.82774	8.01563	17.1131	12.7186
JP55733	TRIM47	18.8996	4.18615	19.5654	5.78604	20.921	9.00406	4.91387	14.6953	9.98267	13.8749
JP49270	OR4K1	9.44979	5.86061	9.0302	11.5721	2.41396	1.50068	0.982774	2.67188	5.70438	5.7812
JP33226	SMUG1	21.8526	12.5585	12.0403	13.8865	24.1396	9.00406	12.7761	4.00781	12.8349	16.1874
JP36065	PRPF19	1.18122	2.51169	0	1.15721	8.8512	0	0	1.33594	0	0
JP68966	ZBTB8OS	0	0	0	0	0	0	0	0	1.4261	0
JP58998	MBD3L2	14.7653	10.0468	3.01007	4.62883	8.8512	9.00406	1.96555	4.00781	9.98267	12.7186
JP76407	CT45A9	13.5841	8.3723	3.01007	3.47162	9.65585	9.00406	3.9311	4.00781	7.13048	11.5624
JP12700	NOS1	25.3963	62.7923	70.7366	77.533	41.0374	69.0311	63.8803	58.7813	39.9307	50.8745
JP53227	GARNL3	5.31551	3.34892	4.5151	0	4.82793	1.50068	3.9311	2.67188	4.27829	0
JP1331	ATP1A1	1.77184	0.83723	1.50503	0	0	0	0	0	0	0
JP39245	GINS2	12.9935	1.67446	0	0	2.41396	1.50068	0	0	0	0
JP65493	OR5A2	11.8122	25.1169	16.5554	28.9302	16.8977	25.5115	34.3971	20.0391	21.3914	47.4058
JP65387	C11orf45	38.9804	52.7455	72.2416	79.8474	53.9118	138.062	105.157	62.7891	77.0091	87.8742
JP30501	DDX20	8.26857	0	0	0	0	1.50068	0	0	0	0
JP25653	PUM1	37.7992	20.9308	25.5856	16.2009	21.7257	12.0054	22.6038	16.0313	15.687	8.09368
JP51724	PDRG1	2.36245	0	0	0	0	0	0	0	0	0
JP53911	HIATL1	15.3559	6.69784	10.5352	2.31442	15.2884	7.50338	2.94832	0	5.70438	9.24992
JP33206	PADI4	43.1147	27.6286	34.6158	33.559	56.3258	37.5169	45.2076	69.4688	28.5219	41.6246
JP77346	NTC_905	36.0273	30.9775	28.5956	26.6158	33.7955	9.00406	9.82774	24.0469	11.4088	15.0311
JP62873	HDGFL1	6.49673	0	0	0	0	0	0	0	0	3.46872
JP12618	NINJ2	20.6714	76.188	75.2517	121.507	95.7539	114.051	100.243	60.1172	91.2701	86.718
JP11847	MTAP	51.3832	144.004	168.564	179.367	134.377	190.586	193.607	118.898	231.027	183.842
JP7427	GOLGB1	3.54367	0.83723	0	0	0	0	0	0	0	0
JP9502	IL12RB1	20.6714	20.0935	13.5453	28.9302	22.5303	27.0122	17.6899	21.375	25.6697	35.8434
JP37202	G0S2	27.1682	58.6061	70.7366	62.4892	69.2003	30.0135	40.2937	48.0938	61.3221	70.5306
JP47004	EEFSEC	14.1747	0	1.50503	0	1.60931	3.00135	0.982774	1.33594	0	0
JP24576	SLIT2	44.8865	33.4892	18.0604	31.2446	41.842	40.5183	13.7588	29.3906	11.4088	34.6872
JP56875	L3HYPDH	2.36245	0	0	0	4.02327	0	0.982774	1.33594	0	5.7812
JP71109	TMEM82	11.2216	11.7212	16.5554	25.4586	16.8977	33.0149	19.6555	18.7031	18.5392	10.4062
JP29149	ZNF266	1.18122	0	0	0	0	0	0	1.33594	1.4261	0
JP4101	NCAN	12.9935	7.53507	4.5151	4.62883	4.02327	9.00406	9.82774	5.34375	11.4088	9.24992
JP52024	FAHD1	5.90612	0.83723	1.50503	1.15721	4.82793	3.00135	3.9311	1.33594	0	0
JP29791	ILVBL	34.8461	122.236	224.25	342.534	95.7539	132.059	266.332	156.305	159.723	200.029
JP38987	SCLY	13.5841	21.768	19.5654	24.3014	26.5536	37.5169	40.2937	10.6875	37.0785	36.9997
JP3429	CLTB	18.8996	49.3966	63.2114	87.9478	54.7165	64.5291	110.071	36.0703	71.3048	55.4995
JP28436	LAMTOR5	5.90612	1.67446	3.01007	0	0.804654	4.50203	0	0	4.27829	2.31248
JP37851	ZDHHC9	10.0404	4.18615	6.02014	2.31442	3.21862	3.00135	6.87942	0	5.70438	2.31248
JP58035	PRAP1	0.590612	0	0	0	0.804654	0	0	0	0	0
JP56965	LOC113230	17.7184	15.0701	19.5654	19.6725	13.6791	12.0054	8.84497	18.7031	22.8175	13.8749
JP4053	CSN1S1	16.5371	24.2797	19.5654	24.3014	36.2094	22.5101	28.5005	21.375	39.9307	45.0933
JP71612	OR56A3	37.2086	37.6754	42.141	32.4018	45.8653	37.5169	51.1043	46.7578	37.0785	47.4058
JP27425	PLIN3	12.9935	13.3957	12.0403	20.8297	18.5071	22.5101	20.6383	14.6953	19.9653	18.4998
JP33123	LILRA4	23.6245	56.0944	52.6762	68.2753	41.842	72.0324	74.6908	41.4141	64.1743	63.5932
JP37221	NOX4	22.4433	6.69784	9.0302	6.94325	9.65585	9.00406	6.87942	8.01563	15.687	4.62496
JP44480	C8orf4	27.1682	23.4425	27.0906	16.2009	16.8977	18.0081	17.6899	21.375	41.3568	21.9685
JP14235	PLXNB1	24.8057	93.7698	126.423	144.651	78.0515	135.061	120.881	118.898	122.644	99.4366
JP69301	OVCH2	2.36245	5.86061	1.50503	6.94325	3.21862	1.50068	5.89664	5.34375	2.85219	5.7812
JP5605	ENSA	2.95306	5.86061	7.52517	9.25767	9.65585	13.5061	11.7933	10.6875	12.8349	12.7186
JP59319	ERICH3	12.9935	15.0701	6.02014	8.10046	22.5303	18.0081	7.86219	29.3906	14.261	13.8749
JP1599	BBS1	7.08734	4.18615	7.52517	6.94325	12.0698	13.5061	6.87942	8.01563	2.85219	4.62496
JP7054	GEM	24.8057	42.6988	46.6561	42.8167	18.5071	33.0149	33.4143	25.3828	35.6524	26.5935
JP53009	RNASEH2C	5.31551	3.34892	7.52517	10.4149	1.60931	1.50068	2.94832	10.6875	7.13048	0
JP23884	MTMR7	10.631	13.3957	9.0302	13.8865	8.04654	6.0027	13.7588	8.01563	4.27829	11.5624
JP56773	MYL12B	1.77184	2.51169	6.02014	9.25767	7.24189	6.0027	9.82774	9.35156	11.4088	3.46872
JP1771	BMP1	10.0404	41.8615	78.2618	90.2622	40.2327	31.5142	68.7942	26.7188	57.0438	54.3433
JP65613	LRRC63	7.08734	2.51169	0	0	3.21862	4.50203	2.94832	2.67188	1.4261	2.31248
JP31449	RAB21	23.6245	113.863	219.735	282.359	90.1213	183.082	210.314	96.1875	218.193	176.905
JP69151	AGBL3	33.0743	25.1169	13.5453	19.6725	29.7722	37.5169	20.6383	21.375	12.8349	26.5935
JP3411	CLN5	3.54367	1.67446	4.5151	1.15721	4.02327	0	3.9311	1.33594	5.70438	0
JP74549	CT47A6	0	1.67446	0	0	0	0	0	0	0	0
JP13060	OPRK1	30.1212	25.1169	16.5554	17.3581	18.5071	12.0054	18.6727	17.3672	9.98267	17.3436
JP68752	ST8SIA6	25.3963	66.9784	57.1913	64.8037	83.6841	82.5372	55.0354	48.0938	78.4352	52.0308
JP42599	TRIM36	36.6179	183.353	340.138	589.019	133.573	342.154	485.49	144.281	367.933	435.902
JP51629	ITFG1	5.31551	2.51169	3.01007	0	7.24189	1.50068	0.982774	1.33594	1.4261	1.15624
JP24938	AKAP6	20.0808	59.4434	99.3322	89.105	38.6234	75.0338	85.5014	42.75	91.2701	85.5617
JP59725	TAF8	5.31551	38.5126	96.3222	90.2622	29.7722	72.0324	65.8459	18.7031	58.4699	70.5306
JP23154	WISP3	20.6714	27.6286	31.6057	45.1311	24.1396	27.0122	21.621	17.3672	22.8175	39.3121
JP41551	SAMD4B	17.1277	4.18615	4.5151	0	10.4605	7.50338	2.94832	1.33594	0	8.09368
JP49629	MSANTD2	5.31551	1.67446	9.0302	1.15721	4.02327	3.00135	0	0	4.27829	4.62496
JP13869	PHKB	77.3702	133.12	145.988	209.455	160.126	126.057	205.4	162.984	158.297	153.78
JP66030	TSPO2	73.2359	152.376	222.745	276.573	137.596	259.617	250.607	142.945	225.323	250.904
JP34448	FAM169A	3.54367	0.83723	1.50503	3.47162	2.41396	3.00135	7.86219	4.00781	1.4261	0
JP16517	RPS6KA2	12.4029	30.1403	22.5755	17.3581	24.1396	19.5088	18.6727	26.7188	25.6697	27.7497
JP74974	ZNF878	14.7653	13.3957	7.52517	13.8865	17.7024	7.50338	15.7244	14.6953	14.261	15.0311
JP1876	BRDT	1.18122	0	1.50503	1.15721	2.41396	0	0.982774	0	2.85219	0
JP6215	FER	12.9935	41.8615	39.1309	32.4018	38.6234	37.5169	50.1215	24.0469	47.0611	48.5621
JP40394	GTPBP2	12.4029	20.0935	6.02014	3.47162	12.8745	7.50338	13.7588	6.67969	7.13048	6.93744
JP27665	DNAJA2	12.9935	19.2563	19.5654	19.6725	6.43723	9.00406	14.7416	12.0234	17.1131	11.5624
JP48974	APOO	18.309	13.3957	10.5352	8.10046	16.0931	7.50338	10.8105	4.00781	14.261	8.09368
JP13207	P2RY6	14.1747	4.18615	7.52517	8.10046	8.04654	9.00406	5.89664	0	7.13048	13.8749
JP43438	LRP2BP	14.7653	19.2563	3.01007	1.15721	14.4838	3.00135	2.94832	8.01563	2.85219	10.4062
JP36769	UBIAD1	2.95306	0.83723	0	2.31442	1.60931	0	6.87942	1.33594	5.70438	3.46872
JP57505	ARHGEF25	18.309	49.3966	24.0805	23.1442	32.1862	48.0216	25.5521	42.75	31.3741	21.9685
JP62668	ZNF827	11.8122	10.884	10.5352	10.4149	4.02327	0	2.94832	8.01563	9.98267	2.31248
JP33102	SEC14L2	1.77184	8.3723	7.52517	13.8865	12.0698	13.5061	10.8105	14.6953	17.1131	5.7812
JP59978	TMEM42	8.26857	6.69784	1.50503	5.78604	2.41396	6.0027	3.9311	10.6875	1.4261	2.31248
JP16979	CCL7	16.5371	12.5585	25.5856	4.62883	4.82793	10.5047	4.91387	26.7188	19.9653	9.24992
JP21378	MIA	6.49673	17.5818	9.0302	9.25767	7.24189	7.50338	5.89664	13.3594	11.4088	10.4062
JP71841	PTX4	50.7926	25.9541	36.1208	24.3014	34.6001	39.0176	46.1904	45.4219	34.2263	34.6872
JP73728	FAM196A	11.2216	16.7446	12.0403	19.6725	21.7257	16.5074	19.6555	30.7266	14.261	23.1248
JP42982	DENND4C	4.7249	5.02338	1.50503	1.15721	0.804654	3.00135	1.96555	1.33594	1.4261	2.31248
JP6352	FKBP1B	9.44979	19.2563	9.0302	13.8865	10.4605	9.00406	9.82774	20.0391	8.55657	12.7186
JP30421	PKP3	7.08734	4.18615	1.50503	1.15721	1.60931	0	2.94832	4.00781	1.4261	1.15624
JP17521	SLC6A2	10.631	13.3957	18.0604	20.8297	16.0931	16.5074	14.7416	18.7031	21.3914	8.09368
JP71420	FAM180A	2.95306	8.3723	9.0302	10.4149	3.21862	1.50068	2.94832	5.34375	5.70438	4.62496
JP34699	MTG2	19.4902	10.0468	7.52517	3.47162	10.4605	19.5088	2.94832	16.0313	5.70438	6.93744
JP45764	KIAA1328	10.0404	16.7446	4.5151	9.25767	15.2884	33.0149	30.466	16.0313	19.9653	26.5935
JP39073	ESF1	2.95306	0	1.50503	3.47162	0.804654	0	0.982774	2.67188	0	8.09368
JP62816	FAM81B	3.54367	0.83723	0	0	1.60931	0	0	0	0	4.62496
JP1221	ART3	11.2216	15.9074	10.5352	5.78604	6.43723	4.50203	1.96555	4.00781	12.8349	5.7812
JP34842	KCNG2	35.4367	48.5594	31.6057	60.1748	57.1305	60.027	67.8114	58.7813	32.8002	52.0308
JP54473	CIRH1A	3.54367	0	0	0	0	0	0	0	1.4261	0
JP62003	ZNF570	34.2555	26.7914	7.52517	9.25767	23.335	24.0108	14.7416	28.0547	9.98267	26.5935
JP45454	C3orf14	7.08734	5.02338	1.50503	2.31442	3.21862	7.50338	0	1.33594	1.4261	3.46872
JP70662	KRTAP10-7	12.4029	4.18615	1.50503	1.15721	1.60931	1.50068	0.982774	4.00781	1.4261	3.46872
JP15284	PSMD13	2.95306	19.2563	10.5352	18.5153	12.0698	16.5074	9.82774	14.6953	15.687	10.4062
JP27364	EIF1	10.631	1.67446	0	0	4.02327	4.50203	1.96555	2.67188	2.85219	1.15624
JP61781	DSG4	30.1212	50.2338	55.6863	43.9739	26.5536	37.5169	47.1732	49.4297	48.4872	68.2181
JP8916	DNAJB2	46.0677	118.887	204.685	254.586	132.768	244.61	275.177	117.563	199.653	151.467
JP7123	GHRHR	11.2216	7.53507	3.01007	0	4.82793	3.00135	0	1.33594	4.27829	1.15624
JP65741	FAM26D	7.08734	47.7221	49.6661	52.0744	46.67	28.5128	54.0526	49.4297	52.7655	47.4058
JP68850	JMJD8	17.7184	29.3031	51.1712	62.4892	45.8653	37.5169	54.0526	41.4141	68.4526	52.0308
JP46438	GRHL3	13.5841	9.20954	3.01007	9.25767	7.24189	7.50338	7.86219	21.375	5.70438	6.93744
JP27002	TSPAN3	34.2555	144.841	136.958	153.909	101.386	136.562	147.416	104.203	135.479	112.155
JP30838	GABARAPL2	25.9869	30.9775	19.5654	30.0874	36.2094	21.0095	16.7072	38.7422	24.2436	36.9997
JP12307	NDUFA10	41.9335	54.42	40.6359	27.773	47.4746	36.0162	27.5177	52.1016	32.8002	40.4684
JP231	ACVR2A	6.49673	8.3723	16.5554	11.5721	12.0698	16.5074	14.7416	6.67969	14.261	10.4062
JP60890	GCNT7	23.6245	16.7446	31.6057	26.6158	16.8977	21.0095	17.6899	17.3672	15.687	23.1248
JP37761	PLLP	12.9935	5.86061	1.50503	1.15721	6.43723	3.00135	1.96555	9.35156	1.4261	1.15624
JP28569	IFITM2	23.6245	25.9541	24.0805	27.773	21.7257	42.0189	23.5866	37.4063	48.4872	49.7183
JP35362	AKAP8L	7.08734	2.51169	7.52517	5.78604	4.82793	0	4.91387	2.67188	8.55657	3.46872
JP29335	PGRMC1	24.8057	38.5126	28.5956	18.5153	39.4281	34.5155	20.6383	56.1094	35.6524	53.187
JP56098	GGTLC1	17.1277	10.884	7.52517	17.3581	18.5071	13.5061	14.7416	9.35156	11.4088	11.5624
JP54941	LRRCC1	12.9935	7.53507	7.52517	9.25767	13.6791	9.00406	15.7244	4.00781	11.4088	10.4062
JP38998	ZNF581	4.13428	4.18615	6.02014	6.94325	3.21862	1.50068	4.91387	1.33594	8.55657	13.8749
JP45797	CC2D2A	24.8057	20.9308	25.5856	16.2009	22.5303	19.5088	20.6383	20.0391	21.3914	18.4998
JP52612	TTLL2	17.1277	29.3031	24.0805	23.1442	21.7257	21.0095	14.7416	28.0547	12.8349	15.0311
JP15516	PTPRO	10.0404	21.768	39.1309	33.559	11.2652	19.5088	26.5349	24.0469	28.5219	25.4373
JP45506	GATAD2B	18.8996	10.0468	6.02014	3.47162	11.2652	3.00135	5.89664	9.35156	11.4088	10.4062
JP38324	ZNF571	5.31551	5.02338	10.5352	10.4149	0.804654	3.00135	7.86219	5.34375	8.55657	1.15624
JP54720	TMEM128	14.1747	19.2563	7.52517	15.0437	23.335	45.0203	25.5521	18.7031	11.4088	11.5624
JP8785	HP	8.85918	0.83723	4.5151	1.15721	4.82793	0	3.9311	2.67188	1.4261	0
JP40861	ZCCHC2	12.9935	52.7455	22.5755	46.2883	32.9908	34.5155	51.1043	18.7031	28.5219	23.1248
JP37150	PIK3R4	8.85918	5.02338	1.50503	1.15721	1.60931	10.5047	2.94832	9.35156	11.4088	3.46872
JP7011	GCNT2	15.9465	35.1637	24.0805	18.5153	28.1629	24.0108	19.6555	9.35156	27.0958	21.9685
JP61228	PIWIL4	12.9935	26.7914	28.5956	37.0307	26.5536	39.0176	31.4488	21.375	21.3914	20.8123
JP76222	MYZAP	60.833	149.027	145.988	182.839	100.582	171.077	162.158	117.563	159.723	130.655
JP49065	RBM42	0.590612	0.83723	6.02014	0	0.804654	0	0	2.67188	2.85219	0
JP59261	ATXN7L2	6.49673	23.4425	45.151	68.2753	28.1629	100.545	85.5014	30.7266	64.1743	67.0619
JP26786	CHAF1A	2.95306	1.67446	0	0	1.60931	0	0.982774	0	0	1.15624
JP48239	AGXT2	4.7249	5.86061	4.5151	0	3.21862	0	2.94832	13.3594	1.4261	4.62496
JP18626	TADA2A	2.36245	0.83723	0	0	2.41396	4.50203	1.96555	4.00781	4.27829	1.15624
JP47488	NECAB1	6.49673	8.3723	12.0403	19.6725	12.0698	21.0095	13.7588	10.6875	25.6697	17.3436
JP6868	GANC	20.0808	20.9308	12.0403	19.6725	20.921	18.0081	24.5694	25.3828	31.3741	8.09368
JP15961	RCVRN	14.1747	34.3264	31.6057	34.7162	21.7257	21.0095	35.3799	42.75	32.8002	26.5935
JP21278	YEATS4	5.90612	16.7446	36.1208	25.4586	12.0698	24.0108	13.7588	9.35156	14.261	11.5624
JP22037	OGT	6.49673	0.83723	0	0	3.21862	3.00135	0	1.33594	0	0
JP52766	KREMEN1	3.54367	0	0	1.15721	4.02327	0	0	0	0	1.15624
JP63588	ZNF550	39.571	43.536	49.6661	49.76	61.9584	73.5331	54.0526	68.1328	44.2089	61.2807
JP61875	ZNF563	10.0404	2.51169	4.5151	4.62883	4.82793	0	0	5.34375	1.4261	3.46872
JP64722	GKN2	2.95306	0	0	0	0.804654	1.50068	0	0	0	0
JP43353	ERMARD	4.7249	5.86061	1.50503	0	0.804654	4.50203	1.96555	1.33594	1.4261	0
JP58996	C19orf70	2.36245	0	0	0	0	0	0	0	0	0
JP76393	LOC101929983	16.5371	4.18615	1.50503	0	6.43723	10.5047	3.9311	1.33594	2.85219	3.46872
JP77182	NTC_741	50.202	278.798	629.104	907.251	182.657	594.268	739.046	219.094	580.421	554.995
JP10249	KIF11	7.67796	0	0	1.15721	7.24189	1.50068	1.96555	2.67188	1.4261	0
JP12502	NFATC3	38.3898	56.9317	48.1611	50.9172	45.8653	61.5277	67.8114	36.0703	62.7482	94.8116
JP16601	RPS24	0.590612	1.67446	0	0	0	0	0	0	0	0
JP40368	TBC1D13	11.8122	3.34892	0	0	0.804654	1.50068	1.96555	0	11.4088	1.15624
JP22768	NOL4	8.26857	21.768	16.5554	6.94325	8.04654	12.0054	19.6555	12.0234	15.687	15.0311
JP2390	CAV2	46.0677	77.8624	58.6963	91.4195	52.3025	43.5196	57.9837	56.1094	64.1743	75.1556
JP41707	THAP1	2.95306	1.67446	3.01007	1.15721	8.04654	7.50338	2.94832	12.0234	7.13048	3.46872
JP52689	TMEM133	17.1277	14.2329	9.0302	12.7293	29.7722	30.0135	15.7244	17.3672	8.55657	16.1874
JP3630	COL10A1	23.6245	27.6286	30.1007	23.1442	27.3582	15.0068	21.621	16.0313	22.8175	20.8123
JP53274	POLR3GL	25.9869	30.9775	12.0403	12.7293	21.7257	28.5128	16.7072	33.3984	27.0958	20.8123
JP14606	PPP2CA	5.31551	0	3.01007	0	0	0	0	0	1.4261	0
JP39001	SIRT7	9.44979	0	0	3.47162	3.21862	3.00135	1.96555	2.67188	4.27829	1.15624
JP73147	GLRA4	18.8996	38.5126	24.0805	25.4586	31.3815	40.5183	16.7072	36.0703	17.1131	31.2185
JP3277	CKB	27.1682	41.8615	45.151	35.8735	37.0141	55.525	59.9492	26.7188	57.0438	41.6246
JP58957	ZNF543	7.08734	0	0	0	2.41396	0	0	0	0	2.31248
JP68656	KRTAP19-4	19.4902	5.02338	1.50503	1.15721	0	0	0.982774	4.00781	2.85219	2.31248
JP37618	ZBTB7B	14.7653	19.2563	16.5554	31.2446	11.2652	10.5047	21.621	29.3906	24.2436	20.8123
JP68355	MICU3	37.7992	65.304	64.7165	54.3888	67.591	94.5426	55.0354	54.7734	51.3394	61.2807
JP42645	ZNF823	1.77184	0	1.50503	0	0	0	0	0	2.85219	0
JP21455	USP11	31.3024	26.7914	9.0302	21.987	28.1629	13.5061	24.5694	8.01563	22.8175	13.8749
JP9324	IGFBP4	30.7118	63.6295	66.2215	65.9609	53.9118	60.027	47.1732	44.0859	55.6177	71.6868
JP4330	CYLD	27.1682	37.6754	49.6661	41.6595	38.6234	15.0068	31.4488	40.0781	34.2263	36.9997
JP2109	CA5A	6.49673	7.53507	6.02014	9.25767	1.60931	6.0027	3.9311	2.67188	4.27829	6.93744
JP17140	SEMA3F	1.77184	0	1.50503	0	2.41396	6.0027	0	0	0	2.31248
JP24923	SH3BP5	7.67796	14.2329	15.0503	16.2009	14.4838	9.00406	20.6383	8.01563	8.55657	24.281
JP36385	C1GALT1C1	38.3898	185.028	165.554	181.682	123.112	214.597	201.469	161.648	176.836	144.53
JP62064	ANKRD35	5.31551	5.86061	3.01007	4.62883	6.43723	3.00135	2.94832	13.3594	8.55657	12.7186
JP15298	PTAFR	40.1616	28.4658	25.5856	20.8297	27.3582	25.5115	35.3799	41.4141	28.5219	36.9997
JP60419	KLF14	36.0273	72.8391	105.352	153.909	49.8886	78.0352	123.83	101.531	85.5657	89.0304
JP9451	IL7R	4.13428	1.67446	1.50503	1.15721	0.804654	0	0	4.00781	1.4261	1.15624
JP36371	ZC3H7A	7.67796	0.83723	0	0	3.21862	1.50068	0	0	5.70438	0
JP8499	HMGCL	25.3963	37.6754	61.7064	57.8604	26.5536	70.5318	49.1387	53.4375	44.2089	35.8434
JP51516	OR4F17	35.4367	133.12	207.695	362.206	117.48	364.664	427.507	112.219	226.749	217.373
JP68887	ARL16	15.9465	46.0477	84.2819	128.45	44.256	123.055	103.191	40.0781	78.4352	90.1867
JP22015	TEAD2	16.5371	15.0701	7.52517	6.94325	17.7024	12.0054	3.9311	8.01563	11.4088	19.6561
JP28723	TXNIP	12.9935	20.0935	16.5554	24.3014	18.5071	13.5061	18.6727	26.7188	25.6697	11.5624
JP54407	TBRG1	7.67796	2.51169	1.50503	0	2.41396	0	0	0	0	0
JP50964	PAAF1	9.44979	15.0701	10.5352	8.10046	10.4605	18.0081	8.84497	22.7109	11.4088	15.0311
JP58560	JDP2	22.4433	94.607	156.524	183.996	73.2235	112.551	130.709	117.563	116.94	107.53
JP14305	PNMT	18.8996	4.18615	9.0302	2.31442	10.4605	7.50338	3.9311	10.6875	12.8349	3.46872
JP3312	CKS1B	8.85918	3.34892	7.52517	2.31442	7.24189	4.50203	1.96555	0	2.85219	8.09368
JP74851	CCR2	17.7184	16.7446	27.0906	10.4149	18.5071	15.0068	38.3282	14.6953	22.8175	17.3436
JP22764	ABCC3	4.7249	0	0	2.31442	1.60931	0	0	0	0	0
JP62269	XKR3	2.95306	0.83723	0	0	0	0	2.94832	1.33594	0	0
JP74029	MT1HL1	21.262	27.6286	21.0705	23.1442	33.7955	18.0081	21.621	50.7656	19.9653	19.6561
JP44852	CCNL1	13.5841	7.53507	7.52517	6.94325	7.24189	1.50068	2.94832	8.01563	2.85219	5.7812
JP40615	AHI1	8.85918	36.8381	39.1309	35.8735	16.8977	18.0081	36.3626	29.3906	35.6524	17.3436
JP26550	HS3ST3B1	11.2216	15.9074	19.5654	19.6725	14.4838	19.5088	9.82774	10.6875	27.0958	10.4062
JP20013	UPK3A	30.7118	16.7446	22.5755	42.8167	40.2327	40.5183	37.3454	26.7188	29.948	38.1559
JP64998	STK32A	24.2151	58.6061	69.2316	68.2753	61.9584	87.0392	85.5014	80.1563	54.1916	61.2807
JP48418	KRI1	0.590612	0	0	0	0	0	0	0	0	0
JP35283	OR1L1	8.85918	10.0468	1.50503	0	4.02327	1.50068	2.94832	6.67969	0	2.31248
JP29847	KDELR2	14.1747	2.51169	0	0	0.804654	0	4.91387	2.67188	0	0
JP2478	CCNA2	1.18122	1.67446	3.01007	0	3.21862	3.00135	0	2.67188	0	2.31248
JP33259	HEBP2	11.2216	5.02338	0	2.31442	4.82793	4.50203	0	1.33594	2.85219	0
JP19690	TTC4	4.13428	3.34892	1.50503	1.15721	1.60931	0	1.96555	1.33594	7.13048	1.15624
JP2631	CD80	31.893	34.3264	34.6158	34.7162	39.4281	42.0189	28.5005	62.7891	52.7655	50.8745
JP13365	PBX3	2.36245	0.83723	1.50503	4.62883	0.804654	0	1.96555	5.34375	1.4261	0
JP57525	KIR3DL3	15.3559	21.768	36.1208	18.5153	15.2884	16.5074	30.466	12.0234	19.9653	11.5624
JP66868	GCSAM	25.9869	17.5818	18.0604	20.8297	26.5536	31.5142	27.5177	21.375	24.2436	19.6561
JP35502	DAPP1	41.9335	93.7698	124.918	143.494	116.675	132.059	151.347	142.945	95.5484	110.999
JP52156	KATNAL2	8.26857	3.34892	4.5151	5.78604	4.02327	1.50068	3.9311	9.35156	8.55657	1.15624
JP65179	TRIML2	23.0339	20.0935	10.5352	12.7293	20.1164	15.0068	19.6555	18.7031	18.5392	16.1874
JP60362	TRIM40	12.9935	6.69784	3.01007	9.25767	8.04654	12.0054	7.86219	18.7031	5.70438	3.46872
JP27527	SPRY1	25.3963	11.7212	4.5151	5.78604	7.24189	6.0027	5.89664	12.0234	2.85219	10.4062
JP52729	TSSK6	21.8526	15.0701	13.5453	6.94325	18.5071	9.00406	4.91387	18.7031	11.4088	10.4062
JP26825	RANBP9	20.6714	30.9775	25.5856	32.4018	34.6001	25.5115	21.621	45.4219	21.3914	33.5309
JP5454	EIF4EBP2	31.893	29.3031	37.6259	23.1442	26.5536	27.0122	33.4143	40.0781	15.687	21.9685
JP46861	EXOC4	5.90612	2.51169	1.50503	2.31442	2.41396	4.50203	1.96555	5.34375	0	2.31248
JP73579	HIST2H4B	8.85918	2.51169	0	0	1.60931	1.50068	2.94832	6.67969	0	1.15624
JP24997	KIF23	4.13428	0	0	1.15721	6.43723	0	2.94832	4.00781	4.27829	1.15624
JP30891	ATF5	11.2216	23.4425	22.5755	33.559	20.1164	49.5223	57.9837	18.7031	44.2089	63.5932
JP40721	WBP1L	10.631	21.768	27.0906	28.9302	20.1164	42.0189	29.4832	28.0547	12.8349	23.1248
JP45070	LYRM4	3.54367	0.83723	0	2.31442	0	0	0	1.33594	1.4261	0
JP42412	ABHD10	9.44979	20.0935	33.1107	17.3581	14.4838	33.0149	17.6899	6.67969	24.2436	17.3436
JP54121	SPSB2	10.631	9.20954	10.5352	25.4586	20.921	34.5155	15.7244	17.3672	18.5392	12.7186
JP66590	LRRC57	7.08734	45.2104	82.7769	175.896	37.0141	69.0311	129.726	45.4219	69.8787	61.2807
JP24600	LONP1	16.5371	3.34892	1.50503	2.31442	1.60931	3.00135	0	8.01563	0	1.15624
JP30000	CNTRL	19.4902	8.3723	0	4.62883	1.60931	3.00135	4.91387	12.0234	7.13048	3.46872
JP59949	CHCHD4	18.8996	10.0468	6.02014	8.10046	2.41396	3.00135	6.87942	6.67969	5.70438	4.62496
JP8427	HLA-DQB1	5.90612	10.0468	6.02014	11.5721	8.8512	16.5074	15.7244	26.7188	7.13048	10.4062
JP22092	PPFIBP2	27.7588	11.7212	9.0302	8.10046	7.24189	9.00406	7.86219	17.3672	9.98267	18.4998
JP76900	NTC_459	28.3494	20.0935	28.5956	43.9739	19.3117	21.0095	17.6899	33.3984	19.9653	11.5624
JP59942	FAM131A	30.1212	104.654	97.8272	72.9041	83.6841	75.0338	112.036	93.5156	106.957	102.905
JP62211	SPATA45	71.4641	61.1178	103.847	114.564	57.9351	91.5412	90.4152	61.4531	105.531	122.561
JP47363	PARVG	25.3963	39.3498	33.1107	41.6595	25.7489	54.0243	57.9837	28.0547	48.4872	78.6243
JP62822	CCDC112	4.13428	17.5818	27.0906	60.1748	12.8745	52.5237	34.3971	16.0313	19.9653	62.4369
JP73112	LRRC24	20.0808	30.1403	39.1309	32.4018	28.9676	19.5088	33.4143	32.0625	35.6524	30.0622
JP18273	SSRP1	0	0	1.50503	0	1.60931	1.50068	0.982774	0	0	0
JP39895	TAS2R5	8.26857	10.0468	9.0302	4.62883	5.63258	3.00135	15.7244	18.7031	11.4088	10.4062
JP71270	OR6B2	44.2959	174.144	338.633	477.927	169.782	400.68	513.008	181.688	335.132	293.685
JP69397	CD300E	6.49673	5.02338	1.50503	10.4149	3.21862	6.0027	1.96555	2.67188	1.4261	0
JP49333	RNF128	14.7653	11.7212	7.52517	8.10046	15.2884	10.5047	9.82774	12.0234	9.98267	12.7186
JP35057	OR10A3	15.3559	9.20954	30.1007	12.7293	11.2652	15.0068	14.7416	16.0313	12.8349	26.5935
JP58949	CLDND2	17.7184	64.4667	76.7567	99.5199	52.3025	70.5318	80.5875	80.1563	62.7482	77.468
JP33113	SEZ6L	12.9935	13.3957	6.02014	15.0437	8.04654	6.0027	3.9311	16.0313	4.27829	2.31248
JP60472	ZNF572	10.631	6.69784	7.52517	8.10046	10.4605	12.0054	4.91387	4.00781	11.4088	10.4062
JP18381	HSPA13	8.26857	71.1646	84.2819	67.1181	39.4281	61.5277	49.1387	86.8359	51.3394	56.6557
JP13281	PAK2	4.13428	0.83723	9.0302	0	3.21862	4.50203	0	0	2.85219	0
JP7451	GP2	14.1747	24.2797	42.141	45.1311	25.7489	34.5155	22.6038	25.3828	31.3741	36.9997
JP57240	TMEM200A	17.1277	17.5818	15.0503	15.0437	19.3117	24.0108	20.6383	6.67969	17.1131	23.1248
JP11317	MEF2BNB-MEF2B	15.9465	12.5585	4.5151	11.5721	14.4838	7.50338	11.7933	6.67969	11.4088	13.8749
JP22945	MPDZ	12.9935	33.4892	54.1812	71.7469	50.6932	61.5277	61.9148	49.4297	38.5046	50.8745
JP31744	FSTL4	2.95306	2.51169	1.50503	4.62883	0	3.00135	0.982774	0	2.85219	2.31248
JP30267	HHLA3	22.4433	14.2329	9.0302	12.7293	26.5536	16.5074	12.7761	21.375	17.1131	20.8123
JP42291	SLC29A3	37.7992	51.0711	33.1107	46.2883	49.8886	61.5277	50.1215	34.7344	65.6004	67.0619
JP71874	NUDT19	8.26857	3.34892	1.50503	1.15721	0.804654	4.50203	0	2.67188	4.27829	1.15624
JP41191	THG1L	43.1147	12.5585	16.5554	11.5721	20.921	10.5047	12.7761	16.0313	19.9653	10.4062
JP9810	ITGB4	5.31551	2.51169	0	1.15721	1.60931	1.50068	3.9311	2.67188	7.13048	1.15624
JP32474	SASH1	10.631	18.4191	13.5453	6.94325	16.0931	12.0054	5.89664	18.7031	19.9653	6.93744
JP69879	SERINC2	18.8996	32.652	36.1208	27.773	24.1396	40.5183	43.2421	25.3828	44.2089	18.4998
JP100	ACADL	5.90612	0.83723	0	0	8.04654	1.50068	1.96555	1.33594	1.4261	1.15624
JP36454	LGALSL	37.7992	88.7464	106.857	94.8911	98.1678	142.564	139.554	105.539	109.809	85.5617
JP18043	SPAM1	4.13428	4.18615	3.01007	2.31442	4.02327	4.50203	5.89664	6.67969	2.85219	1.15624
JP72868	ZNF705A	7.08734	15.0701	46.6561	65.9609	9.65585	16.5074	36.3626	13.3594	18.5392	26.5935
JP9183	IFI35	3.54367	9.20954	19.5654	8.10046	6.43723	12.0054	6.87942	20.0391	2.85219	4.62496
JP72545	OR5K2	21.8526	21.768	16.5554	20.8297	15.2884	13.5061	8.84497	17.3672	8.55657	35.8434
JP53349	EIF1AD	5.31551	6.69784	1.50503	1.15721	9.65585	6.0027	5.89664	0	1.4261	3.46872
JP53613	DOT1L	2.95306	3.34892	1.50503	5.78604	4.82793	1.50068	2.94832	6.67969	4.27829	0
JP4983	DPEP1	33.0743	55.2572	22.5755	27.773	41.842	60.027	52.087	45.4219	58.4699	65.9056
JP63000	SGK223	2.95306	12.5585	12.0403	15.0437	9.65585	16.5074	6.87942	16.0313	21.3914	17.3436
JP47543	PJA1	5.90612	4.18615	4.5151	1.15721	12.8745	10.5047	7.86219	4.00781	2.85219	5.7812
JP42147	IMP3	2.36245	3.34892	3.01007	1.15721	0	3.00135	0.982774	1.33594	2.85219	1.15624
JP20831	ZNF214	33.6649	41.0243	54.1812	37.0307	39.4281	24.0108	45.2076	42.75	35.6524	23.1248
JP72065	IQCA1L	14.7653	7.53507	1.50503	6.94325	4.02327	7.50338	2.94832	2.67188	2.85219	4.62496
JP22550	CHRD	33.0743	27.6286	39.1309	25.4586	32.9908	24.0108	21.621	73.4766	29.948	15.0311
JP1501	ATR	3.54367	0	0	0	0	0	0	0	0	0
JP62077	PM20D1	9.44979	2.51169	1.50503	3.47162	3.21862	1.50068	0.982774	2.67188	0	0
JP72677	SCGB1D4	33.6649	47.7221	48.1611	49.76	55.5212	73.5331	56.0181	72.1406	52.7655	57.812
JP48325	MRPL36	21.262	11.7212	16.5554	2.31442	18.5071	7.50338	7.86219	16.0313	9.98267	15.0311
JP19451	TOP3A	9.44979	1.67446	1.50503	2.31442	0.804654	1.50068	1.96555	2.67188	2.85219	0
JP14083	PLA2G5	10.631	19.2563	19.5654	18.5153	15.2884	6.0027	25.5521	9.35156	7.13048	20.8123
JP46622	OSTC	6.49673	0	0	0	1.60931	0	0	0	0	0
JP72553	OR2A42	1.18122	2.51169	6.02014	6.94325	3.21862	7.50338	8.84497	1.33594	4.27829	9.24992
JP13865	PHKA2	20.0808	22.6052	9.0302	26.6158	23.335	19.5088	39.311	22.7109	12.8349	23.1248
JP495	ACAN	10.0404	8.3723	7.52517	0	5.63258	7.50338	7.86219	5.34375	7.13048	6.93744
JP25388	CELSR1	14.7653	18.4191	27.0906	18.5153	26.5536	18.0081	21.621	20.0391	21.3914	27.7497
JP49168	OR51B4	34.8461	38.5126	61.7064	41.6595	39.4281	37.5169	41.2765	41.4141	45.635	55.4995
JP47081	VIPAS39	45.4771	58.6061	45.151	49.76	45.8653	40.5183	41.2765	45.4219	37.0785	38.1559
JP49211	KREMEN2	4.7249	1.67446	0	1.15721	1.60931	0	0.982774	0	1.4261	2.31248
JP40564	C17orf59	5.90612	0.83723	0	0	1.60931	0	0	0	0	0
JP50195	TCTN2	38.9804	99.6304	133.948	128.45	100.582	123.055	165.106	78.8203	108.383	86.718
JP69331	OR6C4	17.1277	20.0935	12.0403	6.94325	9.65585	10.5047	4.91387	20.0391	15.687	10.4062
JP35901	CNTN6	7.08734	5.86061	12.0403	6.94325	16.8977	16.5074	7.86219	9.35156	5.70438	11.5624
JP46951	GUF1	37.2086	42.6988	25.5856	38.1879	38.6234	30.0135	26.5349	56.1094	28.5219	34.6872
JP76024	CCDC169-SOHLH2	1.77184	0	0	3.47162	2.41396	0	0.982774	0	0	0
JP17379	SIM1	17.1277	10.0468	12.0403	9.25767	8.04654	1.50068	8.84497	4.00781	1.4261	17.3436
JP50041	ZNF552	8.85918	15.9074	21.0705	20.8297	20.1164	24.0108	23.5866	29.3906	25.6697	32.3747
JP15084	PRTN3	16.5371	10.884	12.0403	11.5721	18.5071	9.00406	11.7933	13.3594	17.1131	17.3436
JP25334	NFE2L3	55.5175	51.9083	69.2316	60.1748	49.8886	67.5304	84.5186	82.8281	79.8613	94.8116
JP23569	CDKL2	14.7653	9.20954	9.0302	2.31442	5.63258	7.50338	2.94832	5.34375	5.70438	5.7812
JP4991	DPH2	8.26857	2.51169	9.0302	0	3.21862	0	2.94832	6.67969	1.4261	4.62496
JP73197	TARM1	44.2959	56.9317	34.6158	46.2883	53.9118	37.5169	53.0698	33.3984	32.8002	36.9997
JP37074	VSX1	12.9935	16.7446	33.1107	23.1442	12.8745	13.5061	13.7588	33.3984	19.9653	11.5624
JP38534	ZNF771	8.26857	5.86061	9.0302	3.47162	4.82793	1.50068	2.94832	9.35156	9.98267	3.46872
JP20411	ZAP70	22.4433	63.6295	121.908	113.406	77.2468	108.049	123.83	101.531	95.5484	86.718
JP10988	MAF	6.49673	2.51169	3.01007	3.47162	3.21862	9.00406	5.89664	9.35156	5.70438	3.46872
JP50618	UBTD1	24.2151	41.0243	54.1812	63.6465	28.1629	36.0162	57.9837	26.7188	42.7829	85.5617
JP40768	PAQR5	15.9465	43.536	64.7165	77.533	49.8886	96.0433	62.8975	48.0938	38.5046	65.9056
JP36265	MRPS18B	18.309	11.7212	16.5554	21.987	16.8977	7.50338	16.7072	12.0234	14.261	3.46872
JP15199	PSMB8	22.4433	30.9775	13.5453	28.9302	24.9443	24.0108	18.6727	17.3672	29.948	17.3436
JP74139	FAM227A	17.7184	15.0701	6.02014	10.4149	14.4838	15.0068	7.86219	12.0234	12.8349	17.3436
JP59368	GJB4	10.631	6.69784	1.50503	3.47162	6.43723	7.50338	4.91387	8.01563	5.70438	3.46872
JP24120	ZW10	10.0404	2.51169	7.52517	4.62883	2.41396	3.00135	0.982774	5.34375	4.27829	3.46872
JP25178	CXCL14	19.4902	30.9775	21.0705	19.6725	19.3117	33.0149	30.466	26.7188	42.7829	34.6872
JP60903	CTCFL	20.6714	20.9308	28.5956	15.0437	20.1164	9.00406	29.4832	30.7266	49.9133	34.6872
JP64966	TAPT1	21.262	6.69784	10.5352	1.15721	1.60931	10.5047	1.96555	6.67969	7.13048	4.62496
JP8296	HEXB	21.8526	37.6754	31.6057	27.773	18.5071	27.0122	23.5866	29.3906	31.3741	25.4373
JP31488	TMCC1	3.54367	0.83723	0	0	0	0	0.982774	0	0	0
JP13068	OPRM1	5.90612	2.51169	0	0	4.02327	1.50068	0.982774	1.33594	2.85219	3.46872
JP37524	FAHD2A	15.3559	10.884	4.5151	4.62883	5.63258	6.0027	11.7933	9.35156	11.4088	11.5624
JP47840	GPR135	18.8996	15.0701	19.5654	18.5153	16.0931	12.0054	2.94832	13.3594	11.4088	24.281
JP8009	GUCY1B3	21.8526	12.5585	13.5453	11.5721	20.921	6.0027	6.87942	22.7109	9.98267	15.0311
JP69258	HMX3	20.6714	77.0252	88.797	152.751	71.6142	109.549	142.502	57.4453	112.662	94.8116
JP988	APOE	17.7184	10.884	7.52517	3.47162	8.04654	9.00406	9.82774	9.35156	7.13048	1.15624
JP36222	TMEM176B	11.2216	22.6052	34.6158	28.9302	22.5303	13.5061	26.5349	12.0234	24.2436	20.8123
JP45073	MRPL47	46.0677	46.0477	19.5654	40.5023	36.2094	36.0162	25.5521	29.3906	17.1131	32.3747
JP64416	C12orf77	17.7184	6.69784	6.02014	6.94325	11.2652	6.0027	7.86219	9.35156	7.13048	15.0311
JP74730	CCDC169	8.26857	10.0468	0	4.62883	6.43723	9.00406	3.9311	1.33594	8.55657	6.93744
JP73346	SPIN2B	21.8526	24.2797	40.6359	61.332	24.1396	48.0216	40.2937	34.7344	47.0611	61.2807
JP15035	LGMN	27.7588	16.7446	15.0503	23.1442	20.921	16.5074	14.7416	8.01563	9.98267	18.4998
JP35752	IL37	2.95306	5.86061	13.5453	15.0437	8.04654	7.50338	3.9311	13.3594	4.27829	12.7186
JP44940	ENTPD7	5.31551	13.3957	4.5151	4.62883	8.04654	13.5061	12.7761	8.01563	8.55657	13.8749
JP21716	HIST1H3I	12.4029	46.8849	45.151	37.0307	44.256	52.5237	56.0181	49.4297	54.1916	48.5621
JP66267	HEPACAM2	3.54367	0	1.50503	0	2.41396	4.50203	1.96555	4.00781	1.4261	3.46872
JP10932	CAPRIN1	22.4433	41.8615	66.2215	43.9739	42.6467	55.525	36.3626	60.1172	49.9133	48.5621
JP6663	FUT6	13.5841	11.7212	7.52517	4.62883	9.65585	6.0027	3.9311	4.00781	8.55657	12.7186
JP45617	AHRR	15.9465	13.3957	9.0302	8.10046	9.65585	15.0068	5.89664	13.3594	8.55657	6.93744
JP52016	LAS1L	1.77184	6.69784	12.0403	1.15721	12.8745	10.5047	5.89664	13.3594	11.4088	4.62496
JP3660	COL17A1	4.7249	32.652	100.837	136.551	45.8653	114.051	115.967	30.7266	67.0265	48.5621
JP13858	PHF2	18.309	19.2563	22.5755	15.0437	10.4605	13.5061	11.7933	16.0313	14.261	15.0311
JP44332	POLE4	49.0208	30.1403	22.5755	43.9739	49.0839	22.5101	36.3626	28.0547	25.6697	34.6872
JP42217	ACOXL	17.7184	30.9775	52.6762	46.2883	30.5769	36.0162	56.0181	50.7656	24.2436	46.2496
JP19802	TYRP1	18.309	39.3498	37.6259	31.2446	32.1862	31.5142	34.3971	24.0469	35.6524	26.5935
JP41848	DZANK1	1.77184	9.20954	4.5151	8.10046	8.8512	7.50338	13.7588	16.0313	8.55657	8.09368
JP41213	C2orf42	10.0404	5.86061	7.52517	4.62883	8.04654	7.50338	1.96555	5.34375	4.27829	6.93744
JP38025	MYO15A	8.85918	13.3957	9.0302	12.7293	12.0698	7.50338	6.87942	10.6875	5.70438	10.4062
JP37664	CALHM2	12.4029	19.2563	22.5755	25.4586	16.8977	15.0068	10.8105	12.0234	11.4088	11.5624
JP56554	TBC1D31	15.9465	19.2563	18.0604	15.0437	20.921	31.5142	32.4315	22.7109	7.13048	18.4998
JP37266	IL22	10.0404	28.4658	16.5554	21.987	24.1396	22.5101	20.6383	25.3828	24.2436	30.0622
JP67292	HARBI1	8.26857	6.69784	9.0302	9.25767	4.02327	3.00135	1.96555	4.00781	2.85219	2.31248
JP54073	CREB3L3	14.1747	21.768	21.0705	10.4149	14.4838	9.00406	24.5694	13.3594	17.1131	16.1874
JP72634	PPAPDC2	47.249	59.4434	54.1812	28.9302	39.4281	54.0243	36.3626	57.4453	51.3394	70.5306
JP9248	IFNA17	15.9465	42.6988	34.6158	27.773	45.8653	43.5196	33.4143	30.7266	39.9307	50.8745
JP57602	ZNF653	13.5841	7.53507	10.5352	3.47162	4.82793	13.5061	1.96555	16.0313	5.70438	1.15624
JP42593	ASIC4	13.5841	60.2806	48.1611	71.7469	47.4746	43.5196	53.0698	53.4375	65.6004	43.9371
JP35851	TNFRSF21	14.7653	10.884	19.5654	27.773	29.7722	49.5223	43.2421	40.0781	39.9307	32.3747
JP56778	EGLN2	20.6714	52.7455	112.878	148.123	49.8886	156.07	206.383	33.3984	125.496	121.405
JP74363	LOC653602	8.85918	39.3498	87.292	86.7906	44.256	42.0189	64.8631	68.1328	58.4699	112.155
JP17622	SLC12A3	21.8526	6.69784	13.5453	3.47162	12.0698	6.0027	8.84497	2.67188	7.13048	6.93744
JP54014	SLC9A7	28.94	40.1871	46.6561	43.9739	34.6001	37.5169	33.4143	41.4141	34.2263	32.3747
JP49734	TBL1XR1	12.9935	4.18615	3.01007	6.94325	10.4605	1.50068	7.86219	2.67188	2.85219	3.46872
JP57051	ZBED6CL	20.6714	24.2797	30.1007	48.6027	15.2884	42.0189	39.311	34.7344	25.6697	23.1248
JP47953	SMYD3	33.6649	16.7446	30.1007	27.773	32.1862	25.5115	23.5866	33.3984	27.0958	32.3747
JP47601	RAB17	12.4029	9.20954	3.01007	5.78604	7.24189	4.50203	4.91387	14.6953	8.55657	5.7812
JP20254	NELFA	4.13428	3.34892	3.01007	1.15721	0	1.50068	0	1.33594	0	0
JP33689	DSTYK	10.631	3.34892	6.02014	5.78604	3.21862	7.50338	3.9311	10.6875	5.70438	9.24992
JP44206	BEX4	38.3898	9.20954	10.5352	26.6158	16.0931	19.5088	11.7933	5.34375	14.261	17.3436
JP75520	LOC100144595	18.309	39.3498	19.5654	23.1442	19.3117	27.0122	31.4488	28.0547	31.3741	28.906
JP76546	NTC_105	56.1081	53.5828	69.2316	81.0046	59.5444	54.0243	71.7425	86.8359	59.896	78.6243
JP6172	FCGRT	11.2216	14.2329	13.5453	6.94325	12.0698	10.5047	12.7761	13.3594	7.13048	9.24992
JP38862	VCX3A	5.90612	8.3723	4.5151	6.94325	8.04654	4.50203	10.8105	13.3594	11.4088	8.09368
JP70518	NAT16	60.2424	43.536	69.2316	89.105	53.1072	31.5142	81.5703	48.0938	67.0265	65.9056
JP51703	NDEL1	2.95306	0.83723	0	0	3.21862	0	0	0	1.4261	0
JP25224	MINPP1	51.3832	78.6997	153.513	153.909	94.1446	135.061	148.399	102.867	186.818	351.497
JP40818	GPATCH4	15.9465	10.884	12.0403	23.1442	16.8977	16.5074	14.7416	12.0234	27.0958	24.281
JP28761	SPHAR	0.590612	0	0	0	1.60931	0	0	0	0	0
JP43150	IQCC	8.26857	5.86061	1.50503	4.62883	4.02327	7.50338	4.91387	5.34375	0	6.93744
JP27221	CHST4	18.8996	55.2572	144.483	174.738	78.8561	130.559	199.503	74.8125	126.922	109.843
JP15437	PTPN9	63.7861	112.189	126.423	163.166	112.652	112.551	154.296	144.281	114.088	93.6554
JP57370	MRFAP1L1	43.7053	102.979	177.594	165.481	61.9584	126.057	125.795	100.195	118.366	93.6554
JP18323	ST5	7.67796	1.67446	10.5352	11.5721	10.4605	13.5061	13.7588	10.6875	8.55657	13.8749
JP74706	METTL24	5.90612	3.34892	3.01007	1.15721	3.21862	1.50068	0.982774	1.33594	0	1.15624
JP20671	ZNF134	40.1616	81.2114	93.3121	78.6902	90.9259	72.0324	82.553	74.8125	85.5657	120.249
JP46105	MYH7B	2.95306	0.83723	0	2.31442	2.41396	4.50203	0	0	0	0
JP33481	CADM1	5.90612	2.51169	1.50503	3.47162	4.82793	3.00135	5.89664	8.01563	8.55657	8.09368
JP22605	EIF3C	1.77184	0.83723	1.50503	2.31442	4.02327	1.50068	4.91387	1.33594	1.4261	1.15624
JP9481	IL10RB	16.5371	15.9074	9.0302	13.8865	17.7024	34.5155	22.6038	13.3594	17.1131	28.906
JP28334	MYBBP1A	17.1277	26.7914	42.141	34.7162	33.7955	46.521	56.0181	41.4141	35.6524	48.5621
JP20207	VWF	14.1747	19.2563	18.0604	23.1442	32.9908	33.0149	36.3626	21.375	15.687	39.3121
JP73135	C9orf173	12.4029	3.34892	0	0	8.8512	4.50203	8.84497	0	4.27829	1.15624
JP62253	IGSF5	24.8057	30.1403	28.5956	23.1442	20.921	24.0108	25.5521	8.01563	28.5219	35.8434
JP3518	CNN3	19.4902	17.5818	22.5755	17.3581	18.5071	18.0081	18.6727	21.375	12.8349	30.0622
JP74262	XAGE1B	4.7249	1.67446	0	0	0	0	0	2.67188	0	1.15624
JP61575	C16orf92	31.893	101.305	129.433	143.494	74.8329	73.5331	125.795	86.8359	79.8613	97.1241
JP5461	EIF4G2	12.9935	19.2563	13.5453	10.4149	19.3117	6.0027	19.6555	20.0391	15.687	6.93744
JP12007	MYD88	21.262	5.02338	3.01007	2.31442	5.63258	4.50203	0	5.34375	2.85219	0
JP24477	TRIP11	28.3494	12.5585	6.02014	13.8865	16.8977	10.5047	9.82774	17.3672	7.13048	9.24992
JP57479	GBP4	11.8122	12.5585	15.0503	19.6725	16.0931	12.0054	12.7761	10.6875	7.13048	11.5624
JP41158	C1orf56	14.1747	30.1403	27.0906	38.1879	26.5536	24.0108	25.5521	25.3828	22.8175	24.281
JP68369	TRIQK	36.0273	98.7932	111.373	121.507	94.9492	214.597	138.571	92.1797	101.253	129.499
JP77402	NTC_961	18.309	36.8381	48.1611	42.8167	25.7489	31.5142	46.1904	36.0703	49.9133	57.812
JP55279	FAM181A	35.4367	36.8381	42.141	45.1311	32.9908	46.521	48.1559	34.7344	32.8002	40.4684
JP48486	MPPE1	8.85918	1.67446	1.50503	0	2.41396	1.50068	0	8.01563	5.70438	6.93744
JP17242	SGCB	30.1212	86.2347	138.463	201.354	80.4654	157.571	140.537	88.1719	156.87	159.561
JP33640	TP53TG3	7.08734	2.51169	1.50503	2.31442	5.63258	3.00135	0	1.33594	2.85219	1.15624
JP27302	TSHZ1	5.90612	0	0	1.15721	5.63258	1.50068	4.91387	1.33594	1.4261	1.15624
JP2777	CDK1	0	0.83723	0	0	0	0	0	0	0	0
JP41877	PBRM1	25.9869	66.1412	105.352	121.507	70.0049	132.059	146.433	53.4375	115.514	113.311
JP23617	BRSK2	18.8996	64.4667	51.1712	62.4892	53.9118	67.5304	81.5703	72.1406	84.1396	105.218
JP74763	EIF3CL	2.95306	0	0	0	0	0	0	1.33594	0	0
JP63740	FAM43B	23.6245	38.5126	33.1107	39.3451	29.7722	45.0203	40.2937	33.3984	45.635	41.6246
JP69411	KRT27	21.262	36.8381	43.646	72.9041	24.9443	75.0338	89.4324	48.0938	55.6177	50.8745
JP4826	DLX2	56.1081	56.0944	34.6158	35.8735	56.3258	43.5196	40.2937	44.0859	55.6177	47.4058
JP10019	KCNH1	5.31551	5.86061	0	0	2.41396	4.50203	5.89664	6.67969	9.98267	2.31248
JP8395	HLA-DMB	5.90612	1.67446	3.01007	2.31442	5.63258	4.50203	2.94832	0	4.27829	5.7812
JP2389	CAV2	5.90612	0.83723	0	0	0.804654	0	0.982774	4.00781	1.4261	1.15624
JP27517	SRRM1	4.7249	0	1.50503	3.47162	0.804654	1.50068	0	1.33594	1.4261	0
JP2180	CACNB2	5.31551	10.884	10.5352	8.10046	7.24189	4.50203	2.94832	5.34375	11.4088	9.24992
JP20853	ZNF225	4.7249	5.02338	6.02014	3.47162	3.21862	6.0027	3.9311	4.00781	2.85219	1.15624
JP44476	LGALS14	31.3024	32.652	25.5856	37.0307	45.0606	33.0149	26.5349	40.0781	34.2263	13.8749
JP40839	PIGG	11.8122	29.3031	22.5755	34.7162	20.1164	16.5074	19.6555	24.0469	19.9653	23.1248
JP49461	SCRN3	1.77184	4.18615	0	1.15721	0	0	4.91387	1.33594	1.4261	13.8749
JP76450	NTC_09	50.7926	113.863	144.483	124.978	95.7539	124.556	104.174	118.898	134.053	147.999
JP51622	HM13	3.54367	0	4.5151	0	0	0	0	0	0	1.15624
JP64152	PWWP2B	8.85918	2.51169	6.02014	4.62883	8.8512	1.50068	4.91387	1.33594	4.27829	2.31248
JP63046	SLC7A13	8.85918	17.5818	25.5856	27.773	33.7955	7.50338	11.7933	29.3906	19.9653	21.9685
JP66269	TECRL	7.67796	5.02338	6.02014	5.78604	6.43723	1.50068	2.94832	4.00781	0	0
JP37520	EXOSC3	10.631	3.34892	3.01007	5.78604	11.2652	13.5061	9.82774	5.34375	9.98267	3.46872
JP46753	CACNG6	37.2086	51.0711	67.7265	67.1181	45.0606	57.0257	62.8975	38.7422	52.7655	45.0933
JP29628	SF3A3	10.0404	12.5585	4.5151	13.8865	12.0698	12.0054	4.91387	8.01563	9.98267	12.7186
JP59257	SLC44A3	8.26857	15.0701	15.0503	11.5721	7.24189	1.50068	10.8105	10.6875	12.8349	6.93744
JP16991	CCL13	17.1277	48.5594	39.1309	42.8167	31.3815	31.5142	26.5349	28.0547	18.5392	26.5935
JP45435	SCYL1	2.36245	0	0	0	0	0	0	0	0	0
JP9597	INHA	12.4029	20.9308	24.0805	15.0437	20.1164	15.0068	23.5866	36.0703	38.5046	21.9685
JP15991	REG1B	35.4367	44.3732	37.6259	38.1879	42.6467	43.5196	20.6383	49.4297	38.5046	41.6246
JP66502	OR6C74	33.6649	22.6052	16.5554	13.8865	26.5536	10.5047	29.4832	18.7031	18.5392	25.4373
JP61931	LGALS16	16.5371	57.7689	85.7869	90.2622	57.9351	118.553	116.95	48.0938	118.366	161.874
JP22384	TMEFF1	8.85918	1.67446	0	0	1.60931	0	0	0	0	0
JP64198	PSORS1C1	18.8996	19.2563	21.0705	26.6158	18.5071	18.0081	16.7072	26.7188	31.3741	27.7497
JP10279	KPNA3	13.5841	4.18615	9.0302	2.31442	5.63258	1.50068	5.89664	8.01563	11.4088	8.09368
JP14766	PRKAA2	5.31551	0	0	3.47162	8.04654	0	0.982774	4.00781	5.70438	3.46872
JP17947	CAPN15	40.7522	138.98	164.049	197.883	155.298	220.599	217.193	173.672	165.427	113.311
JP73278	LMOD2	24.8057	5.02338	10.5352	6.94325	12.8745	7.50338	9.82774	6.67969	9.98267	9.24992
JP21109	PLA2G7	2.95306	4.18615	6.02014	1.15721	5.63258	10.5047	0.982774	2.67188	4.27829	2.31248
JP33089	ADAT1	7.67796	7.53507	18.0604	15.0437	19.3117	22.5101	16.7072	8.01563	12.8349	24.281
JP21413	DGCR6	26.5775	32.652	31.6057	50.9172	42.6467	40.5183	49.1387	40.0781	52.7655	45.0933
JP44291	SLC2A9	17.1277	18.4191	28.5956	23.1442	18.5071	43.5196	23.5866	22.7109	18.5392	33.5309
JP15680	RAB13	16.5371	33.4892	33.1107	33.559	17.7024	28.5128	25.5521	26.7188	24.2436	25.4373
JP2562	CD3G	8.26857	26.7914	36.1208	23.1442	26.5536	33.0149	24.5694	24.0469	19.9653	19.6561
JP42318	C5orf22	25.9869	154.888	204.685	324.018	127.94	234.105	236.849	156.305	241.01	175.748
JP17764	SMARCC2	8.26857	55.2572	145.988	243.014	51.4979	189.085	293.849	40.0781	175.41	221.998
JP21913	RECK	21.8526	20.0935	12.0403	3.47162	20.921	12.0054	7.86219	20.0391	18.5392	8.09368
JP9706	IRF3	36.0273	32.652	39.1309	40.5023	28.1629	24.0108	31.4488	34.7344	39.9307	24.281
JP11635	MMP16	12.9935	5.02338	7.52517	8.10046	13.6791	12.0054	1.96555	10.6875	11.4088	4.62496
JP39078	AZIN1	5.90612	12.5585	10.5352	4.62883	8.8512	4.50203	2.94832	8.01563	4.27829	6.93744
JP37134	EHD4	17.1277	28.4658	28.5956	18.5153	27.3582	7.50338	11.7933	34.7344	11.4088	13.8749
JP27145	CLEC3A	10.631	10.0468	3.01007	2.31442	15.2884	13.5061	6.87942	10.6875	17.1131	5.7812
JP30884	IKZF2	14.1747	5.02338	19.5654	17.3581	12.0698	10.5047	17.6899	16.0313	7.13048	11.5624
JP43621	SLC22A11	8.26857	15.9074	31.6057	47.4455	21.7257	39.0176	30.466	22.7109	21.3914	19.6561
JP27032	TRIM10	16.5371	28.4658	21.0705	17.3581	33.7955	15.0068	11.7933	13.3594	7.13048	16.1874
JP56185	GLYATL1	9.44979	7.53507	6.02014	6.94325	15.2884	13.5061	17.6899	8.01563	15.687	25.4373
JP76429	LOC102724862	0.590612	0	0	0	0	0	0	0	0	0
JP60766	DOCK11	18.309	9.20954	10.5352	17.3581	12.0698	6.0027	9.82774	6.67969	7.13048	16.1874
JP3375	CLCNKB	5.31551	0.83723	0	1.15721	2.41396	4.50203	3.9311	0	5.70438	1.15624
JP45312	ERGIC1	7.67796	21.768	27.0906	41.6595	41.842	58.5264	56.0181	44.0859	24.2436	35.8434
JP57239	TMEM200A	16.5371	15.0701	10.5352	31.2446	11.2652	6.0027	6.87942	24.0469	15.687	47.4058
JP44747	STOX2	11.2216	28.4658	28.5956	31.2446	42.6467	15.0068	16.7072	28.0547	29.948	18.4998
JP33827	FBXL2	38.3898	33.4892	49.6661	64.8037	52.3025	61.5277	68.7942	28.0547	45.635	32.3747
JP26661	SLC12A6	0.590612	1.67446	9.0302	6.94325	0.804654	0	4.91387	0	0	0
JP4751	DHODH	12.9935	3.34892	1.50503	3.47162	1.60931	1.50068	0	2.67188	4.27829	2.31248
JP64743	KRTCAP3	4.13428	0	1.50503	1.15721	3.21862	1.50068	0	0	5.70438	1.15624
JP20784	ZSCAN26	4.13428	1.67446	6.02014	4.62883	3.21862	3.00135	2.94832	6.67969	11.4088	4.62496
JP22270	PIR	23.6245	43.536	28.5956	39.3451	41.0374	55.525	35.3799	24.0469	38.5046	46.2496
JP57448	RAB42	10.0404	5.02338	9.0302	1.15721	8.8512	9.00406	2.94832	9.35156	4.27829	2.31248
JP12473	NEUROD2	17.7184	9.20954	6.02014	5.78604	12.8745	6.0027	8.84497	14.6953	11.4088	9.24992
JP2222	CALCR	37.2086	45.2104	57.1913	41.6595	38.6234	36.0162	52.087	37.4063	47.0611	20.8123
JP62027	SAMD13	18.8996	25.1169	76.7567	120.35	24.1396	70.5318	124.812	45.4219	61.3221	49.7183
JP47602	RAB17	45.4771	36.8381	24.0805	30.0874	40.2327	21.0095	26.5349	49.4297	27.0958	31.2185
JP69482	RD3	20.6714	23.4425	24.0805	21.987	33.7955	15.0068	11.7933	20.0391	28.5219	23.1248
JP63483	ADAD2	5.31551	9.20954	6.02014	2.31442	4.82793	0	10.8105	4.00781	2.85219	6.93744
JP67397	SIAH3	7.08734	5.86061	3.01007	5.78604	4.82793	3.00135	4.91387	0	5.70438	9.24992
JP43483	RNF130	12.4029	4.18615	1.50503	5.78604	10.4605	10.5047	9.82774	2.67188	5.70438	3.46872
JP51616	DCSTAMP	0.590612	0	0	0	0	0	0	0	0	0
JP49516	USB1	6.49673	2.51169	4.5151	3.47162	7.24189	3.00135	5.89664	2.67188	1.4261	9.24992
JP21776	HIST1H4G	23.0339	10.0468	16.5554	8.10046	13.6791	15.0068	12.7761	21.375	14.261	11.5624
JP49905	ZFHX4	15.9465	5.86061	1.50503	0	3.21862	6.0027	3.9311	2.67188	2.85219	1.15624
JP16874	SCN1A	10.631	2.51169	13.5453	2.31442	3.21862	0	3.9311	9.35156	2.85219	4.62496
JP44956	CPA6	3.54367	3.34892	0	5.78604	1.60931	1.50068	0.982774	8.01563	2.85219	1.15624
JP22972	RGS9	10.631	38.5126	49.6661	42.8167	34.6001	69.0311	40.2937	32.0625	58.4699	43.9371
JP23862	USP2	20.0808	28.4658	33.1107	50.9172	13.6791	15.0068	23.5866	14.6953	31.3741	31.2185
JP14886	MAPK3	45.4771	114.701	105.352	100.677	77.2468	133.56	119.898	120.234	104.105	72.8431
JP19867	UBE2H	13.5841	0.83723	3.01007	3.47162	4.02327	4.50203	1.96555	1.33594	1.4261	6.93744
JP62136	MANEAL	10.0404	29.3031	34.6158	42.8167	16.0931	19.5088	27.5177	18.7031	22.8175	16.1874
JP1738	BLK	5.90612	6.69784	1.50503	1.15721	3.21862	0	0	1.33594	2.85219	8.09368
JP58168	OR51L1	13.5841	43.536	64.7165	76.3757	32.9908	55.525	48.1559	41.4141	57.0438	34.6872
JP41540	TMEM51	7.67796	3.34892	3.01007	2.31442	2.41396	1.50068	0	0	8.55657	0
JP7719	GRIA4	34.2555	25.1169	24.0805	23.1442	17.7024	39.0176	27.5177	20.0391	19.9653	13.8749
JP50599	FAM188A	32.4837	47.7221	49.6661	64.8037	49.0839	30.0135	33.4143	29.3906	32.8002	33.5309
JP71469	SPATA31D3	14.7653	6.69784	16.5554	12.7293	12.8745	15.0068	10.8105	16.0313	18.5392	24.281
JP18734	TAZ	41.3428	82.8858	64.7165	87.9478	75.6375	111.05	94.3463	70.8047	55.6177	86.718
JP32076	PLEKHM2	9.44979	43.536	54.1812	69.4325	37.0141	69.0311	70.7597	36.0703	67.0265	71.6868
JP9828	ITGB7	7.08734	16.7446	19.5654	25.4586	20.1164	15.0068	15.7244	26.7188	9.98267	5.7812
JP44851	CCNL1	1.18122	7.53507	15.0503	15.0437	3.21862	12.0054	5.89664	2.67188	5.70438	5.7812
JP39919	SEMA5B	7.08734	0	1.50503	2.31442	6.43723	7.50338	1.96555	0	0	2.31248
JP47110	MANBAL	4.7249	0	1.50503	0	0	4.50203	0	0	0	0
JP23725	SLC7A6	12.4029	2.51169	4.5151	1.15721	5.63258	7.50338	0.982774	12.0234	5.70438	8.09368
JP77138	NTC_697	45.4771	90.4209	114.383	100.677	93.3399	97.5439	88.4497	88.1719	95.5484	77.468
JP76418	GAGE10	15.9465	25.9541	10.5352	16.2009	36.2094	36.0162	30.466	24.0469	18.5392	35.8434
JP16676	RTN1	9.44979	18.4191	7.52517	3.47162	8.8512	7.50338	3.9311	12.0234	2.85219	4.62496
JP39056	UFM1	7.08734	4.18615	3.01007	4.62883	0.804654	3.00135	1.96555	0	1.4261	0
JP60957	TMEM37	20.0808	20.9308	3.01007	15.0437	14.4838	13.5061	7.86219	10.6875	12.8349	6.93744
JP35638	CYTH4	10.0404	8.3723	3.01007	2.31442	11.2652	3.00135	5.89664	16.0313	4.27829	4.62496
JP72654	CUEDC1	27.1682	18.4191	16.5554	10.4149	8.8512	13.5061	20.6383	28.0547	12.8349	18.4998
JP46239	ZNF317	5.90612	8.3723	12.0403	10.4149	4.82793	19.5088	12.7761	8.01563	9.98267	10.4062
JP6342	FIGF	2.36245	3.34892	0	0	2.41396	9.00406	6.87942	4.00781	4.27829	5.7812
JP36788	NME7	8.85918	57.7689	33.1107	52.0744	47.4746	61.5277	61.9148	49.4297	55.6177	43.9371
JP45256	VN1R1	5.31551	10.0468	9.0302	8.10046	8.04654	10.5047	13.7588	9.35156	9.98267	16.1874
JP73068	LOC441155	2.95306	9.20954	6.02014	0	0	9.00406	0	6.67969	2.85219	9.24992
JP45952	MKL1	32.4837	98.7932	123.413	159.695	90.1213	120.054	135.623	136.266	121.218	173.436
JP48411	JMJD4	19.4902	33.4892	60.2014	76.3757	30.5769	48.0216	79.6047	36.0703	37.0785	31.2185
JP70351	HSD11B1L	4.13428	5.02338	6.02014	6.94325	3.21862	4.50203	5.89664	5.34375	7.13048	5.7812
JP73764	MAP1LC3B2	1.18122	0	0	0	1.60931	0	0.982774	0	0	0
JP44954	TRIM49	3.54367	2.51169	0	0	1.60931	0	0	0	0	0
JP34603	PRPF31	14.7653	0	6.02014	4.62883	4.82793	4.50203	0.982774	1.33594	1.4261	1.15624
JP36002	ZNF330	34.2555	47.7221	39.1309	37.0307	41.842	45.0203	24.5694	37.4063	41.3568	27.7497
JP76346	CCDC182	41.9335	91.2581	132.443	122.664	107.019	112.551	111.053	89.5078	122.644	115.624
JP8566	HNMT	23.0339	30.1403	24.0805	11.5721	32.9908	28.5128	18.6727	30.7266	25.6697	17.3436
JP23109	LIN7A	9.44979	3.34892	3.01007	0	4.02327	0	1.96555	4.00781	1.4261	1.15624
JP19006	TFAP2A	20.0808	33.4892	22.5755	18.5153	22.5303	25.5115	31.4488	25.3828	34.2263	26.5935
JP24752	SNRNP40	13.5841	1.67446	1.50503	0	3.21862	1.50068	2.94832	4.00781	0	4.62496
JP6331	FHL1	40.7522	50.2338	28.5956	33.559	33.7955	46.521	49.1387	33.3984	38.5046	54.3433
JP66697	ZNF549	15.3559	2.51169	7.52517	3.47162	5.63258	1.50068	1.96555	6.67969	1.4261	8.09368
JP15875	RB1	30.1212	72.0018	82.7769	74.0613	49.0839	63.0284	62.8975	30.7266	41.3568	47.4058
JP21212	SLC25A16	5.31551	18.4191	21.0705	19.6725	15.2884	16.5074	22.6038	13.3594	12.8349	24.281
JP74782	ANKDD1B	15.3559	10.0468	13.5453	11.5721	10.4605	7.50338	8.84497	21.375	5.70438	20.8123
JP9260	IFNAR2	17.1277	74.5135	96.3222	97.2055	91.7306	109.549	116.95	89.5078	112.662	127.186
JP68844	PRSS53	11.8122	15.0701	24.0805	24.3014	13.6791	18.0081	8.84497	13.3594	12.8349	5.7812
JP22081	PRSS12	30.7118	43.536	79.7668	76.3757	51.4979	88.5399	75.6736	48.0938	72.7308	78.6243
JP9786	ITGAM	9.44979	7.53507	12.0403	8.10046	6.43723	7.50338	5.89664	8.01563	4.27829	5.7812
JP71351	TEX43	16.5371	14.2329	15.0503	4.62883	14.4838	12.0054	20.6383	21.375	8.55657	19.6561
JP53987	USP32	34.2555	19.2563	10.5352	13.8865	18.5071	19.5088	6.87942	25.3828	14.261	11.5624
JP24993	PSMF1	13.5841	22.6052	30.1007	32.4018	33.7955	27.0122	26.5349	32.0625	28.5219	9.24992
JP9515	IL13RA1	57.88	37.6754	30.1007	38.1879	57.9351	36.0162	27.5177	48.0938	24.2436	32.3747
JP46096	COL20A1	8.26857	4.18615	3.01007	5.78604	11.2652	10.5047	13.7588	5.34375	2.85219	5.7812
JP9464	IL9	0.590612	0.83723	1.50503	0	3.21862	0	2.94832	4.00781	0	0
JP52806	MAGT1	5.31551	10.0468	1.50503	8.10046	1.60931	9.00406	7.86219	5.34375	1.4261	0
JP55487	GADD45GIP1	31.893	15.9074	9.0302	1.15721	14.4838	7.50338	3.9311	20.0391	1.4261	3.46872
JP27795	MRVI1	0.590612	0	0	0	0	3.00135	0	4.00781	0	1.15624
JP36299	MCTS1	17.1277	0	0	0	2.41396	0	0.982774	5.34375	0	0
JP57838	SLC18B1	59.0612	143.166	159.534	200.197	140.01	165.074	206.383	165.656	176.836	171.123
JP33343	CBLC	45.4771	244.471	459.035	637.622	197.945	415.687	653.545	185.695	403.585	449.777
JP28331	APPBP2	22.4433	18.4191	22.5755	25.4586	15.2884	12.0054	17.6899	12.0234	17.1131	13.8749
JP59019	ZNF441	21.262	29.3031	37.6259	28.9302	34.6001	37.5169	32.4315	29.3906	32.8002	35.8434
JP45479	TENM2	12.9935	11.7212	9.0302	8.10046	8.04654	4.50203	7.86219	4.00781	14.261	4.62496
JP73390	CISD2	10.0404	24.2797	42.141	32.4018	24.1396	24.0108	26.5349	10.6875	47.0611	40.4684
JP24291	GCNT3	37.7992	101.305	78.2618	54.3888	84.4887	81.0365	68.7942	81.4922	81.2874	94.8116
JP25187	ATP5J2	0.590612	0	0	0	0.804654	0	0	0	0	0
JP11312	MECP2	7.67796	5.02338	3.01007	2.31442	6.43723	10.5047	5.89664	4.00781	2.85219	0
JP12786	NPPA	33.6649	46.8849	52.6762	37.0307	49.8886	58.5264	46.1904	57.4453	65.6004	76.3118
JP46021	KIAA1467	37.2086	34.3264	19.5654	43.9739	28.1629	19.5088	22.6038	36.0703	44.2089	41.6246
JP45395	RHOJ	20.0808	10.0468	7.52517	9.25767	16.8977	9.00406	6.87942	17.3672	11.4088	15.0311
JP4347	CYP2A6	11.8122	0.83723	0	2.31442	1.60931	4.50203	0	0	2.85219	6.93744
JP10938	MAB21L1	22.4433	36.8381	22.5755	27.773	40.2327	48.0216	46.1904	30.7266	32.8002	39.3121
JP13941	PIGF	7.67796	3.34892	4.5151	8.10046	4.02327	4.50203	0.982774	1.33594	1.4261	4.62496
JP22899	CDS2	4.7249	5.02338	0	8.10046	1.60931	0	4.91387	0	9.98267	4.62496
JP57710	GINM1	6.49673	2.51169	0	0	2.41396	3.00135	0	1.33594	0	1.15624
JP19449	TOP3A	22.4433	10.0468	6.02014	20.8297	21.7257	16.5074	18.6727	24.0469	15.687	18.4998
JP30182	PTPRT	4.7249	37.6754	39.1309	33.559	33.7955	39.0176	26.5349	37.4063	48.4872	33.5309
JP58554	NOXRED1	35.4367	45.2104	76.7567	79.8474	44.256	60.027	71.7425	76.1484	72.7308	72.8431
JP77147	NTC_706	28.94	52.7455	70.7366	72.9041	49.0839	94.5426	84.5186	76.1484	67.0265	67.0619
JP29092	NUP50	7.67796	7.53507	7.52517	9.25767	6.43723	4.50203	10.8105	13.3594	14.261	10.4062
JP25339	RNF14	27.1682	17.5818	16.5554	12.7293	20.921	21.0095	17.6899	8.01563	11.4088	15.0311
JP49654	YRDC	2.95306	0	0	0	0.804654	0	0	1.33594	0	0
JP58012	OLFM3	18.8996	77.0252	78.2618	56.7032	53.9118	52.5237	70.7597	93.5156	48.4872	76.3118
JP12180	NAGLU	42.5241	36.0009	24.0805	49.76	45.8653	57.0257	33.4143	42.75	44.2089	33.5309
JP9058	HTR6	16.5371	7.53507	3.01007	6.94325	9.65585	6.0027	5.89664	9.35156	7.13048	4.62496
JP39445	C9orf78	38.3898	123.073	176.089	281.202	120.698	204.092	286.97	137.602	239.584	226.623
JP11721	MPST	42.5241	47.7221	70.7366	63.6465	56.3258	57.0257	61.9148	65.4609	68.4526	58.9682
JP6318	FGR	15.3559	11.7212	9.0302	12.7293	14.4838	12.0054	7.86219	12.0234	9.98267	15.0311
JP50038	MOB3B	24.8057	54.42	66.2215	112.249	42.6467	66.0297	72.7253	69.4688	64.1743	70.5306
JP35018	FAM162A	33.0743	42.6988	70.7366	34.7162	53.1072	54.0243	68.7942	62.7891	38.5046	40.4684
JP11736	MRC1	12.4029	8.3723	4.5151	4.62883	3.21862	1.50068	1.96555	1.33594	2.85219	11.5624
JP6261	FGF8	6.49673	6.69784	12.0403	6.94325	6.43723	4.50203	3.9311	6.67969	1.4261	1.15624
JP31693	PEG10	6.49673	15.0701	9.0302	8.10046	13.6791	7.50338	13.7588	4.00781	12.8349	15.0311
JP74373	PRAMEF15	7.08734	15.9074	9.0302	17.3581	9.65585	10.5047	7.86219	18.7031	12.8349	20.8123
JP11263	SMCP	27.7588	57.7689	96.3222	56.7032	52.3025	51.023	68.7942	37.4063	59.896	43.9371
JP14765	PRKAA2	21.262	59.4434	39.1309	71.7469	49.0839	72.0324	59.9492	60.1172	59.896	40.4684
JP1673	OPN1SW	34.2555	48.5594	49.6661	53.2316	45.8653	45.0203	43.2421	60.1172	41.3568	39.3121
JP12343	NDUFB8	2.95306	15.0701	7.52517	5.78604	5.63258	4.50203	5.89664	4.00781	12.8349	3.46872
JP26729	HDAC6	8.85918	2.51169	0	1.15721	1.60931	0	2.94832	1.33594	2.85219	4.62496
JP63473	FSIP1	16.5371	16.7446	30.1007	21.987	38.6234	13.5061	34.3971	30.7266	19.9653	12.7186
JP23057	CCNK	24.8057	56.0944	60.2014	38.1879	39.4281	36.0162	43.2421	49.4297	47.0611	48.5621
JP49520	RHBDF2	8.85918	9.20954	9.0302	2.31442	2.41396	12.0054	5.89664	16.0313	14.261	8.09368
JP5145	DUSP2	2.95306	6.69784	6.02014	1.15721	2.41396	10.5047	4.91387	4.00781	0	3.46872
JP34329	ZZZ3	26.5775	51.0711	58.6963	61.332	53.1072	54.0243	53.0698	38.7422	49.9133	36.9997
JP31959	METAP1	7.08734	15.9074	22.5755	9.25767	20.1164	10.5047	16.7072	22.7109	12.8349	11.5624
JP71816	UBAP1L	31.3024	5.02338	7.52517	5.78604	19.3117	12.0054	8.84497	1.33594	11.4088	10.4062
JP12273	NDUFA3	17.7184	30.1403	24.0805	3.47162	28.1629	24.0108	25.5521	30.7266	24.2436	15.0311
JP59506	PIFO	18.309	6.69784	12.0403	8.10046	8.04654	9.00406	10.8105	10.6875	9.98267	13.8749
JP7511	GPR6	0	14.2329	12.0403	10.4149	8.04654	19.5088	12.7761	12.0234	7.13048	8.09368
JP27046	KIF20A	5.31551	3.34892	4.5151	3.47162	4.82793	3.00135	6.87942	1.33594	4.27829	3.46872
JP76420	GAGE10	14.1747	2.51169	4.5151	4.62883	2.41396	13.5061	4.91387	9.35156	7.13048	5.7812
JP15936	RBP1	23.0339	5.86061	4.5151	3.47162	8.8512	1.50068	6.87942	6.67969	0	4.62496
JP59262	ATXN7L2	10.0404	6.69784	4.5151	6.94325	11.2652	7.50338	12.7761	13.3594	8.55657	12.7186
JP73109	LRRC24	25.9869	25.1169	39.1309	33.559	32.1862	30.0135	42.2593	37.4063	32.8002	20.8123
JP56906	MED8	14.1747	10.0468	6.02014	11.5721	9.65585	18.0081	15.7244	33.3984	8.55657	9.24992
JP41422	C19orf60	0.590612	3.34892	7.52517	2.31442	4.82793	0	0.982774	6.67969	1.4261	1.15624
JP7705	GRIA1	5.90612	1.67446	1.50503	1.15721	5.63258	6.0027	7.86219	8.01563	1.4261	4.62496
JP3643	COL12A1	22.4433	27.6286	49.6661	28.9302	19.3117	27.0122	17.6899	24.0469	11.4088	19.6561
JP4595	DCX	28.3494	39.3498	60.2014	50.9172	54.7165	49.5223	51.1043	54.7734	51.3394	25.4373
JP12656	NMBR	41.3428	89.5837	100.837	84.4762	65.9817	88.5399	85.5014	84.1641	65.6004	86.718
JP41684	FAM90A1	43.7053	56.0944	34.6158	38.1879	53.9118	76.5345	50.1215	48.0938	44.2089	33.5309
JP66445	CNIH2	23.0339	10.884	13.5453	5.78604	11.2652	12.0054	11.7933	13.3594	7.13048	8.09368
JP73762	MAP1LC3B2	4.13428	0	0	2.31442	1.60931	1.50068	0	1.33594	0	2.31248
JP47979	GAREM	7.67796	5.86061	7.52517	8.10046	7.24189	13.5061	5.89664	17.3672	4.27829	9.24992
JP62440	ZSWIM2	24.8057	53.5828	34.6158	61.332	37.0141	63.0284	79.6047	61.4531	64.1743	67.0619
JP14540	PPID	21.8526	35.1637	57.1913	100.677	37.0141	88.5399	136.606	42.75	51.3394	135.28
JP73726	FAM196A	13.5841	19.2563	18.0604	5.78604	15.2884	12.0054	6.87942	14.6953	9.98267	8.09368
JP66163	DEFB121	2.95306	6.69784	3.01007	1.15721	4.02327	3.00135	0.982774	6.67969	5.70438	2.31248
JP24281	MSC	22.4433	29.3031	16.5554	25.4586	17.7024	28.5128	22.6038	18.7031	11.4088	12.7186
JP51176	BPIFB2	8.85918	23.4425	22.5755	41.6595	33.7955	33.0149	47.1732	5.34375	12.8349	25.4373
JP12689	NOP2	15.9465	99.6304	76.7567	79.8474	48.2793	61.5277	63.8803	89.5078	57.0438	62.4369
JP16018	REST	8.26857	1.67446	1.50503	0	1.60931	6.0027	0.982774	1.33594	0	0
JP3067	CFL1	27.1682	11.7212	18.0604	8.10046	15.2884	18.0081	14.7416	25.3828	12.8349	9.24992
JP29109	HBS1L	20.6714	30.9775	46.6561	40.5023	26.5536	42.0189	51.1043	37.4063	37.0785	26.5935
JP77317	NTC_876	27.1682	37.6754	66.2215	67.1181	55.5212	61.5277	59.9492	42.75	44.2089	65.9056
JP68492	TUSC5	12.9935	36.8381	73.7467	70.5897	49.8886	67.5304	51.1043	32.0625	59.896	42.7809
JP72334	ASB18	8.26857	5.86061	6.02014	0	12.8745	7.50338	0	17.3672	4.27829	3.46872
JP19338	TMPO	14.1747	11.7212	18.0604	19.6725	18.5071	21.0095	24.5694	29.3906	18.5392	18.4998
JP73851	ZFP62	14.1747	27.6286	60.2014	62.4892	32.1862	87.0392	52.087	32.0625	28.5219	32.3747
JP52769	TMPRSS13	31.893	51.0711	28.5956	13.8865	45.0606	19.5088	13.7588	40.0781	31.3741	41.6246
JP38457	SLC22A17	1.77184	44.3732	55.6863	93.7339	24.1396	33.0149	41.2765	32.0625	55.6177	65.9056
JP76574	NTC_133	110.444	152.376	158.029	202.511	155.298	235.606	231.935	153.633	196.801	301.779
JP7065	GFI1	21.8526	17.5818	25.5856	26.6158	14.4838	22.5101	20.6383	8.01563	14.261	13.8749
JP28681	RBCK1	5.31551	2.51169	1.50503	2.31442	6.43723	3.00135	0	2.67188	2.85219	2.31248
JP43909	PCDHGA11	31.893	20.9308	22.5755	24.3014	37.0141	10.5047	23.5866	34.7344	29.948	20.8123
JP9023	HTR1D	1.18122	1.67446	0	2.31442	1.60931	1.50068	0.982774	0	0	2.31248
JP22377	STK16	25.9869	37.6754	73.7467	148.123	32.1862	54.0243	110.071	41.4141	114.088	126.03
JP75041	C16orf52	19.4902	19.2563	33.1107	43.9739	16.0931	27.0122	44.2248	22.7109	38.5046	28.906
JP59455	C1orf131	3.54367	0	0	0	3.21862	1.50068	0	0	0	0
JP52462	GRWD1	2.95306	2.51169	0	0	0	0	0	4.00781	0	0
JP33045	CABIN1	6.49673	10.0468	3.01007	16.2009	7.24189	12.0054	3.9311	6.67969	2.85219	8.09368
JP12256	NCL	4.7249	0.83723	1.50503	1.15721	2.41396	1.50068	0	4.00781	0	1.15624
JP69781	OR1J1	0	0	1.50503	1.15721	0	0	0	0	0	0
JP69876	SLC35B2	17.1277	6.69784	24.0805	18.5153	8.8512	16.5074	8.84497	6.67969	18.5392	8.09368
JP31424	RIMS1	32.4837	71.1646	66.2215	63.6465	75.6375	69.0311	62.8975	90.8438	54.1916	46.2496
JP8902	HSF1	33.0743	7.53507	4.5151	2.31442	7.24189	6.0027	2.94832	10.6875	8.55657	9.24992
JP73963	RASSF10	8.85918	3.34892	6.02014	4.62883	4.02327	4.50203	4.91387	8.01563	7.13048	1.15624
JP66620	ZNF718	16.5371	13.3957	6.02014	8.10046	16.0931	19.5088	6.87942	26.7188	7.13048	4.62496
JP67670	GDPD1	15.3559	15.0701	12.0403	10.4149	12.8745	4.50203	7.86219	12.0234	17.1131	15.0311
JP44355	MUC13	5.31551	10.0468	9.0302	10.4149	12.8745	9.00406	6.87942	5.34375	11.4088	2.31248
JP12114	MYO6	40.7522	50.2338	76.7567	65.9609	95.7539	82.5372	58.9664	64.125	61.3221	45.0933
JP41424	NRDE2	3.54367	1.67446	3.01007	1.15721	0	9.00406	3.9311	8.01563	2.85219	4.62496
JP27579	ZMPSTE24	15.3559	3.34892	3.01007	8.10046	7.24189	12.0054	5.89664	4.00781	2.85219	2.31248
JP58718	CDYL2	15.9465	11.7212	28.5956	24.3014	12.0698	21.0095	14.7416	41.4141	17.1131	15.0311
JP32078	PLEKHM2	21.8526	14.2329	22.5755	13.8865	17.7024	19.5088	26.5349	20.0391	12.8349	20.8123
JP71282	FAM212A	30.1212	78.6997	97.8272	94.8911	66.7863	99.0446	98.2774	80.1563	75.583	76.3118
JP31792	CLASP2	4.7249	7.53507	12.0403	4.62883	4.82793	3.00135	6.87942	0	2.85219	10.4062
JP57343	C1QTNF5	19.4902	20.9308	24.0805	10.4149	21.7257	25.5115	24.5694	21.375	19.9653	30.0622
JP24862	MAP4K4	44.8865	339.078	778.103	1025.29	304.159	940.924	1107.59	407.461	717.326	714.556
JP27717	RTN3	24.8057	27.6286	34.6158	37.0307	46.67	36.0162	46.1904	29.3906	29.948	46.2496
JP27670	BCKDK	22.4433	14.2329	13.5453	25.4586	21.7257	19.5088	19.6555	6.67969	19.9653	12.7186
JP28515	AKAP3	10.631	2.51169	4.5151	2.31442	10.4605	4.50203	4.91387	9.35156	12.8349	2.31248
JP25974	DLGAP5	8.85918	11.7212	13.5453	20.8297	16.8977	16.5074	19.6555	26.7188	8.55657	10.4062
JP56085	FAM58A	38.9804	32.652	31.6057	37.0307	28.9676	28.5128	26.5349	42.75	37.0785	60.1245
JP76677	NTC_236	42.5241	89.5837	67.7265	109.935	65.177	58.5264	57.9837	78.8203	75.583	60.1245
JP68540	DHRS4L2	4.7249	10.884	6.02014	0	2.41396	4.50203	2.94832	1.33594	4.27829	3.46872
JP76178	TVP23C-CDRT4	9.44979	1.67446	1.50503	0	3.21862	9.00406	0.982774	4.00781	0	1.15624
JP72182	ATP11AUN	10.631	36.8381	67.7265	104.149	38.6234	73.5331	78.6219	45.4219	74.1569	50.8745
JP22715	S1PR4	1.18122	0	0	0	0	0	0	0	0	0
JP42353	ACER3	13.5841	15.9074	12.0403	16.2009	15.2884	19.5088	6.87942	17.3672	18.5392	13.8749
JP60729	MAGEB16	11.8122	28.4658	27.0906	40.5023	20.921	33.0149	22.6038	14.6953	25.6697	10.4062
JP3698	MAP3K8	13.5841	9.20954	10.5352	3.47162	13.6791	4.50203	2.94832	5.34375	12.8349	5.7812
JP35800	C5AR2	4.13428	10.0468	12.0403	11.5721	8.8512	13.5061	11.7933	10.6875	11.4088	13.8749
JP1033	AQP5	7.08734	38.5126	55.6863	43.9739	49.8886	75.0338	41.2765	60.1172	59.896	69.3744
JP34873	FBXO24	10.0404	15.9074	13.5453	10.4149	7.24189	12.0054	16.7072	8.01563	1.4261	5.7812
JP42176	ZNF654	29.5306	72.8391	66.2215	40.5023	70.0049	79.5358	48.1559	69.4688	62.7482	35.8434
JP21008	FZD5	20.0808	34.3264	46.6561	64.8037	33.7955	57.0257	45.2076	22.7109	71.3048	69.3744
JP27618	DSCR4	37.2086	187.54	310.037	379.564	161.736	388.675	485.49	220.43	382.193	723.806
JP2455	CCIN	6.49673	12.5585	15.0503	4.62883	14.4838	3.00135	7.86219	8.01563	12.8349	5.7812
JP37081	ST6GALNAC6	30.7118	61.1178	34.6158	35.8735	49.0839	37.5169	40.2937	29.3906	31.3741	27.7497
JP23393	CACNA1G	22.4433	65.304	36.1208	64.8037	56.3258	57.0257	34.3971	42.75	38.5046	39.3121
JP46386	MARK4	28.3494	18.4191	24.0805	43.9739	9.65585	31.5142	25.5521	9.35156	27.0958	49.7183
JP17332	SHOX2	19.4902	5.86061	6.02014	4.62883	12.0698	25.5115	10.8105	9.35156	12.8349	21.9685
JP44624	CA10	21.8526	46.8849	43.646	45.1311	59.5444	43.5196	60.932	46.7578	42.7829	30.0622
JP62004	ZNF570	14.7653	11.7212	9.0302	6.94325	13.6791	10.5047	4.91387	14.6953	12.8349	18.4998
JP37224	NOX3	18.8996	11.7212	7.52517	9.25767	9.65585	6.0027	6.87942	8.01563	1.4261	1.15624
JP32775	TMED3	10.631	61.1178	88.797	131.922	54.7165	94.5426	80.5875	58.7813	69.8787	95.9679
JP28514	AKAP3	24.2151	59.4434	51.1712	34.7162	48.2793	18.0081	36.3626	28.0547	34.2263	30.0622
JP27735	TNIP1	6.49673	2.51169	0	1.15721	0	0	0	2.67188	0	0
JP33400	EDC4	28.94	33.4892	34.6158	38.1879	25.7489	25.5115	29.4832	22.7109	32.8002	42.7809
JP31441	PLCH1	9.44979	5.86061	0	8.10046	4.02327	6.0027	3.9311	12.0234	5.70438	2.31248
JP46759	SIGIRR	21.8526	26.7914	40.6359	41.6595	30.5769	21.0095	40.2937	25.3828	35.6524	25.4373
JP70107	TBC1D26	5.90612	2.51169	3.01007	3.47162	2.41396	1.50068	3.9311	0	1.4261	3.46872
JP73177	OR5B3	27.1682	24.2797	15.0503	21.987	32.1862	37.5169	34.3971	13.3594	11.4088	39.3121
JP15539	RAD1	12.4029	0	0	0	0.804654	0	2.94832	0	1.4261	2.31248
JP63820	OXER1	10.0404	3.34892	3.01007	8.10046	6.43723	4.50203	1.96555	2.67188	7.13048	2.31248
JP69094	ANKRD34B	15.9465	12.5585	16.5554	15.0437	6.43723	16.5074	14.7416	10.6875	12.8349	12.7186
JP13069	SIX6	23.6245	20.9308	16.5554	24.3014	32.9908	25.5115	23.5866	45.4219	27.0958	21.9685
JP35177	RGS17	18.8996	48.5594	61.7064	62.4892	49.0839	52.5237	64.8631	81.4922	49.9133	52.0308
JP4786	DIO3	16.5371	25.1169	63.2114	59.0176	20.921	40.5183	63.8803	52.1016	37.0785	69.3744
JP50482	DNAJC22	6.49673	0	1.50503	1.15721	4.82793	1.50068	0.982774	1.33594	0	1.15624
JP26541	GOLGA5	10.631	15.9074	39.1309	54.3888	29.7722	48.0216	42.2593	16.0313	34.2263	41.6246
JP42169	FGGY	21.262	13.3957	15.0503	6.94325	16.8977	15.0068	10.8105	29.3906	11.4088	23.1248
JP46697	SNX6	15.9465	42.6988	69.2316	47.4455	53.9118	49.5223	55.0354	45.4219	49.9133	40.4684
JP20095	VAV2	36.0273	59.4434	69.2316	93.7339	45.0606	48.0216	76.6564	76.1484	67.0265	65.9056
JP48671	VKORC1	5.90612	10.0468	16.5554	15.0437	11.2652	3.00135	20.6383	13.3594	11.4088	16.1874
JP30480	IRAK3	7.08734	16.7446	1.50503	6.94325	7.24189	10.5047	6.87942	4.00781	7.13048	5.7812
JP39593	STX18	12.9935	8.3723	3.01007	5.78604	15.2884	6.0027	3.9311	13.3594	2.85219	5.7812
JP51467	TMPRSS5	16.5371	14.2329	10.5352	16.2009	13.6791	12.0054	11.7933	16.0313	7.13048	11.5624
JP30351	WDHD1	2.95306	8.3723	6.02014	3.47162	6.43723	6.0027	2.94832	13.3594	1.4261	1.15624
JP23080	FGF18	18.309	41.0243	40.6359	42.8167	26.5536	40.5183	40.2937	22.7109	49.9133	53.187
JP4497	DGKG	12.4029	22.6052	82.7769	48.6027	21.7257	39.0176	45.2076	17.3672	28.5219	30.0622
JP44314	EIF5A2	31.3024	27.6286	36.1208	23.1442	24.1396	12.0054	10.8105	17.3672	18.5392	25.4373
JP69266	EBLN1	6.49673	0.83723	0	1.15721	4.82793	0	0	0	2.85219	2.31248
JP26589	THRAP3	14.1747	4.18615	0	5.78604	3.21862	6.0027	2.94832	1.33594	4.27829	3.46872
JP28337	FBLN5	33.0743	28.4658	30.1007	20.8297	22.5303	30.0135	29.4832	28.0547	25.6697	11.5624
JP34379	ACOT11	33.0743	51.9083	85.7869	54.3888	59.5444	63.0284	69.777	52.1016	77.0091	65.9056
JP62222	GTSF1L	2.95306	2.51169	3.01007	0	0	0	0	6.67969	2.85219	2.31248
JP506	AGRP	20.0808	76.188	204.685	270.787	61.1537	180.081	359.695	93.5156	233.88	459.027
JP23719	PRC1	4.13428	4.18615	0	4.62883	3.21862	1.50068	1.96555	2.67188	2.85219	4.62496
JP26662	SLC12A6	2.95306	0	4.5151	0	0	1.50068	0.982774	0	0	1.15624
JP21555	ACOX2	10.0404	12.5585	9.0302	1.15721	2.41396	4.50203	1.96555	2.67188	5.70438	4.62496
JP64586	ZNF626	0	0.83723	0	0	0	0	0	0	0	0
JP23129	CD84	7.08734	0.83723	0	0	5.63258	0	0	2.67188	1.4261	0
JP66516	TMEM256	38.3898	10.884	25.5856	25.4586	22.5303	37.5169	23.5866	33.3984	15.687	28.906
JP34310	RNF167	10.0404	6.69784	21.0705	19.6725	9.65585	9.00406	24.5694	8.01563	21.3914	12.7186
JP21101	NELFE	3.54367	0	0	1.15721	0.804654	0	0	0	0	3.46872
JP14887	MAPK3	8.26857	6.69784	6.02014	6.94325	6.43723	1.50068	5.89664	9.35156	12.8349	3.46872
JP66220	LACE1	25.3963	13.3957	12.0403	10.4149	22.5303	7.50338	11.7933	10.6875	18.5392	11.5624
JP64022	GIMAP7	8.26857	23.4425	21.0705	17.3581	20.921	22.5101	26.5349	29.3906	21.3914	15.0311
JP65569	SKA1	31.893	411.08	626.094	935.024	261.513	528.238	659.441	296.578	457.776	354.966
JP66738	PTF1A	18.8996	9.20954	6.02014	4.62883	16.0931	16.5074	10.8105	4.00781	15.687	20.8123
JP56239	PXYLP1	11.2216	9.20954	3.01007	6.94325	2.41396	4.50203	7.86219	6.67969	4.27829	8.09368
JP73757	GRXCR2	18.8996	10.884	4.5151	4.62883	8.8512	3.00135	1.96555	10.6875	5.70438	3.46872
JP7830	GRP	7.67796	13.3957	18.0604	18.5153	19.3117	22.5101	13.7588	33.3984	38.5046	34.6872
JP27304	TSHZ1	13.5841	15.9074	19.5654	32.4018	6.43723	24.0108	30.466	14.6953	18.5392	28.906
JP16175	RNASE1	3.54367	5.02338	3.01007	6.94325	7.24189	1.50068	0	0	1.4261	2.31248
JP66460	PHYHD1	4.7249	5.86061	3.01007	26.6158	8.04654	7.50338	6.87942	0	4.27829	3.46872
JP66245	TMEM9	21.262	25.1169	24.0805	35.8735	24.9443	33.0149	32.4315	24.0469	37.0785	57.812
JP32301	CAMSAP2	1.18122	0	0	0	0.804654	0	0	1.33594	0	0
JP71541	OR52K1	2.36245	3.34892	3.01007	1.15721	6.43723	9.00406	6.87942	2.67188	1.4261	4.62496
JP22938	NAPA	8.26857	4.18615	10.5352	6.94325	7.24189	1.50068	5.89664	6.67969	8.55657	3.46872
JP16118	RGS13	2.95306	9.20954	6.02014	5.78604	0	13.5061	6.87942	5.34375	11.4088	5.7812
JP74683	TSPY4	27.7588	42.6988	45.151	45.1311	49.0839	33.0149	40.2937	48.0938	45.635	57.812
JP76259	POTEB	6.49673	2.51169	4.5151	11.5721	2.41396	4.50203	4.91387	2.67188	2.85219	6.93744
JP29462	LYVE1	8.85918	3.34892	3.01007	8.10046	6.43723	6.0027	3.9311	9.35156	8.55657	1.15624
JP10993	MAG	17.1277	7.53507	4.5151	4.62883	12.8745	15.0068	5.89664	16.0313	8.55657	6.93744
JP16067	RFX2	34.8461	15.0701	9.0302	15.0437	11.2652	12.0054	8.84497	17.3672	11.4088	17.3436
JP47034	SLC22A23	15.3559	31.8148	51.1712	67.1181	34.6001	46.521	44.2248	37.4063	51.3394	52.0308
JP62126	DCST1	31.3024	28.4658	21.0705	24.3014	20.1164	13.5061	22.6038	40.0781	21.3914	18.4998
JP41679	FIGN	3.54367	2.51169	18.0604	6.94325	3.21862	15.0068	7.86219	9.35156	2.85219	3.46872
JP25263	SPAG6	8.85918	12.5585	21.0705	17.3581	24.1396	19.5088	12.7761	10.6875	12.8349	10.4062
JP67030	MAGI3	25.3963	25.9541	18.0604	27.773	24.9443	12.0054	19.6555	13.3594	27.0958	25.4373
JP32716	DICER1	12.4029	9.20954	16.5554	17.3581	22.5303	24.0108	12.7761	9.35156	1.4261	23.1248
JP36551	ANKRD11	17.7184	1.67446	0	2.31442	4.02327	0	0	4.00781	2.85219	3.46872
JP23558	TNFSF18	7.67796	32.652	45.151	59.0176	26.5536	37.5169	33.4143	22.7109	25.6697	33.5309
JP22544	AKR1C3	13.5841	24.2797	40.6359	41.6595	14.4838	18.0081	28.5005	26.7188	28.5219	16.1874
JP58702	ZG16B	20.0808	24.2797	19.5654	26.6158	30.5769	19.5088	24.5694	22.7109	39.9307	31.2185
JP68463	CFAP47	12.9935	20.0935	25.5856	40.5023	24.1396	22.5101	28.5005	18.7031	31.3741	25.4373
JP2175	CACNB1	24.8057	19.2563	21.0705	10.4149	18.5071	13.5061	20.6383	18.7031	11.4088	21.9685
JP32682	LARS2	13.5841	12.5585	3.01007	4.62883	11.2652	21.0095	5.89664	16.0313	5.70438	3.46872
JP34736	FBXW2	8.26857	11.7212	19.5654	19.6725	10.4605	15.0068	29.4832	14.6953	9.98267	20.8123
JP21900	ZNF282	0.590612	0	0	0	0	0	0	0	0	0
JP52029	QTRT1	18.8996	4.18615	4.5151	2.31442	4.82793	1.50068	0	0	4.27829	5.7812
JP59300	OR2T4	43.1147	34.3264	24.0805	18.5153	48.2793	43.5196	36.3626	45.4219	32.8002	40.4684
JP49059	PRR15L	13.5841	5.86061	3.01007	2.31442	6.43723	4.50203	4.91387	18.7031	12.8349	9.24992
JP67951	RSPO1	6.49673	6.69784	6.02014	2.31442	5.63258	13.5061	5.89664	12.0234	0	5.7812
JP39824	TREM2	1.77184	3.34892	0	0	0.804654	0	0	1.33594	4.27829	0
JP77085	NTC_644	32.4837	22.6052	33.1107	24.3014	28.9676	34.5155	30.466	24.0469	34.2263	24.281
JP10043	KCNJ5	23.6245	36.0009	33.1107	27.773	30.5769	54.0243	36.3626	29.3906	14.261	20.8123
JP44230	ANKRD7	30.1212	15.0701	15.0503	11.5721	43.4513	12.0054	8.84497	22.7109	24.2436	13.8749
JP3001	CEBPA	37.7992	40.1871	31.6057	23.1442	34.6001	34.5155	18.6727	29.3906	27.0958	19.6561
JP69852	MAGEB5	13.5841	13.3957	9.0302	10.4149	9.65585	3.00135	6.87942	8.01563	12.8349	19.6561
JP74274	POTEI	7.67796	10.0468	9.0302	4.62883	6.43723	7.50338	5.89664	6.67969	7.13048	3.46872
JP75249	LOC100129940	31.3024	42.6988	31.6057	30.0874	26.5536	31.5142	40.2937	28.0547	29.948	30.0622
JP55885	C12orf65	2.95306	4.18615	3.01007	1.15721	6.43723	3.00135	0.982774	6.67969	2.85219	0
JP14841	PRKCI	10.0404	20.9308	15.0503	13.8865	23.335	28.5128	15.7244	24.0469	15.687	20.8123
JP62803	IRX2	36.6179	41.0243	43.646	28.9302	36.2094	61.5277	45.2076	30.7266	51.3394	31.2185
JP46744	CACNG8	15.9465	30.1403	36.1208	39.3451	26.5536	28.5128	23.5866	41.4141	41.3568	49.7183
JP24109	ARHGEF2	5.90612	46.0477	63.2114	116.878	36.2094	69.0311	88.4497	49.4297	106.957	68.2181
JP61364	FBXL14	1.77184	3.34892	1.50503	0	1.60931	0	0	0	1.4261	1.15624
JP23844	UNC119	5.31551	2.51169	1.50503	2.31442	3.21862	0	1.96555	1.33594	0	3.46872
JP37772	RRNAD1	17.1277	5.86061	3.01007	5.78604	3.21862	4.50203	8.84497	4.00781	2.85219	9.24992
JP42181	CWF19L1	5.31551	5.86061	13.5453	3.47162	5.63258	7.50338	5.89664	9.35156	1.4261	2.31248
JP14251	PNOC	36.0273	55.2572	24.0805	34.7162	33.7955	24.0108	35.3799	26.7188	34.2263	33.5309
JP52229	GPR101	27.1682	132.282	216.725	223.341	90.1213	192.087	236.849	152.297	176.836	160.717
JP68373	DPY19L4	2.95306	8.3723	1.50503	2.31442	6.43723	6.0027	0	8.01563	11.4088	3.46872
JP32489	DPY19L1	12.9935	20.0935	13.5453	12.7293	5.63258	15.0068	7.86219	9.35156	14.261	6.93744
JP59183	ANKLE1	25.3963	45.2104	58.6963	33.559	33.7955	39.0176	40.2937	46.7578	59.896	67.0619
JP63101	C9orf163	105.72	192.563	276.926	260.372	181.047	216.097	285.987	231.117	218.193	223.154
JP74421	ACTR3C	39.571	69.4901	76.7567	104.149	94.1446	115.552	112.036	81.4922	69.8787	106.374
JP8721	HOXC6	28.3494	33.4892	16.5554	23.1442	17.7024	31.5142	24.5694	30.7266	14.261	17.3436
JP23875	RGN	24.2151	37.6754	54.1812	17.3581	32.1862	36.0162	35.3799	42.75	25.6697	28.906
JP65094	CT83	4.7249	6.69784	6.02014	20.8297	14.4838	7.50338	5.89664	9.35156	9.98267	3.46872
JP74789	C1GALT1C1L	28.94	150.701	198.664	170.11	111.847	111.05	138.571	116.227	148.314	85.5617
JP65583	DOK6	40.7522	88.7464	91.8071	72.9041	95.7539	90.0406	105.157	124.242	96.9745	75.1556
JP13974	PIK3CB	24.2151	5.86061	1.50503	3.47162	12.0698	4.50203	4.91387	14.6953	2.85219	8.09368
JP65528	CYB561A3	38.3898	110.514	155.019	148.123	86.9027	114.051	137.588	80.1563	134.053	150.311
JP3267	CHRNG	2.36245	0	0	0	0	0	0	1.33594	0	0
JP31917	MAPK8IP3	19.4902	15.0701	18.0604	15.0437	12.8745	18.0081	13.7588	17.3672	7.13048	5.7812
JP4238	CTSB	5.90612	7.53507	7.52517	12.7293	8.8512	4.50203	10.8105	10.6875	14.261	9.24992
JP22858	TNFSF12	4.7249	1.67446	1.50503	1.15721	4.02327	0	0.982774	1.33594	0	2.31248
JP48573	DDRGK1	30.1212	73.6763	133.948	179.367	84.4887	127.557	146.433	68.1328	114.088	100.593
JP48566	FAM173A	8.26857	0	1.50503	1.15721	0.804654	3.00135	0.982774	0	0	0
JP39829	TREM1	7.08734	0.83723	1.50503	0	4.82793	7.50338	0.982774	0	1.4261	0
JP57547	TRMT61A	5.31551	8.3723	19.5654	9.25767	9.65585	7.50338	12.7761	5.34375	4.27829	11.5624
JP45973	BEGAIN	12.9935	28.4658	28.5956	24.3014	20.1164	33.0149	28.5005	30.7266	19.9653	38.1559
JP64898	ZBTB7C	28.94	36.8381	31.6057	48.6027	43.4513	39.0176	36.3626	41.4141	38.5046	24.281
JP71080	TMEM238	8.26857	12.5585	16.5554	8.10046	4.82793	6.0027	8.84497	16.0313	7.13048	15.0311
JP41533	SLC38A4	14.1747	14.2329	12.0403	16.2009	8.8512	6.0027	14.7416	13.3594	18.5392	6.93744
JP53669	SLX4	7.08734	5.02338	6.02014	4.62883	4.02327	7.50338	10.8105	12.0234	5.70438	4.62496
JP35954	SMPDL3B	17.1277	36.8381	108.362	126.136	38.6234	127.557	105.157	30.7266	85.5657	102.905
JP46906	PPCDC	8.26857	33.4892	81.2718	96.0483	28.1629	64.5291	88.4497	32.0625	79.8613	50.8745
JP74806	ZNF736	8.26857	28.4658	33.1107	18.5153	16.8977	6.0027	7.86219	12.0234	9.98267	16.1874
JP38150	CLDN18	10.0404	4.18615	4.5151	2.31442	9.65585	10.5047	16.7072	6.67969	11.4088	5.7812
JP51940	VANGL1	31.893	45.2104	28.5956	43.9739	58.7398	33.0149	52.087	50.7656	77.0091	82.093
JP55305	C9orf69	19.4902	56.0944	91.8071	118.035	61.9584	93.0419	95.3291	92.1797	109.809	84.4055
JP72349	C3orf80	29.5306	14.2329	15.0503	12.7293	19.3117	6.0027	13.7588	12.0234	15.687	5.7812
JP24226	TIAF1	20.6714	10.0468	12.0403	11.5721	15.2884	6.0027	2.94832	12.0234	8.55657	6.93744
JP51255	SRCIN1	21.262	12.5585	6.02014	5.78604	9.65585	7.50338	9.82774	9.35156	12.8349	11.5624
JP32578	ZNF629	16.5371	14.2329	10.5352	6.94325	12.8745	16.5074	3.9311	8.01563	8.55657	9.24992
JP13764	PFKM	1.77184	12.5585	21.0705	5.78604	7.24189	12.0054	6.87942	16.0313	11.4088	8.09368
JP68916	ZNF546	12.9935	3.34892	1.50503	4.62883	4.02327	3.00135	0.982774	4.00781	0	0
JP55905	RASL10B	43.7053	37.6754	76.7567	64.8037	45.0606	55.525	65.8459	32.0625	45.635	64.7494
JP22835	MYOM1	66.7392	103.817	69.2316	71.7469	80.4654	93.0419	81.5703	93.5156	82.7135	69.3744
JP67137	OR10AG1	2.36245	0	0	0	0.804654	0	0	1.33594	0	0
JP18968	TEF	14.1747	10.0468	0	0	4.82793	7.50338	5.89664	6.67969	1.4261	1.15624
JP10861	LTF	12.9935	3.34892	4.5151	0	6.43723	1.50068	0	8.01563	0	0
JP62938	C7orf77	24.2151	6.69784	6.02014	5.78604	7.24189	3.00135	2.94832	2.67188	5.70438	3.46872
JP19959	UGT2B7	14.1747	13.3957	1.50503	2.31442	15.2884	4.50203	6.87942	13.3594	8.55657	5.7812
JP55732	TRIM47	14.7653	9.20954	13.5453	8.10046	8.04654	7.50338	8.84497	16.0313	11.4088	4.62496
JP73587	CLLU1	15.3559	11.7212	9.0302	5.78604	14.4838	6.0027	8.84497	10.6875	7.13048	13.8749
JP74506	MUC5B	16.5371	3.34892	4.5151	3.47162	5.63258	0	3.9311	1.33594	1.4261	2.31248
JP77390	NTC_949	53.7457	78.6997	91.8071	89.105	78.0515	90.0406	81.5703	72.1406	92.6962	54.3433
JP15504	PTPRM	5.90612	3.34892	4.5151	2.31442	2.41396	1.50068	2.94832	1.33594	1.4261	0
JP46637	PRODH2	8.85918	14.2329	22.5755	4.62883	17.7024	9.00406	8.84497	12.0234	11.4088	12.7186
JP45204	VARS2	15.9465	8.3723	1.50503	1.15721	1.60931	4.50203	6.87942	0	4.27829	3.46872
JP41809	INTS10	2.36245	0	0	0	0	0	0	0	0	0
JP10838	CYP4F3	7.08734	6.69784	4.5151	3.47162	4.82793	4.50203	3.9311	16.0313	5.70438	1.15624
JP48958	MAPKAP1	21.262	11.7212	9.0302	6.94325	9.65585	6.0027	5.89664	12.0234	0	12.7186
JP62858	RAET1L	13.5841	11.7212	9.0302	9.25767	8.8512	12.0054	3.9311	10.6875	4.27829	6.93744
JP40366	UGT1A3	23.0339	16.7446	28.5956	16.2009	37.0141	34.5155	31.4488	25.3828	17.1131	32.3747
JP68680	KRTAP21-1	27.7588	33.4892	39.1309	39.3451	38.6234	36.0162	33.4143	40.0781	39.9307	48.5621
JP46946	ELAC2	13.5841	10.0468	3.01007	2.31442	17.7024	12.0054	1.96555	5.34375	7.13048	3.46872
JP70100	LCE3C	27.7588	90.4209	174.584	253.429	68.3956	178.58	210.314	61.4531	229.601	219.685
JP70687	KRTAP10-8	29.5306	34.3264	34.6158	41.6595	34.6001	49.5223	35.3799	22.7109	44.2089	64.7494
JP34159	C20orf194	22.4433	10.884	22.5755	16.2009	19.3117	19.5088	17.6899	25.3828	17.1131	15.0311
JP74453	IQCJ	21.8526	27.6286	22.5755	15.0437	17.7024	18.0081	10.8105	10.6875	17.1131	24.281
JP18607	TAC3	4.13428	3.34892	0	6.94325	8.04654	1.50068	5.89664	2.67188	9.98267	6.93744
JP54843	MYLK2	16.5371	39.3498	76.7567	82.1618	52.3025	115.552	162.158	45.4219	72.7308	73.9993
JP53575	PROK1	17.1277	24.2797	22.5755	19.6725	13.6791	37.5169	24.5694	10.6875	24.2436	18.4998
JP75545	TOMM6	4.13428	6.69784	3.01007	4.62883	7.24189	1.50068	0.982774	1.33594	2.85219	5.7812
JP57197	CSMD3	25.3963	19.2563	16.5554	5.78604	18.5071	9.00406	17.6899	14.6953	9.98267	9.24992
JP71195	FAM209B	8.26857	11.7212	36.1208	52.0744	9.65585	31.5142	41.2765	10.6875	32.8002	21.9685
JP18031	SPAG1	7.08734	6.69784	10.5352	8.10046	3.21862	1.50068	5.89664	2.67188	2.85219	2.31248
JP23800	PRY	4.7249	3.34892	1.50503	0	2.41396	6.0027	1.96555	4.00781	2.85219	1.15624
JP13305	PAPPA	12.4029	12.5585	13.5453	10.4149	20.921	16.5074	12.7761	14.6953	8.55657	25.4373
JP3320	AP2M1	43.7053	208.47	459.035	576.29	211.624	508.729	543.474	191.039	392.176	302.935
JP8189	HBA2	63.7861	67.8157	103.847	97.2055	57.9351	82.5372	97.2946	73.4766	92.6962	76.3118
JP3203	LYST	6.49673	12.5585	9.0302	11.5721	12.0698	27.0122	4.91387	10.6875	8.55657	4.62496
JP43081	ARHGEF40	5.31551	10.0468	1.50503	3.47162	8.8512	7.50338	2.94832	5.34375	2.85219	1.15624
JP32893	TRAM1	28.3494	43.536	51.1712	43.9739	53.1072	31.5142	41.2765	41.4141	81.2874	63.5932
JP65687	ARL5B	10.0404	8.3723	9.0302	1.15721	7.24189	4.50203	4.91387	16.0313	8.55657	16.1874
JP32720	COTL1	29.5306	10.884	9.0302	18.5153	9.65585	10.5047	18.6727	6.67969	18.5392	5.7812
JP69328	OR6C2	1.77184	0	0	0	0	0	0	0	0	0
JP70532	KCP	8.26857	5.02338	3.01007	13.8865	11.2652	6.0027	7.86219	5.34375	4.27829	5.7812
JP30722	VPS45	4.13428	0	0	0	1.60931	0	0	0	0	1.15624
JP17697	SLC22A1	35.4367	57.7689	57.1913	55.546	40.2327	39.0176	54.0526	30.7266	44.2089	43.9371
JP30056	RER1	36.6179	1.67446	0	1.15721	2.41396	1.50068	0	1.33594	2.85219	0
JP48955	MAPKAP1	24.2151	28.4658	40.6359	35.8735	22.5303	28.5128	23.5866	41.4141	39.9307	45.0933
JP10197	KIR3DL2	12.4029	10.0468	10.5352	9.25767	8.8512	4.50203	3.9311	8.01563	1.4261	4.62496
JP12109	MYO5B	20.0808	45.2104	24.0805	48.6027	29.7722	27.0122	39.311	45.4219	34.2263	33.5309
JP55933	ZNF765	24.8057	19.2563	16.5554	18.5153	25.7489	9.00406	10.8105	21.375	11.4088	10.4062
JP49976	UGT2A3	7.08734	2.51169	3.01007	0	1.60931	4.50203	0	13.3594	2.85219	0
JP14140	PLD1	12.4029	14.2329	19.5654	18.5153	18.5071	16.5074	19.6555	36.0703	21.3914	17.3436
JP53749	ZNF559	20.0808	12.5585	9.0302	12.7293	20.1164	15.0068	14.7416	21.375	8.55657	17.3436
JP693	ALPP	13.5841	41.0243	52.6762	53.2316	33.7955	40.5183	69.777	62.7891	52.7655	45.0933
JP70627	RBMY1B	7.08734	0	1.50503	2.31442	3.21862	0	2.94832	0	2.85219	3.46872
JP22532	PCDHGB4	28.3494	27.6286	27.0906	33.559	28.9676	13.5061	21.621	21.375	31.3741	24.281
JP38200	DRICH1	14.1747	3.34892	7.52517	3.47162	6.43723	7.50338	9.82774	8.01563	8.55657	11.5624
JP49223	C17orf62	60.833	41.8615	34.6158	40.5023	37.0141	28.5128	39.311	56.1094	47.0611	40.4684
JP2220	CALCB	17.7184	11.7212	12.0403	4.62883	12.0698	7.50338	15.7244	10.6875	12.8349	10.4062
JP8321	HGFAC	28.3494	37.6754	33.1107	26.6158	32.9908	55.525	27.5177	45.4219	32.8002	27.7497
JP34912	FBXO3	2.95306	0.83723	0	1.15721	0	1.50068	0.982774	2.67188	0	0
JP15853	RARRES3	52.5645	40.1871	48.1611	40.5023	24.9443	25.5115	39.311	34.7344	48.4872	72.8431
JP5826	ETFA	32.4837	41.8615	39.1309	28.9302	28.9676	40.5183	53.0698	45.4219	19.9653	19.6561
JP9435	IL6	7.08734	3.34892	7.52517	1.15721	2.41396	0	5.89664	5.34375	1.4261	1.15624
JP49106	BRCC3	20.6714	25.9541	24.0805	12.7293	23.335	19.5088	15.7244	6.67969	12.8349	10.4062
JP54518	MASTL	0	6.69784	6.02014	9.25767	2.41396	0	6.87942	12.0234	4.27829	8.09368
JP49752	ZNF768	25.3963	46.0477	42.141	47.4455	37.8188	48.0216	45.2076	40.0781	54.1916	57.812
JP20475	CNBP	38.9804	36.0009	51.1712	59.0176	38.6234	64.5291	51.1043	33.3984	39.9307	57.812
JP66751	LMNTD2	12.4029	14.2329	1.50503	2.31442	3.21862	3.00135	2.94832	8.01563	14.261	19.6561
JP73766	CT47B1	34.8461	17.5818	15.0503	23.1442	16.0931	9.00406	13.7588	21.375	14.261	20.8123
JP41568	ATG2B	1.18122	1.67446	1.50503	1.15721	0.804654	0	0.982774	0	1.4261	3.46872
JP59665	EMID1	2.95306	5.86061	7.52517	17.3581	15.2884	22.5101	20.6383	14.6953	14.261	15.0311
JP42253	BRIX1	16.5371	30.9775	61.7064	39.3451	37.0141	66.0297	65.8459	29.3906	39.9307	32.3747
JP746	AMPD3	4.7249	1.67446	6.02014	1.15721	4.82793	1.50068	0.982774	1.33594	1.4261	2.31248
JP11956	MX1	7.08734	8.3723	4.5151	3.47162	4.02327	6.0027	4.91387	17.3672	12.8349	1.15624
JP57049	ZBED6CL	18.309	39.3498	31.6057	30.0874	19.3117	21.0095	27.5177	44.0859	38.5046	42.7809
JP62928	VKORC1L1	17.1277	28.4658	28.5956	18.5153	28.1629	24.0108	25.5521	49.4297	18.5392	12.7186
JP10940	MAB21L1	36.0273	77.8624	90.302	104.149	72.4189	111.05	104.174	61.4531	75.583	71.6868
JP7688	GRB2	8.26857	0.83723	4.5151	2.31442	1.60931	0	0	4.00781	0	0
JP35518	LYPD3	5.31551	1.67446	1.50503	0	0	0	0.982774	0	0	0
JP62838	PLAC8L1	19.4902	7.53507	4.5151	13.8865	10.4605	7.50338	8.84497	8.01563	17.1131	8.09368
JP54997	TANC1	7.08734	19.2563	19.5654	25.4586	25.7489	21.0095	21.621	18.7031	29.948	33.5309
JP52152	GLT8D2	11.2216	20.9308	22.5755	21.987	30.5769	30.0135	33.4143	14.6953	37.0785	20.8123
JP44341	TRIM39	20.6714	12.5585	19.5654	6.94325	33.7955	34.5155	16.7072	32.0625	4.27829	28.906
JP20754	ZNF175	23.6245	11.7212	10.5352	4.62883	5.63258	19.5088	4.91387	10.6875	7.13048	5.7812
JP73344	LRRC37A2	26.5775	46.8849	36.1208	25.4586	37.0141	30.0135	33.4143	33.3984	44.2089	64.7494
JP68203	EFCAB9	12.4029	45.2104	51.1712	52.0744	43.4513	54.0243	32.4315	68.1328	37.0785	24.281
JP44199	WDR45B	67.3298	49.3966	49.6661	42.8167	67.591	58.5264	52.087	62.7891	64.1743	58.9682
JP7217	GLI1	14.7653	5.86061	4.5151	5.78604	11.2652	12.0054	8.84497	16.0313	8.55657	13.8749
JP32693	PPWD1	15.9465	15.0701	13.5453	11.5721	16.0931	21.0095	9.82774	21.375	11.4088	16.1874
JP76085	POC1B-GALNT4	34.8461	129.771	177.594	312.446	107.824	256.616	311.539	104.203	233.88	275.185
JP775	AMY2A	13.5841	9.20954	10.5352	10.4149	8.04654	6.0027	4.91387	4.00781	2.85219	8.09368
JP65627	ZNF438	11.8122	19.2563	7.52517	20.8297	20.1164	21.0095	12.7761	5.34375	15.687	23.1248
JP38795	LCMT1	1.18122	0	0	0	0.804654	0	0	0	0	0
JP24595	PPIG	21.8526	130.608	234.785	319.389	131.963	262.618	351.833	113.555	169.705	139.905
JP59600	SLX4IP	37.2086	18.4191	16.5554	23.1442	37.0141	13.5061	10.8105	25.3828	27.0958	28.906
JP15172	PSMB1	2.95306	5.02338	1.50503	2.31442	6.43723	7.50338	5.89664	9.35156	9.98267	5.7812
JP8105	HIST1H2AE	8.26857	4.18615	1.50503	3.47162	2.41396	4.50203	6.87942	0	0	0
JP73512	CXorf40B	12.4029	0.83723	16.5554	2.31442	1.60931	4.50203	8.84497	0	8.55657	6.93744
JP31115	ABLIM3	51.3832	48.5594	49.6661	63.6465	68.3956	61.5277	54.0526	81.4922	61.3221	35.8434
JP6125	FCAR	14.1747	31.8148	36.1208	32.4018	34.6001	52.5237	58.9664	48.0938	27.0958	23.1248
JP26568	USP15	8.26857	23.4425	24.0805	43.9739	24.1396	30.0135	34.3971	6.67969	29.948	26.5935
JP54358	RPUSD4	54.3363	122.236	139.968	126.136	108.628	139.563	145.451	148.289	135.479	91.3429
JP29921	GTF2A1L	15.3559	10.884	3.01007	6.94325	8.8512	10.5047	10.8105	5.34375	4.27829	11.5624
JP59066	NLRP5	4.7249	4.18615	0	0	0	1.50068	1.96555	6.67969	0	1.15624
JP70082	LCE2C	20.0808	25.9541	27.0906	18.5153	31.3815	25.5115	22.6038	30.7266	35.6524	38.1559
JP16032	RFC1	0	0.83723	1.50503	3.47162	0.804654	1.50068	0	0	0	0
JP58721	ANKS3	11.2216	8.3723	1.50503	3.47162	11.2652	3.00135	4.91387	2.67188	8.55657	5.7812
JP11141	MAT1A	4.7249	14.2329	24.0805	17.3581	9.65585	15.0068	17.6899	22.7109	34.2263	18.4998
JP3710	COX6A1	84.4575	120.561	129.433	157.38	131.963	142.564	135.623	116.227	134.053	110.999
JP38171	ABI3	7.08734	5.02338	0	1.15721	3.21862	1.50068	6.87942	2.67188	5.70438	2.31248
JP35241	OR7C1	1.18122	5.02338	0	1.15721	0.804654	0	0	1.33594	0	1.15624
JP60789	MUC17	10.0404	29.3031	15.0503	31.2446	12.0698	15.0068	15.7244	12.0234	17.1131	15.0311
JP50916	PROSER1	21.262	36.0009	18.0604	30.0874	24.1396	19.5088	26.5349	58.7813	19.9653	16.1874
JP54576	SERAC1	2.36245	0	0	0	0.804654	0	0	0	0	0
JP32767	NOMO1	16.5371	44.3732	94.8171	131.922	36.2094	117.053	107.122	49.4297	81.2874	83.2492
JP48513	WNK2	41.9335	43.536	58.6963	71.7469	28.9676	42.0189	55.0354	76.1484	37.0785	52.0308
JP69512	OR6F1	30.7118	41.0243	40.6359	34.7162	29.7722	34.5155	40.2937	22.7109	32.8002	26.5935
JP71886	PINLYP	16.5371	38.5126	30.1007	35.8735	26.5536	31.5142	47.1732	38.7422	42.7829	34.6872
JP1799	BMP8B	11.2216	52.7455	69.2316	72.9041	20.921	52.5237	65.8459	28.0547	61.3221	54.3433
JP73543	ATXN7L3B	10.631	9.20954	7.52517	6.94325	4.82793	4.50203	5.89664	17.3672	7.13048	4.62496
JP26891	SCAMP2	8.85918	4.18615	3.01007	0	4.02327	4.50203	0.982774	2.67188	0	2.31248
JP42044	OGFOD1	7.67796	15.9074	4.5151	10.4149	9.65585	19.5088	21.621	14.6953	19.9653	16.1874
JP33682	CBY1	17.7184	14.2329	4.5151	3.47162	7.24189	3.00135	7.86219	5.34375	2.85219	10.4062
JP22742	B3GALT2	18.8996	28.4658	75.2517	65.9609	37.8188	51.023	49.1387	38.7422	41.3568	33.5309
JP1051	AR	19.4902	31.8148	45.151	60.1748	28.9676	31.5142	59.9492	21.375	47.0611	42.7809
JP75584	WASH1	0.590612	0	0	0	0	0	0	0	0	0
JP39670	CDHR5	4.7249	0	0	0	9.65585	3.00135	0.982774	0	1.4261	0
JP32631	SRGAP2	7.67796	13.3957	27.0906	48.6027	25.7489	39.0176	45.2076	6.67969	12.8349	23.1248
JP69634	TMPRSS7	70.2828	102.142	120.403	94.8911	73.2235	84.0379	111.053	90.8438	91.2701	135.28
JP35287	OR1J2	18.8996	14.2329	9.0302	16.2009	20.921	15.0068	10.8105	40.0781	12.8349	10.4062
JP59376	RNF19B	1.77184	0.83723	0	1.15721	4.02327	0	0	2.67188	0	2.31248
JP41137	ODAM	15.3559	22.6052	36.1208	23.1442	48.2793	40.5183	24.5694	22.7109	17.1131	20.8123
JP43747	NKRF	6.49673	7.53507	0	1.15721	11.2652	13.5061	1.96555	2.67188	2.85219	2.31248
JP8065	GZMA	3.54367	4.18615	7.52517	10.4149	4.82793	7.50338	1.96555	10.6875	9.98267	0
JP35931	RBMXL2	7.67796	15.0701	9.0302	13.8865	14.4838	10.5047	14.7416	21.375	18.5392	11.5624
JP7205	GLDC	11.8122	5.86061	1.50503	5.78604	4.02327	9.00406	0	5.34375	1.4261	4.62496
JP73593	PRR9	4.13428	35.1637	70.7366	90.2622	18.5071	27.0122	40.2937	33.3984	69.8787	50.8745
JP14943	MAP2K7	15.3559	4.18615	1.50503	6.94325	4.02327	0	1.96555	5.34375	1.4261	6.93744
JP59572	TSHZ2	25.3963	23.4425	13.5453	23.1442	18.5071	16.5074	23.5866	17.3672	19.9653	16.1874
JP73811	ZNF862	7.08734	0.83723	0	2.31442	2.41396	4.50203	0.982774	1.33594	1.4261	0
JP73500	CT45A1	11.8122	39.3498	60.2014	127.293	37.8188	99.0446	117.933	24.0469	81.2874	83.2492
JP59337	DMBX1	14.1747	15.0701	16.5554	12.7293	9.65585	12.0054	8.84497	10.6875	14.261	4.62496
JP12140	MYOC	10.631	21.768	31.6057	23.1442	13.6791	15.0068	13.7588	14.6953	14.261	16.1874
JP3829	CPT2	14.7653	59.4434	42.141	53.2316	71.6142	60.027	71.7425	42.75	44.2089	45.0933
JP7094	B4GALT1	43.1147	245.309	296.492	410.809	206.796	433.695	490.404	232.453	305.184	311.028
JP4041	CSH2	11.2216	5.86061	4.5151	5.78604	8.04654	7.50338	4.91387	9.35156	5.70438	5.7812
JP51824	DEFB126	2.95306	0.83723	1.50503	0	0.804654	0	0	6.67969	4.27829	0
JP42054	KIRREL	37.2086	162.423	236.29	208.297	120.698	234.105	291.884	145.617	203.932	233.56
JP35992	MOCS3	7.08734	0	0	0	0	0	0	0	0	0
JP14814	PRKAR2B	12.9935	3.34892	1.50503	1.15721	0	0	0.982774	4.00781	0	2.31248
JP52085	TCF7L1	12.9935	11.7212	22.5755	16.2009	10.4605	13.5061	5.89664	6.67969	19.9653	11.5624
JP6863	GAMT	14.1747	15.0701	15.0503	5.78604	8.04654	10.5047	11.7933	6.67969	9.98267	6.93744
JP67350	C12orf80	10.0404	6.69784	7.52517	6.94325	11.2652	3.00135	3.9311	6.67969	7.13048	3.46872
JP23206	ALDH1A2	10.0404	10.884	10.5352	3.47162	14.4838	1.50068	9.82774	20.0391	19.9653	18.4998
JP42020	CCDC87	28.3494	26.7914	28.5956	33.559	33.7955	43.5196	29.4832	44.0859	38.5046	43.9371
JP12038	MYH6	20.6714	25.9541	10.5352	12.7293	24.1396	40.5183	13.7588	22.7109	15.687	23.1248
JP22157	KCNAB2	20.0808	36.0009	57.1913	65.9609	37.8188	70.5318	80.5875	48.0938	69.8787	83.2492
JP51946	TRIM56	10.631	15.9074	16.5554	15.0437	15.2884	9.00406	15.7244	14.6953	12.8349	21.9685
JP5982	F12	16.5371	9.20954	10.5352	6.94325	23.335	6.0027	9.82774	6.67969	9.98267	12.7186
JP76802	NTC_361	29.5306	92.9326	150.503	112.249	60.3491	91.5412	100.243	85.5	121.218	110.999
JP67880	ZNF493	14.1747	9.20954	9.0302	18.5153	12.8745	6.0027	11.7933	18.7031	12.8349	15.0311
JP67549	C16orf91	18.8996	15.0701	16.5554	9.25767	18.5071	1.50068	18.6727	18.7031	9.98267	18.4998
JP38692	WDR83OS	23.0339	35.1637	39.1309	25.4586	26.5536	36.0162	42.2593	30.7266	28.5219	17.3436
JP6750	GABRA4	5.31551	3.34892	6.02014	4.62883	3.21862	4.50203	4.91387	1.33594	2.85219	6.93744
JP13097	ORC2	10.0404	23.4425	82.7769	108.778	22.5303	30.0135	60.932	37.4063	45.635	34.6872
JP24590	ITGBL1	44.8865	57.7689	54.1812	57.8604	78.8561	58.5264	55.0354	82.8281	86.9918	62.4369
JP13766	PFKP	24.2151	120.561	148.998	138.865	89.3166	132.059	170.02	86.8359	138.331	142.217
JP19844	UBE2D2	1.77184	0	0	0	1.60931	0	0	0	0	0
JP31534	PHLPP2	52.5645	45.2104	70.7366	57.8604	61.9584	46.521	55.0354	46.7578	47.0611	27.7497
JP32503	JADE2	12.9935	0	0	1.15721	0.804654	0	0	0	1.4261	2.31248
JP29083	TRAF3IP2	7.08734	10.884	15.0503	34.7162	14.4838	15.0068	19.6555	14.6953	17.1131	13.8749
JP40381	RSBN1	38.9804	117.212	142.978	210.612	107.824	163.574	181.813	132.258	134.053	137.592
JP40678	SWT1	35.4367	44.3732	42.141	69.4325	50.6932	55.525	48.1559	34.7344	52.7655	43.9371
JP28765	EXOC5	5.31551	6.69784	1.50503	1.15721	4.02327	1.50068	0	2.67188	1.4261	6.93744
JP7046	GDI2	18.309	19.2563	22.5755	8.10046	14.4838	16.5074	25.5521	13.3594	19.9653	17.3436
JP61040	C20orf173	16.5371	15.9074	7.52517	8.10046	13.6791	10.5047	6.87942	13.3594	9.98267	6.93744
JP27354	INADL	30.7118	39.3498	25.5856	31.2446	54.7165	36.0162	27.5177	40.0781	28.5219	30.0622
JP26231	MAGI2	24.2151	36.0009	73.7467	87.9478	28.1629	75.0338	65.8459	25.3828	35.6524	41.6246
JP21020	IFRD2	12.4029	8.3723	3.01007	1.15721	6.43723	12.0054	8.84497	4.00781	0	1.15624
JP33814	DNAJB5	33.0743	72.0018	70.7366	102.992	83.6841	94.5426	123.83	80.1563	149.74	203.498
JP52265	BCL2L12	12.9935	5.86061	9.0302	2.31442	21.7257	3.00135	8.84497	9.35156	7.13048	8.09368
JP73678	TRIM64B	19.4902	10.0468	6.02014	5.78604	12.0698	9.00406	3.9311	2.67188	4.27829	10.4062
JP71949	OR2L8	36.0273	97.1187	124.918	168.952	81.2701	156.07	116.95	98.8594	101.253	131.811
JP17059	CX3CL1	31.893	38.5126	15.0503	28.9302	28.1629	33.0149	35.3799	46.7578	18.5392	20.8123
JP61460	C15orf43	4.13428	5.86061	6.02014	3.47162	4.02327	3.00135	1.96555	4.00781	2.85219	9.24992
JP67783	TPRX1	11.8122	2.51169	1.50503	2.31442	7.24189	6.0027	3.9311	8.01563	5.70438	2.31248
JP71099	HES5	16.5371	26.7914	39.1309	28.9302	18.5071	37.5169	26.5349	44.0859	74.1569	80.9368
JP10649	LIG4	8.85918	0.83723	0	2.31442	0	0	7.86219	1.33594	4.27829	2.31248
JP16998	CCL15	14.7653	46.0477	76.7567	92.5767	62.763	117.053	109.088	53.4375	94.1223	86.718
JP32314	POFUT2	29.5306	30.9775	22.5755	25.4586	24.9443	25.5115	21.621	37.4063	34.2263	52.0308
JP72773	DEFB103A	23.0339	14.2329	6.02014	3.47162	9.65585	3.00135	11.7933	13.3594	7.13048	9.24992
JP6648	FUT2	53.7457	46.8849	39.1309	48.6027	58.7398	36.0162	40.2937	64.125	45.635	24.281
JP10445	LAG3	47.8396	90.4209	106.857	90.2622	106.214	103.547	95.3291	93.5156	77.0091	80.9368
JP1556	BAAT	1.77184	0	0	0	0	0	0	0	1.4261	0
JP72358	DTHD1	26.5775	20.9308	24.0805	26.6158	36.2094	39.0176	25.5521	29.3906	14.261	10.4062
JP32113	TBC1D1	4.13428	8.3723	4.5151	2.31442	3.21862	10.5047	3.9311	2.67188	7.13048	0
JP28668	TRIM3	14.7653	23.4425	15.0503	20.8297	14.4838	10.5047	29.4832	33.3984	35.6524	33.5309
JP16412	RPL29	21.262	92.9326	115.888	99.5199	47.4746	78.0352	91.398	100.195	138.331	178.061
JP14312	PNN	8.85918	11.7212	21.0705	13.8865	15.2884	18.0081	7.86219	14.6953	25.6697	20.8123
JP39136	GET4	18.8996	10.884	13.5453	16.2009	12.0698	9.00406	9.82774	6.67969	0	2.31248
JP32788	SLC7A8	6.49673	7.53507	0	6.94325	14.4838	4.50203	10.8105	1.33594	1.4261	2.31248
JP68973	ZNF678	18.8996	23.4425	34.6158	26.6158	21.7257	43.5196	34.3971	37.4063	44.2089	30.0622
JP57559	DIS3L	2.36245	0	0	0	2.41396	0	0	5.34375	0	0
JP1583	BAK1	29.5306	34.3264	30.1007	26.6158	23.335	27.0122	29.4832	25.3828	14.261	35.8434
JP67305	OTOGL	17.7184	21.768	16.5554	9.25767	24.1396	30.0135	21.621	24.0469	14.261	17.3436
JP52233	TAAR8	4.7249	15.0701	12.0403	11.5721	8.04654	4.50203	8.84497	2.67188	12.8349	21.9685
JP53932	DGAT2	12.4029	6.69784	6.02014	6.94325	8.8512	13.5061	3.9311	5.34375	4.27829	5.7812
JP55218	SLAMF9	27.7588	30.9775	40.6359	33.559	24.1396	24.0108	20.6383	17.3672	11.4088	28.906
JP44632	CCDC177	10.631	20.9308	24.0805	11.5721	21.7257	3.00135	8.84497	21.375	17.1131	11.5624
JP13559	PDE9A	30.1212	36.8381	18.0604	28.9302	20.921	19.5088	22.6038	20.0391	19.9653	19.6561
JP63534	TRPV3	10.631	4.18615	13.5453	12.7293	5.63258	6.0027	8.84497	10.6875	7.13048	5.7812
JP57583	RAB3C	14.7653	30.1403	49.6661	57.8604	12.8745	45.0203	40.2937	32.0625	38.5046	39.3121
JP6753	GABRA5	25.9869	22.6052	13.5453	13.8865	20.1164	6.0027	5.89664	16.0313	11.4088	24.281
JP41902	FAM86C1	30.7118	38.5126	21.0705	26.6158	31.3815	36.0162	28.5005	29.3906	19.9653	24.281
JP12768	NPAT	2.36245	75.3507	203.18	436.268	48.2793	135.061	237.831	88.1719	173.984	163.03
JP54732	C11orf70	32.4837	26.7914	31.6057	19.6725	29.7722	24.0108	16.7072	32.0625	17.1131	18.4998
JP23920	SLC16A6	20.0808	5.86061	9.0302	0	4.82793	4.50203	2.94832	4.00781	0	10.4062
JP71961	OR2M2	17.1277	31.8148	36.1208	35.8735	29.7722	28.5128	50.1215	32.0625	39.9307	31.2185
JP22511	RNASET2	7.67796	2.51169	4.5151	2.31442	5.63258	1.50068	0.982774	0	4.27829	1.15624
JP50127	ZDHHC11	34.2555	97.956	103.847	122.664	68.3956	76.5345	101.226	133.594	105.531	99.4366
JP16083	RFXAP	5.90612	3.34892	1.50503	2.31442	3.21862	1.50068	2.94832	2.67188	1.4261	1.15624
JP54158	ZNF577	31.893	26.7914	46.6561	33.559	29.7722	31.5142	26.5349	29.3906	39.9307	34.6872
JP21335	SLC7A5	9.44979	0	0	1.15721	2.41396	0	0	0	0	0
JP40478	LY6K	31.3024	23.4425	16.5554	17.3581	22.5303	16.5074	19.6555	18.7031	8.55657	18.4998
JP60599	PTPDC1	11.8122	8.3723	7.52517	10.4149	12.0698	24.0108	13.7588	10.6875	17.1131	56.6557
JP8307	CFHR1	4.13428	1.67446	1.50503	0	8.04654	3.00135	0	1.33594	2.85219	0
JP38463	SLC25A37	30.1212	15.9074	6.02014	17.3581	20.921	10.5047	18.6727	22.7109	15.687	13.8749
JP10364	KRT15	18.309	10.0468	15.0503	15.0437	12.8745	7.50338	20.6383	14.6953	7.13048	10.4062
JP69321	ANKRD33	34.2555	68.6529	75.2517	115.721	80.4654	84.0379	126.778	57.4453	78.4352	108.687
JP1650	BCL3	16.5371	45.2104	57.1913	90.2622	44.256	60.027	86.4841	65.4609	69.8787	93.6554
JP22664	BECN1	7.67796	14.2329	1.50503	3.47162	2.41396	0	3.9311	2.67188	4.27829	2.31248
JP46934	NYX	86.2294	151.539	174.584	263.843	214.038	222.1	248.642	136.266	232.453	247.435
JP27319	MPHOSPH9	20.6714	32.652	21.0705	21.987	32.9908	19.5088	26.5349	34.7344	24.2436	46.2496
JP33021	SKIV2L2	1.18122	0	0	0	0	0	0	0	0	0
JP34375	PCDHGA12	1.18122	2.51169	0	0	0	3.00135	0.982774	6.67969	1.4261	4.62496
JP39534	BTBD1	15.3559	19.2563	22.5755	24.3014	12.0698	16.5074	12.7761	41.4141	14.261	4.62496
JP57425	ZNF554	47.8396	60.2806	79.7668	81.0046	61.9584	79.5358	79.6047	49.4297	69.8787	63.5932
JP12910	ROR2	20.0808	25.1169	19.5654	24.3014	17.7024	18.0081	15.7244	9.35156	15.687	18.4998
JP27552	IGSF6	2.95306	0	0	1.15721	2.41396	0	0	0	1.4261	1.15624
JP385	ADPRH	26.5775	42.6988	31.6057	18.5153	28.1629	30.0135	24.5694	33.3984	14.261	26.5935
JP16035	RFC2	4.13428	0	0	0	0	0	0	1.33594	0	0
JP76613	NTC_172	36.0273	38.5126	43.646	15.0437	35.4048	24.0108	15.7244	37.4063	27.0958	32.3747
JP59288	OR14C36	9.44979	43.536	133.948	126.136	37.0141	115.552	140.537	61.4531	111.235	137.592
JP58794	CYB5D1	28.3494	87.9092	142.978	197.883	56.3258	184.583	216.21	77.4844	124.07	91.3429
JP28688	STAMBP	2.36245	5.02338	9.0302	2.31442	2.41396	4.50203	5.89664	4.00781	5.70438	4.62496
JP58529	LRR1	1.77184	0	4.5151	5.78604	0.804654	7.50338	5.89664	4.00781	5.70438	0
JP70268	NCR3LG1	10.0404	0.83723	1.50503	1.15721	1.60931	0	0.982774	1.33594	0	0
JP23421	BSN	18.309	8.3723	13.5453	25.4586	21.7257	10.5047	16.7072	4.00781	14.261	20.8123
JP45799	PDP2	46.0677	36.0009	19.5654	9.25767	31.3815	22.5101	12.7761	34.7344	14.261	34.6872
JP70157	KRTAP10-10	15.9465	30.1403	64.7165	50.9172	36.2094	46.521	33.4143	18.7031	58.4699	38.1559
JP8880	HSD11B1	20.0808	15.0701	28.5956	13.8865	17.7024	13.5061	10.8105	22.7109	18.5392	23.1248
JP40040	CHPF2	31.3024	31.8148	42.141	53.2316	34.6001	45.0203	61.9148	34.7344	41.3568	36.9997
JP59392	OR2B11	21.262	32.652	30.1007	21.987	16.8977	27.0122	25.5521	46.7578	22.8175	17.3436
JP41821	RMDN3	4.13428	0.83723	1.50503	0	1.60931	3.00135	0.982774	0	1.4261	2.31248
JP44971	AVEN	11.2216	7.53507	6.02014	3.47162	6.43723	4.50203	6.87942	5.34375	5.70438	11.5624
JP36951	UBQLN2	5.31551	1.67446	0	0	0	0	0	0	0	0
JP71106	RNF207	36.0273	48.5594	61.7064	61.332	51.4979	25.5115	36.3626	53.4375	48.4872	65.9056
JP64706	CFAP221	2.95306	2.51169	1.50503	0	2.41396	6.0027	1.96555	0	0	0
JP67183	MKX	10.0404	11.7212	10.5352	13.8865	8.04654	10.5047	11.7933	21.375	9.98267	20.8123
JP52309	FAM103A1	1.77184	10.884	30.1007	43.9739	7.24189	15.0068	31.4488	14.6953	24.2436	19.6561
JP63442	TBC1D21	7.67796	0	0	0	0	4.50203	0.982774	0	0	0
JP8284	HELLS	12.4029	24.2797	37.6259	50.9172	30.5769	43.5196	51.1043	37.4063	49.9133	41.6246
JP29897	LILRA2	19.4902	2.51169	9.0302	12.7293	8.04654	10.5047	10.8105	2.67188	9.98267	5.7812
JP51602	GPR63	7.67796	4.18615	3.01007	4.62883	4.02327	3.00135	1.96555	0	1.4261	3.46872
JP5745	ERCC2	5.31551	1.67446	0	0	1.60931	0	2.94832	2.67188	1.4261	0
JP41134	TMEM160	8.85918	48.5594	61.7064	74.0613	51.4979	63.0284	74.6908	28.0547	51.3394	46.2496
JP12119	MYO7A	7.67796	0.83723	3.01007	0	0	3.00135	0.982774	0	1.4261	1.15624
JP43099	NDC1	4.7249	0	0	0	2.41396	0	0.982774	2.67188	2.85219	1.15624
JP69757	MOGAT3	8.85918	87.9092	161.039	204.826	45.0606	72.0324	155.278	80.1563	111.235	107.53
JP20587	ZNF69	18.309	36.0009	19.5654	32.4018	16.8977	21.0095	18.6727	25.3828	18.5392	21.9685
JP56357	CENPBD1	11.2216	8.3723	4.5151	3.47162	8.04654	7.50338	4.91387	16.0313	4.27829	6.93744
JP42750	ITLN1	26.5775	28.4658	12.0403	16.2009	13.6791	24.0108	10.8105	18.7031	17.1131	26.5935
JP9596	ING2	16.5371	9.20954	7.52517	2.31442	8.04654	10.5047	2.94832	5.34375	4.27829	2.31248
JP44657	ENY2	33.6649	22.6052	10.5352	10.4149	26.5536	13.5061	6.87942	16.0313	4.27829	6.93744
JP40825	TMEM214	18.8996	41.0243	42.141	37.0307	54.7165	49.5223	52.087	52.1016	39.9307	65.9056
JP62431	KANSL1L	16.5371	20.0935	24.0805	26.6158	20.1164	22.5101	14.7416	20.0391	28.5219	15.0311
JP58187	C11orf74	3.54367	1.67446	1.50503	1.15721	2.41396	1.50068	4.91387	4.00781	2.85219	3.46872
JP3961	CRYBB2	46.0677	50.2338	31.6057	42.8167	47.4746	27.0122	40.2937	44.0859	47.0611	61.2807
JP62328	FAM109B	15.3559	30.9775	19.5654	34.7162	26.5536	40.5183	24.5694	21.375	22.8175	24.281
JP2607	CD19	5.90612	7.53507	9.0302	15.0437	7.24189	19.5088	24.5694	14.6953	4.27829	5.7812
JP45923	TMEM181	22.4433	30.9775	43.646	43.9739	31.3815	51.023	45.2076	50.7656	24.2436	35.8434
JP22872	ADAM23	5.90612	0.83723	0	0	0	0	0	5.34375	0	1.15624
JP48667	AUNIP	12.9935	64.4667	94.8171	137.708	71.6142	88.5399	140.537	58.7813	88.4179	94.8116
JP58019	MUCL1	42.5241	99.6304	97.8272	87.9478	85.2934	76.5345	81.5703	96.1875	85.5657	83.2492
JP40461	MPHOSPH8	12.4029	10.0468	13.5453	8.10046	8.8512	0	11.7933	16.0313	4.27829	4.62496
JP59165	FBXO27	31.893	22.6052	13.5453	19.6725	12.0698	21.0095	21.621	25.3828	14.261	25.4373
JP76070	TMEM56-RWDD3	31.3024	83.723	156.524	310.132	70.0049	201.091	277.142	72.1406	172.557	113.311
JP28342	FBXW10	31.893	65.304	70.7366	86.7906	37.8188	60.027	69.777	60.1172	64.1743	72.8431
JP36177	NKIRAS2	8.85918	7.53507	15.0503	19.6725	4.82793	21.0095	28.5005	4.00781	17.1131	19.6561
JP40005	ZFAND6	20.6714	40.1871	78.2618	53.2316	38.6234	63.0284	50.1215	52.1016	47.0611	39.3121
JP58162	OR52J3	29.5306	20.0935	15.0503	23.1442	33.7955	16.5074	32.4315	46.7578	24.2436	39.3121
JP53843	NT5C1A	4.13428	0.83723	0	0	0	0	0	0	0	1.15624
JP21346	COIL	30.7118	32.652	10.5352	17.3581	19.3117	34.5155	27.5177	40.0781	38.5046	48.5621
JP4300	TEX28	2.95306	4.18615	0	2.31442	6.43723	6.0027	1.96555	2.67188	7.13048	5.7812
JP76432	LOC102724957	10.0404	40.1871	36.1208	42.8167	50.6932	45.0203	48.1559	26.7188	42.7829	35.8434
JP40578	KCTD9	23.6245	37.6754	15.0503	21.987	23.335	21.0095	12.7761	29.3906	19.9653	18.4998
JP7273	GM2A	5.90612	16.7446	6.02014	11.5721	16.8977	10.5047	15.7244	10.6875	12.8349	5.7812
JP8953	HSPA9	0.590612	0	0	1.15721	0	0	0	0	0	0
JP16308	RPL4	30.1212	55.2572	93.3121	237.228	45.8653	163.574	214.245	65.4609	146.888	195.404
JP8698	HOXB6	1.77184	4.18615	1.50503	5.78604	0.804654	1.50068	3.9311	2.67188	2.85219	0
JP45039	GOPC	8.26857	5.02338	6.02014	2.31442	4.02327	3.00135	4.91387	6.67969	5.70438	8.09368
JP38477	KRCC1	10.0404	1.67446	7.52517	3.47162	8.8512	7.50338	6.87942	6.67969	9.98267	10.4062
JP71348	ANXA2R	4.7249	0.83723	0	0	0	1.50068	0	2.67188	1.4261	1.15624
JP66503	OR6C74	10.631	6.69784	7.52517	3.47162	4.02327	1.50068	5.89664	4.00781	5.70438	4.62496
JP19728	TUBB2A	20.0808	27.6286	42.141	42.8167	28.9676	43.5196	49.1387	12.0234	47.0611	36.9997
JP23543	SELENBP1	26.5775	74.5135	145.988	185.153	44.256	112.551	153.313	53.4375	104.105	109.843
JP17202	SRSF4	35.4367	26.7914	33.1107	26.6158	28.1629	19.5088	20.6383	30.7266	25.6697	32.3747
JP38703	NOL7	1.77184	2.51169	6.02014	5.78604	12.0698	16.5074	6.87942	4.00781	5.70438	5.7812
JP9591	ING1	9.44979	29.3031	21.0705	27.773	14.4838	27.0122	37.3454	36.0703	32.8002	35.8434
JP26910	DPP3	18.309	8.3723	9.0302	6.94325	15.2884	19.5088	12.7761	0	7.13048	6.93744
JP672	ALOX5AP	35.4367	73.6763	105.352	119.192	63.5677	93.0419	130.709	80.1563	79.8613	95.9679
JP40429	CNGB3	28.3494	43.536	39.1309	25.4586	49.8886	46.521	35.3799	34.7344	37.0785	21.9685
JP44681	XAB2	1.77184	0	0	0	0	0	0	0	2.85219	0
JP67322	B4GALNT3	16.5371	10.884	16.5554	16.2009	9.65585	4.50203	8.84497	17.3672	18.5392	12.7186
JP60283	SOWAHA	64.9673	61.9551	40.6359	35.8735	60.3491	34.5155	19.6555	45.4219	47.0611	43.9371
JP4560	DBT	1.77184	2.51169	6.02014	3.47162	2.41396	0	2.94832	8.01563	0	2.31248
JP77318	NTC_877	44.8865	55.2572	61.7064	32.4018	49.0839	58.5264	49.1387	54.7734	48.4872	42.7809
JP14437	POU2AF1	1.77184	1.67446	0	0	0.804654	0	0	0	0	1.15624
JP37290	GEMIN4	9.44979	2.51169	0	0	6.43723	1.50068	0.982774	5.34375	0	0
JP73158	CT45A5	4.13428	3.34892	1.50503	0	3.21862	0	0.982774	1.33594	0	0
JP38925	NCKIPSD	6.49673	3.34892	10.5352	6.94325	8.8512	6.0027	4.91387	2.67188	4.27829	9.24992
JP51061	EFHD1	12.4029	10.884	12.0403	10.4149	12.0698	10.5047	4.91387	14.6953	2.85219	10.4062
JP57764	GRIN3B	30.7118	16.7446	13.5453	9.25767	19.3117	10.5047	12.7761	13.3594	8.55657	27.7497
JP42363	SLC39A9	15.3559	20.9308	16.5554	31.2446	12.8745	21.0095	14.7416	30.7266	18.5392	31.2185
JP25171	RAB3D	20.6714	123.91	227.26	317.075	99.7771	310.64	325.298	110.883	357.95	632.463
JP13710	PFAS	10.631	9.20954	7.52517	18.5153	4.82793	7.50338	5.89664	10.6875	8.55657	4.62496
JP23266	VNN1	2.95306	1.67446	1.50503	2.31442	4.02327	1.50068	2.94832	0	1.4261	0
JP21633	HIST1H2AC	21.262	110.514	177.594	202.511	55.5212	114.051	147.416	70.8047	119.792	98.2804
JP42797	MTMR8	4.13428	7.53507	15.0503	4.62883	12.0698	6.0027	10.8105	9.35156	2.85219	4.62496
JP64037	ZNF800	13.5841	20.0935	33.1107	64.8037	31.3815	51.023	50.1215	30.7266	44.2089	38.1559
JP20585	ZNF69	10.631	7.53507	7.52517	5.78604	7.24189	4.50203	10.8105	4.00781	4.27829	15.0311
JP65475	OR10Q1	21.262	25.1169	18.0604	11.5721	33.7955	13.5061	19.6555	14.6953	19.9653	26.5935
JP32569	FAM189A1	7.08734	13.3957	4.5151	5.78604	5.63258	13.5061	7.86219	14.6953	5.70438	28.906
JP35129	IL36RN	4.7249	5.86061	3.01007	12.7293	8.04654	4.50203	7.86219	9.35156	2.85219	8.09368
JP66539	OR1L4	2.95306	0	4.5151	0	1.60931	1.50068	0.982774	2.67188	1.4261	0
JP17891	SNRPD3	1.18122	20.0935	27.0906	24.3014	5.63258	19.5088	17.6899	25.3828	32.8002	47.4058
JP61320	CPNE8	12.9935	21.768	16.5554	25.4586	12.8745	24.0108	18.6727	17.3672	18.5392	13.8749
JP13432	PCMT1	7.08734	16.7446	15.0503	13.8865	16.8977	21.0095	19.6555	18.7031	18.5392	20.8123
JP29899	RBPMS	1.77184	9.20954	13.5453	9.25767	4.82793	7.50338	12.7761	10.6875	12.8349	9.24992
JP6391	FOXD4	19.4902	39.3498	46.6561	52.0744	29.7722	27.0122	31.4488	26.7188	39.9307	50.8745
JP28580	POMT1	2.95306	3.34892	1.50503	1.15721	1.60931	0	1.96555	1.33594	2.85219	1.15624
JP60274	UBLCP1	9.44979	21.768	33.1107	23.1442	9.65585	31.5142	30.466	28.0547	22.8175	21.9685
JP62333	PNPLA5	5.31551	2.51169	1.50503	1.15721	3.21862	4.50203	5.89664	6.67969	0	0
JP17487	SLC4A1	17.7184	13.3957	6.02014	15.0437	12.8745	4.50203	1.96555	6.67969	9.98267	2.31248
JP76456	NTC_15	49.0208	56.9317	84.2819	42.8167	51.4979	57.0257	59.9492	29.3906	59.896	55.4995
JP29363	TSPAN9	27.7588	14.2329	36.1208	18.5153	15.2884	13.5061	21.621	14.6953	14.261	9.24992
JP65053	ERICH5	12.9935	7.53507	4.5151	4.62883	15.2884	7.50338	0.982774	6.67969	4.27829	5.7812
JP72711	TNFSF12-TNFSF13	10.0404	6.69784	6.02014	12.7293	5.63258	4.50203	3.9311	6.67969	7.13048	0
JP13137	CLDN11	62.6049	117.212	132.443	86.7906	146.447	117.053	96.3119	122.906	121.218	107.53
JP14268	PMP2	14.7653	14.2329	25.5856	11.5721	15.2884	9.00406	11.7933	16.0313	9.98267	13.8749
JP11804	MSX2	8.85918	30.9775	36.1208	23.1442	23.335	27.0122	45.2076	17.3672	21.3914	43.9371
JP14331	POLA1	1.18122	0	0	0	0	0	0	0	0	0
JP65580	GTSCR1	11.2216	5.86061	7.52517	3.47162	8.8512	0	2.94832	14.6953	4.27829	13.8749
JP64443	DCP1B	11.2216	16.7446	10.5352	19.6725	16.0931	13.5061	17.6899	12.0234	15.687	11.5624
JP26409	SUPT7L	47.249	45.2104	51.1712	42.8167	49.8886	51.023	46.1904	69.4688	42.7829	47.4058
JP4949	DNMT3B	9.44979	9.20954	6.02014	8.10046	5.63258	10.5047	8.84497	6.67969	2.85219	8.09368
JP77046	NTC_605	54.3363	46.0477	63.2114	59.0176	46.67	63.0284	47.1732	49.4297	52.7655	61.2807
JP76506	NTC_65	46.0677	105.491	112.878	145.808	70.8096	159.072	220.141	105.539	186.818	248.591
JP70630	RBMY1D	5.31551	6.69784	10.5352	8.10046	5.63258	6.0027	1.96555	1.33594	2.85219	5.7812
JP20425	ZBTB14	18.309	31.8148	87.292	141.179	32.1862	69.0311	114.002	46.7578	51.3394	60.1245
JP71153	LYSMD1	8.85918	14.2329	15.0503	19.6725	17.7024	13.5061	18.6727	4.00781	7.13048	13.8749
JP2193	SLC25A20	12.9935	30.1403	25.5856	12.7293	16.8977	31.5142	21.621	16.0313	14.261	17.3436
JP34554	CCDC9	11.8122	50.2338	66.2215	57.8604	45.0606	70.5318	57.9837	33.3984	75.583	86.718
JP54552	CORO6	62.6049	83.723	96.3222	100.677	60.3491	96.0433	104.174	82.8281	104.105	100.593
JP17738	SMARCA1	28.94	22.6052	30.1007	28.9302	44.256	21.0095	29.4832	42.75	29.948	23.1248
JP4020	CSF2	57.2894	61.1178	73.7467	62.4892	72.4189	61.5277	62.8975	77.4844	75.583	53.187
JP75137	KIAA1024L	9.44979	5.86061	0	5.78604	3.21862	1.50068	1.96555	2.67188	2.85219	2.31248
JP10074	KCNJ15	12.4029	12.5585	16.5554	10.4149	4.82793	9.00406	19.6555	12.0234	15.687	13.8749
JP26667	PTBP3	43.1147	27.6286	36.1208	59.0176	58.7398	39.0176	59.9492	34.7344	48.4872	46.2496
JP26021	DAZAP2	15.3559	15.9074	24.0805	41.6595	17.7024	30.0135	33.4143	26.7188	28.5219	40.4684
JP75897	LOC100506422	46.0677	51.9083	54.1812	45.1311	43.4513	39.0176	32.4315	34.7344	48.4872	49.7183
JP2986	CDX2	15.3559	14.2329	15.0503	8.10046	28.1629	24.0108	18.6727	32.0625	9.98267	21.9685
JP20860	ZNF226	4.7249	13.3957	10.5352	18.5153	6.43723	9.00406	14.7416	8.01563	18.5392	10.4062
JP67027	CYP4X1	15.3559	44.3732	49.6661	45.1311	33.7955	40.5183	59.9492	46.7578	51.3394	83.2492
JP35214	OR8B2	26.5775	28.4658	15.0503	39.3451	27.3582	22.5101	29.4832	34.7344	27.0958	24.281
JP34007	PLEKHG4	82.6857	123.91	180.604	207.14	94.1446	189.085	254.539	129.586	231.027	279.81
JP25598	N4BP1	23.0339	47.7221	60.2014	75.2185	42.6467	46.521	45.2076	34.7344	62.7482	38.1559
JP51960	ST6GALNAC5	20.0808	35.1637	18.0604	21.987	42.6467	27.0122	30.466	36.0703	15.687	18.4998
JP48813	ALG8	14.7653	6.69784	0	4.62883	7.24189	9.00406	4.91387	1.33594	4.27829	4.62496
JP20241	WEE1	4.13428	2.51169	1.50503	0	1.60931	3.00135	0	4.00781	1.4261	1.15624
JP17100	SDHD	38.9804	21.768	40.6359	28.9302	29.7722	42.0189	23.5866	34.7344	38.5046	28.906
JP5715	EPRS	1.18122	0.83723	0	0	0.804654	3.00135	0	0	0	1.15624
JP46781	HRH4	7.67796	7.53507	4.5151	9.25767	5.63258	10.5047	12.7761	8.01563	5.70438	8.09368
JP52870	C3orf20	22.4433	27.6286	25.5856	25.4586	28.1629	24.0108	19.6555	37.4063	22.8175	15.0311
JP74602	MAGED4	15.9465	11.7212	15.0503	6.94325	4.82793	6.0027	11.7933	5.34375	5.70438	11.5624
JP48437	PRAMEF1	68.511	83.723	88.797	92.5767	115.87	115.552	123.83	69.4688	89.844	98.2804
JP74428	ZNF732	5.31551	0.83723	0	1.15721	2.41396	1.50068	0	0	1.4261	2.31248
JP55416	ZNF468	8.26857	4.18615	3.01007	2.31442	11.2652	10.5047	4.91387	1.33594	2.85219	1.15624
JP77049	NTC_608	17.7184	22.6052	16.5554	17.3581	28.9676	22.5101	20.6383	18.7031	11.4088	19.6561
JP68953	TMEM240	17.7184	23.4425	22.5755	21.987	24.1396	15.0068	11.7933	14.6953	18.5392	24.281
JP10081	KCNK1	9.44979	1.67446	0	0	3.21862	3.00135	0.982774	0	0	5.7812
JP30424	NISCH	12.4029	10.884	9.0302	12.7293	11.2652	15.0068	6.87942	8.01563	4.27829	11.5624
JP56116	OXNAD1	26.5775	28.4658	16.5554	33.559	23.335	19.5088	14.7416	28.0547	19.9653	21.9685
JP48852	ELOVL6	8.85918	13.3957	15.0503	20.8297	6.43723	4.50203	10.8105	14.6953	4.27829	8.09368
JP38292	CDKL3	16.5371	70.3274	87.292	83.319	61.9584	54.0243	59.9492	66.7969	85.5657	113.311
JP62132	CNIH3	8.85918	14.2329	9.0302	4.62883	11.2652	10.5047	11.7933	8.01563	8.55657	13.8749
JP46067	DPP10	41.9335	58.6061	76.7567	77.533	52.3025	82.5372	86.4841	61.4531	91.2701	169.967
JP44419	SLAMF8	5.31551	6.69784	9.0302	4.62883	6.43723	4.50203	8.84497	5.34375	2.85219	3.46872
JP3391	CLK1	11.8122	3.34892	6.02014	6.94325	6.43723	4.50203	5.89664	0	2.85219	1.15624
JP30644	DUSP12	8.26857	14.2329	21.0705	25.4586	15.2884	15.0068	28.5005	12.0234	29.948	10.4062
JP52982	FAM161A	5.31551	37.6754	42.141	65.9609	27.3582	52.5237	46.1904	48.0938	31.3741	71.6868
JP21338	TAF15	13.5841	18.4191	19.5654	25.4586	22.5303	22.5101	30.466	13.3594	25.6697	24.281
JP73897	FAM25C	4.13428	21.768	6.02014	9.25767	18.5071	25.5115	17.6899	6.67969	12.8349	9.24992
JP16192	RNASE6	11.8122	15.9074	15.0503	17.3581	15.2884	15.0068	18.6727	17.3672	34.2263	19.6561
JP27791	TLR6	26.5775	13.3957	12.0403	12.7293	8.8512	7.50338	9.82774	13.3594	17.1131	15.0311
JP7048	GDI2	7.08734	10.884	4.5151	3.47162	11.2652	4.50203	13.7588	17.3672	4.27829	11.5624
JP9991	KCNC4	21.8526	25.1169	43.646	20.8297	22.5303	24.0108	23.5866	21.375	38.5046	39.3121
JP76250	PTGES3L	4.7249	1.67446	3.01007	12.7293	0.804654	7.50338	11.7933	2.67188	4.27829	3.46872
JP61854	TMEM190	22.4433	71.1646	139.968	130.765	84.4887	117.053	106.14	77.4844	104.105	122.561
JP67726	ZNF547	89.773	149.864	112.878	97.2055	107.824	67.5304	74.6908	128.25	109.809	77.468
JP29831	GLIPR1	7.08734	2.51169	0	4.62883	2.41396	4.50203	0	8.01563	0	1.15624
JP13142	OTX1	4.13428	0.83723	0	0	3.21862	1.50068	3.9311	5.34375	1.4261	0
JP15760	RAD52	28.3494	12.5585	10.5352	17.3581	13.6791	27.0122	22.6038	20.0391	35.6524	15.0311
JP60585	PTRH1	21.262	7.53507	19.5654	31.2446	22.5303	36.0162	42.2593	6.67969	29.948	15.0311
JP33611	NAT6	6.49673	1.67446	1.50503	0	0.804654	0	0	1.33594	1.4261	3.46872
JP58060	BTBD16	6.49673	1.67446	3.01007	4.62883	4.02327	1.50068	1.96555	1.33594	1.4261	0
JP5761	ERCC4	1.77184	5.02338	9.0302	2.31442	6.43723	7.50338	2.94832	5.34375	1.4261	1.15624
JP49500	PANK3	8.85918	24.2797	31.6057	53.2316	27.3582	60.027	59.9492	21.375	24.2436	38.1559
JP14171	PLIN1	30.1212	5.86061	7.52517	3.47162	12.0698	3.00135	3.9311	6.67969	8.55657	8.09368
JP31354	EFR3B	15.3559	21.768	15.0503	3.47162	7.24189	15.0068	12.7761	8.01563	8.55657	4.62496
JP29493	MTMR11	12.9935	18.4191	12.0403	9.25767	15.2884	21.0095	15.7244	20.0391	29.948	16.1874
JP11786	MSRA	21.8526	28.4658	27.0906	28.9302	26.5536	48.0216	35.3799	28.0547	38.5046	46.2496
JP52757	CTTNBP2	4.13428	0.83723	0	1.15721	3.21862	1.50068	1.96555	1.33594	1.4261	4.62496
JP22505	RTCA	12.4029	30.1403	33.1107	49.76	36.2094	42.0189	43.2421	49.4297	48.4872	19.6561
JP58726	UBALD1	1.18122	2.51169	1.50503	2.31442	1.60931	1.50068	3.9311	0	0	0
JP62840	PLAC8L1	53.1551	110.514	133.948	149.28	109.433	172.578	174.934	142.945	118.366	86.718
JP21454	USP11	9.44979	13.3957	13.5453	12.7293	20.921	19.5088	20.6383	12.0234	17.1131	24.281
JP10564	LDHC	28.3494	38.5126	31.6057	54.3888	24.9443	27.0122	26.5349	30.7266	38.5046	35.8434
JP2281	CAPG	5.90612	0.83723	0	1.15721	0.804654	1.50068	0	4.00781	2.85219	1.15624
JP67711	ZADH2	5.90612	0	1.50503	3.47162	4.02327	3.00135	3.9311	4.00781	1.4261	3.46872
JP25127	BAG2	10.0404	16.7446	21.0705	13.8865	15.2884	21.0095	16.7072	14.6953	11.4088	28.906
JP17994	SOX10	24.8057	29.3031	25.5856	23.1442	29.7722	18.0081	14.7416	42.75	19.9653	17.3436
JP72137	FAM180B	34.8461	27.6286	28.5956	31.2446	32.1862	31.5142	39.311	20.0391	29.948	20.8123
JP33239	ELP5	47.8396	46.8849	63.2114	60.1748	39.4281	40.5183	42.2593	58.7813	39.9307	45.0933
JP72804	STX19	23.0339	15.0701	13.5453	19.6725	11.2652	10.5047	12.7761	8.01563	8.55657	15.0311
JP38907	CHMP5	2.36245	0	1.50503	0	0.804654	3.00135	0.982774	0	0	0
JP74515	TLCD2	5.90612	0.83723	0	0	2.41396	1.50068	3.9311	4.00781	0	0
JP51530	OR51G2	7.08734	4.18615	0	1.15721	4.82793	1.50068	5.89664	9.35156	5.70438	6.93744
JP65763	GSTA5	14.1747	11.7212	7.52517	4.62883	8.04654	3.00135	10.8105	18.7031	8.55657	12.7186
JP38197	CRIM1	1.18122	0	0	0	0	0	0	0	0	0
JP10071	KCNJ14	8.85918	38.5126	84.2819	86.7906	32.9908	64.5291	86.4841	49.4297	98.4006	85.5617
JP51678	YIPF5	10.0404	15.9074	24.0805	17.3581	13.6791	24.0108	15.7244	13.3594	22.8175	36.9997
JP44842	CABP4	19.4902	20.0935	18.0604	25.4586	20.1164	7.50338	18.6727	12.0234	22.8175	13.8749
JP63598	ZNF846	7.67796	4.18615	1.50503	6.94325	7.24189	13.5061	6.87942	9.35156	8.55657	3.46872
JP34048	ANAPC15	17.7184	10.884	6.02014	1.15721	10.4605	9.00406	3.9311	10.6875	7.13048	4.62496
JP21206	NCOA4	31.3024	80.3741	67.7265	64.8037	56.3258	75.0338	113.019	141.609	74.1569	49.7183
JP39012	RAB14	46.6583	24.2797	19.5654	8.10046	32.9908	10.5047	20.6383	8.01563	9.98267	12.7186
JP62282	YDJC	44.8865	41.0243	18.0604	20.8297	41.842	34.5155	24.5694	29.3906	19.9653	15.0311
JP5402	EGR3	20.0808	30.1403	24.0805	38.1879	39.4281	48.0216	18.6727	44.0859	31.3741	25.4373
JP37179	WRAP73	20.0808	13.3957	9.0302	13.8865	18.5071	9.00406	5.89664	6.67969	11.4088	5.7812
JP64943	TIGD4	36.6179	47.7221	52.6762	37.0307	65.177	55.525	52.087	78.8203	34.2263	70.5306
JP52643	KRTAP1-5	23.0339	32.652	19.5654	20.8297	42.6467	28.5128	30.466	38.7422	31.3741	21.9685
JP3794	CLDN3	16.5371	45.2104	60.2014	65.9609	42.6467	91.5412	71.7425	58.7813	62.7482	53.187
JP44722	RGMA	3.54367	0	0	0	0.804654	0	0	0	0	0
JP35258	OR4D1	13.5841	39.3498	34.6158	50.9172	20.921	42.0189	54.0526	16.0313	22.8175	41.6246
JP29573	SPIN1	34.2555	30.9775	33.1107	54.3888	41.842	28.5128	33.4143	40.0781	31.3741	36.9997
JP30846	CASC3	11.2216	0	4.5151	0	4.82793	7.50338	8.84497	4.00781	5.70438	1.15624
JP30590	NXPH3	10.0404	5.86061	6.02014	3.47162	4.02327	3.00135	1.96555	4.00781	2.85219	0
JP15040	PRSS1	4.7249	5.86061	4.5151	4.62883	11.2652	6.0027	3.9311	10.6875	7.13048	5.7812
JP50144	CSPP1	8.85918	3.34892	3.01007	5.78604	4.82793	4.50203	6.87942	4.00781	4.27829	6.93744
JP9908	JAK3	11.2216	15.0701	21.0705	28.9302	19.3117	31.5142	37.3454	32.0625	12.8349	24.281
JP71505	MAP3K15	36.0273	51.9083	40.6359	49.76	47.4746	66.0297	58.9664	65.4609	51.3394	54.3433
JP16822	SAT1	7.08734	0.83723	0	0	0	3.00135	2.94832	0	0	1.15624
JP18438	STX1A	15.9465	11.7212	9.0302	3.47162	12.0698	3.00135	5.89664	5.34375	5.70438	4.62496
JP33264	ORC6	1.18122	0	0	0	0	0	0	0	2.85219	0
JP33293	CORO1C	35.4367	42.6988	78.2618	81.0046	42.6467	54.0243	107.122	70.8047	85.5657	91.3429
JP24090	IL1RL1	56.1081	42.6988	45.151	34.7162	54.7165	48.0216	35.3799	22.7109	41.3568	33.5309
JP18298	SSTR5	2.95306	3.34892	1.50503	2.31442	0.804654	0	0	0	4.27829	0
JP51507	OR5AC2	25.9869	63.6295	85.7869	69.4325	47.4746	52.5237	58.9664	49.4297	61.3221	105.218
JP5896	EWSR1	9.44979	5.86061	3.01007	1.15721	3.21862	1.50068	0	4.00781	4.27829	2.31248
JP11445	CTAGE5	17.7184	9.20954	6.02014	1.15721	7.24189	9.00406	7.86219	12.0234	8.55657	5.7812
JP54627	AJUBA	12.9935	21.768	19.5654	37.0307	25.7489	34.5155	26.5349	12.0234	22.8175	41.6246
JP9197	IFIT3	22.4433	82.0486	114.383	130.765	73.2235	139.563	110.071	56.1094	105.531	105.218
JP63548	SPPL2C	21.262	23.4425	24.0805	35.8735	18.5071	28.5128	37.3454	37.4063	47.0611	18.4998
JP57811	MRPL54	25.3963	24.2797	25.5856	3.47162	6.43723	1.50068	10.8105	16.0313	7.13048	5.7812
JP5002	DPT	19.4902	18.4191	13.5453	16.2009	29.7722	13.5061	16.7072	17.3672	8.55657	18.4998
JP21261	SSPN	15.3559	8.3723	3.01007	0	3.21862	3.00135	10.8105	4.00781	5.70438	5.7812
JP38731	ZNF107	31.893	47.7221	48.1611	56.7032	50.6932	70.5318	73.7081	50.7656	35.6524	54.3433
JP67736	ZNF776	34.2555	50.2338	46.6561	65.9609	44.256	81.0365	71.7425	46.7578	84.1396	97.1241
JP17225	SFTPB	36.6179	30.9775	34.6158	24.3014	16.8977	24.0108	21.621	42.75	34.2263	39.3121
JP68961	BRINP3	15.9465	6.69784	6.02014	6.94325	9.65585	12.0054	9.82774	5.34375	7.13048	16.1874
JP32249	MTCL1	24.2151	61.1178	52.6762	43.9739	54.7165	39.0176	56.0181	58.7813	34.2263	61.2807
JP51609	SYNC	9.44979	5.86061	6.02014	2.31442	4.02327	3.00135	4.91387	8.01563	8.55657	3.46872
JP74790	FAM72D	24.2151	17.5818	4.5151	16.2009	16.0931	10.5047	13.7588	29.3906	9.98267	2.31248
JP7982	GTF3C2	2.36245	2.51169	1.50503	2.31442	4.02327	10.5047	4.91387	1.33594	1.4261	18.4998
JP36663	TFPT	10.631	1.67446	3.01007	4.62883	3.21862	1.50068	2.94832	0	0	1.15624
JP5491	ELAVL1	53.1551	140.655	200.17	202.511	152.884	192.087	204.417	120.234	168.279	154.936
JP12650	NMB	18.8996	6.69784	12.0403	6.94325	9.65585	7.50338	1.96555	0	4.27829	3.46872
JP48269	TTC23	32.4837	40.1871	34.6158	25.4586	63.5677	52.5237	48.1559	65.4609	45.635	38.1559
JP29223	SDCCAG8	18.8996	11.7212	1.50503	6.94325	20.1164	15.0068	8.84497	10.6875	11.4088	4.62496
JP47131	GALNT11	17.7184	13.3957	16.5554	23.1442	25.7489	33.0149	23.5866	13.3594	27.0958	19.6561
JP20102	VCAM1	27.7588	50.2338	81.2718	70.5897	27.3582	36.0162	42.2593	52.1016	74.1569	40.4684
JP31858	DCUN1D4	4.7249	11.7212	6.02014	4.62883	5.63258	4.50203	5.89664	5.34375	4.27829	9.24992
JP70640	RBMY1J	15.9465	17.5818	18.0604	24.3014	16.8977	27.0122	22.6038	14.6953	19.9653	23.1248
JP73801	LIPK	5.31551	4.18615	3.01007	1.15721	2.41396	0	3.9311	1.33594	2.85219	2.31248
JP77374	NTC_933	84.4575	29.3031	42.141	43.9739	45.0606	40.5183	32.4315	37.4063	27.0958	42.7809
JP75117	SIGLEC14	13.5841	4.18615	10.5352	5.78604	2.41396	0	0.982774	2.67188	5.70438	1.15624
JP21470	SMC1A	6.49673	2.51169	3.01007	4.62883	5.63258	4.50203	4.91387	1.33594	5.70438	4.62496
JP72311	C2orf91	43.1147	134.794	135.453	133.079	110.238	118.553	138.571	126.914	129.775	184.998
JP35697	INTU	1.18122	2.51169	0	0	3.21862	0	0	0	1.4261	2.31248
JP7678	GPX5	20.6714	12.5585	15.0503	19.6725	24.9443	18.0081	21.621	13.3594	12.8349	8.09368
JP13352	PDCL	21.262	12.5585	6.02014	12.7293	27.3582	28.5128	19.6555	10.6875	8.55657	12.7186
JP46047	ZBTB2	14.1747	55.2572	40.6359	64.8037	62.763	75.0338	69.777	54.7734	55.6177	52.0308
JP41227	HCFC1R1	12.9935	2.51169	0	8.10046	2.41396	4.50203	3.9311	0	0	4.62496
JP2854	CDH7	15.9465	61.1178	55.6863	38.1879	22.5303	30.0135	49.1387	46.7578	37.0785	40.4684
JP76907	NTC_466	17.1277	48.5594	61.7064	55.546	53.9118	37.5169	41.2765	66.7969	44.2089	53.187
JP52382	TRAPPC9	15.3559	24.2797	12.0403	20.8297	26.5536	22.5101	27.5177	14.6953	18.5392	15.0311
JP15950	RCN1	8.26857	9.20954	6.02014	0	4.82793	3.00135	1.96555	12.0234	2.85219	5.7812
JP4204	CTNNA1	12.9935	0.83723	0	0	0.804654	0	0	0	0	0
JP46976	DHX35	46.0677	104.654	162.544	208.297	99.7771	157.571	201.469	105.539	168.279	176.905
JP65106	NRK	23.0339	9.20954	15.0503	12.7293	30.5769	10.5047	10.8105	18.7031	25.6697	26.5935
JP54305	TMEM25	9.44979	36.8381	24.0805	37.0307	32.1862	21.0095	53.0698	25.3828	32.8002	39.3121
JP12350	NDUFB10	48.4302	86.2347	105.352	111.092	59.5444	106.548	103.191	78.8203	88.4179	99.4366
JP44003	PCDHAC1	43.7053	49.3966	64.7165	45.1311	44.256	33.0149	36.3626	76.1484	45.635	61.2807
JP47129	ELMO2	10.631	2.51169	0	1.15721	0	3.00135	0.982774	1.33594	0	0
JP70756	TBPL2	20.0808	26.7914	30.1007	46.2883	21.7257	37.5169	44.2248	33.3984	27.0958	34.6872
JP24861	MAP4K4	24.8057	71.1646	183.614	244.171	103.8	183.082	238.814	85.5	161.149	146.842
JP60718	OTUD6A	28.3494	43.536	39.1309	31.2446	50.6932	49.5223	28.5005	28.0547	49.9133	57.812
JP7605	GPR35	70.2828	66.1412	46.6561	39.3451	69.2003	66.0297	60.932	88.1719	55.6177	43.9371
JP6325	FHIT	40.7522	55.2572	37.6259	46.2883	43.4513	21.0095	41.2765	61.4531	49.9133	39.3121
JP19139	THBD	7.08734	2.51169	1.50503	4.62883	2.41396	4.50203	8.84497	1.33594	2.85219	2.31248
JP3204	LYST	10.631	3.34892	7.52517	1.15721	7.24189	4.50203	0.982774	0	0	4.62496
JP59982	UROC1	1.77184	0	0	2.31442	2.41396	0	1.96555	0	0	2.31248
JP75233	LOC100129697	12.4029	18.4191	12.0403	17.3581	8.8512	15.0068	9.82774	18.7031	14.261	24.281
JP34385	PLEKHG3	7.67796	1.67446	0	0	0	0	0	1.33594	0	3.46872
JP17145	SEMG2	24.2151	16.7446	6.02014	5.78604	8.04654	7.50338	5.89664	20.0391	8.55657	9.24992
JP244	ACY1	17.1277	20.9308	10.5352	4.62883	22.5303	13.5061	14.7416	25.3828	15.687	15.0311
JP54318	CBR4	10.0404	15.9074	9.0302	3.47162	4.82793	1.50068	5.89664	10.6875	5.70438	10.4062
JP22470	ASMTL	12.9935	4.18615	3.01007	5.78604	4.82793	3.00135	0.982774	2.67188	4.27829	1.15624
JP44337	OR2S2	18.8996	41.0243	34.6158	39.3451	38.6234	52.5237	34.3971	22.7109	28.5219	28.906
JP73567	ASPDH	29.5306	33.4892	19.5654	32.4018	26.5536	28.5128	34.3971	21.375	28.5219	36.9997
JP62335	PNPLA5	38.3898	84.5603	79.7668	83.319	78.8561	90.0406	97.2946	78.8203	89.844	95.9679
JP62623	NEK10	20.0808	15.9074	10.5352	11.5721	7.24189	10.5047	7.86219	9.35156	21.3914	18.4998
JP14867	PRKCZ	5.31551	8.3723	0	10.4149	4.82793	4.50203	5.89664	8.01563	1.4261	4.62496
JP1058	ARAF	4.13428	9.20954	12.0403	4.62883	5.63258	1.50068	11.7933	20.0391	7.13048	5.7812
JP70652	IL31	20.0808	84.5603	158.029	195.568	57.9351	106.548	137.588	84.1641	129.775	113.311
JP46247	DDX55	2.95306	0	1.50503	2.31442	0	0	0.982774	1.33594	1.4261	1.15624
JP11475	CIITA	7.08734	21.768	13.5453	18.5153	7.24189	19.5088	16.7072	32.0625	18.5392	21.9685
JP36360	TMEM230	14.7653	2.51169	3.01007	3.47162	13.6791	10.5047	1.96555	0	1.4261	3.46872
JP15634	RAB1A	14.7653	7.53507	3.01007	1.15721	2.41396	4.50203	1.96555	5.34375	2.85219	1.15624
JP26912	DPP3	11.2216	9.20954	3.01007	9.25767	8.8512	12.0054	3.9311	5.34375	4.27829	13.8749
JP44063	TEX13B	15.3559	7.53507	4.5151	2.31442	7.24189	6.0027	1.96555	5.34375	0	6.93744
JP32202	COBL	60.2424	56.9317	88.797	107.62	94.9492	108.049	110.071	58.7813	92.6962	73.9993
JP47126	BLOC1S5	3.54367	0	1.50503	0	3.21862	0	1.96555	1.33594	2.85219	0
JP19108	TGM4	18.309	36.0009	30.1007	43.9739	44.256	43.5196	41.2765	28.0547	31.3741	31.2185
JP60966	ADAMTS14	5.31551	0	0	0	2.41396	0	0.982774	0	0	0
JP24361	ITGB1BP1	12.4029	163.26	323.582	424.695	104.605	292.632	322.35	136.266	222.471	171.123
JP2907	CDK4	5.31551	3.34892	3.01007	3.47162	2.41396	0	0	0	0	1.15624
JP42677	DNAH3	20.6714	8.3723	1.50503	5.78604	3.21862	6.0027	6.87942	5.34375	2.85219	6.93744
JP18558	SYCP1	4.13428	2.51169	0	1.15721	0.804654	0	0.982774	0	2.85219	1.15624
JP4873	DMWD	14.7653	38.5126	21.0705	23.1442	38.6234	15.0068	14.7416	28.0547	14.261	31.2185
JP45601	RNF150	27.7588	31.8148	31.6057	20.8297	34.6001	24.0108	15.7244	26.7188	19.9653	18.4998
JP23270	SPHK1	14.1747	29.3031	31.6057	39.3451	31.3815	39.0176	34.3971	30.7266	25.6697	15.0311
JP75820	IQCJ-SCHIP1	12.9935	13.3957	9.0302	11.5721	15.2884	7.50338	19.6555	13.3594	8.55657	21.9685
JP39287	MPP6	16.5371	58.6061	82.7769	96.0483	39.4281	51.023	68.7942	44.0859	64.1743	45.0933
JP47441	TINAGL1	1.18122	3.34892	4.5151	3.47162	1.60931	3.00135	1.96555	6.67969	5.70438	1.15624
JP37639	WDPCP	42.5241	35.1637	28.5956	35.8735	38.6234	21.0095	38.3282	33.3984	28.5219	21.9685
JP18353	STAT4	40.1616	34.3264	24.0805	26.6158	35.4048	36.0162	25.5521	25.3828	21.3914	56.6557
JP24118	ZW10	4.13428	0	0	0	1.60931	1.50068	0	1.33594	0	0
JP18653	TAF6	4.7249	0	1.50503	0	0.804654	0	3.9311	0	0	3.46872
JP27372	FLOT1	10.631	30.9775	31.6057	26.6158	23.335	33.0149	38.3282	24.0469	31.3741	34.6872
JP51007	FAM214B	7.08734	7.53507	7.52517	19.6725	4.82793	3.00135	7.86219	2.67188	5.70438	10.4062
JP11486	MID1	6.49673	6.69784	3.01007	4.62883	4.82793	1.50068	0.982774	0	2.85219	4.62496
JP71556	OR52A5	0	0	3.01007	0	0.804654	0	0.982774	0	0	0
JP9225	IFNA8	4.13428	0	0	0	4.02327	3.00135	0	0	0	0
JP60690	APOOL	14.1747	15.9074	22.5755	18.5153	19.3117	21.0095	17.6899	24.0469	15.687	15.0311
JP44540	SPIRE1	30.7118	29.3031	18.0604	18.5153	43.4513	19.5088	9.82774	30.7266	27.0958	36.9997
JP49208	GLB1L	23.6245	43.536	43.646	61.332	18.5071	58.5264	58.9664	36.0703	51.3394	49.7183
JP37779	TRNT1	6.49673	10.884	15.0503	19.6725	8.8512	21.0095	8.84497	5.34375	18.5392	9.24992
JP5196	DYRK1A	3.54367	0	0	0	0	0	0	0	0	0
JP158	ACP1	2.95306	5.86061	3.01007	0	0	3.00135	3.9311	0	5.70438	5.7812
JP47097	NSUN3	24.2151	20.0935	16.5554	13.8865	17.7024	21.0095	16.7072	17.3672	12.8349	19.6561
JP7101	GGT5	0	3.34892	0	5.78604	0	1.50068	3.9311	0	0	0
JP961	APOC1	30.7118	5.02338	3.01007	1.15721	9.65585	9.00406	9.82774	6.67969	4.27829	5.7812
JP11982	MYBPC2	17.7184	9.20954	4.5151	2.31442	12.8745	18.0081	6.87942	16.0313	8.55657	13.8749
JP28432	ANP32B	3.54367	3.34892	0	1.15721	4.02327	3.00135	1.96555	1.33594	2.85219	0
JP76910	NTC_469	59.0612	25.1169	12.0403	10.4149	35.4048	19.5088	13.7588	32.0625	14.261	26.5935
JP16301	RPL3L	29.5306	42.6988	49.6661	37.0307	20.921	42.0189	57.9837	28.0547	32.8002	30.0622
JP34830	OR2L2	5.90612	2.51169	1.50503	0	4.02327	0	0.982774	2.67188	1.4261	1.15624
JP10222	KLRB1	19.4902	13.3957	12.0403	12.7293	8.04654	6.0027	13.7588	18.7031	8.55657	8.09368
JP31099	ANKRD6	5.31551	5.02338	1.50503	1.15721	6.43723	3.00135	0	0	0	6.93744
JP65251	OR5L1	12.9935	6.69784	4.5151	16.2009	8.04654	7.50338	3.9311	5.34375	7.13048	11.5624
JP48197	DCLRE1B	9.44979	36.0009	30.1007	49.76	26.5536	37.5169	33.4143	37.4063	37.0785	30.0622
JP76046	PHOSPHO2-KLHL23	20.6714	37.6754	18.0604	28.9302	40.2327	21.0095	17.6899	26.7188	24.2436	21.9685
JP42842	ZDHHC7	33.6649	11.7212	4.5151	6.94325	3.21862	1.50068	6.87942	8.01563	1.4261	10.4062
JP60110	ARL9	5.31551	5.86061	27.0906	6.94325	3.21862	4.50203	3.9311	10.6875	8.55657	0
JP37021	FSCN3	15.3559	9.20954	9.0302	4.62883	11.2652	9.00406	2.94832	9.35156	4.27829	5.7812
JP4311	CYBA	13.5841	20.0935	19.5654	6.94325	8.8512	25.5115	5.89664	20.0391	12.8349	13.8749
JP30033	TOPBP1	2.95306	1.67446	0	0	2.41396	1.50068	0	0	0	0
JP3026	CENPA	0.590612	0	0	0	0	0	0	0	0	0
JP1709	BGN	9.44979	15.0701	24.0805	21.987	16.8977	15.0068	16.7072	28.0547	17.1131	16.1874
JP34883	SLC13A4	15.3559	23.4425	31.6057	27.773	28.1629	33.0149	37.3454	33.3984	28.5219	36.9997
JP56884	CCDC101	28.94	49.3966	45.151	54.3888	41.0374	60.027	67.8114	48.0938	45.635	43.9371
JP20128	VDR	31.893	56.0944	48.1611	46.2883	38.6234	54.0243	46.1904	54.7734	44.2089	41.6246
JP5065	DSC1	7.08734	19.2563	7.52517	2.31442	8.8512	10.5047	4.91387	12.0234	8.55657	6.93744
JP57454	FBXO17	7.08734	0.83723	3.01007	1.15721	2.41396	1.50068	3.9311	10.6875	1.4261	4.62496
JP68909	ZNF260	25.3963	20.9308	25.5856	10.4149	20.921	6.0027	18.6727	21.375	21.3914	24.281
JP73930	NKX2-4	13.5841	9.20954	1.50503	8.10046	8.8512	7.50338	16.7072	6.67969	5.70438	15.0311
JP4900	DNASE1	18.309	6.69784	6.02014	5.78604	17.7024	19.5088	2.94832	10.6875	4.27829	4.62496
JP47656	AZI2	11.2216	10.0468	3.01007	12.7293	11.2652	18.0081	5.89664	8.01563	12.8349	10.4062
JP59854	ZFAND2B	17.7184	36.0009	27.0906	50.9172	37.8188	57.0257	47.1732	46.7578	21.3914	33.5309
JP15579	ABCD4	27.7588	43.536	40.6359	40.5023	39.4281	42.0189	61.9148	34.7344	45.635	46.2496
JP25375	MTRF1	44.8865	72.8391	170.069	245.328	56.3258	112.551	187.71	82.8281	146.888	129.499
JP74438	LRTM2	14.1747	28.4658	21.0705	10.4149	11.2652	9.00406	12.7761	21.375	15.687	6.93744
JP59492	ARHGEF19	15.9465	7.53507	4.5151	6.94325	9.65585	1.50068	5.89664	5.34375	5.70438	3.46872
JP46747	CACNG7	10.631	14.2329	16.5554	15.0437	6.43723	27.0122	11.7933	13.3594	25.6697	50.8745
JP37263	IL22	1.77184	0.83723	0	0	1.60931	1.50068	0	0	0	0
JP34073	RTTN	48.4302	108.84	129.433	100.677	73.2235	99.0446	113.019	112.219	109.809	186.155
JP8036	GYPA	23.6245	29.3031	63.2114	59.0176	31.3815	69.0311	57.0009	30.7266	51.3394	54.3433
JP17750	SMARCA4	0.590612	2.51169	13.5453	9.25767	7.24189	12.0054	11.7933	4.00781	5.70438	8.09368
JP68799	OR2AG2	8.26857	11.7212	22.5755	23.1442	22.5303	18.0081	14.7416	10.6875	22.8175	10.4062
JP72865	ZNF705A	8.85918	31.8148	37.6259	48.6027	37.0141	46.521	54.0526	36.0703	24.2436	33.5309
JP20334	XG	23.0339	17.5818	7.52517	12.7293	14.4838	15.0068	15.7244	24.0469	18.5392	9.24992
JP50137	CFAP69	45.4771	119.724	118.898	124.978	82.0747	162.073	151.347	141.609	85.5657	106.374
JP56363	HIST3H2A	8.26857	10.0468	9.0302	8.10046	11.2652	7.50338	7.86219	9.35156	4.27829	5.7812
JP51765	LBH	38.9804	52.7455	60.2014	65.9609	52.3025	69.0311	79.6047	41.4141	61.3221	54.3433
JP56815	SNX18	8.85918	5.02338	0	1.15721	8.04654	9.00406	6.87942	2.67188	1.4261	3.46872
JP16006	RENBP	17.7184	8.3723	10.5352	12.7293	16.0931	7.50338	15.7244	17.3672	18.5392	17.3436
JP56393	ADAMTSL1	11.2216	32.652	69.2316	81.0046	30.5769	61.5277	58.9664	33.3984	61.3221	62.4369
JP13639	PDYN	0	0	0	0	0.804654	0	0	0	0	0
JP5094	DSG3	8.26857	15.9074	19.5654	20.8297	11.2652	30.0135	24.5694	18.7031	14.261	31.2185
JP64017	PKD1L1	5.31551	9.20954	3.01007	2.31442	8.8512	1.50068	5.89664	6.67969	2.85219	1.15624
JP40074	PRMT7	5.90612	36.8381	61.7064	67.1181	29.7722	60.027	47.1732	18.7031	78.4352	28.906
JP46813	RXFP1	16.5371	34.3264	25.5856	17.3581	36.2094	30.0135	26.5349	22.7109	18.5392	26.5935
JP20123	VDAC3	1.77184	0	0	1.15721	4.02327	0	0	2.67188	0	0
JP52527	ANGPTL6	8.26857	10.0468	12.0403	20.8297	5.63258	15.0068	14.7416	16.0313	25.6697	11.5624
JP28156	TACC3	8.85918	5.02338	4.5151	4.62883	6.43723	4.50203	3.9311	5.34375	1.4261	2.31248
JP12646	NNAT	15.9465	12.5585	4.5151	5.78604	13.6791	6.0027	7.86219	14.6953	12.8349	8.09368
JP38859	VCX3A	32.4837	108.003	176.089	140.022	145.642	168.076	204.417	141.609	186.818	144.53
JP38700	PPME1	24.2151	0.83723	0	0	0	1.50068	0	1.33594	1.4261	0
JP33489	GABARAPL1	59.0612	69.4901	72.2416	70.5897	80.4654	69.0311	64.8631	40.0781	72.7308	93.6554
JP5162	DUSP6	19.4902	34.3264	73.7467	50.9172	31.3815	37.5169	51.1043	32.0625	38.5046	40.4684
JP54334	ADGRG7	15.9465	10.884	10.5352	2.31442	14.4838	6.0027	6.87942	14.6953	5.70438	3.46872
JP35224	ELP4	1.77184	2.51169	0	2.31442	0	0	0.982774	0	2.85219	0
JP3791	CLDN4	35.4367	69.4901	73.7467	61.332	68.3956	63.0284	86.4841	53.4375	58.4699	63.5932
JP33591	KIF4A	11.2216	5.86061	6.02014	5.78604	3.21862	12.0054	2.94832	4.00781	5.70438	1.15624
JP56000	CABLES1	11.8122	13.3957	13.5453	8.10046	12.8745	45.0203	35.3799	13.3594	24.2436	26.5935
JP32463	USP22	8.85918	10.0468	19.5654	19.6725	11.2652	15.0068	27.5177	13.3594	15.687	11.5624
JP56009	ALKBH8	9.44979	6.69784	10.5352	0	11.2652	3.00135	11.7933	8.01563	8.55657	8.09368
JP59612	CST9	40.7522	47.7221	36.1208	47.4455	32.9908	52.5237	46.1904	50.7656	59.896	71.6868
JP55251	GLB1L2	27.1682	41.8615	49.6661	64.8037	48.2793	42.0189	50.1215	45.4219	61.3221	32.3747
JP46741	NTN4	31.893	151.539	246.826	388.822	117.48	228.103	306.626	193.711	183.966	208.123
JP20220	ZAN	4.13428	5.86061	1.50503	2.31442	1.60931	3.00135	1.96555	2.67188	2.85219	9.24992
JP6451	MLANA	9.44979	79.5369	165.554	232.599	72.4189	255.115	318.419	96.1875	189.671	271.716
JP70539	ENHO	51.9739	53.5828	39.1309	42.8167	62.763	60.027	57.0009	60.1172	65.6004	89.0304
JP33959	LETMD1	4.7249	11.7212	9.0302	11.5721	15.2884	12.0054	2.94832	16.0313	5.70438	6.93744
JP24	AADAC	16.5371	8.3723	7.52517	4.62883	11.2652	3.00135	0.982774	6.67969	0	4.62496
JP13291	PALM	4.13428	0.83723	1.50503	0	0.804654	1.50068	0.982774	4.00781	0	0
JP42881	DEPDC1	8.85918	29.3031	19.5654	17.3581	20.1164	10.5047	18.6727	13.3594	19.9653	17.3436
JP68338	XKR6	29.5306	44.3732	72.2416	40.5023	34.6001	33.0149	56.0181	54.7734	38.5046	31.2185
JP35765	SIGLEC8	28.3494	15.9074	4.5151	9.25767	22.5303	4.50203	6.87942	33.3984	11.4088	10.4062
JP70655	KRTAP10-4	7.67796	17.5818	4.5151	11.5721	20.1164	25.5115	23.5866	16.0313	18.5392	23.1248
JP43025	RABL6	10.631	5.02338	10.5352	3.47162	11.2652	4.50203	1.96555	9.35156	7.13048	8.09368
JP12644	NKX6-1	4.13428	20.0935	24.0805	19.6725	16.8977	25.5115	29.4832	37.4063	27.0958	28.906
JP10109	KCNN3	0.590612	0	0	0	0	0	0	1.33594	0	0
JP38598	CHST15	46.6583	76.188	141.473	149.28	85.2934	154.57	146.433	86.8359	124.07	134.124
JP40718	BSPRY	28.3494	29.3031	10.5352	26.6158	30.5769	21.0095	14.7416	26.7188	22.8175	10.4062
JP54414	PLXDC2	1.18122	4.18615	6.02014	6.94325	2.41396	1.50068	5.89664	6.67969	7.13048	3.46872
JP72013	GDF6	42.5241	71.1646	87.292	76.3757	75.6375	76.5345	66.8286	68.1328	65.6004	80.9368
JP57472	FCRL3	12.4029	18.4191	10.5352	12.7293	9.65585	9.00406	10.8105	8.01563	22.8175	27.7497
JP36794	HILPDA	8.85918	28.4658	39.1309	25.4586	26.5536	49.5223	52.087	17.3672	28.5219	48.5621
JP69443	LEUTX	30.1212	35.1637	45.151	42.8167	45.0606	46.521	49.1387	38.7422	47.0611	45.0933
JP55663	IL33	10.631	9.20954	12.0403	11.5721	22.5303	16.5074	9.82774	22.7109	21.3914	9.24992
JP45037	EPPIN	40.1616	47.7221	33.1107	21.987	62.763	48.0216	45.2076	33.3984	29.948	36.9997
JP56679	HSPB9	8.26857	18.4191	25.5856	20.8297	15.2884	22.5101	12.7761	17.3672	21.3914	19.6561
JP47991	S100PBP	14.1747	2.51169	10.5352	0	8.04654	6.0027	14.7416	10.6875	2.85219	9.24992
JP26270	URB1	2.95306	0	1.50503	0	1.60931	0	0.982774	0	0	0
JP15454	PTPN14	47.249	444.569	708.871	1239.37	361.29	766.845	1030.93	372.727	778.648	826.711
JP43557	BRK1	1.77184	0	0	0	0	0	0	0	0	0
JP77133	NTC_692	48.4302	102.142	120.403	156.223	82.0747	129.058	133.657	124.242	155.444	147.999
JP13312	PARK2	1.77184	1.67446	3.01007	1.15721	4.02327	0	1.96555	4.00781	2.85219	3.46872
JP29443	RAB10	13.5841	21.768	13.5453	20.8297	12.8745	16.5074	8.84497	6.67969	5.70438	20.8123
JP34879	FBXO22	13.5841	13.3957	4.5151	13.8865	9.65585	12.0054	5.89664	10.6875	8.55657	9.24992
JP75901	THEGL	1.18122	0.83723	0	0	0.804654	0	0	0	2.85219	1.15624
JP42857	PNRC2	9.44979	3.34892	6.02014	10.4149	10.4605	9.00406	8.84497	5.34375	21.3914	8.09368
JP75070	ZNF735	23.6245	12.5585	21.0705	10.4149	18.5071	16.5074	28.5005	9.35156	12.8349	18.4998
JP21031	SLMAP	10.631	0	0	0	0	0	0	0	0	2.31248
JP67088	NAP1L5	12.9935	32.652	51.1712	48.6027	28.1629	42.0189	49.1387	28.0547	48.4872	32.3747
JP30670	USP18	23.6245	22.6052	12.0403	4.62883	24.9443	10.5047	11.7933	21.375	15.687	5.7812
JP55441	DCAF15	26.5775	16.7446	21.0705	26.6158	12.8745	13.5061	25.5521	14.6953	18.5392	49.7183
JP22135	CNTNAP1	8.26857	0.83723	4.5151	0	3.21862	0	1.96555	6.67969	1.4261	1.15624
JP42902	OSGEP	24.8057	22.6052	27.0906	40.5023	20.1164	30.0135	32.4315	17.3672	32.8002	33.5309
JP15333	PTGER3	18.8996	50.2338	64.7165	42.8167	24.9443	19.5088	29.4832	33.3984	39.9307	56.6557
JP39057	UFM1	1.77184	3.34892	0	2.31442	1.60931	1.50068	0.982774	1.33594	0	2.31248
JP43931	PCDHGA4	9.44979	1.67446	1.50503	3.47162	3.21862	0	1.96555	6.67969	5.70438	6.93744
JP1112	RHOB	20.0808	18.4191	24.0805	8.10046	28.9676	9.00406	11.7933	26.7188	28.5219	13.8749
JP73152	FAM127C	1.18122	27.6286	31.6057	35.8735	6.43723	27.0122	30.466	12.0234	32.8002	28.906
JP20367	XRCC2	4.13428	0.83723	0	0	0	0	0	0	0	0
JP74935	RAD51AP2	5.31551	4.18615	3.01007	3.47162	3.21862	0	2.94832	2.67188	2.85219	3.46872
JP47615	FBRS	40.7522	51.9083	57.1913	56.7032	53.9118	27.0122	50.1215	72.1406	49.9133	43.9371
JP47957	C16orf58	11.8122	7.53507	3.01007	2.31442	0	12.0054	10.8105	4.00781	9.98267	3.46872
JP64465	FAM24B	11.8122	5.02338	6.02014	11.5721	13.6791	6.0027	5.89664	2.67188	7.13048	6.93744
JP64104	FAM46D	25.3963	11.7212	7.52517	4.62883	20.921	7.50338	17.6899	2.67188	5.70438	3.46872
JP56823	RWDD2A	6.49673	12.5585	22.5755	3.47162	5.63258	4.50203	7.86219	6.67969	5.70438	8.09368
JP73842	KRTAP27-1	9.44979	16.7446	7.52517	6.94325	20.1164	10.5047	18.6727	12.0234	9.98267	5.7812
JP668	ALOX5	12.4029	59.4434	118.898	196.725	77.2468	132.059	180.83	88.1719	114.088	109.843
JP10729	LMX1A	27.1682	61.1178	78.2618	93.7339	91.7306	112.551	120.881	72.1406	78.4352	101.749
JP44754	PRDM8	12.4029	32.652	108.362	112.249	46.67	109.549	122.847	45.4219	82.7135	93.6554
JP11406	MFAP4	4.7249	23.4425	34.6158	20.8297	20.1164	16.5074	12.7761	12.0234	28.5219	13.8749
JP901	APCS	9.44979	14.2329	12.0403	19.6725	9.65585	4.50203	12.7761	12.0234	11.4088	10.4062
JP19390	TNNC1	20.0808	35.1637	36.1208	20.8297	26.5536	31.5142	27.5177	45.4219	28.5219	41.6246
JP55011	EPT1	21.8526	16.7446	7.52517	9.25767	24.9443	19.5088	8.84497	8.01563	15.687	13.8749
JP28406	RNASEH2A	21.262	7.53507	1.50503	2.31442	8.04654	0	1.96555	2.67188	1.4261	0
JP65932	DAGLB	31.893	23.4425	16.5554	12.7293	26.5536	24.0108	14.7416	22.7109	17.1131	24.281
JP64492	UBR1	45.4771	40.1871	51.1712	49.76	47.4746	49.5223	42.2593	25.3828	39.9307	47.4058
JP43890	PCDHGB6	33.6649	35.1637	31.6057	28.9302	43.4513	57.0257	51.1043	36.0703	34.2263	24.281
JP65416	OR10G9	15.3559	25.1169	42.141	32.4018	25.7489	30.0135	37.3454	34.7344	39.9307	30.0622
JP44762	PRDM10	10.631	9.20954	6.02014	9.25767	8.8512	1.50068	7.86219	9.35156	11.4088	2.31248
JP25487	MTFR1	8.85918	18.4191	12.0403	8.10046	13.6791	19.5088	14.7416	12.0234	5.70438	19.6561
JP31691	PEG10	38.9804	39.3498	28.5956	12.7293	45.8653	22.5101	19.6555	33.3984	15.687	20.8123
JP67868	OR10H5	4.7249	0	0	1.15721	8.04654	4.50203	2.94832	0	1.4261	2.31248
JP69858	LRRTM1	25.3963	9.20954	12.0403	10.4149	5.63258	16.5074	8.84497	16.0313	12.8349	23.1248
JP38262	RNF181	4.7249	2.51169	3.01007	2.31442	0	0	3.9311	0	1.4261	1.15624
JP4046	CSHL1	1.18122	0	0	1.15721	0.804654	0	0.982774	0	1.4261	1.15624
JP39005	SIRT6	24.2151	7.53507	12.0403	10.4149	20.921	0	6.87942	9.35156	15.687	15.0311
JP33560	FKBP8	31.893	22.6052	7.52517	18.5153	26.5536	15.0068	20.6383	14.6953	15.687	19.6561
JP32953	HAAO	11.8122	15.0701	16.5554	25.4586	21.7257	12.0054	10.8105	14.6953	24.2436	17.3436
JP56485	LEMD1	19.4902	21.768	28.5956	28.9302	39.4281	27.0122	33.4143	24.0469	18.5392	27.7497
JP27152	FAM13A	11.2216	60.2806	120.403	141.179	37.0141	183.082	167.072	62.7891	132.627	109.843
JP45605	NLN	16.5371	1.67446	4.5151	11.5721	7.24189	6.0027	2.94832	2.67188	4.27829	5.7812
JP63245	ZDHHC15	26.5775	48.5594	79.7668	84.4762	34.6001	45.0203	61.9148	48.0938	75.583	42.7809
JP20458	ZNF3	15.3559	29.3031	10.5352	43.9739	17.7024	30.0135	31.4488	28.0547	32.8002	13.8749
JP71487	C9orf171	16.5371	20.9308	10.5352	9.25767	16.8977	6.0027	16.7072	10.6875	8.55657	6.93744
JP14376	POLR2D	0	0.83723	0	0	0	1.50068	0	0	0	0
JP57935	MRGPRX3	8.85918	7.53507	9.0302	5.78604	12.8745	6.0027	2.94832	6.67969	9.98267	6.93744
JP62966	ZNF746	21.262	36.8381	31.6057	34.7162	32.1862	33.0149	41.2765	41.4141	45.635	38.1559
JP68630	KRTAP23-1	50.7926	120.561	130.938	131.922	78.0515	184.583	157.244	118.898	168.279	284.435
JP60570	C9orf85	64.9673	61.1178	69.2316	52.0744	51.4979	55.525	42.2593	33.3984	38.5046	62.4369
JP41645	CEP192	4.13428	44.3732	61.7064	65.9609	35.4048	97.5439	96.3119	42.75	34.2263	83.2492
JP6713	XRCC6	15.9465	10.884	9.0302	13.8865	8.8512	7.50338	7.86219	9.35156	9.98267	8.09368
JP17691	SLCO2A1	3.54367	5.02338	0	5.78604	4.82793	1.50068	5.89664	4.00781	1.4261	6.93744
JP47320	GOLPH3	2.36245	2.51169	4.5151	5.78604	2.41396	4.50203	2.94832	4.00781	4.27829	1.15624
JP66356	MSRB3	4.7249	4.18615	0	2.31442	8.8512	7.50338	5.89664	4.00781	4.27829	8.09368
JP68326	ATG9B	13.5841	6.69784	7.52517	1.15721	4.82793	1.50068	1.96555	4.00781	1.4261	2.31248
JP19260	TLL1	46.6583	45.2104	63.2114	49.76	60.3491	64.5291	64.8631	41.4141	68.4526	52.0308
JP68155	DCAF4L1	8.85918	16.7446	9.0302	8.10046	7.24189	9.00406	8.84497	17.3672	4.27829	9.24992
JP34307	RNF167	20.6714	16.7446	9.0302	13.8865	11.2652	7.50338	11.7933	2.67188	5.70438	8.09368
JP60904	CTCFL	56.6988	41.0243	51.1712	63.6465	49.0839	57.0257	73.7081	48.0938	44.2089	54.3433
JP5865	ETV6	21.8526	34.3264	30.1007	43.9739	28.9676	28.5128	42.2593	20.0391	31.3741	36.9997
JP76961	NTC_520	13.5841	12.5585	10.5352	15.0437	23.335	13.5061	10.8105	9.35156	12.8349	11.5624
JP59780	REG3G	7.67796	3.34892	0	0	2.41396	0	0	0	0	1.15624
JP72796	C8orf82	8.85918	5.86061	1.50503	3.47162	9.65585	18.0081	6.87942	4.00781	4.27829	3.46872
JP22906	CD164	27.1682	41.0243	19.5654	30.0874	30.5769	43.5196	21.621	22.7109	18.5392	32.3747
JP70825	TEX36	34.2555	30.9775	27.0906	30.0874	42.6467	33.0149	17.6899	25.3828	41.3568	30.0622
JP43107	KBTBD4	24.8057	52.7455	94.8171	129.607	45.8653	84.0379	79.6047	60.1172	101.253	75.1556
JP8579	HNRNPA2B1	8.26857	6.69784	1.50503	6.94325	7.24189	3.00135	6.87942	12.0234	5.70438	3.46872
JP41434	ATG16L1	77.9608	55.2572	55.6863	33.559	61.9584	46.521	39.311	46.7578	47.0611	47.4058
JP2234	CALM3	10.0404	5.02338	10.5352	4.62883	8.04654	4.50203	10.8105	9.35156	9.98267	2.31248
JP49173	OR51B2	13.5841	5.86061	3.01007	0	12.0698	10.5047	2.94832	9.35156	2.85219	8.09368
JP71719	IZUMO1R	60.2424	66.1412	67.7265	52.0744	72.4189	78.0352	63.8803	93.5156	82.7135	58.9682
JP37107	ZNF354C	21.262	40.1871	48.1611	56.7032	41.0374	28.5128	35.3799	46.7578	29.948	31.2185
JP56322	ARRDC1	64.3767	123.073	124.918	150.437	94.1446	126.057	138.571	120.234	145.462	189.623
JP75793	MTRNR2L5	10.631	10.0468	22.5755	17.3581	18.5071	25.5115	19.6555	9.35156	14.261	12.7186
JP38622	POMP	5.90612	1.67446	0	3.47162	3.21862	7.50338	2.94832	1.33594	2.85219	1.15624
JP55064	PNPT1	4.7249	0	3.01007	3.47162	1.60931	0	1.96555	2.67188	0	0
JP64489	UBR1	51.3832	92.9326	63.2114	56.7032	93.3399	72.0324	75.6736	98.8594	61.3221	67.0619
JP28343	FBXW10	40.7522	32.652	27.0906	19.6725	34.6001	36.0162	37.3454	58.7813	38.5046	40.4684
JP26650	HNRNPDL	5.90612	2.51169	6.02014	0	0	1.50068	4.91387	1.33594	2.85219	3.46872
JP56674	SFXN1	27.7588	13.3957	12.0403	16.2009	24.9443	18.0081	17.6899	9.35156	18.5392	16.1874
JP15776	RALA	10.631	25.1169	15.0503	16.2009	12.0698	15.0068	17.6899	13.3594	12.8349	11.5624
JP16129	RHCE	16.5371	42.6988	45.151	31.2446	38.6234	24.0108	31.4488	22.7109	31.3741	28.906
JP6928	GATM	11.2216	20.0935	27.0906	25.4586	12.0698	25.5115	23.5866	12.0234	24.2436	21.9685
JP53598	HHIPL1	7.08734	3.34892	3.01007	2.31442	4.02327	3.00135	4.91387	9.35156	7.13048	5.7812
JP43729	ERBB2IP	11.2216	7.53507	1.50503	2.31442	7.24189	9.00406	0.982774	14.6953	5.70438	4.62496
JP3824	CPT1A	2.36245	2.51169	7.52517	4.62883	0.804654	1.50068	1.96555	2.67188	5.70438	0
JP33079	PIK3R5	10.0404	17.5818	31.6057	11.5721	16.8977	25.5115	11.7933	2.67188	8.55657	10.4062
JP63707	IFNLR1	8.26857	66.9784	144.483	200.197	45.0606	159.072	244.711	68.1328	148.314	158.405
JP4681	DEFA3	8.26857	5.02338	0	0	4.82793	4.50203	7.86219	6.67969	1.4261	0
JP13663	PEPD	18.8996	61.9551	39.1309	43.9739	39.4281	61.5277	35.3799	66.7969	59.896	61.2807
JP21041	RAB7A	11.2216	129.771	290.472	319.389	116.675	250.613	306.626	102.867	248.141	300.622
JP67430	C14orf177	7.08734	3.34892	0	1.15721	2.41396	1.50068	1.96555	1.33594	1.4261	1.15624
JP52522	SETDB2	14.7653	16.7446	3.01007	3.47162	15.2884	12.0054	11.7933	8.01563	8.55657	5.7812
JP54323	AGBL4	26.5775	99.6304	144.483	188.625	98.1678	141.064	153.313	85.5	128.349	116.78
JP72143	PCNXL3	17.7184	9.20954	3.01007	4.62883	8.04654	6.0027	13.7588	9.35156	8.55657	5.7812
JP25687	ULK2	8.26857	12.5585	9.0302	8.10046	4.02327	3.00135	5.89664	9.35156	4.27829	6.93744
JP12402	DRG1	20.0808	89.5837	170.069	238.385	97.3632	136.562	231.935	100.195	179.688	210.436
JP19633	TSC2	73.8265	653.04	1214.56	1298.39	473.137	883.898	1184.24	615.867	1347.66	2052.33
JP55142	KCNK17	18.8996	26.7914	31.6057	40.5023	26.5536	24.0108	26.5349	36.0703	37.0785	36.9997
JP65739	NT5DC1	24.8057	28.4658	27.0906	40.5023	19.3117	37.5169	47.1732	37.4063	41.3568	30.0622
JP12300	NEB	14.1747	5.02338	4.5151	2.31442	0.804654	1.50068	0.982774	4.00781	4.27829	5.7812
JP70745	KRTAP5-3	40.1616	50.2338	25.5856	49.76	49.0839	49.5223	48.1559	46.7578	49.9133	33.5309
JP31288	ELL2	6.49673	32.652	39.1309	32.4018	26.5536	27.0122	40.2937	29.3906	31.3741	23.1248
JP47611	NOC3L	4.13428	0	0	0	0	0	0.982774	1.33594	0	0
JP10034	KCNJ3	10.631	14.2329	18.0604	23.1442	9.65585	34.5155	29.4832	13.3594	15.687	26.5935
JP53680	FBN3	17.7184	12.5585	6.02014	8.10046	16.0931	7.50338	8.84497	18.7031	14.261	5.7812
JP13934	PIGA	5.31551	0	6.02014	0	1.60931	1.50068	0.982774	0	1.4261	2.31248
JP10691	LLGL2	8.26857	3.34892	0	3.47162	8.04654	3.00135	4.91387	1.33594	1.4261	0
JP60324	NCOA7	30.1212	35.1637	55.6863	30.0874	34.6001	16.5074	29.4832	33.3984	29.948	36.9997
JP52096	SF3B5	23.6245	5.02338	19.5654	20.8297	14.4838	19.5088	15.7244	9.35156	21.3914	10.4062
JP20755	ZNF175	13.5841	36.8381	43.646	50.9172	46.67	58.5264	45.2076	56.1094	68.4526	52.0308
JP18116	SPRR2D	56.1081	72.0018	69.2316	83.319	78.0515	96.0433	63.8803	82.8281	85.5657	73.9993
JP7104	GGT5	14.7653	7.53507	6.02014	15.0437	15.2884	7.50338	2.94832	6.67969	8.55657	12.7186
JP47167	MRPS14	12.4029	4.18615	1.50503	1.15721	14.4838	0	0.982774	6.67969	4.27829	0
JP15197	PSMB8	20.0808	25.9541	45.151	24.3014	24.1396	34.5155	46.1904	14.6953	18.5392	16.1874
JP18388	SULT1E1	8.26857	22.6052	24.0805	27.773	27.3582	19.5088	20.6383	34.7344	19.9653	20.8123
JP55829	BTF3L4	4.13428	0.83723	0	0	2.41396	6.0027	0.982774	4.00781	0	1.15624
JP67466	GOLGA6L2	11.2216	23.4425	10.5352	11.5721	10.4605	21.0095	17.6899	26.7188	12.8349	8.09368
JP30414	INMT	23.0339	35.1637	34.6158	33.559	46.67	51.023	48.1559	48.0938	29.948	47.4058
JP14638	PPP2R4	24.2151	12.5585	6.02014	10.4149	24.1396	9.00406	9.82774	4.00781	15.687	5.7812
JP48984	CCDC28B	21.262	25.1169	21.0705	32.4018	30.5769	19.5088	30.466	12.0234	22.8175	30.0622
JP25990	PTDSS1	17.1277	34.3264	27.0906	35.8735	39.4281	66.0297	79.6047	26.7188	42.7829	21.9685
JP76752	NTC_311	42.5241	20.0935	18.0604	35.8735	24.9443	10.5047	23.5866	20.0391	12.8349	23.1248
JP40294	EQTN	21.8526	23.4425	16.5554	18.5153	36.2094	24.0108	20.6383	14.6953	21.3914	28.906
JP53819	COL25A1	15.3559	17.5818	13.5453	12.7293	8.8512	15.0068	10.8105	8.01563	8.55657	16.1874
JP67689	LAMA1	10.631	10.884	16.5554	6.94325	5.63258	3.00135	7.86219	30.7266	7.13048	5.7812
JP28076	EMG1	38.3898	72.0018	108.362	140.022	46.67	124.556	133.657	73.4766	129.775	205.811
JP39599	ADAM22	7.08734	9.20954	3.01007	0	4.82793	4.50203	1.96555	10.6875	2.85219	3.46872
JP19795	TYRO3	12.4029	10.0468	10.5352	20.8297	10.4605	10.5047	6.87942	12.0234	8.55657	5.7812
JP9721	IRF7	22.4433	28.4658	18.0604	20.8297	20.1164	36.0162	20.6383	22.7109	27.0958	30.0622
JP7912	GSTP1	27.1682	15.0701	18.0604	10.4149	21.7257	9.00406	5.89664	21.375	14.261	12.7186
JP7049	GDNF	15.3559	26.7914	42.141	60.1748	40.2327	48.0216	54.0526	36.0703	38.5046	34.6872
JP61489	C15orf32	21.8526	25.9541	21.0705	40.5023	32.1862	36.0162	31.4488	37.4063	15.687	25.4373
JP39030	NT5DC3	2.95306	0	0	0	0.804654	1.50068	0	1.33594	0	0
JP65799	OARD1	7.08734	2.51169	4.5151	1.15721	7.24189	3.00135	4.91387	6.67969	2.85219	0
JP70364	TMEM205	17.1277	21.768	25.5856	15.0437	37.8188	39.0176	35.3799	18.7031	31.3741	24.281
JP15712	RAC2	5.31551	1.67446	0	0	0	3.00135	0.982774	0	0	3.46872
JP71429	NUGGC	14.1747	36.8381	79.7668	89.105	35.4048	97.5439	67.8114	25.3828	49.9133	58.9682
JP54921	STON2	7.67796	2.51169	3.01007	1.15721	9.65585	4.50203	5.89664	10.6875	4.27829	2.31248
JP74240	ZBTB8A	30.1212	48.5594	130.938	212.926	56.3258	148.567	225.055	77.4844	114.088	93.6554
JP22469	ASMTL	10.0404	19.2563	18.0604	13.8865	13.6791	13.5061	10.8105	12.0234	17.1131	15.0311
JP11369	MEOX2	27.7588	30.9775	45.151	40.5023	54.7165	30.0135	35.3799	26.7188	34.2263	45.0933
JP1511	KIF1A	14.1747	9.20954	1.50503	1.15721	3.21862	4.50203	2.94832	2.67188	1.4261	13.8749
JP14679	PPP3R1	11.8122	16.7446	19.5654	16.2009	10.4605	24.0108	15.7244	20.0391	27.0958	17.3436
JP68344	NSMCE2	10.631	3.34892	0	1.15721	1.60931	1.50068	0.982774	4.00781	1.4261	3.46872
JP43144	TSR1	8.85918	5.02338	3.01007	5.78604	5.63258	4.50203	1.96555	14.6953	8.55657	4.62496
JP65121	TMEM31	17.1277	36.0009	25.5856	33.559	25.7489	42.0189	30.466	30.7266	34.2263	40.4684
JP41088	SLC41A3	7.67796	6.69784	4.5151	3.47162	1.60931	6.0027	7.86219	8.01563	7.13048	6.93744
JP45006	REXO4	28.94	19.2563	21.0705	19.6725	30.5769	13.5061	13.7588	20.0391	28.5219	40.4684
JP71330	BEND4	43.1147	81.2114	88.797	137.708	85.2934	84.0379	86.4841	88.1719	106.957	105.218
JP4200	CTLA4	8.26857	5.86061	6.02014	6.94325	9.65585	6.0027	7.86219	14.6953	5.70438	4.62496
JP45406	CLK4	18.8996	20.0935	25.5856	18.5153	31.3815	48.0216	26.5349	42.75	32.8002	25.4373
JP9418	IL4	56.6988	67.8157	67.7265	68.2753	72.4189	70.5318	62.8975	70.8047	84.1396	60.1245
JP52199	FAM110A	23.0339	10.0468	15.0503	15.0437	24.9443	25.5115	32.4315	8.01563	17.1131	31.2185
JP43636	PBK	6.49673	5.02338	19.5654	16.2009	17.7024	16.5074	19.6555	9.35156	7.13048	13.8749
JP28036	CDIPT	7.67796	0.83723	0	1.15721	0	0	1.96555	2.67188	0	1.15624
JP42062	UQCC1	15.9465	47.7221	78.2618	164.324	68.3956	118.553	103.191	58.7813	84.1396	71.6868
JP25464	SH3PXD2A	22.4433	21.768	27.0906	23.1442	20.921	24.0108	19.6555	14.6953	18.5392	32.3747
JP29048	PTTG2	10.631	2.51169	4.5151	3.47162	7.24189	1.50068	2.94832	1.33594	2.85219	1.15624
JP13822	PGM3	3.54367	0	1.50503	0	0.804654	0	0	1.33594	0	1.15624
JP33093	OR52A1	15.3559	26.7914	18.0604	10.4149	14.4838	19.5088	9.82774	24.0469	18.5392	27.7497
JP17761	SMARCC2	4.13428	16.7446	18.0604	19.6725	15.2884	33.0149	12.7761	14.6953	12.8349	40.4684
JP1764	BNC1	28.94	14.2329	9.0302	6.94325	19.3117	15.0068	9.82774	2.67188	12.8349	9.24992
JP68128	ZNF660	15.3559	82.0486	97.8272	113.406	61.9584	114.051	125.795	58.7813	72.7308	144.53
JP70871	CLEC12B	11.8122	10.884	9.0302	10.4149	21.7257	25.5115	15.7244	13.3594	11.4088	15.0311
JP58180	OR51F2	7.67796	6.69784	7.52517	4.62883	2.41396	1.50068	2.94832	8.01563	1.4261	2.31248
JP70705	AMIGO3	2.36245	5.02338	4.5151	3.47162	4.82793	4.50203	3.9311	5.34375	1.4261	2.31248
JP4670	DHX15	3.54367	0.83723	1.50503	0	3.21862	3.00135	0	0	0	2.31248
JP8635	HOXA2	12.4029	23.4425	25.5856	16.2009	11.2652	22.5101	17.6899	30.7266	28.5219	11.5624
JP20536	ZNF28	7.67796	79.5369	117.393	124.978	37.0141	141.064	118.916	66.7969	94.1223	100.593
JP9030	HTR1F	8.85918	10.0468	16.5554	28.9302	11.2652	25.5115	23.5866	10.6875	21.3914	24.281
JP62495	FAHD2B	17.1277	15.0701	6.02014	11.5721	19.3117	18.0081	16.7072	14.6953	25.6697	23.1248
JP31464	GOLGA8A	30.7118	25.1169	19.5654	27.773	25.7489	25.5115	19.6555	29.3906	27.0958	35.8434
JP47356	GFRA4	10.0404	10.884	4.5151	18.5153	12.0698	24.0108	17.6899	18.7031	15.687	18.4998
JP65379	RTKN2	7.67796	5.86061	6.02014	1.15721	3.21862	1.50068	0.982774	8.01563	4.27829	4.62496
JP17252	SGCG	14.7653	7.53507	6.02014	10.4149	16.8977	10.5047	10.8105	9.35156	12.8349	11.5624
JP47417	SLC39A8	19.4902	25.9541	30.1007	21.987	14.4838	15.0068	25.5521	33.3984	19.9653	21.9685
JP20869	ZNF229	20.0808	8.3723	12.0403	12.7293	29.7722	30.0135	22.6038	36.0703	18.5392	27.7497
JP13196	P2RY1	9.44979	12.5585	6.02014	6.94325	8.8512	4.50203	2.94832	30.7266	7.13048	6.93744
JP71845	PABPN1L	14.1747	35.1637	22.5755	33.559	24.1396	33.0149	24.5694	26.7188	24.2436	26.5935
JP6234	FGF1	40.7522	44.3732	43.646	49.76	41.842	48.0216	63.8803	50.7656	47.0611	65.9056
JP35320	SMR3A	29.5306	38.5126	34.6158	28.9302	55.5212	43.5196	30.466	40.0781	32.8002	27.7497
JP23512	P4HA2	41.9335	26.7914	24.0805	25.4586	32.1862	25.5115	21.621	17.3672	25.6697	17.3436
JP15775	RALA	2.36245	0	1.50503	1.15721	0	0	0	0	0	0
JP50846	SPSB1	11.8122	15.9074	25.5856	41.6595	26.5536	18.0081	15.7244	29.3906	22.8175	9.24992
JP6102	FAU	2.36245	1.67446	3.01007	1.15721	0.804654	1.50068	0.982774	1.33594	2.85219	0
JP19477	TPD52L1	34.2555	11.7212	15.0503	13.8865	37.8188	12.0054	8.84497	20.0391	17.1131	10.4062
JP58715	GPR139	10.0404	15.0701	24.0805	15.0437	12.0698	16.5074	4.91387	5.34375	14.261	16.1874
JP44962	PITHD1	33.6649	17.5818	33.1107	31.2446	20.921	28.5128	20.6383	32.0625	18.5392	18.4998
JP11844	MT3	8.85918	15.0701	13.5453	11.5721	20.921	4.50203	10.8105	18.7031	12.8349	3.46872
JP52475	KRTAP4-12	4.13428	0.83723	0	1.15721	4.02327	0	0	0	0	1.15624
JP4689	DEFA5	14.7653	5.86061	9.0302	3.47162	7.24189	1.50068	5.89664	16.0313	8.55657	9.24992
JP21539	TRRAP	7.08734	7.53507	10.5352	9.25767	5.63258	6.0027	8.84497	8.01563	4.27829	6.93744
JP62376	OR6B3	30.7118	30.1403	33.1107	40.5023	30.5769	42.0189	60.932	25.3828	32.8002	30.0622
JP11644	MMP19	12.4029	25.9541	39.1309	32.4018	40.2327	40.5183	35.3799	22.7109	25.6697	25.4373
JP10852	LTBP3	4.7249	4.18615	12.0403	1.15721	12.0698	6.0027	6.87942	9.35156	15.687	9.24992
JP5135	DTYMK	25.3963	0	0	1.15721	0	0	2.94832	0	0	0
JP59076	ZNF573	8.85918	0.83723	0	0	4.02327	4.50203	0.982774	4.00781	7.13048	5.7812
JP31265	SEPHS1	7.08734	0	1.50503	3.47162	0	1.50068	1.96555	0	0	1.15624
JP28365	CHERP	2.36245	0	0	0	0	0	0	0	0	0
JP8443	HLA-DRB5	0.590612	2.51169	0	1.15721	0.804654	0	0	1.33594	0	2.31248
JP72801	STX19	2.95306	17.5818	18.0604	9.25767	9.65585	21.0095	14.7416	8.01563	12.8349	20.8123
JP73010	RIMBP3B	10.0404	10.884	7.52517	4.62883	10.4605	0	5.89664	10.6875	5.70438	5.7812
JP49805	TTLL7	28.94	59.4434	106.857	136.551	32.9908	91.5412	112.036	44.0859	92.6962	98.2804
JP72877	DBX2	26.5775	40.1871	31.6057	43.9739	53.1072	55.525	47.1732	37.4063	35.6524	25.4373
JP66936	NCR3	8.26857	6.69784	4.5151	2.31442	4.02327	6.0027	3.9311	0	4.27829	6.93744
JP26376	RBM19	2.36245	0	0	0	0	0	0	0	0	0
JP41202	SLC25A38	14.1747	20.9308	24.0805	19.6725	22.5303	12.0054	3.9311	14.6953	19.9653	54.3433
JP66011	GPRC6A	10.0404	6.69784	0	4.62883	2.41396	4.50203	0	6.67969	1.4261	4.62496
JP14859	PRKCQ	29.5306	45.2104	39.1309	47.4455	29.7722	34.5155	34.3971	42.75	34.2263	32.3747
JP12524	NFIB	69.1016	58.6061	60.2014	77.533	82.0747	81.0365	61.9148	61.4531	72.7308	62.4369
JP34376	PCDHGA12	17.7184	31.8148	37.6259	31.2446	41.842	45.0203	39.311	34.7344	29.948	40.4684
JP15497	PTPRK	15.3559	25.1169	13.5453	13.8865	16.8977	4.50203	9.82774	22.7109	9.98267	8.09368
JP72302	CHCHD10	42.5241	36.0009	39.1309	47.4455	31.3815	49.5223	37.3454	58.7813	64.1743	75.1556
JP27112	OPTN	8.85918	13.3957	33.1107	19.6725	11.2652	24.0108	24.5694	9.35156	22.8175	21.9685
JP34540	ABHD12	34.2555	65.304	100.837	83.319	69.2003	108.049	88.4497	84.1641	94.1223	94.8116
JP38776	VGLL1	13.5841	61.1178	40.6359	26.6158	25.7489	31.5142	29.4832	56.1094	44.2089	54.3433
JP70768	RASL11A	14.1747	37.6754	58.6963	55.546	47.4746	75.0338	54.0526	32.0625	47.0611	52.0308
JP25319	IER2	27.7588	22.6052	19.5654	20.8297	20.921	27.0122	18.6727	22.7109	15.687	25.4373
JP14250	PNOC	13.5841	10.0468	4.5151	1.15721	8.04654	7.50338	9.82774	9.35156	7.13048	0
JP26166	GAB2	15.9465	46.0477	78.2618	49.76	39.4281	63.0284	51.1043	49.4297	49.9133	42.7809
JP4064	CSN3	18.309	12.5585	28.5956	23.1442	17.7024	27.0122	24.5694	37.4063	15.687	19.6561
JP63268	FAM122B	33.6649	30.9775	15.0503	38.1879	24.9443	27.0122	22.6038	25.3828	49.9133	38.1559
JP59950	CHCHD4	11.2216	10.884	25.5856	11.5721	8.04654	21.0095	13.7588	12.0234	4.27829	18.4998
JP12467	NEU2	40.7522	67.8157	72.2416	93.7339	53.9118	70.5318	69.777	78.8203	71.3048	58.9682
JP20589	ZNF70	13.5841	4.18615	4.5151	4.62883	3.21862	6.0027	2.94832	4.00781	4.27829	6.93744
JP38304	PIPOX	10.0404	59.4434	138.463	196.725	45.8653	157.571	178.865	77.4844	152.592	137.592
JP72565	KPNA7	11.8122	59.4434	73.7467	55.546	42.6467	67.5304	59.9492	37.4063	42.7829	38.1559
JP15617	PYGM	38.9804	23.4425	48.1611	49.76	57.9351	54.0243	60.932	53.4375	58.4699	41.6246
JP25679	DHX34	2.95306	0.83723	3.01007	0	0.804654	0	0.982774	0	0	4.62496
JP63358	SLC5A8	82.0951	188.377	231.775	223.341	214.038	228.103	195.572	197.719	270.958	212.748
JP35826	COQ2	17.7184	24.2797	24.0805	11.5721	19.3117	7.50338	10.8105	17.3672	12.8349	9.24992
JP29984	WWP2	22.4433	23.4425	30.1007	31.2446	30.5769	31.5142	29.4832	16.0313	34.2263	26.5935
JP46546	NLRC4	25.3963	44.3732	60.2014	43.9739	39.4281	33.0149	52.087	40.0781	48.4872	41.6246
JP1762	BNC1	4.13428	6.69784	13.5453	6.94325	5.63258	12.0054	9.82774	9.35156	1.4261	24.281
JP6375	FOXF1	4.7249	16.7446	9.0302	21.987	9.65585	13.5061	16.7072	10.6875	5.70438	10.4062
JP46727	EVA1C	13.5841	21.768	25.5856	24.3014	17.7024	12.0054	11.7933	16.0313	12.8349	9.24992
JP40120	EXOSC4	0.590612	0	4.5151	0	1.60931	3.00135	3.9311	8.01563	4.27829	1.15624
JP49851	SNIP1	10.0404	9.20954	6.02014	17.3581	6.43723	3.00135	25.5521	6.67969	12.8349	4.62496
JP44578	C2orf83	7.08734	10.884	6.02014	6.94325	4.82793	7.50338	3.9311	8.01563	11.4088	2.31248
JP32055	ATP11B	10.631	10.0468	12.0403	5.78604	8.04654	3.00135	3.9311	4.00781	5.70438	4.62496
JP64257	ADAMTS19	4.7249	3.34892	6.02014	4.62883	4.82793	12.0054	4.91387	4.00781	7.13048	8.09368
JP14715	PRB4	6.49673	16.7446	15.0503	12.7293	11.2652	16.5074	8.84497	21.375	21.3914	17.3436
JP45947	WDFY1	14.7653	0.83723	1.50503	0	2.41396	1.50068	1.96555	5.34375	1.4261	0
JP33208	DDAH1	12.9935	15.9074	7.52517	3.47162	13.6791	13.5061	14.7416	4.00781	7.13048	16.1874
JP36450	MRPL22	13.5841	25.9541	13.5453	9.25767	19.3117	13.5061	15.7244	30.7266	15.687	25.4373
JP31203	WDR47	10.631	18.4191	36.1208	30.0874	24.1396	33.0149	22.6038	10.6875	25.6697	20.8123
JP15595	PEX5	20.6714	65.304	82.7769	85.6334	76.4422	81.0365	97.2946	61.4531	77.0091	101.749
JP75051	TMEM229A	26.5775	36.0009	36.1208	28.9302	34.6001	31.5142	36.3626	32.0625	34.2263	31.2185
JP41641	PIWIL2	2.36245	2.51169	1.50503	2.31442	1.60931	4.50203	0.982774	1.33594	0	0
JP14188	PLN	41.9335	40.1871	61.7064	64.8037	68.3956	52.5237	92.3808	54.7734	44.2089	63.5932
JP26612	NUP153	8.85918	31.8148	31.6057	30.0874	18.5071	27.0122	14.7416	18.7031	29.948	20.8123
JP21761	HIST1H4B	9.44979	13.3957	15.0503	26.6158	15.2884	27.0122	19.6555	17.3672	14.261	19.6561
JP4155	CSTF1	3.54367	2.51169	1.50503	0	1.60931	1.50068	0	4.00781	0	0
JP34325	TKFC	75.5983	432.011	719.406	844.762	355.657	651.293	782.288	476.93	1162.27	2102.04
JP34434	LRRTM2	22.4433	10.0468	13.5453	13.8865	15.2884	7.50338	17.6899	18.7031	27.0958	36.9997
JP16819	TSPAN31	5.31551	1.67446	3.01007	2.31442	2.41396	1.50068	0	1.33594	5.70438	1.15624
JP24985	PIGB	27.7588	21.768	25.5856	27.773	25.7489	21.0095	28.5005	13.3594	14.261	23.1248
JP2654	CD34	7.08734	5.86061	3.01007	3.47162	5.63258	4.50203	0	0	1.4261	2.31248
JP35037	PPP1R14B	16.5371	15.0701	13.5453	15.0437	16.0931	3.00135	8.84497	8.01563	1.4261	4.62496
JP48730	C7orf25	29.5306	20.9308	28.5956	25.4586	28.1629	18.0081	27.5177	18.7031	29.948	16.1874
JP26787	CHAF1A	4.7249	0	1.50503	1.15721	0.804654	0	0	2.67188	0	1.15624
JP74089	ARIH2OS	11.8122	9.20954	1.50503	4.62883	7.24189	6.0027	5.89664	14.6953	17.1131	5.7812
JP72774	DEFB103A	20.0808	9.20954	7.52517	3.47162	11.2652	4.50203	4.91387	10.6875	5.70438	6.93744
JP40174	EXOC6	1.77184	0.83723	0	0	0.804654	0	0	4.00781	0	0
JP18812	TCEB3	12.4029	3.34892	1.50503	3.47162	8.8512	4.50203	0.982774	8.01563	4.27829	2.31248
JP70886	CCDC42B	42.5241	98.7932	99.3322	123.821	58.7398	88.5399	101.226	106.875	112.662	131.811
JP49577	C3orf52	18.8996	16.7446	18.0604	11.5721	11.2652	13.5061	11.7933	18.7031	17.1131	42.7809
JP48705	DDX50	14.1747	15.9074	16.5554	20.8297	20.1164	6.0027	16.7072	20.0391	17.1131	26.5935
JP21383	CLPP	14.1747	79.5369	66.2215	53.2316	56.3258	63.0284	61.9148	61.4531	78.4352	70.5306
JP18052	SPAST	15.3559	10.884	13.5453	5.78604	17.7024	13.5061	9.82774	16.0313	5.70438	8.09368
JP63826	FAM171B	22.4433	8.3723	18.0604	5.78604	17.7024	0	13.7588	6.67969	15.687	10.4062
JP61389	RDH12	0.590612	0	0	0	0	0	0	0	0	0
JP41463	PDPR	27.1682	18.4191	13.5453	9.25767	20.921	16.5074	7.86219	10.6875	14.261	23.1248
JP43724	APOBR	12.9935	9.20954	13.5453	4.62883	8.04654	3.00135	9.82774	16.0313	8.55657	15.0311
JP32653	NCSTN	10.0404	15.9074	9.0302	13.8865	8.04654	16.5074	14.7416	20.0391	24.2436	13.8749
JP42550	HES6	19.4902	10.884	4.5151	8.10046	6.43723	13.5061	11.7933	13.3594	12.8349	8.09368
JP9203	IFNA1	0.590612	0.83723	0	0	0.804654	0	0	0	0	0
JP1456	ATP6V1B1	5.90612	10.884	15.0503	8.10046	8.04654	6.0027	1.96555	5.34375	7.13048	3.46872
JP12518	NFE2L2	3.54367	0	0	0	0	0	0	0	0	0
JP64815	CEP112	0	0	0	1.15721	0.804654	0	0.982774	0	0	0
JP53286	RPAIN	5.31551	0	1.50503	0	2.41396	4.50203	0.982774	0	0	0
JP31475	CNOT1	2.36245	0	0	0	0	0	0	0	0	0
JP42106	ADI1	9.44979	6.69784	1.50503	2.31442	2.41396	9.00406	6.87942	0	1.4261	0
JP52762	REG4	11.2216	15.0701	13.5453	5.78604	9.65585	10.5047	6.87942	13.3594	8.55657	11.5624
JP6363	FKBP4	9.44979	9.20954	1.50503	0	4.02327	6.0027	0.982774	9.35156	2.85219	3.46872
JP17976	SOX2	29.5306	37.6754	34.6158	25.4586	24.1396	31.5142	45.2076	48.0938	39.9307	38.1559
JP49985	SHCBP1	7.08734	3.34892	0	0	1.60931	1.50068	3.9311	0	0	0
JP54812	LGALS12	16.5371	20.0935	27.0906	15.0437	26.5536	6.0027	9.82774	13.3594	12.8349	21.9685
JP37809	MECR	12.4029	13.3957	7.52517	11.5721	12.0698	10.5047	7.86219	5.34375	2.85219	4.62496
JP69430	ZNF850	20.0808	12.5585	15.0503	9.25767	12.0698	3.00135	11.7933	2.67188	11.4088	3.46872
JP46316	PRX	10.631	24.2797	28.5956	12.7293	22.5303	19.5088	31.4488	33.3984	14.261	20.8123
JP10022	KCNH2	20.6714	61.9551	75.2517	61.332	48.2793	66.0297	72.7253	64.125	67.0265	80.9368
JP13957	PIK3C2B	27.7588	49.3966	46.6561	65.9609	24.1396	40.5183	46.1904	50.7656	24.2436	33.5309
JP38517	AHSP	4.7249	0.83723	1.50503	1.15721	1.60931	3.00135	0.982774	0	0	2.31248
JP67393	CHAMP1	32.4837	157.399	448.5	686.225	128.745	240.108	472.714	157.641	369.359	282.122
JP54531	MEDAG	33.0743	19.2563	51.1712	41.6595	19.3117	28.5128	36.3626	29.3906	31.3741	21.9685
JP26663	SLC12A6	16.5371	7.53507	15.0503	17.3581	11.2652	3.00135	12.7761	4.00781	22.8175	9.24992
JP32970	RIMBP2	36.0273	20.0935	31.6057	30.0874	52.3025	43.5196	31.4488	48.0938	39.9307	35.8434
JP13146	OTX2	28.94	41.8615	42.141	59.0176	41.842	52.5237	38.3282	57.4453	57.0438	79.7805
JP29165	SLC17A3	7.67796	5.86061	7.52517	12.7293	12.0698	25.5115	7.86219	9.35156	11.4088	20.8123
JP9293	IGF1R	15.3559	49.3966	100.837	185.153	21.7257	49.5223	75.6736	33.3984	72.7308	73.9993
JP27969	ST3GAL6	10.0404	9.20954	3.01007	9.25767	6.43723	9.00406	7.86219	17.3672	12.8349	17.3436
JP19136	TH	11.8122	5.02338	7.52517	1.15721	8.8512	1.50068	5.89664	8.01563	2.85219	5.7812
JP34113	SOSTDC1	36.0273	22.6052	18.0604	16.2009	20.1164	15.0068	10.8105	38.7422	7.13048	12.7186
JP65542	CCDC83	48.4302	86.2347	81.2718	116.878	50.6932	78.0352	80.5875	106.875	149.74	263.623
JP12067	MYL2	11.8122	2.51169	4.5151	18.5153	3.21862	7.50338	5.89664	2.67188	4.27829	15.0311
JP64029	BHLHA15	69.6922	98.7932	120.403	167.795	113.456	192.087	171.985	88.1719	154.018	124.874
JP41627	PRPF38B	3.54367	4.18615	0	1.15721	0.804654	1.50068	0	0	0	0
JP55058	GTPBP10	19.4902	77.8624	54.1812	56.7032	44.256	60.027	33.4143	57.4453	37.0785	23.1248
JP53705	PPAPDC1B	24.2151	41.8615	42.141	30.0874	54.7165	37.5169	33.4143	30.7266	31.3741	38.1559
JP18113	SPRR2D	18.309	25.9541	21.0705	13.8865	28.1629	18.0081	27.5177	20.0391	28.5219	20.8123
JP7382	GNGT1	11.8122	2.51169	4.5151	0	7.24189	6.0027	0.982774	8.01563	0	2.31248
JP34018	INTS7	7.08734	4.18615	6.02014	5.78604	1.60931	1.50068	4.91387	9.35156	8.55657	6.93744
JP23216	PROZ	20.0808	15.0701	9.0302	4.62883	11.2652	10.5047	4.91387	9.35156	17.1131	10.4062
JP21193	MLLT10	8.85918	2.51169	0	4.62883	3.21862	4.50203	0	2.67188	1.4261	6.93744
JP60174	EGFLAM	9.44979	5.02338	0	2.31442	3.21862	1.50068	3.9311	8.01563	2.85219	5.7812
JP52486	RBP5	24.2151	10.0468	6.02014	11.5721	16.0931	10.5047	5.89664	5.34375	2.85219	10.4062
JP34458	PPP1R16B	15.3559	43.536	37.6259	31.2446	22.5303	22.5101	37.3454	32.0625	51.3394	40.4684
JP44810	SLC12A9	33.6649	71.1646	90.302	91.4195	66.7863	79.5358	79.6047	57.4453	65.6004	78.6243
JP48596	CYP4F12	25.3963	27.6286	24.0805	15.0437	12.8745	22.5101	23.5866	14.6953	14.261	19.6561
JP58305	CCDC38	10.631	28.4658	42.141	32.4018	28.1629	43.5196	33.4143	28.0547	28.5219	42.7809
JP19928	UCP3	17.7184	13.3957	6.02014	10.4149	12.0698	9.00406	11.7933	10.6875	12.8349	11.5624
JP63284	USP54	34.8461	89.5837	106.857	97.2055	79.6608	99.0446	90.4152	73.4766	96.9745	82.093
JP22002	TPST2	12.4029	16.7446	18.0604	23.1442	8.8512	16.5074	20.6383	21.375	17.1131	17.3436
JP73484	DPRX	9.44979	10.0468	7.52517	6.94325	12.0698	4.50203	12.7761	12.0234	11.4088	8.09368
JP13205	P2RY6	17.7184	33.4892	16.5554	20.8297	31.3815	15.0068	30.466	18.7031	21.3914	19.6561
JP66340	FAM21C	43.1147	69.4901	75.2517	91.4195	88.512	76.5345	100.243	65.4609	91.2701	79.7805
JP10404	KRT35	49.0208	92.9326	69.2316	77.533	75.6375	75.0338	75.6736	77.4844	109.809	71.6868
JP31905	TBC1D9	17.1277	18.4191	30.1007	46.2883	29.7722	31.5142	41.2765	33.3984	27.0958	32.3747
JP50240	CCDC134	28.94	17.5818	12.0403	8.10046	12.0698	15.0068	14.7416	21.375	18.5392	5.7812
JP963	APOC1	15.9465	16.7446	15.0503	11.5721	11.2652	24.0108	14.7416	21.375	5.70438	5.7812
JP35130	IL36RN	5.90612	11.7212	18.0604	12.7293	8.8512	13.5061	11.7933	5.34375	21.3914	13.8749
JP35769	VPS4A	20.0808	20.9308	18.0604	5.78604	16.8977	9.00406	15.7244	21.375	9.98267	16.1874
JP49197	B3GNT4	16.5371	11.7212	1.50503	3.47162	17.7024	3.00135	5.89664	9.35156	4.27829	6.93744
JP48611	SLC2A11	11.8122	16.7446	22.5755	10.4149	15.2884	15.0068	15.7244	5.34375	17.1131	19.6561
JP70011	FOXD4L4	5.90612	16.7446	16.5554	17.3581	8.8512	18.0081	20.6383	9.35156	21.3914	11.5624
JP9504	IL12RB1	23.0339	9.20954	12.0403	24.3014	20.1164	7.50338	12.7761	14.6953	11.4088	6.93744
JP5401	EGR3	25.3963	31.8148	39.1309	17.3581	26.5536	48.0216	24.5694	40.0781	32.8002	23.1248
JP55651	SPOCD1	69.1016	120.561	177.594	209.455	137.596	190.586	215.228	124.242	186.818	178.061
JP66136	DEFB110	7.67796	2.51169	0	5.78604	4.82793	1.50068	2.94832	8.01563	4.27829	3.46872
JP41498	TMEM45A	0.590612	0.83723	0	0	0	0	0	0	0	0
JP51526	OR8J3	7.67796	2.51169	1.50503	6.94325	1.60931	9.00406	8.84497	5.34375	1.4261	3.46872
JP8069	GZMB	5.90612	5.02338	1.50503	11.5721	4.02327	7.50338	0.982774	4.00781	7.13048	0
JP49158	OR4K5	41.9335	19.2563	21.0705	9.25767	17.7024	19.5088	19.6555	16.0313	15.687	15.0311
JP41286	PAK1IP1	4.13428	0	0	0	0	1.50068	0	0	0	0
JP59174	C19orf47	24.2151	21.768	16.5554	10.4149	22.5303	12.0054	16.7072	10.6875	9.98267	2.31248
JP11619	MMP12	28.3494	39.3498	28.5956	31.2446	39.4281	30.0135	26.5349	32.0625	37.0785	27.7497
JP55343	WFDC8	15.3559	21.768	9.0302	11.5721	24.9443	25.5115	7.86219	29.3906	12.8349	15.0311
JP44876	ANKMY2	4.13428	3.34892	3.01007	2.31442	4.82793	10.5047	3.9311	1.33594	5.70438	4.62496
JP75625	USP17L19	2.36245	1.67446	0	0	0.804654	0	0.982774	0	0	0
JP67111	C11orf31	21.8526	19.2563	13.5453	11.5721	18.5071	13.5061	7.86219	22.7109	11.4088	9.24992
JP31772	NFASC	20.0808	36.0009	24.0805	28.9302	45.8653	34.5155	17.6899	32.0625	25.6697	28.906
JP31711	SIPA1L3	17.1277	3.34892	3.01007	6.94325	6.43723	7.50338	7.86219	6.67969	8.55657	2.31248
JP6226	FGB	4.13428	0	1.50503	2.31442	4.02327	0	0.982774	1.33594	0	0
JP65653	RASGEF1A	5.31551	9.20954	3.01007	2.31442	5.63258	3.00135	1.96555	9.35156	0	2.31248
JP24869	EIF2AK3	0.590612	10.884	1.50503	10.4149	4.02327	10.5047	4.91387	6.67969	1.4261	4.62496
JP48646	YIPF2	16.5371	57.7689	96.3222	81.0046	53.1072	70.5318	76.6564	80.1563	108.383	117.936
JP72564	XKRX	14.7653	1.67446	4.5151	0	7.24189	9.00406	5.89664	1.33594	7.13048	3.46872
JP3862	ATF2	2.95306	1.67446	0	0	1.60931	3.00135	1.96555	0	1.4261	0
JP44939	ENTPD7	12.9935	18.4191	15.0503	25.4586	25.7489	34.5155	19.6555	22.7109	18.5392	21.9685
JP13472	CDK17	23.6245	41.8615	51.1712	49.76	28.1629	39.0176	30.466	33.3984	39.9307	50.8745
JP14720	PRCC	1.77184	5.02338	1.50503	2.31442	0	0	1.96555	0	0	1.15624
JP40492	ZNF853	6.49673	1.67446	0	1.15721	1.60931	3.00135	0	1.33594	0	1.15624
JP35470	DIEXF	6.49673	0.83723	1.50503	3.47162	4.02327	0	4.91387	4.00781	0	0
JP2463	CCK	4.13428	2.51169	1.50503	4.62883	4.82793	1.50068	2.94832	8.01563	1.4261	1.15624
JP48424	UPF3B	27.7588	56.0944	88.797	65.9609	53.9118	66.0297	81.5703	46.7578	92.6962	132.968
JP75686	WI2-2373I1.2	1.77184	0	0	2.31442	0.804654	0	0	0	0	1.15624
JP49125	IRX1	12.4029	20.9308	7.52517	8.10046	8.8512	16.5074	26.5349	6.67969	8.55657	5.7812
JP22939	NAPA	4.13428	0.83723	0	0	2.41396	1.50068	0	0	0	0
JP72611	OR5H15	21.262	20.0935	10.5352	9.25767	23.335	16.5074	9.82774	12.0234	17.1131	9.24992
JP40857	DCAF16	8.26857	5.86061	6.02014	6.94325	6.43723	10.5047	6.87942	4.00781	17.1131	4.62496
JP67164	FUOM	29.5306	22.6052	24.0805	26.6158	18.5071	13.5061	10.8105	25.3828	22.8175	23.1248
JP22101	RANBP3	23.6245	42.6988	46.6561	54.3888	41.842	88.5399	81.5703	41.4141	38.5046	64.7494
JP67703	BOD1L2	20.0808	15.9074	10.5352	12.7293	19.3117	6.0027	11.7933	12.0234	15.687	5.7812
JP9975	KCNB1	3.54367	2.51169	1.50503	1.15721	0.804654	0	0	0	0	0
JP41774	SHQ1	0.590612	1.67446	3.01007	18.5153	5.63258	7.50338	8.84497	5.34375	5.70438	2.31248
JP44222	SLC7A10	12.4029	5.86061	4.5151	2.31442	1.60931	7.50338	13.7588	4.00781	8.55657	1.15624
JP43432	ADAP2	23.6245	25.9541	10.5352	13.8865	28.9676	30.0135	29.4832	8.01563	17.1131	38.1559
JP20381	YES1	9.44979	30.9775	30.1007	56.7032	28.1629	19.5088	27.5177	22.7109	28.5219	28.906
JP48491	PYCRL	34.2555	32.652	39.1309	52.0744	32.9908	43.5196	45.2076	37.4063	41.3568	48.5621
JP625	ALDH3B2	21.8526	16.7446	6.02014	8.10046	18.5071	18.0081	14.7416	17.3672	8.55657	25.4373
JP38852	ANKFY1	3.54367	3.34892	9.0302	5.78604	4.82793	3.00135	2.94832	2.67188	1.4261	2.31248
JP49625	ZDHHC14	7.67796	2.51169	7.52517	4.62883	16.0931	3.00135	3.9311	8.01563	5.70438	10.4062
JP55407	THAP3	25.3963	12.5585	22.5755	26.6158	33.7955	22.5101	33.4143	25.3828	19.9653	13.8749
JP15409	QSOX1	6.49673	4.18615	3.01007	2.31442	0.804654	1.50068	1.96555	2.67188	4.27829	3.46872
JP50001	GSTCD	30.1212	11.7212	4.5151	4.62883	8.8512	9.00406	8.84497	8.01563	9.98267	13.8749
JP65490	MPEG1	3.54367	0	0	0	0	0	0	0	0	0
JP23516	USP13	10.631	10.0468	4.5151	5.78604	12.0698	6.0027	3.9311	6.67969	0	0
JP18063	SPIB	8.85918	16.7446	34.6158	13.8865	17.7024	12.0054	12.7761	29.3906	15.687	16.1874
JP70651	IL31	17.1277	7.53507	7.52517	2.31442	5.63258	13.5061	2.94832	5.34375	1.4261	8.09368
JP69161	ZNF517	6.49673	3.34892	1.50503	3.47162	1.60931	6.0027	3.9311	1.33594	5.70438	3.46872
JP41518	KIF26B	11.8122	10.0468	6.02014	4.62883	5.63258	6.0027	6.87942	10.6875	2.85219	2.31248
JP19936	SLC35A2	20.0808	13.3957	22.5755	6.94325	20.1164	22.5101	11.7933	12.0234	14.261	4.62496
JP43863	UBFD1	8.26857	5.86061	1.50503	4.62883	8.04654	0	8.84497	1.33594	7.13048	9.24992
JP29049	PTTG2	2.95306	0.83723	0	3.47162	4.82793	0	0	0	0	0
JP42903	LYAR	13.5841	14.2329	10.5352	0	15.2884	19.5088	28.5005	9.35156	17.1131	17.3436
JP55736	ZNF682	7.08734	10.0468	10.5352	3.47162	14.4838	7.50338	2.94832	4.00781	2.85219	3.46872
JP46911	CCDC90B	40.7522	36.0009	28.5956	31.2446	28.9676	31.5142	24.5694	25.3828	29.948	60.1245
JP52248	AKR1E2	22.4433	15.9074	7.52517	11.5721	17.7024	13.5061	6.87942	20.0391	1.4261	11.5624
JP72616	OR5K3	6.49673	6.69784	12.0403	18.5153	17.7024	15.0068	14.7416	6.67969	12.8349	13.8749
JP31015	ICK	7.08734	5.02338	12.0403	9.25767	4.02327	12.0054	4.91387	8.01563	11.4088	11.5624
JP18334	STAC	11.8122	24.2797	15.0503	13.8865	17.7024	19.5088	23.5866	13.3594	11.4088	4.62496
JP76488	NTC_47	17.1277	8.3723	13.5453	10.4149	8.04654	6.0027	7.86219	4.00781	9.98267	17.3436
JP47161	CHP2	10.0404	1.67446	1.50503	3.47162	1.60931	7.50338	0	1.33594	1.4261	3.46872
JP59543	BHLHE23	6.49673	12.5585	12.0403	17.3581	16.8977	9.00406	20.6383	10.6875	21.3914	36.9997
JP19071	TG	4.7249	7.53507	1.50503	13.8865	4.82793	4.50203	6.87942	6.67969	2.85219	6.93744
[truncated: 63,536 more rows]
